# Supplementary material for: MIR retrotransposons link the epigenome and the transcriptome of coding genes in acute myeloid leukemia
Source: Nat Commun. 2022 Oct 31;13:6524. doi: 10.1038/s41467-022-34211-x (PMC9622910; doi:10.1038/s41467-022-34211-x)
Supplement: Supplementary file 3 — Supplementary Data 1 [file 41467_2022_34211_MOESM3_ESM.txt]

"Supplementary Data 1: Topologically associated domains (TADs) in human CD34+ cells"
"Note: TAD coordinates (hg19) in bed format as calculated by Juicer."
"chr1","800000","1800000"
"chr1","2760000","3320000"
"chr1","3960000","5480000"
"chr1","3960000","6000000"
"chr1","5480000","6000000"
"chr1","6080000","6640000"
"chr1","6080000","7960000"
"chr1","6160000","8400000"
"chr1","6760000","7680000"
"chr1","7840000","8400000"
"chr1","8960000","9640000"
"chr1","9760000","10400000"
"chr1","10000000","12040000"
"chr1","10520000","11040000"
"chr1","11080000","11800000"
"chr1","14880000","15360000"
"chr1","15840000","16760000"
"chr1","15840000","17320000"
"chr1","17920000","19160000"
"chr1","20080000","20800000"
"chr1","22400000","23240000"
"chr1","24280000","24920000"
"chr1","24960000","25560000"
"chr1","25640000","26280000"
"chr1","27240000","28040000"
"chr1","31400000","32520000"
"chr1","32600000","33320000"
"chr1","34320000","35200000"
"chr1","35320000","36520000"
"chr1","36960000","37880000"
"chr1","38480000","39280000"
"chr1","39440000","40200000"
"chr1","40880000","45120000"
"chr1","41320000","45120000"
"chr1","41520000","43200000"
"chr1","41960000","42600000"
"chr1","42640000","43200000"
"chr1","44640000","45160000"
"chr1","45160000","46720000"
"chr1","45200000","45920000"
"chr1","46040000","46680000"
"chr1","49400000","50440000"
"chr1","50800000","51680000"
"chr1","51200000","51680000"
"chr1","51800000","52320000"
"chr1","51800000","53640000"
"chr1","52480000","53480000"
"chr1","53680000","54280000"
"chr1","53720000","55440000"
"chr1","54440000","55320000"
"chr1","55720000","57160000"
"chr1","55720000","58880000"
"chr1","57280000","58840000"
"chr1","59160000","60240000"
"chr1","60400000","62400000"
"chr1","60440000","61240000"
"chr1","61320000","62320000"
"chr1","63280000","65280000"
"chr1","63320000","63960000"
"chr1","64000000","65160000"
"chr1","64040000","64680000"
"chr1","65520000","66200000"
"chr1","65520000","67160000"
"chr1","68240000","68960000"
"chr1","68240000","71000000"
"chr1","68240000","71480000"
"chr1","68320000","70520000"
"chr1","69600000","70240000"
"chr1","70560000","71520000"
"chr1","71560000","75160000"
"chr1","72040000","72840000"
"chr1","73160000","74200000"
"chr1","74320000","75120000"
"chr1","75200000","76120000"
"chr1","76360000","77560000"
"chr1","77600000","78560000"
"chr1","78600000","79160000"
"chr1","79200000","79800000"
"chr1","79960000","80600000"
"chr1","81120000","81600000"
"chr1","81640000","84280000"
"chr1","81680000","82320000"
"chr1","82320000","84280000"
"chr1","84640000","85480000"
"chr1","85760000","87240000"
"chr1","86280000","86840000"
"chr1","87560000","89040000"
"chr1","89320000","90440000"
"chr1","90480000","93240000"
"chr1","90520000","91120000"
"chr1","90520000","91720000"
"chr1","92440000","93240000"
"chr1","93480000","94360000"
"chr1","94400000","95520000"
"chr1","95720000","99080000"
"chr1","96120000","97360000"
"chr1","97400000","98960000"
"chr1","99080000","100160000"
"chr1","100200000","101360000"
"chr1","100200000","101880000"
"chr1","101920000","103360000"
"chr1","101960000","102760000"
"chr1","104120000","107920000"
"chr1","104200000","107520000"
"chr1","104280000","105160000"
"chr1","104280000","106480000"
"chr1","106640000","107480000"
"chr1","108160000","109240000"
"chr1","109600000","110640000"
"chr1","112360000","112840000"
"chr1","113640000","114240000"
"chr1","114360000","115240000"
"chr1","115320000","116120000"
"chr1","115320000","117040000"
"chr1","117680000","118480000"
"chr1","118520000","120040000"
"chr1","146720000","147360000"
"chr1","149800000","151200000"
"chr1","151240000","151960000"
"chr1","152040000","153240000"
"chr1","152640000","153200000"
"chr1","153440000","154240000"
"chr1","154320000","155040000"
"chr1","155120000","156280000"
"chr1","155160000","155800000"
"chr1","156960000","159840000"
"chr1","157040000","158080000"
"chr1","158120000","159720000"
"chr1","158160000","159040000"
"chr1","159080000","159800000"
"chr1","160040000","161080000"
"chr1","161760000","162760000"
"chr1","162800000","163320000"
"chr1","163360000","165080000"
"chr1","163440000","164240000"
"chr1","164360000","165040000"
"chr1","165280000","166760000"
"chr1","165880000","166760000"
"chr1","166840000","167640000"
"chr1","168200000","169800000"
"chr1","169880000","171360000"
"chr1","171560000","172480000"
"chr1","171560000","174960000"
"chr1","172560000","174960000"
"chr1","172680000","173320000"
"chr1","174200000","174880000"
"chr1","175000000","176160000"
"chr1","176280000","176840000"
"chr1","176280000","177840000"
"chr1","177960000","179560000"
"chr1","181160000","182760000"
"chr1","181400000","181960000"
"chr1","182000000","182760000"
"chr1","184000000","184640000"
"chr1","185160000","185640000"
"chr1","185680000","186240000"
"chr1","187000000","190320000"
"chr1","187040000","188920000"
"chr1","190360000","192960000"
"chr1","190640000","192400000"
"chr1","191760000","192360000"
"chr1","192440000","193080000"
"chr1","193080000","197040000"
"chr1","193120000","194280000"
"chr1","194360000","197040000"
"chr1","194520000","195600000"
"chr1","196080000","196680000"
"chr1","197360000","200800000"
"chr1","197400000","198640000"
"chr1","198720000","199520000"
"chr1","199600000","200480000"
"chr1","201000000","205440000"
"chr1","201400000","202000000"
"chr1","201760000","205440000"
"chr1","202120000","202800000"
"chr1","207160000","207960000"
"chr1","208440000","209880000"
"chr1","210000000","210520000"
"chr1","210040000","211400000"
"chr1","210560000","211360000"
"chr1","211840000","213200000"
"chr1","212640000","213200000"
"chr1","213400000","214280000"
"chr1","214880000","215680000"
"chr1","215840000","216400000"
"chr1","215880000","218320000"
"chr1","218400000","219920000"
"chr1","220000000","220920000"
"chr1","220960000","221600000"
"chr1","220960000","222600000"
"chr1","221640000","222200000"
"chr1","221640000","222600000"
"chr1","222880000","223840000"
"chr1","223880000","224640000"
"chr1","224680000","225520000"
"chr1","226560000","228720000"
"chr1","226600000","227600000"
"chr1","229680000","231400000"
"chr1","229760000","230480000"
"chr1","230720000","231400000"
"chr1","231880000","233400000"
"chr1","232000000","232640000"
"chr1","232680000","233360000"
"chr1","233480000","234120000"
"chr1","235600000","236160000"
"chr1","237080000","237760000"
"chr1","237840000","240160000"
"chr1","237920000","239360000"
"chr1","240360000","240920000"
"chr1","241000000","241520000"
"chr1","241640000","242160000"
"chr1","242320000","243160000"
"chr1","243320000","244560000"
"chr1","244720000","245200000"
"chr1","245240000","246000000"
"chr1","245240000","246640000"
"chr1","246040000","246640000"
"chr1","246960000","247680000"
"chr10","1360000","3040000"
"chr10","3200000","4800000"
"chr10","3200000","5600000"
"chr10","4200000","4720000"
"chr10","5960000","6680000"
"chr10","6120000","7520000"
"chr10","6720000","11120000"
"chr10","6760000","7480000"
"chr10","7520000","11120000"
"chr10","7880000","9320000"
"chr10","7920000","8520000"
"chr10","8560000","9280000"
"chr10","9360000","10200000"
"chr10","9360000","11080000"
"chr10","11360000","12000000"
"chr10","12120000","13160000"
"chr10","12160000","12720000"
"chr10","13640000","15240000"
"chr10","13840000","14480000"
"chr10","14520000","15200000"
"chr10","15440000","16800000"
"chr10","15880000","16800000"
"chr10","18960000","19640000"
"chr10","19680000","20520000"
"chr10","19680000","21120000"
"chr10","20560000","21080000"
"chr10","21520000","23360000"
"chr10","21560000","22200000"
"chr10","22240000","23360000"
"chr10","23440000","24640000"
"chr10","25960000","26560000"
"chr10","26600000","28800000"
"chr10","26840000","27640000"
"chr10","27680000","28680000"
"chr10","28880000","29640000"
"chr10","29760000","32600000"
"chr10","29800000","30640000"
"chr10","30960000","32080000"
"chr10","30960000","32480000"
"chr10","32680000","33400000"
"chr10","32760000","34920000"
"chr10","33440000","34880000"
"chr10","35320000","35920000"
"chr10","35960000","37120000"
"chr10","37800000","39120000"
"chr10","38040000","38720000"
"chr10","43120000","43960000"
"chr10","44160000","45360000"
"chr10","46480000","49360000"
"chr10","49720000","50720000"
"chr10","52000000","52520000"
"chr10","52680000","53960000"
"chr10","54560000","57520000"
"chr10","55680000","56320000"
"chr10","56720000","57560000"
"chr10","59000000","59840000"
"chr10","61360000","62400000"
"chr10","61840000","62440000"
"chr10","62560000","63600000"
"chr10","64200000","64880000"
"chr10","64200000","65600000"
"chr10","65640000","69360000"
"chr10","65720000","68000000"
"chr10","65760000","66640000"
"chr10","67080000","67840000"
"chr10","67960000","68760000"
"chr10","69440000","70080000"
"chr10","70120000","70680000"
"chr10","71160000","73800000"
"chr10","71200000","71840000"
"chr10","73040000","73560000"
"chr10","73840000","75440000"
"chr10","74080000","74840000"
"chr10","74880000","75480000"
"chr10","76000000","76880000"
"chr10","77040000","78080000"
"chr10","77040000","78280000"
"chr10","77040000","78840000"
"chr10","78880000","79560000"
"chr10","79760000","80960000"
"chr10","81360000","82040000"
"chr10","82360000","82920000"
"chr10","82480000","83840000"
"chr10","82960000","83840000"
"chr10","84600000","85600000"
"chr10","85840000","88080000"
"chr10","85880000","86480000"
"chr10","86520000","87800000"
"chr10","88680000","91120000"
"chr10","88920000","89520000"
"chr10","89280000","91120000"
"chr10","89560000","90280000"
"chr10","91520000","92440000"
"chr10","92600000","93640000"
"chr10","94640000","95400000"
"chr10","95520000","96240000"
"chr10","95520000","96880000"
"chr10","96320000","96880000"
"chr10","98120000","99120000"
"chr10","100200000","101040000"
"chr10","101320000","102000000"
"chr10","102040000","102720000"
"chr10","102800000","103520000"
"chr10","104440000","105160000"
"chr10","105320000","106000000"
"chr10","106720000","108200000"
"chr10","107400000","108160000"
"chr10","108360000","110400000"
"chr10","108440000","108960000"
"chr10","109080000","109680000"
"chr10","109800000","110400000"
"chr10","110680000","111560000"
"chr10","111640000","112880000"
"chr10","113000000","114040000"
"chr10","114200000","115320000"
"chr10","115400000","116000000"
"chr10","115440000","116680000"
"chr10","116040000","116680000"
"chr10","117440000","118160000"
"chr10","118360000","119040000"
"chr10","119280000","120160000"
"chr10","120200000","120760000"
"chr10","120800000","121640000"
"chr10","121680000","122600000"
"chr10","121680000","123800000"
"chr10","122680000","123600000"
"chr10","123840000","124440000"
"chr10","124400000","125680000"
"chr10","130040000","130720000"
"chr10","130760000","131760000"
"chr10","132000000","133160000"
"chr10","132000000","133640000"
"chr10","133160000","133640000"
"chr10","133960000","135440000"
"chr11","880000","1560000"
"chr11","1640000","2160000"
"chr11","4160000","5040000"
"chr11","4160000","6360000"
"chr11","5120000","5960000"
"chr11","6960000","7800000"
"chr11","8040000","8880000"
"chr11","8960000","10760000"
"chr11","10960000","11800000"
"chr11","10960000","13360000"
"chr11","12320000","13240000"
"chr11","13640000","14280000"
"chr11","14520000","15200000"
"chr11","15720000","16680000"
"chr11","16760000","17520000"
"chr11","18240000","18800000"
"chr11","18960000","19920000"
"chr11","20680000","22160000"
"chr11","22200000","22800000"
"chr11","22880000","24480000"
"chr11","22880000","25840000"
"chr11","24560000","25600000"
"chr11","26520000","29400000"
"chr11","27560000","29320000"
"chr11","27680000","28520000"
"chr11","28760000","29280000"
"chr11","29440000","30080000"
"chr11","30240000","30920000"
"chr11","31120000","32240000"
"chr11","33800000","34480000"
"chr11","34520000","35440000"
"chr11","35520000","36640000"
"chr11","36800000","40400000"
"chr11","37360000","38800000"
"chr11","39360000","40280000"
"chr11","40760000","43280000"
"chr11","41320000","43280000"
"chr11","42720000","43280000"
"chr11","43320000","44040000"
"chr11","44280000","45840000"
"chr11","45880000","47880000"
"chr11","48200000","49840000"
"chr11","48320000","48960000"
"chr11","55560000","56520000"
"chr11","57600000","58240000"
"chr11","58280000","58880000"
"chr11","59480000","60520000"
"chr11","61200000","63920000"
"chr11","61440000","62440000"
"chr11","62640000","63400000"
"chr11","65360000","66000000"
"chr11","66120000","66920000"
"chr11","68680000","71400000"
"chr11","68880000","69440000"
"chr11","69480000","71280000"
"chr11","69520000","70080000"
"chr11","70280000","71120000"
"chr11","71480000","72240000"
"chr11","72400000","73000000"
"chr11","73560000","74880000"
"chr11","75320000","76240000"
"chr11","76440000","77320000"
"chr11","77400000","78280000"
"chr11","78320000","79200000"
"chr11","78320000","81160000"
"chr11","79240000","81120000"
"chr11","81280000","82320000"
"chr11","83160000","84120000"
"chr11","83560000","84080000"
"chr11","84480000","85200000"
"chr11","86600000","88360000"
"chr11","87040000","88360000"
"chr11","87640000","88320000"
"chr11","88600000","89440000"
"chr11","89960000","92400000"
"chr11","90200000","91000000"
"chr11","90200000","93160000"
"chr11","92800000","93360000"
"chr11","93560000","94200000"
"chr11","94240000","94800000"
"chr11","96400000","97120000"
"chr11","96440000","99000000"
"chr11","97240000","98920000"
"chr11","97960000","98880000"
"chr11","99040000","99600000"
"chr11","99640000","100920000"
"chr11","99720000","100320000"
"chr11","100360000","100840000"
"chr11","101200000","101880000"
"chr11","103000000","103480000"
"chr11","103000000","105880000"
"chr11","103520000","104240000"
"chr11","104400000","105720000"
"chr11","106000000","107120000"
"chr11","107280000","107800000"
"chr11","107280000","109760000"
"chr11","107840000","108560000"
"chr11","108560000","109640000"
"chr11","109680000","110280000"
"chr11","110320000","111240000"
"chr11","111320000","111920000"
"chr11","112080000","114320000"
"chr11","112160000","113120000"
"chr11","115080000","116520000"
"chr11","117040000","119240000"
"chr11","117160000","117960000"
"chr11","118400000","119160000"
"chr11","119280000","120120000"
"chr11","120200000","121040000"
"chr11","120200000","123160000"
"chr11","121520000","122400000"
"chr11","123480000","124720000"
"chr11","126320000","127840000"
"chr11","126360000","127200000"
"chr11","127280000","127840000"
"chr11","130320000","130800000"
"chr11","130800000","134920000"
"chr11","130840000","131400000"
"chr11","132080000","132760000"
"chr11","132880000","133720000"
"chr11","133960000","134920000"
"chr12","2120000","2880000"
"chr12","3000000","6360000"
"chr12","3160000","3880000"
"chr12","5120000","6000000"
"chr12","7280000","8400000"
"chr12","8640000","9720000"
"chr12","9760000","10280000"
"chr12","10280000","12920000"
"chr12","12240000","12880000"
"chr12","13400000","14280000"
"chr12","14760000","16080000"
"chr12","16160000","18160000"
"chr12","18240000","21080000"
"chr12","18280000","19480000"
"chr12","19720000","20760000"
"chr12","21400000","22720000"
"chr12","22840000","24960000"
"chr12","22880000","24040000"
"chr12","24120000","24920000"
"chr12","25320000","26920000"
"chr12","25560000","26160000"
"chr12","25560000","27800000"
"chr12","26200000","26800000"
"chr12","26880000","27520000"
"chr12","27880000","29520000"
"chr12","28240000","29120000"
"chr12","29640000","30720000"
"chr12","31440000","32840000"
"chr12","31800000","32440000"
"chr12","32920000","34840000"
"chr12","33080000","34160000"
"chr12","38680000","39520000"
"chr12","40800000","41320000"
"chr12","41520000","42800000"
"chr12","42880000","43760000"
"chr12","44320000","45360000"
"chr12","45480000","46320000"
"chr12","46360000","48040000"
"chr12","46440000","47360000"
"chr12","47400000","48040000"
"chr12","48240000","49120000"
"chr12","49480000","50120000"
"chr12","50360000","51720000"
"chr12","51760000","52360000"
"chr12","52480000","53360000"
"chr12","53400000","53920000"
"chr12","54080000","54840000"
"chr12","56440000","58160000"
"chr12","58360000","59520000"
"chr12","58360000","62600000"
"chr12","59680000","62560000"
"chr12","60960000","62120000"
"chr12","62760000","63440000"
"chr12","62760000","64800000"
"chr12","63480000","64040000"
"chr12","63480000","64760000"
"chr12","64200000","64760000"
"chr12","65160000","65640000"
"chr12","65160000","66480000"
"chr12","65680000","66480000"
"chr12","66640000","67360000"
"chr12","67680000","68520000"
"chr12","70160000","71080000"
"chr12","72440000","74840000"
"chr12","72720000","73520000"
"chr12","75040000","75640000"
"chr12","75520000","77440000"
"chr12","75920000","76400000"
"chr12","77480000","78280000"
"chr12","78360000","81680000"
"chr12","78480000","79720000"
"chr12","78560000","79280000"
"chr12","79760000","81640000"
"chr12","79800000","80640000"
"chr12","80680000","81640000"
"chr12","81960000","82720000"
"chr12","82800000","84960000"
"chr12","85240000","86360000"
"chr12","86640000","88360000"
"chr12","87400000","88280000"
"chr12","88400000","89360000"
"chr12","89400000","90680000"
"chr12","89920000","90640000"
"chr12","91760000","93040000"
"chr12","93120000","93800000"
"chr12","96960000","97800000"
"chr12","96960000","98760000"
"chr12","96960000","99480000"
"chr12","97840000","98720000"
"chr12","99440000","100160000"
"chr12","100320000","101720000"
"chr12","100600000","101080000"
"chr12","101160000","101680000"
"chr12","102520000","103160000"
"chr12","103240000","103920000"
"chr12","104720000","105480000"
"chr12","105800000","106560000"
"chr12","106760000","107320000"
"chr12","107400000","108040000"
"chr12","108200000","108880000"
"chr12","110360000","110880000"
"chr12","111960000","112840000"
"chr12","113880000","114360000"
"chr12","114400000","115000000"
"chr12","115160000","116240000"
"chr12","116360000","117560000"
"chr12","119400000","120000000"
"chr12","120960000","121680000"
"chr12","123000000","124200000"
"chr12","124240000","125400000"
"chr12","125600000","128640000"
"chr12","125600000","131200000"
"chr12","125760000","127320000"
"chr12","126520000","127200000"
"chr12","127400000","128600000"
"chr12","128680000","130440000"
"chr12","129680000","130320000"
"chr12","130480000","131240000"
"chr12","131320000","132320000"
"chr13","19000000","20120000"
"chr13","20560000","22120000"
"chr13","20920000","21480000"
"chr13","21520000","22120000"
"chr13","22200000","22880000"
"chr13","22200000","23840000"
"chr13","23920000","24520000"
"chr13","25040000","25840000"
"chr13","25960000","27440000"
"chr13","26000000","26640000"
"chr13","26720000","27440000"
"chr13","27480000","28560000"
"chr13","27960000","28520000"
"chr13","30000000","31640000"
"chr13","30040000","30680000"
"chr13","30720000","31440000"
"chr13","32400000","33120000"
"chr13","33280000","34360000"
"chr13","34440000","36360000"
"chr13","35760000","36360000"
"chr13","36440000","39520000"
"chr13","36640000","37600000"
"chr13","37680000","39440000"
"chr13","39520000","40200000"
"chr13","40320000","41320000"
"chr13","41640000","45880000"
"chr13","41840000","42800000"
"chr13","42840000","46120000"
"chr13","43520000","44400000"
"chr13","44440000","45000000"
"chr13","44440000","45560000"
"chr13","46080000","47040000"
"chr13","47400000","48040000"
"chr13","47400000","48480000"
"chr13","48600000","49720000"
"chr13","50440000","51640000"
"chr13","53800000","57680000"
"chr13","53840000","55880000"
"chr13","58040000","61080000"
"chr13","58120000","59680000"
"chr13","58880000","59560000"
"chr13","59840000","61040000"
"chr13","60320000","61040000"
"chr13","61120000","62040000"
"chr13","62640000","70000000"
"chr13","62800000","67880000"
"chr13","64920000","67840000"
"chr13","65000000","66200000"
"chr13","65640000","66200000"
"chr13","66400000","67120000"
"chr13","66400000","67800000"
"chr13","67160000","67800000"
"chr13","67840000","68640000"
"chr13","67880000","69920000"
"chr13","68880000","69640000"
"chr13","70080000","71120000"
"chr13","71160000","71760000"
"chr13","71160000","72640000"
"chr13","71160000","73280000"
"chr13","71960000","72520000"
"chr13","72600000","73240000"
"chr13","73360000","74280000"
"chr13","73640000","75880000"
"chr13","74320000","74880000"
"chr13","74320000","75840000"
"chr13","74920000","75800000"
"chr13","76120000","77520000"
"chr13","76240000","77040000"
"chr13","78320000","79880000"
"chr13","78320000","81640000"
"chr13","78720000","79600000"
"chr13","80200000","81600000"
"chr13","80240000","80880000"
"chr13","80920000","81520000"
"chr13","81680000","82720000"
"chr13","82080000","85360000"
"chr13","82840000","85320000"
"chr13","82880000","84160000"
"chr13","83440000","84080000"
"chr13","84320000","85240000"
"chr13","85680000","86440000"
"chr13","86920000","91720000"
"chr13","87920000","91920000"
"chr13","88640000","89680000"
"chr13","89760000","90360000"
"chr13","89920000","91680000"
"chr13","90400000","91680000"
"chr13","92440000","95120000"
"chr13","92840000","93560000"
"chr13","95200000","96480000"
"chr13","96640000","97560000"
"chr13","97600000","98120000"
"chr13","98600000","99480000"
"chr13","100280000","101160000"
"chr13","101800000","102560000"
"chr13","101800000","103160000"
"chr13","103520000","104920000"
"chr13","103520000","107800000"
"chr13","105200000","107760000"
"chr13","105320000","105920000"
"chr13","107840000","108640000"
"chr13","108800000","109560000"
"chr13","109600000","110800000"
"chr13","113560000","114200000"
"chr14","19000000","20600000"
"chr14","19560000","20200000"
"chr14","20760000","21560000"
"chr14","22560000","23440000"
"chr14","24960000","25880000"
"chr14","26040000","27360000"
"chr14","27560000","28840000"
"chr14","29160000","30920000"
"chr14","29280000","29840000"
"chr14","29920000","30680000"
"chr14","31000000","31880000"
"chr14","31920000","32960000"
"chr14","33000000","34840000"
"chr14","34280000","34760000"
"chr14","35000000","36280000"
"chr14","36360000","37080000"
"chr14","37680000","38280000"
"chr14","38320000","39480000"
"chr14","39960000","42000000"
"chr14","42560000","44400000"
"chr14","44600000","45240000"
"chr14","46040000","49840000"
"chr14","46920000","48120000"
"chr14","48520000","49880000"
"chr14","50040000","51320000"
"chr14","50600000","51320000"
"chr14","51400000","53000000"
"chr14","51440000","52240000"
"chr14","53200000","53800000"
"chr14","53880000","54760000"
"chr14","54840000","55440000"
"chr14","56160000","56920000"
"chr14","56960000","57840000"
"chr14","58840000","59920000"
"chr14","58920000","59480000"
"chr14","60080000","61720000"
"chr14","61040000","61680000"
"chr14","62640000","63720000"
"chr14","63840000","64920000"
"chr14","65560000","66520000"
"chr14","65560000","67760000"
"chr14","66720000","67760000"
"chr14","68280000","69280000"
"chr14","70200000","71280000"
"chr14","70200000","73440000"
"chr14","71520000","72200000"
"chr14","71520000","72920000"
"chr14","71520000","73400000"
"chr14","72280000","72880000"
"chr14","73480000","74520000"
"chr14","73600000","74080000"
"chr14","76120000","77120000"
"chr14","78280000","79160000"
"chr14","79200000","81320000"
"chr14","79320000","80280000"
"chr14","80400000","81320000"
"chr14","82080000","83080000"
"chr14","84040000","85560000"
"chr14","86280000","87400000"
"chr14","87520000","88160000"
"chr14","88320000","88960000"
"chr14","88360000","89400000"
"chr14","89760000","90360000"
"chr14","91920000","92520000"
"chr14","91920000","93240000"
"chr14","92560000","93200000"
"chr14","94960000","95520000"
"chr14","96000000","96480000"
"chr14","97360000","99800000"
"chr14","97440000","98240000"
"chr14","98440000","99760000"
"chr14","100800000","102120000"
"chr14","102800000","103880000"
"chr14","104200000","105160000"
"chr14","105200000","105960000"
"chr14","105960000","107240000"
"chr15","20040000","22560000"
"chr15","24160000","25800000"
"chr15","24200000","24840000"
"chr15","25000000","25720000"
"chr15","25760000","26480000"
"chr15","27120000","28160000"
"chr15","29400000","30320000"
"chr15","30880000","32600000"
"chr15","30920000","31800000"
"chr15","31840000","32560000"
"chr15","32920000","34280000"
"chr15","32920000","34880000"
"chr15","35320000","36720000"
"chr15","35320000","38200000"
"chr15","37440000","38200000"
"chr15","39000000","40160000"
"chr15","40640000","44080000"
"chr15","40840000","41680000"
"chr15","41720000","42240000"
"chr15","42280000","43680000"
"chr15","44080000","45640000"
"chr15","44120000","44800000"
"chr15","44840000","45360000"
"chr15","46000000","48560000"
"chr15","46040000","47320000"
"chr15","47440000","48560000"
"chr15","48600000","51240000"
"chr15","49440000","50480000"
"chr15","50640000","51240000"
"chr15","52120000","53000000"
"chr15","53360000","54040000"
"chr15","54240000","55440000"
"chr15","56760000","57600000"
"chr15","58480000","59160000"
"chr15","58480000","59920000"
"chr15","59240000","59920000"
"chr15","59960000","60600000"
"chr15","60800000","63280000"
"chr15","60840000","61360000"
"chr15","60840000","62080000"
"chr15","61400000","62080000"
"chr15","63400000","65560000"
"chr15","64440000","65360000"
"chr15","64480000","64960000"
"chr15","65680000","66800000"
"chr15","67160000","68480000"
"chr15","68520000","69240000"
"chr15","68520000","69640000"
"chr15","69760000","70360000"
"chr15","69760000","70920000"
"chr15","71160000","72440000"
"chr15","72960000","74120000"
"chr15","74640000","76040000"
"chr15","76200000","77880000"
"chr15","76480000","77160000"
"chr15","78200000","79120000"
"chr15","79320000","81240000"
"chr15","79360000","80640000"
"chr15","80640000","81240000"
"chr15","81720000","82440000"
"chr15","83200000","83840000"
"chr15","83920000","84720000"
"chr15","84800000","85760000"
"chr15","85800000","86360000"
"chr15","86400000","88960000"
"chr15","86440000","87400000"
"chr15","88080000","88760000"
"chr15","88960000","89560000"
"chr15","90120000","91480000"
"chr15","90800000","91440000"
"chr15","91600000","92600000"
"chr15","92640000","93280000"
"chr15","93600000","94640000"
"chr15","95040000","98360000"
"chr15","95080000","96920000"
"chr15","95960000","96840000"
"chr15","97000000","98320000"
"chr15","98360000","98920000"
"chr15","98960000","100360000"
"chr15","98960000","99640000"
"chr15","100440000","101080000"
"chr16","760000","1320000"
"chr16","2040000","2680000"
"chr16","3080000","3560000"
"chr16","3560000","5120000"
"chr16","3680000","4360000"
"chr16","4480000","5120000"
"chr16","5200000","8520000"
"chr16","5960000","6560000"
"chr16","6560000","8400000"
"chr16","7480000","8400000"
"chr16","9320000","10240000"
"chr16","10320000","11000000"
"chr16","11040000","11960000"
"chr16","12200000","12920000"
"chr16","12280000","13920000"
"chr16","12960000","13880000"
"chr16","14000000","14720000"
"chr16","16840000","17680000"
"chr16","18960000","19480000"
"chr16","19920000","20560000"
"chr16","20680000","21360000"
"chr16","21400000","22520000"
"chr16","22640000","23440000"
"chr16","23480000","25240000"
"chr16","25320000","27040000"
"chr16","27120000","28240000"
"chr16","29560000","30040000"
"chr16","34160000","35240000"
"chr16","34200000","34760000"
"chr16","46440000","48200000"
"chr16","46520000","48720000"
"chr16","47080000","48120000"
"chr16","48720000","49360000"
"chr16","49400000","50880000"
"chr16","50360000","50880000"
"chr16","51240000","51960000"
"chr16","51240000","52960000"
"chr16","52120000","52960000"
"chr16","53440000","56280000"
"chr16","53560000","55360000"
"chr16","55400000","56400000"
"chr16","56440000","57240000"
"chr16","56440000","58680000"
"chr16","58960000","60400000"
"chr16","59120000","62160000"
"chr16","62320000","63280000"
"chr16","63640000","65080000"
"chr16","65320000","66320000"
"chr16","67520000","68320000"
"chr16","68400000","69320000"
"chr16","70320000","70800000"
"chr16","70840000","71560000"
"chr16","72120000","73560000"
"chr16","72120000","74280000"
"chr16","74720000","75680000"
"chr16","75840000","77120000"
"chr16","75840000","78000000"
"chr16","77720000","80960000"
"chr16","78120000","80520000"
"chr16","81000000","81920000"
"chr16","82280000","83240000"
"chr16","82440000","83720000"
"chr16","83920000","84600000"
"chr16","85120000","85800000"
"chr16","86080000","87320000"
"chr16","86560000","87280000"
"chr16","87400000","88600000"
"chr16","87960000","88600000"
"chr16","88680000","90120000"
"chr17","1080000","2280000"
"chr17","1560000","2240000"
"chr17","3720000","4800000"
"chr17","6920000","8240000"
"chr17","8280000","8800000"
"chr17","8360000","9520000"
"chr17","8880000","9560000"
"chr17","10760000","12840000"
"chr17","12080000","12840000"
"chr17","13160000","15040000"
"chr17","13440000","14120000"
"chr17","14200000","14800000"
"chr17","17080000","17960000"
"chr17","19120000","19720000"
"chr17","20240000","20880000"
"chr17","25440000","26800000"
"chr17","26120000","26760000"
"chr17","29160000","29640000"
"chr17","29720000","30200000"
"chr17","30720000","31280000"
"chr17","30840000","33240000"
"chr17","31280000","33240000"
"chr17","31320000","32000000"
"chr17","32720000","33280000"
"chr17","33440000","34080000"
"chr17","34160000","36200000"
"chr17","34760000","36400000"
"chr17","34880000","35720000"
"chr17","36920000","37560000"
"chr17","38800000","39800000"
"chr17","40000000","41360000"
"chr17","40040000","40680000"
"chr17","40720000","41360000"
"chr17","42160000","43160000"
"chr17","43560000","45680000"
"chr17","45120000","45720000"
"chr17","45880000","48560000"
"chr17","46000000","46720000"
"chr17","47360000","48200000"
"chr17","49400000","52920000"
"chr17","50480000","52920000"
"chr17","53000000","54840000"
"chr17","55120000","56200000"
"chr17","55160000","55720000"
"chr17","56600000","57160000"
"chr17","58120000","58720000"
"chr17","58760000","59440000"
"chr17","58760000","60280000"
"chr17","60600000","61680000"
"chr17","61840000","62720000"
"chr17","63200000","65040000"
"chr17","63480000","64120000"
"chr17","64160000","64960000"
"chr17","65120000","65760000"
"chr17","65960000","66480000"
"chr17","66520000","67360000"
"chr17","67520000","68600000"
"chr17","68640000","69120000"
"chr17","68680000","70480000"
"chr17","70520000","71160000"
"chr17","71360000","72160000"
"chr17","72200000","72800000"
"chr17","72880000","73720000"
"chr17","73840000","74520000"
"chr17","74720000","75240000"
"chr17","75280000","76120000"
"chr17","76240000","76960000"
"chr17","78000000","79040000"
"chr18","920000","1640000"
"chr18","3240000","4040000"
"chr18","4120000","4960000"
"chr18","5000000","7000000"
"chr18","5040000","5640000"
"chr18","5760000","6880000"
"chr18","5840000","6480000"
"chr18","7120000","8480000"
"chr18","7600000","8440000"
"chr18","9560000","12240000"
"chr18","9960000","10440000"
"chr18","9960000","11640000"
"chr18","10560000","11560000"
"chr18","11640000","12240000"
"chr18","12280000","13720000"
"chr18","13760000","14480000"
"chr18","18480000","20320000"
"chr18","19560000","20280000"
"chr18","20360000","21040000"
"chr18","20360000","21720000"
"chr18","21080000","21720000"
"chr18","21920000","23600000"
"chr18","23840000","24560000"
"chr18","24640000","25200000"
"chr18","25200000","28000000"
"chr18","25520000","26240000"
"chr18","26160000","27960000"
"chr18","26360000","27240000"
"chr18","29000000","29680000"
"chr18","30640000","32120000"
"chr18","30760000","31360000"
"chr18","31520000","32160000"
"chr18","35160000","37400000"
"chr18","37880000","39440000"
"chr18","39640000","41080000"
"chr18","41680000","43080000"
"chr18","43800000","44520000"
"chr18","44760000","45240000"
"chr18","45440000","46000000"
"chr18","46160000","46920000"
"chr18","47040000","48000000"
"chr18","49000000","50840000"
"chr18","50920000","51640000"
"chr18","52840000","54240000"
"chr18","53480000","54240000"
"chr18","54360000","55160000"
"chr18","55280000","56000000"
"chr18","56040000","56800000"
"chr18","57080000","59760000"
"chr18","57640000","58280000"
"chr18","58360000","59120000"
"chr18","59160000","59760000"
"chr18","59840000","61080000"
"chr18","61960000","64600000"
"chr18","64720000","66400000"
"chr18","66480000","67760000"
"chr18","68440000","70240000"
"chr18","70320000","71640000"
"chr18","71720000","72240000"
"chr18","72320000","73200000"
"chr18","72320000","74040000"
"chr18","73280000","74000000"
"chr18","75440000","76760000"
"chr18","76040000","76640000"
"chr19","4720000","5600000"
"chr19","5880000","8120000"
"chr19","5920000","7000000"
"chr19","9240000","9880000"
"chr19","11000000","11680000"
"chr19","11720000","12760000"
"chr19","13960000","14600000"
"chr19","14680000","15680000"
"chr19","14680000","16520000"
"chr19","16640000","17360000"
"chr19","17480000","18240000"
"chr19","18520000","19120000"
"chr19","18520000","19560000"
"chr19","19760000","22040000"
"chr19","19760000","24600000"
"chr19","20280000","21160000"
"chr19","21320000","22040000"
"chr19","22080000","23160000"
"chr19","23240000","24600000"
"chr19","23520000","24200000"
"chr19","27720000","29960000"
"chr19","28440000","29360000"
"chr19","29400000","30000000"
"chr19","30560000","31120000"
"chr19","31160000","31880000"
"chr19","31160000","32800000"
"chr19","32040000","32760000"
"chr19","33680000","34640000"
"chr19","35520000","36080000"
"chr19","35520000","36560000"
"chr19","36680000","38320000"
"chr19","36800000","37360000"
"chr19","38840000","39440000"
"chr19","39920000","40720000"
"chr19","39920000","42520000"
"chr19","41120000","41800000"
"chr19","41120000","42280000"
"chr19","42360000","42920000"
"chr19","43080000","43880000"
"chr19","45200000","46160000"
"chr19","46200000","48360000"
"chr19","46360000","47040000"
"chr19","47760000","48360000"
"chr19","49480000","50320000"
"chr19","50440000","51560000"
"chr19","50440000","52160000"
"chr19","51600000","52240000"
"chr19","52320000","54000000"
"chr19","54080000","54600000"
"chr19","54960000","55560000"
"chr19","56880000","57680000"
"chr19","57760000","59080000"
"chr19","57800000","58520000"
"chr2","800000","1600000"
"chr2","1840000","3320000"
"chr2","5800000","6880000"
"chr2","7160000","8880000"
"chr2","7240000","7800000"
"chr2","8920000","9600000"
"chr2","10120000","10840000"
"chr2","10880000","11760000"
"chr2","11960000","13160000"
"chr2","13200000","15200000"
"chr2","16920000","17560000"
"chr2","17880000","18560000"
"chr2","18600000","20040000"
"chr2","18640000","19480000"
"chr2","21600000","23440000"
"chr2","24000000","25160000"
"chr2","25960000","26560000"
"chr2","27720000","29120000"
"chr2","27920000","28680000"
"chr2","29440000","30280000"
"chr2","29440000","32040000"
"chr2","30360000","30920000"
"chr2","30960000","31600000"
"chr2","32080000","32720000"
"chr2","32880000","33840000"
"chr2","33880000","36000000"
"chr2","34800000","35680000"
"chr2","36080000","37080000"
"chr2","37360000","38480000"
"chr2","37360000","39040000"
"chr2","39080000","39960000"
"chr2","40040000","42000000"
"chr2","40080000","40800000"
"chr2","41000000","41520000"
"chr2","41000000","42000000"
"chr2","42040000","42880000"
"chr2","44040000","45800000"
"chr2","45200000","45760000"
"chr2","45840000","47120000"
"chr2","46200000","46680000"
"chr2","47640000","48760000"
"chr2","48040000","48760000"
"chr2","48840000","50720000"
"chr2","49000000","49760000"
"chr2","49800000","50680000"
"chr2","50760000","51920000"
"chr2","52280000","53880000"
"chr2","54000000","55240000"
"chr2","54000000","55840000"
"chr2","55960000","57720000"
"chr2","56440000","57000000"
"chr2","57800000","60880000"
"chr2","57920000","58680000"
"chr2","60160000","60800000"
"chr2","60960000","62080000"
"chr2","61240000","64200000"
"chr2","63000000","64160000"
"chr2","64240000","65640000"
"chr2","65800000","68240000"
"chr2","65840000","66560000"
"chr2","66800000","67400000"
"chr2","66800000","68080000"
"chr2","68520000","69160000"
"chr2","70520000","71160000"
"chr2","71760000","72960000"
"chr2","73840000","74800000"
"chr2","75120000","75920000"
"chr2","76000000","80080000"
"chr2","76040000","76880000"
"chr2","78560000","79200000"
"chr2","79480000","80080000"
"chr2","80240000","80760000"
"chr2","80240000","84600000"
"chr2","80840000","81400000"
"chr2","81440000","83440000"
"chr2","81480000","82200000"
"chr2","82400000","83400000"
"chr2","83520000","84600000"
"chr2","85520000","88960000"
"chr2","95720000","101800000"
"chr2","96600000","97800000"
"chr2","98320000","98960000"
"chr2","100120000","100960000"
"chr2","101040000","101760000"
"chr2","101840000","103320000"
"chr2","102520000","103320000"
"chr2","103400000","105640000"
"chr2","103440000","104920000"
"chr2","103560000","104520000"
"chr2","104960000","105640000"
"chr2","105960000","107160000"
"chr2","106080000","108920000"
"chr2","106160000","106640000"
"chr2","106720000","107200000"
"chr2","107200000","108760000"
"chr2","111520000","112480000"
"chr2","112600000","113320000"
"chr2","112600000","113760000"
"chr2","114760000","115480000"
"chr2","114760000","118480000"
"chr2","115960000","116760000"
"chr2","118880000","120040000"
"chr2","119000000","119560000"
"chr2","120120000","122120000"
"chr2","120360000","120960000"
"chr2","121080000","122000000"
"chr2","122560000","124760000"
"chr2","124200000","124760000"
"chr2","124800000","125560000"
"chr2","127800000","128760000"
"chr2","128880000","130680000"
"chr2","128920000","129480000"
"chr2","129520000","130080000"
"chr2","129520000","130680000"
"chr2","130760000","132440000"
"chr2","131840000","132520000"
"chr2","132600000","134560000"
"chr2","134600000","135640000"
"chr2","135200000","135680000"
"chr2","135840000","136440000"
"chr2","137240000","138520000"
"chr2","138600000","139600000"
"chr2","139680000","140360000"
"chr2","140400000","142600000"
"chr2","140400000","143360000"
"chr2","141600000","142520000"
"chr2","142720000","143360000"
"chr2","143760000","146680000"
"chr2","143760000","147320000"
"chr2","144280000","145160000"
"chr2","145680000","146560000"
"chr2","145680000","147280000"
"chr2","146600000","147320000"
"chr2","147480000","148640000"
"chr2","148680000","149240000"
"chr2","148680000","149680000"
"chr2","149880000","150400000"
"chr2","150480000","151200000"
"chr2","150480000","152040000"
"chr2","151320000","152040000"
"chr2","152160000","153560000"
"chr2","152280000","152840000"
"chr2","153640000","154440000"
"chr2","153640000","155200000"
"chr2","153640000","156160000"
"chr2","154480000","155200000"
"chr2","155280000","156120000"
"chr2","156200000","156840000"
"chr2","156200000","158040000"
"chr2","158120000","159680000"
"chr2","158880000","159640000"
"chr2","159720000","160840000"
"chr2","161000000","161920000"
"chr2","162280000","163200000"
"chr2","163920000","165360000"
"chr2","165520000","166800000"
"chr2","167280000","168920000"
"chr2","167360000","168160000"
"chr2","169000000","169760000"
"chr2","170280000","170760000"
"chr2","170960000","171720000"
"chr2","171800000","173440000"
"chr2","172400000","173400000"
"chr2","173640000","175240000"
"chr2","175400000","176040000"
"chr2","175560000","178000000"
"chr2","176040000","178000000"
"chr2","176160000","176880000"
"chr2","176960000","178000000"
"chr2","178040000","178600000"
"chr2","178760000","179360000"
"chr2","179400000","180760000"
"chr2","179600000","180200000"
"chr2","180960000","181760000"
"chr2","182440000","182920000"
"chr2","182960000","183520000"
"chr2","182960000","183960000"
"chr2","184080000","185040000"
"chr2","184360000","187280000"
"chr2","185320000","186120000"
"chr2","186160000","187280000"
"chr2","186640000","187280000"
"chr2","187680000","188320000"
"chr2","188480000","189320000"
"chr2","188480000","190240000"
"chr2","189400000","190240000"
"chr2","190320000","191720000"
"chr2","190480000","191120000"
"chr2","191880000","193040000"
"chr2","192560000","193040000"
"chr2","193080000","194600000"
"chr2","193840000","194480000"
"chr2","194920000","196120000"
"chr2","196160000","196880000"
"chr2","197640000","198360000"
"chr2","198480000","199160000"
"chr2","199240000","200240000"
"chr2","200800000","201520000"
"chr2","201680000","203120000"
"chr2","203200000","204760000"
"chr2","204840000","206800000"
"chr2","205000000","205640000"
"chr2","207520000","208360000"
"chr2","208440000","209160000"
"chr2","209240000","210120000"
"chr2","209240000","211320000"
"chr2","211400000","212040000"
"chr2","212280000","213440000"
"chr2","213480000","216800000"
"chr2","214160000","214760000"
"chr2","214160000","216120000"
"chr2","216160000","216840000"
"chr2","217520000","218600000"
"chr2","219000000","220440000"
"chr2","220560000","222800000"
"chr2","220600000","221440000"
"chr2","221520000","222480000"
"chr2","222880000","223760000"
"chr2","223840000","224520000"
"chr2","225960000","226520000"
"chr2","226560000","227880000"
"chr2","228000000","228720000"
"chr2","228760000","230520000"
"chr2","230640000","231640000"
"chr2","231720000","232440000"
"chr2","232640000","233360000"
"chr2","233440000","234240000"
"chr2","234480000","238280000"
"chr2","234760000","236000000"
"chr2","234800000","235400000"
"chr2","235440000","236000000"
"chr2","236040000","236560000"
"chr2","237200000","237960000"
"chr2","238520000","239200000"
"chr2","239360000","239880000"
"chr2","239920000","240920000"
"chr2","241760000","243040000"
"chr20","1800000","2560000"
"chr20","2640000","3600000"
"chr20","4040000","5080000"
"chr20","6120000","7840000"
"chr20","6520000","7880000"
"chr20","9560000","11520000"
"chr20","10560000","11520000"
"chr20","11560000","12720000"
"chr20","12880000","13800000"
"chr20","14080000","17360000"
"chr20","14120000","15400000"
"chr20","15640000","16560000"
"chr20","16760000","17400000"
"chr20","18560000","19680000"
"chr20","20000000","20600000"
"chr20","20000000","21560000"
"chr20","20800000","21600000"
"chr20","21720000","22200000"
"chr20","22640000","23320000"
"chr20","23800000","24880000"
"chr20","25400000","26280000"
"chr20","30120000","31360000"
"chr20","30520000","31360000"
"chr20","31920000","32720000"
"chr20","31920000","34000000"
"chr20","31920000","34520000"
"chr20","32760000","33360000"
"chr20","32760000","34000000"
"chr20","33400000","34000000"
"chr20","34040000","34520000"
"chr20","34560000","35560000"
"chr20","35720000","37040000"
"chr20","37120000","37680000"
"chr20","37720000","39320000"
"chr20","37760000","38720000"
"chr20","38760000","39320000"
"chr20","39560000","40280000"
"chr20","40400000","41800000"
"chr20","42000000","42800000"
"chr20","43680000","44400000"
"chr20","44600000","45160000"
"chr20","46320000","47200000"
"chr20","47840000","48520000"
"chr20","48600000","49320000"
"chr20","49560000","50760000"
"chr20","49960000","50760000"
"chr20","50920000","51960000"
"chr20","52840000","53320000"
"chr20","53360000","54680000"
"chr20","55080000","55840000"
"chr20","56080000","56760000"
"chr20","57400000","58080000"
"chr20","58200000","60520000"
"chr20","58360000","59880000"
"chr20","59840000","60480000"
"chr20","60720000","62920000"
"chr20","60960000","61480000"
"chr21","15600000","16280000"
"chr21","15600000","16960000"
"chr21","17240000","17960000"
"chr21","18040000","18680000"
"chr21","20680000","22240000"
"chr21","22360000","24360000"
"chr21","22360000","26080000"
"chr21","22360000","26720000"
"chr21","22480000","23360000"
"chr21","23560000","24280000"
"chr21","24400000","25080000"
"chr21","25200000","25920000"
"chr21","26000000","26680000"
"chr21","26920000","28080000"
"chr21","27600000","28080000"
"chr21","28200000","30200000"
"chr21","28240000","29000000"
"chr21","30760000","31400000"
"chr21","31480000","32400000"
"chr21","34120000","34880000"
"chr21","35000000","35960000"
"chr21","36040000","37400000"
"chr21","37760000","38240000"
"chr21","38360000","38920000"
"chr21","39000000","39680000"
"chr21","40880000","42440000"
"chr21","41560000","42400000"
"chr21","43520000","48080000"
"chr21","43920000","48080000"
"chr21","45720000","48080000"
"chr21","46360000","47320000"
"chr22","18080000","18600000"
"chr22","18880000","19880000"
"chr22","22320000","25040000"
"chr22","22680000","23440000"
"chr22","25160000","29560000"
"chr22","26200000","26720000"
"chr22","27040000","28200000"
"chr22","28280000","29560000"
"chr22","28320000","28960000"
"chr22","29000000","29640000"
"chr22","29720000","30720000"
"chr22","29720000","31760000"
"chr22","30840000","31640000"
"chr22","31760000","32320000"
"chr22","32360000","33480000"
"chr22","32880000","33440000"
"chr22","33600000","35600000"
"chr22","33640000","34520000"
"chr22","34720000","35560000"
"chr22","35880000","36640000"
"chr22","36880000","37560000"
"chr22","36880000","37960000"
"chr22","38240000","42040000"
"chr22","38320000","39080000"
"chr22","39120000","39760000"
"chr22","39120000","42000000"
"chr22","40760000","41760000"
"chr22","42080000","43520000"
"chr22","42320000","42960000"
"chr22","43000000","43560000"
"chr22","43680000","45240000"
"chr22","43720000","44280000"
"chr22","44320000","45120000"
"chr22","45480000","46360000"
"chr22","45520000","47120000"
"chr22","47200000","50080000"
"chr22","47560000","48880000"
"chr22","47640000","48120000"
"chr22","48200000","48880000"
"chr22","48920000","50000000"
"chr22","50120000","50600000"
"chr3","1400000","2080000"
"chr3","2280000","3000000"
"chr3","3200000","4280000"
"chr3","4360000","5200000"
"chr3","5240000","6920000"
"chr3","5240000","8720000"
"chr3","5280000","5920000"
"chr3","6160000","6920000"
"chr3","7080000","8320000"
"chr3","8920000","9640000"
"chr3","9720000","10320000"
"chr3","10360000","11160000"
"chr3","10360000","12560000"
"chr3","11280000","11880000"
"chr3","12000000","12520000"
"chr3","12880000","14960000"
"chr3","13040000","13680000"
"chr3","15080000","15760000"
"chr3","16280000","18840000"
"chr3","16640000","17240000"
"chr3","17440000","18840000"
"chr3","17920000","18400000"
"chr3","19040000","20200000"
"chr3","20280000","22040000"
"chr3","20400000","21320000"
"chr3","21440000","22040000"
"chr3","22120000","23840000"
"chr3","22160000","22920000"
"chr3","23040000","23840000"
"chr3","23920000","24720000"
"chr3","24800000","25960000"
"chr3","26000000","26880000"
"chr3","27120000","28440000"
"chr3","27760000","28440000"
"chr3","28680000","29960000"
"chr3","30040000","30760000"
"chr3","30040000","32160000"
"chr3","30960000","31720000"
"chr3","33880000","36720000"
"chr3","33920000","34720000"
"chr3","33920000","35920000"
"chr3","34320000","35920000"
"chr3","34800000","35880000"
"chr3","35960000","36720000"
"chr3","36920000","38000000"
"chr3","37320000","37880000"
"chr3","38080000","39120000"
"chr3","38560000","39040000"
"chr3","39440000","42560000"
"chr3","39480000","40320000"
"chr3","40240000","42560000"
"chr3","40520000","41880000"
"chr3","40600000","41240000"
"chr3","41320000","41880000"
"chr3","42920000","44280000"
"chr3","42920000","44960000"
"chr3","43680000","44280000"
"chr3","44320000","44960000"
"chr3","45000000","45720000"
"chr3","45000000","46440000"
"chr3","45960000","46640000"
"chr3","46960000","48200000"
"chr3","47000000","50160000"
"chr3","47440000","48200000"
"chr3","48960000","50160000"
"chr3","50600000","51920000"
"chr3","53320000","53920000"
"chr3","53960000","54440000"
"chr3","53960000","56520000"
"chr3","54440000","56480000"
"chr3","55360000","56400000"
"chr3","56600000","58360000"
"chr3","57040000","57880000"
"chr3","58560000","59120000"
"chr3","58560000","59840000"
"chr3","58600000","61520000"
"chr3","59240000","59840000"
"chr3","60360000","61400000"
"chr3","61520000","62520000"
"chr3","62560000","63760000"
"chr3","62600000","63200000"
"chr3","63280000","63760000"
"chr3","64480000","65680000"
"chr3","66280000","66800000"
"chr3","67120000","67920000"
"chr3","67120000","68920000"
"chr3","69040000","70000000"
"chr3","71040000","71560000"
"chr3","71760000","72880000"
"chr3","74160000","75120000"
"chr3","75200000","75840000"
"chr3","76000000","76800000"
"chr3","77520000","79240000"
"chr3","78000000","78640000"
"chr3","79560000","81200000"
"chr3","80440000","81240000"
"chr3","81320000","83800000"
"chr3","81480000","82360000"
"chr3","81880000","83840000"
"chr3","82480000","83760000"
"chr3","84440000","85760000"
"chr3","85920000","86600000"
"chr3","86720000","90480000"
"chr3","88240000","90480000"
"chr3","88280000","89200000"
"chr3","89480000","90160000"
"chr3","93520000","96640000"
"chr3","94280000","95840000"
"chr3","94920000","95640000"
"chr3","96680000","97320000"
"chr3","97440000","99480000"
"chr3","100440000","101360000"
"chr3","101960000","103920000"
"chr3","103040000","103640000"
"chr3","104200000","105200000"
"chr3","105280000","106840000"
"chr3","106360000","106880000"
"chr3","106920000","107480000"
"chr3","106920000","108280000"
"chr3","107600000","108240000"
"chr3","108360000","111240000"
"chr3","109160000","111240000"
"chr3","109240000","109960000"
"chr3","110720000","111240000"
"chr3","112280000","113360000"
"chr3","112760000","113320000"
"chr3","113400000","113880000"
"chr3","114000000","115560000"
"chr3","114240000","114880000"
"chr3","115760000","116440000"
"chr3","116520000","117280000"
"chr3","117760000","118480000"
"chr3","118920000","120600000"
"chr3","121240000","122120000"
"chr3","121240000","123280000"
"chr3","122440000","123000000"
"chr3","123440000","124240000"
"chr3","124440000","125280000"
"chr3","125560000","127240000"
"chr3","125600000","126160000"
"chr3","126280000","127240000"
"chr3","127760000","128320000"
"chr3","128360000","129000000"
"chr3","129080000","129800000"
"chr3","129840000","130640000"
"chr3","130720000","131920000"
"chr3","132400000","133960000"
"chr3","132440000","133160000"
"chr3","133360000","134200000"
"chr3","134400000","135600000"
"chr3","135760000","136720000"
"chr3","139120000","139640000"
"chr3","139120000","140560000"
"chr3","140960000","142160000"
"chr3","142240000","142720000"
"chr3","142760000","143480000"
"chr3","143560000","145560000"
"chr3","146800000","148520000"
"chr3","148000000","148480000"
"chr3","150240000","150880000"
"chr3","151040000","151680000"
"chr3","152560000","155520000"
"chr3","152720000","153640000"
"chr3","154040000","155480000"
"chr3","155640000","156840000"
"chr3","155680000","156200000"
"chr3","156280000","156840000"
"chr3","157240000","158320000"
"chr3","158560000","159440000"
"chr3","160280000","161120000"
"chr3","161160000","164880000"
"chr3","161200000","163240000"
"chr3","161240000","162760000"
"chr3","164960000","165480000"
"chr3","165400000","167040000"
"chr3","165560000","166280000"
"chr3","167080000","167680000"
"chr3","167640000","169800000"
"chr3","167760000","168560000"
"chr3","168720000","169440000"
"chr3","170000000","172440000"
"chr3","170600000","172440000"
"chr3","170680000","171320000"
"chr3","171480000","172160000"
"chr3","173120000","173800000"
"chr3","173760000","176480000"
"chr3","176680000","178080000"
"chr3","176760000","177520000"
"chr3","178720000","179400000"
"chr3","179480000","180280000"
"chr3","180320000","180920000"
"chr3","181000000","182360000"
"chr3","182640000","183560000"
"chr3","184520000","185240000"
"chr3","185640000","186360000"
"chr3","186880000","188840000"
"chr3","187440000","188680000"
"chr3","188000000","188480000"
"chr3","188920000","189600000"
"chr3","188920000","190240000"
"chr3","189640000","190280000"
"chr3","192160000","193280000"
"chr3","194120000","197880000"
"chr3","194320000","195560000"
"chr3","195720000","197880000"
"chr4","1040000","1640000"
"chr4","3520000","4200000"
"chr4","4440000","5800000"
"chr4","5960000","6520000"
"chr4","6040000","8160000"
"chr4","6480000","8120000"
"chr4","6600000","7080000"
"chr4","7160000","8080000"
"chr4","10120000","11720000"
"chr4","10120000","12640000"
"chr4","10560000","11600000"
"chr4","11760000","12640000"
"chr4","12720000","13440000"
"chr4","13600000","15160000"
"chr4","16280000","18680000"
"chr4","16320000","17440000"
"chr4","17640000","18640000"
"chr4","19160000","20120000"
"chr4","21480000","24400000"
"chr4","21720000","22840000"
"chr4","22960000","24400000"
"chr4","23120000","23680000"
"chr4","24440000","25320000"
"chr4","25800000","27320000"
"chr4","25840000","26400000"
"chr4","27360000","30200000"
"chr4","27400000","28920000"
"chr4","30480000","31680000"
"chr4","32280000","32880000"
"chr4","33120000","36040000"
"chr4","33320000","34680000"
"chr4","34920000","36000000"
"chr4","35440000","36000000"
"chr4","36440000","37400000"
"chr4","39440000","40000000"
"chr4","40040000","40840000"
"chr4","41160000","41880000"
"chr4","41960000","42880000"
"chr4","42960000","44600000"
"chr4","43000000","43600000"
"chr4","44720000","46480000"
"chr4","44720000","47400000"
"chr4","44760000","45400000"
"chr4","45440000","46280000"
"chr4","46720000","47400000"
"chr4","48000000","48960000"
"chr4","52640000","55120000"
"chr4","52680000","56760000"
"chr4","53200000","53840000"
"chr4","53880000","55120000"
"chr4","55160000","55800000"
"chr4","55160000","56680000"
"chr4","55160000","57200000"
"chr4","55840000","56680000"
"chr4","58080000","59520000"
"chr4","60120000","61080000"
"chr4","61520000","63640000"
"chr4","61640000","62320000"
"chr4","62360000","62920000"
"chr4","63000000","63560000"
"chr4","64080000","65480000"
"chr4","65640000","66760000"
"chr4","68520000","69240000"
"chr4","69280000","70040000"
"chr4","71960000","72560000"
"chr4","73160000","73880000"
"chr4","74400000","75000000"
"chr4","75040000","75680000"
"chr4","77080000","78160000"
"chr4","78840000","79400000"
"chr4","79880000","80920000"
"chr4","81320000","81880000"
"chr4","82280000","83240000"
"chr4","83880000","84360000"
"chr4","84560000","85920000"
"chr4","84560000","87200000"
"chr4","84600000","85360000"
"chr4","85440000","85920000"
"chr4","86000000","87000000"
"chr4","87200000","87800000"
"chr4","88920000","89400000"
"chr4","90040000","91200000"
"chr4","91240000","93440000"
"chr4","91240000","95080000"
"chr4","91280000","92040000"
"chr4","93640000","95080000"
"chr4","93840000","94640000"
"chr4","95160000","96040000"
"chr4","95560000","96040000"
"chr4","96040000","98920000"
"chr4","96080000","97280000"
"chr4","97360000","98040000"
"chr4","98160000","98920000"
"chr4","99000000","100400000"
"chr4","99000000","99960000"
"chr4","101080000","101760000"
"chr4","101080000","103200000"
"chr4","104120000","104840000"
"chr4","105040000","105680000"
"chr4","105760000","106600000"
"chr4","107240000","107800000"
"chr4","107280000","108560000"
"chr4","107880000","108560000"
"chr4","108880000","110320000"
"chr4","108880000","110880000"
"chr4","109640000","110280000"
"chr4","110320000","110840000"
"chr4","110920000","111480000"
"chr4","111560000","112800000"
"chr4","113000000","113680000"
"chr4","114120000","115640000"
"chr4","114200000","114840000"
"chr4","115880000","119160000"
"chr4","115920000","116840000"
"chr4","116960000","119120000"
"chr4","117040000","117840000"
"chr4","119840000","120400000"
"chr4","121000000","122040000"
"chr4","121000000","122560000"
"chr4","122200000","122680000"
"chr4","122720000","123840000"
"chr4","123960000","125160000"
"chr4","124000000","124600000"
"chr4","125240000","126160000"
"chr4","126200000","126960000"
"chr4","127480000","128360000"
"chr4","128520000","130080000"
"chr4","129080000","130080000"
"chr4","130160000","130720000"
"chr4","130280000","133600000"
"chr4","130800000","133600000"
"chr4","132360000","133480000"
"chr4","133880000","135920000"
"chr4","136200000","137920000"
"chr4","138960000","139840000"
"chr4","140600000","141240000"
"chr4","142160000","142960000"
"chr4","143040000","143760000"
"chr4","145080000","145960000"
"chr4","147160000","148000000"
"chr4","148840000","149400000"
"chr4","148840000","150200000"
"chr4","151240000","151960000"
"chr4","152040000","152640000"
"chr4","152040000","153280000"
"chr4","152680000","153280000"
"chr4","153680000","154640000"
"chr4","157400000","158080000"
"chr4","158160000","158840000"
"chr4","158880000","159520000"
"chr4","160400000","163360000"
"chr4","160440000","161800000"
"chr4","162160000","163360000"
"chr4","163400000","165640000"
"chr4","166320000","169040000"
"chr4","166400000","167000000"
"chr4","167040000","167640000"
"chr4","167040000","169040000"
"chr4","167680000","169000000"
"chr4","169080000","170640000"
"chr4","169880000","170480000"
"chr4","171040000","173840000"
"chr4","171640000","173840000"
"chr4","173200000","173840000"
"chr4","174440000","175080000"
"chr4","175680000","176560000"
"chr4","177280000","181880000"
"chr4","177440000","178040000"
"chr4","178040000","181240000"
"chr4","178040000","181680000"
"chr4","179440000","180200000"
"chr4","180960000","181600000"
"chr4","181920000","183680000"
"chr4","181920000","184200000"
"chr4","182000000","182480000"
"chr4","184320000","186400000"
"chr4","184400000","185120000"
"chr4","185160000","186040000"
"chr4","186520000","187080000"
"chr4","187160000","190880000"
"chr4","188160000","190880000"
"chr5","2080000","4520000"
"chr5","3560000","4280000"
"chr5","5080000","6560000"
"chr5","5280000","7840000"
"chr5","5480000","6200000"
"chr5","6760000","7800000"
"chr5","7880000","9600000"
"chr5","8200000","8680000"
"chr5","10240000","11720000"
"chr5","10640000","11720000"
"chr5","12040000","13920000"
"chr5","13960000","15000000"
"chr5","15120000","16360000"
"chr5","16440000","17200000"
"chr5","16440000","18320000"
"chr5","17240000","18280000"
"chr5","18320000","21840000"
"chr5","18360000","19000000"
"chr5","18360000","19600000"
"chr5","19720000","20720000"
"chr5","23120000","23920000"
"chr5","24400000","26560000"
"chr5","25960000","26680000"
"chr5","26840000","28760000"
"chr5","28920000","31320000"
"chr5","29000000","29920000"
"chr5","30520000","31360000"
"chr5","32720000","33400000"
"chr5","33440000","33960000"
"chr5","33480000","36040000"
"chr5","34400000","35000000"
"chr5","35040000","36000000"
"chr5","36040000","36680000"
"chr5","36080000","37320000"
"chr5","37400000","38240000"
"chr5","37400000","38920000"
"chr5","38280000","38880000"
"chr5","39600000","40840000"
"chr5","40960000","41680000"
"chr5","43040000","43640000"
"chr5","43720000","44760000"
"chr5","44920000","45800000"
"chr5","49400000","51920000"
"chr5","50200000","51920000"
"chr5","50520000","51520000"
"chr5","52200000","54120000"
"chr5","52400000","53480000"
"chr5","53600000","54400000"
"chr5","54480000","56520000"
"chr5","54480000","58280000"
"chr5","55160000","56520000"
"chr5","55560000","56120000"
"chr5","56560000","58120000"
"chr5","57120000","57720000"
"chr5","58440000","59080000"
"chr5","58480000","59920000"
"chr5","58480000","61640000"
"chr5","59120000","59920000"
"chr5","60240000","61240000"
"chr5","62120000","63320000"
"chr5","63360000","63880000"
"chr5","64080000","64800000"
"chr5","65480000","68280000"
"chr5","66480000","68280000"
"chr5","66520000","67520000"
"chr5","67760000","68280000"
"chr5","68320000","68840000"
"chr5","68320000","70840000"
"chr5","70880000","72280000"
"chr5","70920000","71480000"
"chr5","71600000","72160000"
"chr5","72200000","72800000"
"chr5","72760000","76080000"
"chr5","73120000","73920000"
"chr5","73960000","74640000"
"chr5","76360000","77560000"
"chr5","76400000","79920000"
"chr5","77600000","78240000"
"chr5","78280000","78760000"
"chr5","80000000","80600000"
"chr5","81600000","82840000"
"chr5","82960000","83520000"
"chr5","82960000","84400000"
"chr5","83560000","84360000"
"chr5","84520000","86120000"
"chr5","85560000","86120000"
"chr5","87200000","87920000"
"chr5","88000000","89560000"
"chr5","89040000","89520000"
"chr5","89680000","90760000"
"chr5","90800000","92800000"
"chr5","92880000","94200000"
"chr5","94200000","94840000"
"chr5","95160000","96000000"
"chr5","95160000","96480000"
"chr5","96560000","97120000"
"chr5","96560000","98160000"
"chr5","97320000","98040000"
"chr5","98480000","99520000"
"chr5","99760000","100400000"
"chr5","101840000","102480000"
"chr5","101840000","102880000"
"chr5","102920000","103760000"
"chr5","102920000","104720000"
"chr5","105440000","107120000"
"chr5","105520000","106400000"
"chr5","106440000","107000000"
"chr5","107720000","109960000"
"chr5","107800000","108800000"
"chr5","108880000","109800000"
"chr5","110800000","111480000"
"chr5","112320000","112920000"
"chr5","113000000","114360000"
"chr5","115440000","116320000"
"chr5","116720000","118120000"
"chr5","116760000","117560000"
"chr5","118800000","121360000"
"chr5","119240000","120160000"
"chr5","120160000","121240000"
"chr5","121760000","122920000"
"chr5","122960000","125160000"
"chr5","123000000","123720000"
"chr5","123760000","124400000"
"chr5","125880000","126800000"
"chr5","126880000","127520000"
"chr5","127560000","128120000"
"chr5","129200000","130440000"
"chr5","130800000","131480000"
"chr5","131600000","132320000"
"chr5","132440000","133280000"
"chr5","133400000","134160000"
"chr5","134760000","135520000"
"chr5","135560000","136840000"
"chr5","135600000","136120000"
"chr5","136960000","137720000"
"chr5","137880000","138680000"
"chr5","141000000","142040000"
"chr5","142280000","143560000"
"chr5","143600000","145000000"
"chr5","145880000","146920000"
"chr5","147480000","148600000"
"chr5","148680000","149720000"
"chr5","149800000","150560000"
"chr5","151200000","152800000"
"chr5","151200000","153320000"
"chr5","151960000","152640000"
"chr5","152720000","153320000"
"chr5","153360000","153960000"
"chr5","153360000","154360000"
"chr5","154560000","156480000"
"chr5","156560000","157200000"
"chr5","156800000","159800000"
"chr5","157280000","159800000"
"chr5","157400000","158520000"
"chr5","157520000","158040000"
"chr5","158680000","159400000"
"chr5","159920000","160920000"
"chr5","159960000","162800000"
"chr5","161240000","162800000"
"chr5","161920000","162760000"
"chr5","162960000","164120000"
"chr5","162960000","165040000"
"chr5","162960000","167440000"
"chr5","164360000","165040000"
"chr5","165360000","166960000"
"chr5","167000000","167640000"
"chr5","167680000","169000000"
"chr5","170080000","170760000"
"chr5","170800000","171800000"
"chr5","171840000","172680000"
"chr5","172720000","173440000"
"chr5","174360000","174840000"
"chr5","174920000","175560000"
"chr5","175800000","176520000"
"chr5","178040000","178920000"
"chr6","720000","1440000"
"chr6","1520000","2680000"
"chr6","1600000","2280000"
"chr6","3120000","4000000"
"chr6","4080000","6560000"
"chr6","4160000","4960000"
"chr6","5400000","6520000"
"chr6","5440000","5960000"
"chr6","6000000","6520000"
"chr6","7400000","8080000"
"chr6","8120000","10320000"
"chr6","10880000","12880000"
"chr6","10920000","11560000"
"chr6","11560000","12880000"
"chr6","11600000","12200000"
"chr6","13720000","16200000"
"chr6","14120000","15480000"
"chr6","14160000","14720000"
"chr6","16280000","17080000"
"chr6","16280000","18240000"
"chr6","17600000","18240000"
"chr6","18560000","20040000"
"chr6","18800000","19600000"
"chr6","20520000","24360000"
"chr6","20560000","21560000"
"chr6","21600000","22160000"
"chr6","22080000","23640000"
"chr6","22160000","24320000"
"chr6","22640000","23520000"
"chr6","23520000","24200000"
"chr6","25080000","26000000"
"chr6","26120000","29000000"
"chr6","26560000","27720000"
"chr6","26800000","28560000"
"chr6","27120000","27720000"
"chr6","27840000","28400000"
"chr6","29000000","29560000"
"chr6","29600000","30240000"
"chr6","30320000","31440000"
"chr6","32000000","33200000"
"chr6","33400000","35200000"
"chr6","33400000","36520000"
"chr6","33480000","34120000"
"chr6","35240000","36280000"
"chr6","36560000","37240000"
"chr6","37320000","38680000"
"chr6","38000000","38640000"
"chr6","39280000","40960000"
"chr6","39320000","39800000"
"chr6","40280000","40920000"
"chr6","41680000","43560000"
"chr6","41680000","44320000"
"chr6","41720000","42520000"
"chr6","43560000","44320000"
"chr6","44400000","45880000"
"chr6","45400000","45880000"
"chr6","45960000","46560000"
"chr6","45960000","47320000"
"chr6","47720000","50000000"
"chr6","47760000","48800000"
"chr6","49360000","49960000"
"chr6","50040000","50600000"
"chr6","50640000","51880000"
"chr6","51960000","53640000"
"chr6","52960000","53640000"
"chr6","53800000","55240000"
"chr6","53800000","55800000"
"chr6","53840000","54400000"
"chr6","54480000","55120000"
"chr6","57560000","58040000"
"chr6","61880000","63640000"
"chr6","62360000","63480000"
"chr6","64000000","64520000"
"chr6","64560000","65040000"
"chr6","64560000","66720000"
"chr6","65080000","66600000"
"chr6","67200000","69000000"
"chr6","69200000","69680000"
"chr6","69200000","70880000"
"chr6","70280000","70880000"
"chr6","70920000","71720000"
"chr6","72240000","72920000"
"chr6","74560000","75880000"
"chr6","74560000","76280000"
"chr6","75240000","75880000"
"chr6","76520000","79520000"
"chr6","76640000","77280000"
"chr6","77400000","78160000"
"chr6","78240000","79440000"
"chr6","79560000","80560000"
"chr6","80840000","82840000"
"chr6","81280000","82800000"
"chr6","81360000","82160000"
"chr6","82960000","83720000"
"chr6","84400000","84960000"
"chr6","85000000","86000000"
"chr6","86480000","87600000"
"chr6","87720000","89600000"
"chr6","87760000","88520000"
"chr6","88560000","89560000"
"chr6","89640000","90400000"
"chr6","91360000","93400000"
"chr6","91360000","94360000"
"chr6","91920000","92440000"
"chr6","93520000","94200000"
"chr6","95800000","96880000"
"chr6","95800000","99720000"
"chr6","96920000","97880000"
"chr6","97960000","99160000"
"chr6","97960000","99680000"
"chr6","99720000","101160000"
"chr6","100400000","101120000"
"chr6","101360000","103040000"
"chr6","101360000","105000000"
"chr6","101560000","102600000"
"chr6","103240000","104920000"
"chr6","105080000","107360000"
"chr6","105280000","106840000"
"chr6","105880000","106720000"
"chr6","107400000","108160000"
"chr6","108240000","108800000"
"chr6","108240000","109760000"
"chr6","109840000","110720000"
"chr6","112680000","114280000"
"chr6","113040000","113600000"
"chr6","113600000","114240000"
"chr6","115000000","116200000"
"chr6","118240000","118880000"
"chr6","119600000","122520000"
"chr6","121600000","122360000"
"chr6","124040000","125120000"
"chr6","126320000","127520000"
"chr6","127920000","129680000"
"chr6","128000000","128840000"
"chr6","128960000","129680000"
"chr6","129760000","130400000"
"chr6","129800000","131920000"
"chr6","130640000","131120000"
"chr6","131200000","131920000"
"chr6","132000000","132760000"
"chr6","132000000","134200000"
"chr6","133160000","134120000"
"chr6","134520000","135240000"
"chr6","135800000","136520000"
"chr6","137240000","138360000"
"chr6","139680000","140240000"
"chr6","140280000","142040000"
"chr6","142440000","143760000"
"chr6","142440000","144800000"
"chr6","143800000","144360000"
"chr6","143800000","144800000"
"chr6","144840000","145520000"
"chr6","145560000","147080000"
"chr6","146200000","147040000"
"chr6","147720000","148760000"
"chr6","148840000","149960000"
"chr6","150360000","151160000"
"chr6","150360000","151680000"
"chr6","151800000","152560000"
"chr6","154440000","154960000"
"chr6","155160000","157480000"
"chr6","155640000","157360000"
"chr6","157680000","158520000"
"chr6","160440000","161080000"
"chr6","161320000","161800000"
"chr6","161800000","163320000"
"chr6","163880000","164520000"
"chr6","164600000","165520000"
"chr6","165800000","166560000"
"chr6","166640000","167560000"
"chr6","169280000","170040000"
"chr7","1600000","2440000"
"chr7","3240000","4640000"
"chr7","3840000","4600000"
"chr7","5880000","6480000"
"chr7","8400000","11360000"
"chr7","9480000","10240000"
"chr7","11440000","12400000"
"chr7","12560000","13280000"
"chr7","12560000","14840000"
"chr7","13320000","14720000"
"chr7","15120000","16600000"
"chr7","16120000","16640000"
"chr7","16720000","17680000"
"chr7","17720000","18680000"
"chr7","18760000","19680000"
"chr7","19720000","20680000"
"chr7","20760000","22520000"
"chr7","20800000","22080000"
"chr7","22560000","23160000"
"chr7","23760000","24760000"
"chr7","25880000","27160000"
"chr7","27240000","28120000"
"chr7","28200000","29840000"
"chr7","28240000","28880000"
"chr7","28920000","29520000"
"chr7","30840000","32480000"
"chr7","31200000","31680000"
"chr7","31720000","32480000"
"chr7","33200000","34120000"
"chr7","34960000","35640000"
"chr7","36440000","37200000"
"chr7","37240000","37880000"
"chr7","37240000","38400000"
"chr7","38440000","39560000"
"chr7","38440000","40080000"
"chr7","39560000","40120000"
"chr7","40200000","40800000"
"chr7","40200000","41800000"
"chr7","40880000","41760000"
"chr7","41960000","42840000"
"chr7","41960000","43440000"
"chr7","43960000","45160000"
"chr7","44080000","44560000"
"chr7","44600000","45160000"
"chr7","45200000","45880000"
"chr7","45920000","47200000"
"chr7","46480000","47080000"
"chr7","47320000","47800000"
"chr7","48160000","48960000"
"chr7","48160000","50000000"
"chr7","49040000","50000000"
"chr7","50080000","51400000"
"chr7","51480000","53080000"
"chr7","54720000","55280000"
"chr7","55600000","56240000"
"chr7","56360000","58040000"
"chr7","63320000","64160000"
"chr7","64320000","65120000"
"chr7","65360000","66760000"
"chr7","66800000","70240000"
"chr7","66840000","68560000"
"chr7","68840000","69480000"
"chr7","69560000","70240000"
"chr7","70320000","71120000"
"chr7","71200000","72240000"
"chr7","75080000","75800000"
"chr7","76960000","77520000"
"chr7","77560000","79600000"
"chr7","77680000","78800000"
"chr7","78840000","79600000"
"chr7","79640000","80280000"
"chr7","79920000","82400000"
"chr7","80320000","81040000"
"chr7","81080000","81640000"
"chr7","81120000","82360000"
"chr7","81680000","82360000"
"chr7","83440000","85480000"
"chr7","83480000","84600000"
"chr7","84640000","85440000"
"chr7","85520000","86480000"
"chr7","86520000","87800000"
"chr7","87880000","88440000"
"chr7","87880000","89680000"
"chr7","90680000","91400000"
"chr7","92160000","92760000"
"chr7","92800000","94000000"
"chr7","92800000","95320000"
"chr7","93320000","94000000"
"chr7","94080000","95080000"
"chr7","95360000","97640000"
"chr7","95520000","96680000"
"chr7","96760000","97440000"
"chr7","97720000","98440000"
"chr7","98480000","99640000"
"chr7","99040000","99640000"
"chr7","101160000","101800000"
"chr7","102320000","103000000"
"chr7","103080000","103800000"
"chr7","103080000","104480000"
"chr7","103840000","104480000"
"chr7","105240000","105760000"
"chr7","105240000","106360000"
"chr7","105240000","107640000"
"chr7","106800000","107560000"
"chr7","107640000","108200000"
"chr7","108240000","111360000"
"chr7","108240000","113120000"
"chr7","108280000","109400000"
"chr7","110600000","111320000"
"chr7","111400000","112120000"
"chr7","112160000","113120000"
"chr7","113560000","114280000"
"chr7","113560000","115720000"
"chr7","114360000","115720000"
"chr7","115760000","116760000"
"chr7","117200000","117840000"
"chr7","118000000","118880000"
"chr7","119240000","120200000"
"chr7","122280000","122920000"
"chr7","123560000","126920000"
"chr7","123720000","124440000"
"chr7","124640000","125360000"
"chr7","127360000","127920000"
"chr7","128120000","129640000"
"chr7","128880000","129640000"
"chr7","131280000","134040000"
"chr7","131360000","131920000"
"chr7","134120000","134840000"
"chr7","135960000","137240000"
"chr7","137600000","138520000"
"chr7","139080000","140080000"
"chr7","140160000","141960000"
"chr7","140760000","141280000"
"chr7","141360000","141960000"
"chr7","143120000","143840000"
"chr7","144120000","144720000"
"chr7","144120000","148120000"
"chr7","144160000","145720000"
"chr7","144760000","145720000"
"chr7","145800000","146840000"
"chr7","145800000","147920000"
"chr7","146920000","147880000"
"chr7","148160000","148760000"
"chr7","148840000","149440000"
"chr7","148840000","150680000"
"chr7","150000000","150560000"
"chr7","151040000","151680000"
"chr7","151160000","152520000"
"chr7","152600000","154240000"
"chr7","155600000","156360000"
"chr7","157200000","157680000"
"chr8","1040000","1600000"
"chr8","5520000","6200000"
"chr8","8080000","9680000"
"chr8","8880000","9680000"
"chr8","9720000","10280000"
"chr8","11200000","11840000"
"chr8","12480000","13520000"
"chr8","13600000","14800000"
"chr8","15160000","16600000"
"chr8","17960000","18640000"
"chr8","18720000","20000000"
"chr8","20200000","21720000"
"chr8","22040000","22920000"
"chr8","23560000","24320000"
"chr8","28200000","30560000"
"chr8","28600000","29080000"
"chr8","29160000","29880000"
"chr8","29960000","30480000"
"chr8","30520000","31040000"
"chr8","31080000","33280000"
"chr8","31120000","32120000"
"chr8","32320000","33240000"
"chr8","33600000","36600000"
"chr8","33640000","34760000"
"chr8","34800000","36600000"
"chr8","37600000","38800000"
"chr8","38960000","39640000"
"chr8","39840000","41280000"
"chr8","41400000","42240000"
"chr8","41400000","42880000"
"chr8","42240000","42880000"
"chr8","46800000","47720000"
"chr8","48080000","48880000"
"chr8","49000000","49840000"
"chr8","50320000","52520000"
"chr8","50640000","51360000"
"chr8","52720000","53440000"
"chr8","53880000","54680000"
"chr8","55480000","56600000"
"chr8","57200000","58200000"
"chr8","58280000","59320000"
"chr8","59560000","60840000"
"chr8","60240000","60800000"
"chr8","60880000","61360000"
"chr8","62680000","64000000"
"chr8","64240000","65240000"
"chr8","65440000","66480000"
"chr8","65840000","66480000"
"chr8","66560000","67320000"
"chr8","67520000","68160000"
"chr8","68720000","69280000"
"chr8","69480000","70480000"
"chr8","70560000","71560000"
"chr8","71640000","73040000"
"chr8","73120000","73840000"
"chr8","76480000","77080000"
"chr8","76520000","79320000"
"chr8","77160000","78120000"
"chr8","78440000","79200000"
"chr8","79400000","80520000"
"chr8","80520000","82600000"
"chr8","80560000","82160000"
"chr8","80960000","82160000"
"chr8","80960000","82600000"
"chr8","82800000","83360000"
"chr8","82800000","84480000"
"chr8","83520000","84240000"
"chr8","85440000","85920000"
"chr8","87800000","88520000"
"chr8","88640000","89320000"
"chr8","90160000","90680000"
"chr8","91000000","92120000"
"chr8","92760000","94640000"
"chr8","94680000","95440000"
"chr8","95560000","96280000"
"chr8","96320000","96800000"
"chr8","96320000","97200000"
"chr8","96320000","98560000"
"chr8","97280000","98560000"
"chr8","99120000","101520000"
"chr8","99160000","101080000"
"chr8","101720000","102280000"
"chr8","102320000","103200000"
"chr8","103240000","103840000"
"chr8","103880000","104520000"
"chr8","104600000","105280000"
"chr8","104640000","106880000"
"chr8","105800000","106800000"
"chr8","106880000","107600000"
"chr8","108040000","108760000"
"chr8","108800000","109760000"
"chr8","109800000","110320000"
"chr8","111080000","112000000"
"chr8","112840000","113520000"
"chr8","113680000","114400000"
"chr8","113720000","115240000"
"chr8","114440000","115080000"
"chr8","116280000","117480000"
"chr8","118240000","120200000"
"chr8","118400000","119440000"
"chr8","119520000","120160000"
"chr8","120840000","121400000"
"chr8","121080000","123640000"
"chr8","121960000","123640000"
"chr8","122000000","122840000"
"chr8","122880000","123600000"
"chr8","123640000","124200000"
"chr8","124240000","125480000"
"chr8","124800000","125440000"
"chr8","126720000","130840000"
"chr8","126760000","127800000"
"chr8","127840000","128680000"
"chr8","127840000","130760000"
"chr8","128720000","129360000"
"chr8","129920000","130720000"
"chr8","130800000","131680000"
"chr8","131840000","132840000"
"chr8","133680000","135880000"
"chr8","133760000","134480000"
"chr8","134560000","135880000"
"chr8","135960000","136840000"
"chr8","135960000","138800000"
"chr8","136760000","138840000"
"chr8","139120000","139720000"
"chr8","140640000","141400000"
"chr8","141480000","142320000"
"chr8","142440000","144200000"
"chr8","143640000","144160000"
"chr8","144400000","146280000"
"chr8","145080000","145600000"
"chr9","1080000","1840000"
"chr9","2120000","2800000"
"chr9","2840000","4520000"
"chr9","3680000","4520000"
"chr9","4680000","5720000"
"chr9","5840000","6720000"
"chr9","6800000","7520000"
"chr9","6800000","8960000"
"chr9","7640000","8280000"
"chr9","10280000","12480000"
"chr9","10360000","11440000"
"chr9","12520000","13120000"
"chr9","13000000","14520000"
"chr9","14600000","15680000"
"chr9","15800000","17480000"
"chr9","17600000","18960000"
"chr9","18240000","18960000"
"chr9","19480000","20280000"
"chr9","20320000","21120000"
"chr9","21160000","21760000"
"chr9","22520000","24400000"
"chr9","25080000","26480000"
"chr9","26680000","27680000"
"chr9","27680000","32320000"
"chr9","28640000","29960000"
"chr9","30880000","32320000"
"chr9","31000000","31760000"
"chr9","33240000","34360000"
"chr9","34640000","35560000"
"chr9","35080000","35560000"
"chr9","36600000","37400000"
"chr9","37480000","38440000"
"chr9","37880000","38400000"
"chr9","40000000","47040000"
"chr9","71880000","72840000"
"chr9","73240000","74000000"
"chr9","74680000","75400000"
"chr9","75840000","77280000"
"chr9","77760000","78920000"
"chr9","77840000","78440000"
"chr9","79920000","80880000"
"chr9","80960000","81680000"
"chr9","80960000","85800000"
"chr9","81000000","82760000"
"chr9","82000000","82760000"
"chr9","83120000","85720000"
"chr9","84000000","85640000"
"chr9","86960000","88200000"
"chr9","88240000","88960000"
"chr9","89040000","89880000"
"chr9","90520000","91200000"
"chr9","90520000","91800000"
"chr9","93640000","94240000"
"chr9","93640000","94720000"
"chr9","94880000","95600000"
"chr9","95680000","96320000"
"chr9","96360000","100360000"
"chr9","97360000","97920000"
"chr9","98000000","99040000"
"chr9","98440000","98960000"
"chr9","99480000","100160000"
"chr9","100400000","101000000"
"chr9","101920000","102560000"
"chr9","101920000","103200000"
"chr9","103400000","104080000"
"chr9","104320000","107480000"
"chr9","106360000","107440000"
"chr9","107520000","108440000"
"chr9","108480000","111720000"
"chr9","108560000","109920000"
"chr9","110120000","111600000"
"chr9","112280000","112960000"
"chr9","112280000","114120000"
"chr9","113400000","114080000"
"chr9","114360000","115640000"
"chr9","114840000","115560000"
"chr9","115920000","116400000"
"chr9","115920000","117080000"
"chr9","116440000","117040000"
"chr9","117800000","123240000"
"chr9","117840000","119440000"
"chr9","118320000","119400000"
"chr9","118880000","119360000"
"chr9","119480000","120240000"
"chr9","120280000","123160000"
"chr9","120320000","122200000"
"chr9","121160000","122040000"
"chr9","122240000","123200000"
"chr9","123320000","124160000"
"chr9","124200000","124800000"
"chr9","124280000","127120000"
"chr9","126160000","127120000"
"chr9","127520000","128120000"
"chr9","128000000","130120000"
"chr9","128160000","129240000"
"chr9","129560000","130160000"
"chr9","130200000","130680000"
"chr9","130920000","131760000"
"chr9","133240000","135840000"
"chr9","134400000","135800000"
"chr9","135200000","135840000"
"chr9","137680000","138680000"
"chr9","139200000","140280000"
"chrX","1720000","2640000"
"chrX","2800000","3720000"
"chrX","4040000","5840000"
"chrX","5920000","7840000"
"chrX","7920000","8680000"
"chrX","8760000","9720000"
"chrX","10120000","11960000"
"chrX","11120000","11920000"
"chrX","12080000","12720000"
"chrX","14080000","14840000"
"chrX","15320000","16680000"
"chrX","15880000","16680000"
"chrX","17120000","19440000"
"chrX","17160000","17640000"
"chrX","17720000","18280000"
"chrX","18400000","18880000"
"chrX","18400000","19320000"
"chrX","20560000","21760000"
"chrX","22000000","23600000"
"chrX","23680000","25080000"
"chrX","25280000","27360000"
"chrX","27600000","29760000"
"chrX","27800000","28560000"
"chrX","30720000","31680000"
"chrX","32200000","34400000"
"chrX","33440000","34400000"
"chrX","34600000","36920000"
"chrX","34760000","36520000"
"chrX","37120000","38160000"
"chrX","38400000","40400000"
"chrX","39400000","40360000"
"chrX","40400000","41080000"
"chrX","41640000","43640000"
"chrX","42440000","43160000"
"chrX","43680000","46360000"
"chrX","43760000","45040000"
"chrX","43800000","44400000"
"chrX","45120000","46280000"
"chrX","45640000","46240000"
"chrX","46360000","46960000"
"chrX","49680000","50360000"
"chrX","51200000","52000000"
"chrX","54080000","55200000"
"chrX","55560000","58560000"
"chrX","56800000","57600000"
"chrX","62320000","63040000"
"chrX","63240000","64680000"
"chrX","65400000","65920000"
"chrX","65960000","67360000"
"chrX","66720000","67320000"
"chrX","67920000","68600000"
"chrX","68640000","69280000"
"chrX","69440000","70120000"
"chrX","70200000","70840000"
"chrX","72200000","73400000"
"chrX","73840000","75000000"
"chrX","75880000","76600000"
"chrX","76680000","77320000"
"chrX","77400000","78680000"
"chrX","78760000","79440000"
"chrX","80000000","80720000"
"chrX","80080000","83000000"
"chrX","80640000","83000000"
"chrX","83160000","84800000"
"chrX","83240000","84320000"
"chrX","86800000","88360000"
"chrX","92760000","94360000"
"chrX","95520000","98160000"
"chrX","95560000","96960000"
"chrX","97160000","98120000"
"chrX","98280000","99560000"
"chrX","99840000","100600000"
"chrX","99840000","102400000"
"chrX","100640000","101200000"
"chrX","100640000","102400000"
"chrX","102440000","103480000"
"chrX","103760000","104440000"
"chrX","106080000","107320000"
"chrX","107600000","108640000"
"chrX","108000000","108640000"
"chrX","111040000","112000000"
"chrX","112200000","112920000"
"chrX","113200000","114400000"
"chrX","113840000","114360000"
"chrX","117760000","118480000"
"chrX","118520000","119000000"
"chrX","119920000","122680000"
"chrX","120120000","121280000"
"chrX","121680000","122640000"
"chrX","123520000","124360000"
"chrX","126240000","126960000"
"chrX","130120000","130800000"
"chrX","130920000","131840000"
"chrX","130960000","133440000"
"chrX","131800000","133440000"
"chrX","132840000","133480000"
"chrX","134840000","136000000"
"chrX","136160000","137120000"
"chrX","137160000","137800000"
"chrX","137840000","138840000"
"chrX","139080000","139720000"
"chrX","139840000","141760000"
"chrX","140040000","140800000"
"chrX","142360000","144280000"
"chrX","144840000","146920000"
"chrX","147080000","148520000"
"chrX","147160000","147640000"
"chrX","149120000","149840000"
"chrX","150160000","150880000"
"chrX","150920000","151920000"
"chrX","153200000","153760000"
"chrX","154080000","155240000"
"chrY","2640000","4920000"
"chrY","3680000","4400000"
"chrY","6760000","7880000"
"chrY","14920000","15480000"
"chrY","15600000","18200000"
"chrY","16000000","16800000"
"chrY","18640000","19400000"
"chrY","20640000","21520000"
"chrY","22720000","23440000"
"chrY","24800000","28800000"
