# Supplementary material for: MIR retrotransposons link the epigenome and the transcriptome of coding genes in acute myeloid leukemia
Source: Nat Commun. 2022 Oct 31;13:6524. doi: 10.1038/s41467-022-34211-x (PMC9622910; doi:10.1038/s41467-022-34211-x)
Supplement: Supplementary file 4 — Supplementary Data 2 [file 41467_2022_34211_MOESM4_ESM.txt]

"Supplementary Data 2: Correlations, differentially expressed genes & differentially methylated cytosines"
""
"Contents:"
"Line 29: 1. Significant Expression-Methylation Correlations, Glass et al."
"Line 16178: 2. Significant Expression-Methylation Correlations at the level of CpG islands, Glass et al."
"Line 31603: 3. Significant Expression-Methylation Correlations, TCGA"
"Line 36342: 4. The W sets"
"Line 37345: 5. Dnmt3a vs WT, differentially expressed genes (SAM; FDR<5%%), Zhang et al. (GSE60055)"
"Line 41826: 6. Idh2 M140Q vs WT, differentially expressed genes (SAM; FDR<5%%), Zhang et al. (GSE60055)"
"Line 45576: 7. Dnmt3a KO & Idh2 M140Q vs WT, differentially expressed genes (SAM; FDR<5%%), Zhang et al. (GSE60055)"
"Line 49408: 8. BCell vs HSC, normal human hematopoiesis, differentially expressed genes (SAM; FDR<5%), Novershtern et al. (GSE24759)"
"Line 54183: 9. Baso vs HSC, normal human hematopoiesis, differentially expressed genes (SAM; FDR<5%), Novershtern et al. (GSE24759)"
"Line 59079: 10. CMP vs HSC, normal human hematopoiesis, differentially expressed genes (SAM; FDR<5%), Novershtern et al. (GSE24759)"
"Line 63480: 11. Dendritic vs HSC, normal human hematopoiesis, differentially expressed genes (SAM; FDR<5%), Novershtern et al. (GSE24759)"
"Line 68256: 12. Eosin vs HSC, normal human hematopoiesis, differentially expressed genes (SAM; FDR<5%), Novershtern et al. (GSE24759)"
"Line 73060: 13. Erythroid vs HSC, normal human hematopoiesis, differentially expressed genes (SAM; FDR<5%), Novershtern et al. (GSE24759)"
"Line 77794: 14. GMP vs HSC, normal human hematopoiesis, differentially expressed genes (SAM; FDR<5%), Novershtern et al. (GSE24759)"
"Line 82073: 15. Gran vs HSC, normal human hematopoiesis, differentially expressed genes (SAM; FDR<5%), Novershtern et al. (GSE24759)"
"Line 85465: 16. MEP vs HSC, normal human hematopoiesis, differentially expressed genes (SAM; FDR<5%), Novershtern et al. (GSE24759)"
"Line 89722: 17. Mega vs HSC, normal human hematopoiesis, differentially expressed genes (SAM; FDR<5%), Novershtern et al. (GSE24759)"
"Line 94535: 18. Mono vs HSC, normal human hematopoiesis, differentially expressed genes (SAM; FDR<5%), Novershtern et al. (GSE24759)"
"Line 97625: 19. NK vs HSC, normal human hematopoiesis, differentially expressed genes (SAM; FDR<5%), Novershtern et al. (GSE24759)"
"Line 102426: 20. NKT vs HSC, normal human hematopoiesis, differentially expressed genes (SAM; FDR<5%), Novershtern et al. (GSE24759)"
"Line 106419: 21. TCell vs HSC, normal human hematopoiesis, differentially expressed genes (SAM; FDR<5%), Novershtern et al. (GSE24759)"
"Line 111183: 22. IDH1/2 vs DNMT3A, Alu methylation (FDR<5%%), Glass et al."
"Line 121347: 23. IDH1/2 vs DNMT3A, MIR methylation (FDR<5%%), Glass et al."
"Line 125034: 24. IDH1/2 vs DNMT3A, L1 methylation (FDR<5%%), Glass et al."
""
"1. Significant Expression-Methylation Correlations, Glass et al."
"Cytosine","Gene","Rho","PValue","FDR","TAD","Annotation_Distance","GeneSet","CorrCoef_in_Wt/WT_samples"
"chr12.54867372","GTSF1|121355","-0.8868570710","6.041778e-13","7.2166255364545e-06","chr12:54840000-56440000","GeneBody","Proximal","-0.7964000476972329"
"chr12.54867387","GTSF1|121355","-0.8858254778","6.992114e-13","7.2166255364545e-06","chr12:54840000-56440000","Upstream_2","Proximal","-0.783571356811805"
"chr17.46618615","HOXB5|3215","-0.8794335827","1.677421e-12","1.15418782016283e-05","chr17:45880000-48560000","Downstream_50002","Intermediate","NA"
"chr17.47940345","HOXB5|3215","-0.8704549860","5.293417e-12","2.73169232490363e-05","chr17:45880000-48560000","Upstream_1269023","Long","NA"
"chr12.54866804","GTSF1|121355","-0.8626295822","1.347285e-11","5.562181243545e-05","chr12:54840000-56440000","GeneBody","Proximal","-0.8226578735721792"
"chr17.47297310","HOXB5|3215","-0.8520306524","4.375668e-11","0.000147565554619229","chr17:45880000-48560000","Upstream_625988","Long","-0.11924279567791164"
"chr17.46604409","HOXB4|3214","-0.8507682636","5.004116e-11","0.000147565554619229","chr17:45880000-48560000","Downstream_48464","Intermediate","0.036790219560988345"
"chr1.27719502","FGR|2268","-0.8396863140","1.545680e-10","0.000398827656385","chr1:27240000-28040000","Downstream_219071","Intermediate","-0.3282375741761375"
"chr16.2866901","PRSS21|10942","-0.8363409006","2.136819e-10","0.000424462998280273","chr16:2680000-3080000","Upstream_261","Proximal","-0.7205877411008126"
"chr10.71892720","VSIR|64115","-0.8362357256","2.158433e-10","0.000424462998280273","chr10:71160000-73800000","Downstream_1614594","Long","NA"
"chr19.45899997","VASP|7408","-0.8357453498","2.261918e-10","0.000424462998280273","chr19:45200000-46160000","Upstream_109838","Intermediate","NA"
"chr12.1919555","CACNA2D4|93589","-0.8341915827","2.621100e-10","0.0004508769258625","chr12:1-2120000","GeneBody","Proximal","-0.6184642961403812"
"chr15.77376326","PSTPIP1|9051","-0.8318462666","3.264873e-10","0.000518416249750038","chr15:76200000-77880000","Downstream_46654","Intermediate","-0.07681986874543438"
"chr6.24936143","TDP2|51567","-0.8302641773","3.779113e-10","0.000544161024096","chr6:24360000-25080000","Upstream_268883","Intermediate","NA"
"chr15.77285721","PSTPIP1|9051","-0.8297709058","3.954240e-10","0.000544161024096","chr15:76200000-77880000","GeneBody","Proximal","NA"
"chr12.54867397","GTSF1|121355","-0.8276314040","4.804794e-10","0.000618490121833044","chr12:54840000-56440000","Upstream_12","Proximal","-0.8090234087068623"
"chr17.46641687","HOXB6|3216","-0.8266137587","5.266430e-10","0.000618490121833044","chr17:45880000-48560000","Downstream_29950","Intermediate","-0.16447936130456506"
"chr1.156046682","MTX1|4580","-0.8261043966","5.512668e-10","0.000618490121833044","chr1:155120000-156280000","Downstream_863068","Long","NA"
"chr1.156046782","MTX1|4580","-0.8247221973","6.235828e-10","0.000618490121833044","chr1:155120000-156280000","Downstream_863168","Long","NA"
"chr19.6697465","STXBP2|6813","-0.8244088809","6.411568e-10","0.000618490121833044","chr19:5880000-8120000","Upstream_1004300","Long","NA"
"chr11.64313813","NAALADL1|10004","-0.8243813329","6.427238e-10","0.000618490121833044","chr11:63920000-65360000","Downstream_498475","Intermediate","NA"
"chr17.46604420","HOXB6|3216","-0.8235924587","6.891360e-10","0.000618490121833044","chr17:45880000-48560000","Downstream_67217","Intermediate","0.04055311056555681"
"chr19.4059937","LRG1|116844","-0.8215457897","8.244705e-10","0.000709119691168438","chr19:1-4720000","Downstream_476482","Intermediate","-0.3468564203058941"
"chr19.45900032","VASP|7408","-0.8207691911","8.819934e-10","0.00072825083726316","chr19:45200000-46160000","Upstream_109803","Intermediate","NA"
"chr3.141121016","ZBTB38|253461","-0.8198359448","9.560466e-10","0.000759034260993115","chr3:140960000-142160000","GeneBody","Proximal","-0.5369314033142697"
"chr2.242141076","LOC200772|200772","-0.8187057299","1.053454e-09","0.000805392309518148","chr2:241760000-243040000","Upstream_234209","Intermediate","-0.5221133058810618"
"chr2.242754343","LOC200772|200772","-0.8175032175","1.167160e-09","0.000806089580547344","chr2:241760000-243040000","Upstream_847476","Long","-0.46472184253291493"
"chr10.73468927","H2AFY2|55506","-0.8172984121","1.187625e-09","0.000806089580547344","chr10:71160000-73800000","Downstream_1596892","Long","-0.08942880383130046"
"chr16.89002408","CYBA|1535","-0.8169884170","1.219237e-09","0.000806089580547344","chr16:88680000-90120000","Upstream_284849","Intermediate","NA"
"chr12.54866792","GTSF1|121355","-0.8166974372","1.249619e-09","0.000806089580547344","chr12:54840000-56440000","GeneBody","Proximal","-0.8249673621952973"
"chr1.156046864","MTX1|4580","-0.8154440154","1.388704e-09","0.000868663178128485","chr1:155120000-156280000","Downstream_863250","Long","-0.279206944716948"
"chr19.55174433","LILRB1|10859","-0.8141759338","1.543934e-09","0.000937357978111471","chr19:54960000-55560000","Downstream_25455","Intermediate","-0.2843046753955059"
"chr16.89167147","CYBA|1535","-0.8133694539","1.650880e-09","0.00097365058208","chr16:88680000-90120000","Upstream_449588","Intermediate","-0.3145948550102986"
"chr16.1582304","FAHD1|81889","-0.8128970672","1.716675e-09","0.000984331192635417","chr16:1320000-2040000","Upstream_294662","Intermediate","0.21443896527905396"
"chr1.13840133","PRDM2|7799","-0.8121746912","1.822011e-09","0.00101649427389284","chr1:12040000-14880000","Upstream_186558","Intermediate","0.08996660451978163"
"chr19.4060126","LRG1|116844","-0.8110496885","1.998067e-09","0.00108538075411566","chr19:1-4720000","Downstream_476293","Intermediate","NA"
"chr16.89167154","CYBA|1535","-0.8096833420","2.233101e-09","0.0010860414995932","chr16:88680000-90120000","Upstream_449595","Intermediate","-0.3338817297840569"
"chr12.54866985","GTSF1|121355","-0.8091522872","2.331183e-09","0.0010860414995932","chr12:54840000-56440000","GeneBody","Proximal","NA"
"chr10.72985377","H2AFY2|55506","-0.8083864517","2.479684e-09","0.0010860414995932","chr10:71160000-73800000","Downstream_1113342","Long","NA"
"chr10.73511881","H2AFY2|55506","-0.8083682427","2.483319e-09","0.0010860414995932","chr10:71160000-73800000","Downstream_1639846","Long","NA"
"chr15.64425988","CIAO2A|84191","-0.8080680472","2.543969e-09","0.0010860414995932","chr15:63400000-65560000","Upstream_39772","Intermediate","-0.042778141199659524"
"chr11.64630536","NAALADL1|10004","-0.8079903616","2.559887e-09","0.0010860414995932","chr11:63920000-65360000","Downstream_181752","Intermediate","-0.12940743337160673"
"chr7.73679163","NCF1B|654816","-0.8078559305","2.587650e-09","0.0010860414995932","chr7:72240000-75080000","Downstream_1029185","Long","NA"
"chr7.73679163","NCF1|653361","-0.8078559305","2.587650e-09","0.0010860414995932","chr7:72240000-75080000","Upstream_509144","Long","NA"
"chr10.134406754","ADAM8|101","-0.8078065624","2.597915e-09","0.0010860414995932","chr10:133960000-135440000","Downstream_669151","Long","NA"
"chr19.45900016","VASP|7408","-0.8077744204","2.604619e-09","0.0010860414995932","chr19:45200000-46160000","Upstream_109819","Intermediate","NA"
"chr11.118986834","JAML|120425","-0.8076725293","2.625977e-09","0.0010860414995932","chr11:117040000-119240000","Upstream_891026","Long","-0.0511245570879618"
"chr17.46188467","HOXB5|3215","-0.8076504055","2.630636e-09","0.0010860414995932","chr17:45880000-48560000","Downstream_480150","Intermediate","NA"
"chr19.45900271","VASP|7408","-0.8072777181","2.710279e-09","0.00109698197097284","chr19:45200000-46160000","Upstream_109564","Intermediate","NA"
"chr17.46604785","HOXB6|3216","-0.8069594329","2.780061e-09","0.00110358718217856","chr17:45880000-48560000","Downstream_66852","Intermediate","0.029168656729068515"
"chr19.45899767","VASP|7408","-0.8066105885","2.858456e-09","0.00111329768993132","chr19:45200000-46160000","Upstream_110068","Intermediate","-0.11135491552984636"
"chr17.46641697","HOXB7|3217","-0.8059805047","3.005273e-09","0.00114459602231409","chr17:45880000-48560000","Downstream_42895","Intermediate","0.01999044936327361"
"chr7.73679163","NCF1C|654817","-0.8057954021","3.049715e-09","0.00114459602231409","chr7:72240000-75080000","Downstream_893280","Long","NA"
"chr19.4060126","AZU1|566","-0.8050438473","3.236496e-09","0.00119300623542429","chr19:1-4720000","Downstream_3228110","Long","NA"
"chr5.176935393","DOK3|79930","-0.8044322747","3.396259e-09","0.00121280381949517","chr5:176520000-178040000","GeneBody","Proximal","NA"
"chr10.135044384","ADAM8|101","-0.8043894627","3.407712e-09","0.00121280381949517","chr10:133960000-135440000","Downstream_31521","Intermediate","-0.12827686778166292"
"chr3.53190604","PPM1M|132160","-0.8037923389","3.571240e-09","0.00124946096202373","chr3:51920000-53320000","Downstream_905992","Long","NA"
"chr1.221290973","MARC1|64757","-0.8031921807","3.742907e-09","0.00127422651381213","chr1:220960000-222600000","Downstream_303239","Intermediate","NA"
"chr17.47297310","HOXB6|3216","-0.8031151595","3.765484e-09","0.00127422651381213","chr17:45880000-48560000","Upstream_614957","Long","-0.17737234532424515"
"chr9.129375673","PBX3|5090","-0.8026581469","3.902063e-09","0.00127894423873151","chr9:127520000-130160000","Downstream_646018","Long","NA"
"chr17.46641687","HOXB7|3217","-0.8026539396","3.903341e-09","0.00127894423873151","chr17:45880000-48560000","Downstream_42905","Intermediate","-0.016294648841100785"
"chr10.73577844","PSAP|5660","-0.8019821112","4.112540e-09","0.00129257542125313","chr10:71160000-73800000","GeneBody","Proximal","-0.4419205251767328"
"chr19.13841685","STX10|8677","-0.8019319113","4.128582e-09","0.00129257542125313","chr19:12760000-13960000","Upstream_580489","Long","0.10931658686257545"
"chr19.789091","LRG1|116844","-0.8018018018","4.170430e-09","0.00129257542125313","chr19:1-4720000","Downstream_3747328","Long","NA"
"chr17.47940345","HOXB6|3216","-0.8017246944","4.195416e-09","0.00129257542125313","chr17:45880000-48560000","Upstream_1257992","Long","NA"
"chr17.79056923","CYBC1|79415","-0.8012870013","4.339896e-09","0.00131742553107","chr17:79040000-81195210","Downstream_1343540","Long","-0.07960914392661292"
"chr7.27127987","SNX10|29887","-0.8005694633","4.586768e-09","0.001358024580528","chr7:25880000-27160000","Downstream_714039","Long","NA"
"chr19.45900245","VASP|7408","-0.8005172937","4.605216e-09","0.001358024580528","chr19:45200000-46160000","Upstream_109590","Intermediate","-0.14749039693309063"
"chr1.27719537","FGR|2268","-0.7999485332","4.810845e-09","0.001398681021075","chr1:27240000-28040000","Downstream_219036","Intermediate","-0.3491968536542015"
"chr11.65311474","NAALADL1|10004","-0.7992277992","5.083648e-09","0.00145746670126222","chr11:63920000-65360000","Upstream_485454","Intermediate","-0.03450067458382447"
"chr20.5641566","GPCPD1|56261","-0.7987120034","5.287609e-09","0.001495175386105","chr20:5080000-6120000","Upstream_49895","Intermediate","-0.40909471074424286"
"chr20.822963","SIRPB1|10326","-0.7982003607","5.497398e-09","0.00153349062884635","chr20:1-1800000","Downstream_721202","Long","0.013378452484099112"
"chr17.43221777","HEXIM1|10614","-0.7978326526","5.652907e-09","0.00155310441901513","chr17:43160000-43560000","Upstream_2905","Intermediate","NA"
"chr16.1533624","MSRB1|51734","-0.7976810747","5.718190e-09","0.00155310441901513","chr16:1320000-2040000","Downstream_454585","Intermediate","-0.3906719003400466"
"chr11.68502785","CDK2AP2|10263","-0.7971637360","5.946302e-09","0.00159408657077753","chr11:66920000-68680000","Upstream_1226666","Long","0.002016987763068043"
"chr1.156046847","MTX1|4580","-0.7969624831","6.037298e-09","0.00159773105405295","chr1:155120000-156280000","Downstream_863233","Long","-0.275533072254328"
"chr17.46832414","HOXB2|3212","-0.7962734968","6.358685e-09","0.00161256010447063","chr17:45880000-48560000","Upstream_208974","Intermediate","-0.4678353922477207"
"chr14.74101077","ZNF410|57862","-0.7958054646","6.585970e-09","0.00161256010447063","chr14:73480000-74520000","Upstream_252241","Intermediate","NA"
"chr3.141648586","ZBTB38|253461","-0.7958041074","6.586640e-09","0.00161256010447063","chr3:140960000-142160000","Downstream_479953","Intermediate","-0.017317834786174317"
"chr11.65342589","EHBP1L1|254102","-0.7954722010","6.752373e-09","0.00161256010447063","chr11:63920000-65360000","Upstream_918","Proximal","NA"
"chr14.24780557","CIDEB|27141","-0.7954310020","6.773213e-09","0.00161256010447063","chr14:23440000-24960000","GeneBody","Proximal","-0.47292854136221196"
"chr22.37942104","CSF2RB|1439","-0.7954179822","6.779811e-09","0.00161256010447063","chr22:36880000-37960000","Downstream_605614","Long","-0.18351117309892634"
"chr17.46604560","HOXB6|3216","-0.7953016005","6.839056e-09","0.00161256010447063","chr17:45880000-48560000","Downstream_67077","Intermediate","NA"
"chr11.68502785","UNC93B1|81622","-0.7952276194","6.876966e-09","0.00161256010447063","chr11:66920000-68680000","Upstream_730334","Long","-0.0587132531655588"
"chr7.73507826","NCF1B|654816","-0.7947992025","7.100353e-09","0.00161256010447063","chr7:72240000-75080000","Downstream_857848","Long","-0.3379424343818654"
"chr7.73507826","NCF1|653361","-0.7947992025","7.100353e-09","0.00161256010447063","chr7:72240000-75080000","Upstream_680481","Long","-0.3379424343818654"
"chr19.789109","LRG1|116844","-0.7947712729","7.115147e-09","0.00161256010447063","chr19:1-4720000","Downstream_3747310","Long","NA"
"chr1.156046378","SEMA4A|64218","-0.7947582421","7.122059e-09","0.00161256010447063","chr1:155120000-156280000","Upstream_70777","Intermediate","NA"
"chr1.27687206","FGR|2268","-0.7946809789","7.163171e-09","0.00161256010447063","chr1:27240000-28040000","Downstream_251367","Intermediate","NA"
"chr10.45915117","ALOX5|240","-0.7946024803","7.205165e-09","0.00161256010447063","chr10:45360000-46480000","GeneBody","Proximal","-0.08297466284062659"
"chr19.45899765","VASP|7408","-0.7944522537","7.286168e-09","0.00161256010447063","chr19:45200000-46160000","Upstream_110070","Intermediate","-0.1320076130982209"
"chr10.73468899","H2AFY2|55506","-0.7942596065","7.391279e-09","0.00161256010447063","chr10:71160000-73800000","Downstream_1596864","Long","-0.2536314024065456"
"chr2.241904374","LOC200772|200772","-0.7942049296","7.421366e-09","0.00161256010447063","chr2:241760000-243040000","GeneBody","Proximal","-0.44646508332600326"
"chr19.6057078","PNPLA6|10908","-0.7938185805","7.637221e-09","0.00163446653350505","chr19:5880000-8120000","Upstream_1541810","Long","-0.12355104157199626"
"chr14.24780189","CIDEB|27141","-0.7936121410","7.754930e-09","0.00163446653350505","chr14:23440000-24960000","GeneBody","Proximal","NA"
"chr19.1047184","LRG1|116844","-0.7936037906","7.759727e-09","0.00163446653350505","chr19:1-4720000","Downstream_3489235","Long","-0.12313883831406006"
"chr19.42583905","SHKBP1|92799","-0.7923289803","8.525088e-09","0.0017683763559548","chr19:39920000-42920000","Downstream_1486601","Long","-0.06938242193129998"
"chr8.145547843","DGAT1|8694","-0.7922625796","8.566808e-09","0.0017683763559548","chr8:144400000-146280000","GeneBody","Proximal","-0.19587371171017423"
"chr19.4058109","LRG1|116844","-0.7917631918","8.886686e-09","0.00180062407115525","chr19:1-4720000","Downstream_478310","Intermediate","-0.24631224327994877"
"chr17.47583150","HOXB5|3215","-0.7917466157","8.897491e-09","0.00180062407115525","chr17:45880000-48560000","Upstream_911828","Long","0.03418310461160688"
"chr11.118986835","JAML|120425","-0.7912456155","9.229863e-09","0.00180351130162904","chr11:117040000-119240000","Upstream_891027","Long","-0.04933022804867996"
"chr19.7254843","MCOLN1|57192","-0.7912306518","9.239965e-09","0.00180351130162904","chr19:5880000-8120000","Upstream_332667","Intermediate","-0.03931059856009962"
"chr17.46604420","HOXB4|3214","-0.7911274812","9.309893e-09","0.00180351130162904","chr17:45880000-48560000","Downstream_48453","Intermediate","-0.009734065890638837"
"chr17.46604585","HOXB5|3215","-0.7909853539","9.407028e-09","0.00180351130162904","chr17:45880000-48560000","Downstream_64032","Intermediate","0.0365029387391362"
"chr17.46641475","HOXB5|3215","-0.7909853539","9.407028e-09","0.00180351130162904","chr17:45880000-48560000","Downstream_27142","Intermediate","NA"
"chr11.68502785","ALDH3B1|221","-0.7908390885","9.507972e-09","0.00180351130162904","chr11:66920000-68680000","Downstream_706042","Long","-0.2903937121588016"
"chr10.72985283","H2AFY2|55506","-0.7908169333","9.523349e-09","0.00180351130162904","chr10:71160000-73800000","Downstream_1113248","Long","NA"
"chr1.156046829","MTX1|4580","-0.7901648048","9.986426e-09","0.00186808612834279","chr1:155120000-156280000","Downstream_863215","Long","-0.3174940541894507"
"chr2.242754344","LOC200772|200772","-0.7900838727","1.004533e-08","0.00186808612834279","chr2:241760000-243040000","Upstream_847477","Long","NA"
"chr1.36787979","LSM10|84967","-0.7898056443","1.025029e-08","0.00187064731552149","chr1:36520000-36960000","Downstream_68858","Intermediate","0.06638235774109226"
"chr1.10690866","NPPA|4878","-0.7897039897","1.032613e-08","0.00187064731552149","chr1:9760000-12040000","Downstream_1214898","Long","NA"
"chr19.6057078","STXBP2|6813","-0.7896975237","1.033097e-08","0.00187064731552149","chr19:5880000-8120000","Upstream_1644687","Long","-0.24467534746898761"
"chr22.37655606","CSF2RB|1439","-0.7895607920","1.043385e-08","0.00187284749532391","chr22:36880000-37960000","Downstream_319116","Intermediate","NA"
"chr11.64087166","NAALADL1|10004","-0.7893620372","1.058510e-08","0.00188218826794754","chr11:63920000-65360000","Downstream_725122","Long","-0.06518042733806524"
"chr3.127480700","MGLL|11343","-0.7889317889","1.091947e-08","0.00188218826794754","chr3:127240000-127760000","GeneBody","Proximal","-0.2651801575887754"
"chr5.138900627","CYSTM1|84418","-0.7889214632","1.092762e-08","0.00188218826794754","chr5:138680000-141000000","Upstream_653598","Long","-0.20872358123407808"
"chr1.221290939","MARC1|64757","-0.7888774721","1.096237e-08","0.00188218826794754","chr1:220960000-222600000","Downstream_303205","Intermediate","NA"
"chr19.51714491","SIGLEC10|89790","-0.7888695428","1.096865e-08","0.00188218826794754","chr19:50440000-52240000","Downstream_198782","Intermediate","-0.1958610887314874"
"chr11.1846444","CTSD|1509","-0.7887021242","1.110194e-08","0.00188218826794754","chr11:1640000-2160000","Upstream_61223","Intermediate","0.1420810410503044"
"chr10.70809452","SRGN|5552","-0.7886743887","1.112416e-08","0.00188218826794754","chr10:70680000-71160000","Upstream_38408","Intermediate","-0.6057387545676481"
"chr19.4058128","LRG1|116844","-0.7884169884","1.133240e-08","0.00190183331133333","chr19:1-4720000","Downstream_478291","Intermediate","-0.2288647029253623"
"chr17.46604446","HOXB6|3216","-0.7883040414","1.142492e-08","0.0019018976794371","chr17:45880000-48560000","Downstream_67191","Intermediate","NA"
"chr14.24780692","CIDEB|27141","-0.7880184685","1.166194e-08","0.00191564011825492","chr14:23440000-24960000","Upstream_57","Proximal","-0.49505820028659503"
"chr11.64660892","NAALADL1|10004","-0.7878476059","1.180593e-08","0.00191564011825492","chr11:63920000-65360000","Downstream_151396","Intermediate","NA"
"chr14.24780133","CIDEB|27141","-0.7877335326","1.190298e-08","0.00191564011825492","chr14:23440000-24960000","GeneBody","Proximal","NA"
"chr17.47547761","HOXB5|3215","-0.7874792344","1.212198e-08","0.00191564011825492","chr17:45880000-48560000","Upstream_876439","Long","-0.15168964074259628"
"chr19.33764393","PEPD|5184","-0.7873873874","1.220199e-08","0.00191564011825492","chr19:33680000-34640000","Downstream_113461","Intermediate","0.10477205162632669"
"chr11.68502785","CORO1B|57175","-0.7873540787","1.223113e-08","0.00191564011825492","chr11:66920000-68680000","Upstream_1291494","Long","0.009727763898963581"
"chr2.242504219","LOC200772|200772","-0.7873326729","1.224989e-08","0.00191564011825492","chr2:241760000-243040000","Upstream_597352","Long","-0.13422966754323165"
"chr22.37332960","CSF2RB|1439","-0.7873326729","1.224989e-08","0.00191564011825492","chr22:36880000-37960000","GeneBody","Proximal","-0.19076755157241562"
"chr17.46604420","HOXB-AS3|404266","-0.7868630139","1.266824e-08","0.00196616656920602","chr17:45880000-48560000","Upstream_22570","Intermediate","0.09668487241431162"
"chr17.46604585","SNX11|29916","-0.7862203819","1.326212e-08","0.00197841674751149","chr17:45880000-48560000","Downstream_404150","Intermediate","0.09769101603906838"
"chr17.46604409","HOXB6|3216","-0.7861714217","1.330840e-08","0.00197841674751149","chr17:45880000-48560000","Downstream_67228","Intermediate","0.07806433091851338"
"chr1.1235614","NADK|65220","-0.7861003861","1.337582e-08","0.00197841674751149","chr1:800000-1800000","Downstream_447055","Intermediate","-0.037393672567118716"
"chr20.60921055","TCFL5|10732","-0.7860829138","1.339246e-08","0.00197841674751149","chr20:60720000-62920000","Downstream_551410","Long","NA"
"chr11.65553850","EHBP1L1|254102","-0.7859061369","1.356181e-08","0.00197841674751149","chr11:65360000-66000000","Downstream_193730","Intermediate","-0.08285049870873258"
"chr11.586491","RNH1|6050","-0.7858384701","1.362716e-08","0.00197841674751149","chr11:1-880000","Upstream_79192","Intermediate","NA"
"chr3.141006211","ZBTB38|253461","-0.7857878736","1.367621e-08","0.00197841674751149","chr3:140960000-142160000","Upstream_36842","Intermediate","NA"
"chr17.7340174","TNFSF12-TNFSF13|407977","-0.7857790133","1.368482e-08","0.00197841674751149","chr17:6920000-8240000","Upstream_112240","Intermediate","-0.1280566112262816"
"chr17.47297269","HOXB5|3215","-0.7857052498","1.375667e-08","0.00197841674751149","chr17:45880000-48560000","Upstream_625947","Long","-0.10564212978401585"
"chr14.24780679","CIDEB|27141","-0.7855636375","1.389558e-08","0.00197841674751149","chr14:23440000-24960000","Upstream_44","Proximal","-0.48506170407106214"
"chr14.24780120","CIDEB|27141","-0.7854130909","1.404468e-08","0.00197841674751149","chr14:23440000-24960000","GeneBody","Proximal","NA"
"chr16.1429864","MSRB1|51734","-0.7853319251","1.412568e-08","0.00197841674751149","chr16:1320000-2040000","Downstream_558345","Long","-0.30447401098243215"
"chr10.73468891","H2AFY2|55506","-0.7853189007","1.413872e-08","0.00197841674751149","chr10:71160000-73800000","Downstream_1596856","Long","-0.19826591162798407"
"chr10.73398524","H2AFY2|55506","-0.7853005600","1.415710e-08","0.00197841674751149","chr10:71160000-73800000","Downstream_1526489","Long","NA"
"chr7.73507826","NCF1C|654817","-0.7852729405","1.418482e-08","0.00197841674751149","chr7:72240000-75080000","Downstream_1064617","Long","-0.34880670013045906"
"chr12.54866982","GTSF1|121355","-0.7849512835","1.451135e-08","0.00201037564630705","chr12:54840000-56440000","GeneBody","Proximal","-0.7904146207150206"
"chr19.55174433","LILRA2|11027","-0.7847944661","1.467306e-08","0.002019226793574","chr19:54960000-55560000","Downstream_75407","Intermediate","-0.4130836503531217"
"chr19.45900031","VASP|7408","-0.7846435154","1.483029e-08","0.00202200794775197","chr19:45200000-46160000","Upstream_109804","Intermediate","NA"
"chr3.52530043","PRKCD|5580","-0.7845873541","1.488918e-08","0.00202200794775197","chr3:51920000-53320000","Upstream_659980","Long","-0.1835344209065451"
"chr6.41516324","TREM1|54210","-0.7844748027","1.500786e-08","0.00202480406911176","chr6:40960000-41680000","Upstream_261868","Intermediate","-0.1723592776375973"
"chr19.13267509","STX10|8677","-0.7842708264","1.522518e-08","0.00204078559882013","chr19:12760000-13960000","Upstream_6313","Intermediate","-0.08602343322726928"
"chr22.37883712","NCF4|4689","-0.7840133930","1.550361e-08","0.00205875758349391","chr22:36880000-37960000","Downstream_609656","Long","0.0054784169267209065"
"chr11.65291990","NAALADL1|10004","-0.7839629336","1.555873e-08","0.00205875758349391","chr11:63920000-65360000","Upstream_465970","Intermediate","NA"
"chr17.48547997","HOXB5|3215","-0.7837837838","1.575591e-08","0.00206652049556772","chr17:45880000-48560000","Upstream_1876675","Long","NA"
"chr22.37942587","CSF2RB|1439","-0.7837281413","1.581762e-08","0.00206652049556772","chr22:36880000-37960000","Downstream_606097","Long","-0.2843436304860451"
"chr4.185811040","ACSL1|2180","-0.7835139288","1.605729e-08","0.00207627152216829","chr4:184320000-186400000","Upstream_63069","Intermediate","NA"
"chr2.242139925","LOC200772|200772","-0.7834818455","1.609348e-08","0.00207627152216829","chr2:241760000-243040000","Upstream_233058","Intermediate","NA"
"chr19.45447512","APOC4|346","-0.7832838453","1.631846e-08","0.00207627152216829","chr19:45200000-46160000","GeneBody","Proximal","NA"
"chr20.5641576","GPCPD1|56261","-0.7831295893","1.649576e-08","0.00207627152216829","chr20:5080000-6120000","Upstream_49905","Intermediate","-0.23530849328490805"
"chr17.46604585","HOXB4|3214","-0.7831295893","1.649576e-08","0.00207627152216829","chr17:45880000-48560000","Downstream_48288","Intermediate","-0.09803787809867097"
"chr11.64814997","NAALADL1|10004","-0.7829903409","1.665733e-08","0.00208390113615788","chr11:63920000-65360000","GeneBody","Proximal","-0.47504831141618903"
"chr14.24780505","CIDEB|27141","-0.7828483471","1.682359e-08","0.00208995324800599","chr14:23440000-24960000","GeneBody","Proximal","NA"
"chr14.74100823","NUMB|8650","-0.7827765918","1.690820e-08","0.00208995324800599","chr14:73480000-74520000","Upstream_170476","Intermediate","-0.07854308187934855"
"chr16.31226141","ITGAM|3684","-0.7826208532","1.709318e-08","0.00209882694452176","chr16:30040000-34160000","Upstream_45168","Intermediate","NA"
"chr19.3375595","LRG1|116844","-0.7824967825","1.724189e-08","0.00209882694452176","chr19:1-4720000","Downstream_1160824","Long","-0.23444215306947444"
"chr17.46604420","SNX11|29916","-0.7824609830","1.728502e-08","0.00209882694452176","chr17:45880000-48560000","Downstream_403985","Intermediate","0.21564911857691457"
"chr11.64177114","NAALADL1|10004","-0.7821759751","1.763196e-08","0.00212843380252982","chr11:63920000-65360000","Downstream_635174","Long","NA"
"chr17.46832417","HOXB2|3212","-0.7818340360","1.805671e-08","0.00216703458320552","chr17:45880000-48560000","Upstream_208977","Intermediate","-0.49610662845623377"
"chr14.74100686","ZNF410|57862","-0.7817219921","1.819793e-08","0.00217135859928931","chr14:73480000-74520000","Upstream_252632","Intermediate","0.1373028360885534"
"chr1.156046553","SEMA4A|64218","-0.7815509709","1.841546e-08","0.00218468581712701","chr1:155120000-156280000","Upstream_70602","Intermediate","-0.16184814631356462"
"chr19.41922184","SHKBP1|92799","-0.7813887654","1.862400e-08","0.00219260410679149","chr19:39920000-42920000","Downstream_824880","Long","-0.1423600734609324"
"chr3.49382987","TREX1|11277","-0.7811985991","1.887128e-08","0.00219260410679149","chr3:46960000-50160000","Downstream_873944","Long","-0.04771102688900589"
"chr3.49382987","ATRIP|84126","-0.7811985991","1.887128e-08","0.00219260410679149","chr3:46960000-50160000","Downstream_875873","Long","-0.04771102688900589"
"chr20.23066296","CD93|22918","-0.7809199329","1.923911e-08","0.00219260410679149","chr20:22640000-23320000","GeneBody","Proximal","NA"
"chr17.81150540","SLC16A3|9123","-0.7808960094","1.927100e-08","0.00219260410679149","chr17:79040000-81195210","Downstream_931536","Long","NA"
"chr17.45938553","HOXB7|3217","-0.7808277947","1.936219e-08","0.00219260410679149","chr17:45880000-48560000","Downstream_746039","Long","-0.0680569608672263"
"chr21.44985163","CSTB|1476","-0.7808114948","1.938403e-08","0.00219260410679149","chr21:43520000-48080000","Downstream_207228","Intermediate","NA"
"chr14.24780784","CIDEB|27141","-0.7806819334","1.955851e-08","0.00219260410679149","chr14:23440000-24960000","Upstream_149","Proximal","NA"
"chr9.101013466","TBC1D2|55357","-0.7806385429","1.961727e-08","0.00219260410679149","chr9:101000000-101920000","GeneBody","Proximal","-0.042068140542828585"
"chr19.6697465","PNPLA6|10908","-0.7805683835","1.971262e-08","0.00219260410679149","chr19:5880000-8120000","Upstream_901423","Long","NA"
"chr11.64621310","NAALADL1|10004","-0.7805244007","1.977261e-08","0.00219260410679149","chr11:63920000-65360000","Downstream_190978","Intermediate","-0.014493214942593324"
"chr21.45662917","CSTB|1476","-0.7804204284","1.991510e-08","0.00219260410679149","chr21:43520000-48080000","Upstream_466592","Intermediate","-0.09972454885570153"
"chr15.77200610","PSTPIP1|9051","-0.7803810763","1.996928e-08","0.00219260410679149","chr15:76200000-77880000","Upstream_85088","Intermediate","0.0027925044598962525"
"chr11.64643799","NAALADL1|10004","-0.7799227799","2.061038e-08","0.00223906212992068","chr11:63920000-65360000","Downstream_168489","Intermediate","-0.22088819155771752"
"chr19.45899990","VASP|7408","-0.7798788741","2.067279e-08","0.00223906212992068","chr19:45200000-46160000","Upstream_109845","Intermediate","NA"
"chr17.46687771","HOXB5|3215","-0.7798472726","2.071781e-08","0.00223906212992068","chr17:45880000-48560000","Upstream_16449","Intermediate","-0.164278531422927"
"chr3.53190604","PRKCD|5580","-0.7795751696","2.110928e-08","0.0022647289843785","chr3:51920000-53320000","GeneBody","Proximal","NA"
"chr17.46618615","HOXB3|3213","-0.7795301337","2.117473e-08","0.0022647289843785","chr17:45880000-48560000","Downstream_7615","Intermediate","NA"
"chr19.45900021","VASP|7408","-0.7793732129","2.140424e-08","0.00227125008838769","chr19:45200000-46160000","Upstream_109814","Intermediate","NA"
"chr17.46641687","HOXB5|3215","-0.7793382017","2.145576e-08","0.00227125008838769","chr17:45880000-48560000","Downstream_26930","Intermediate","-0.13008421336420023"
"chr22.18293565","BID|637","-0.7791243583","2.177294e-08","0.00228575022402512","chr22:18080000-18600000","Upstream_36030","Intermediate","NA"
"chr20.822959","SIRPB1|10326","-0.7790628369","2.186499e-08","0.00228575022402512","chr20:1-1800000","Downstream_721206","Long","0.025319854426350243"
"chr19.6057101","GPR108|56927","-0.7789433056","2.204487e-08","0.00228575022402512","chr19:5880000-8120000","Downstream_672822","Long","0.07459342043441447"
"chr1.2220428","MMEL1|79258","-0.7788797494","2.214107e-08","0.00228575022402512","chr1:1800000-2760000","Downstream_301648","Intermediate","-0.07924077072196584"
"chr14.24780551","CIDEB|27141","-0.7788676104","2.215949e-08","0.00228575022402512","chr14:23440000-24960000","GeneBody","Proximal","-0.5469819746253397"
"chr17.47297294","HOXB5|3215","-0.7788034087","2.225713e-08","0.00228575022402512","chr17:45880000-48560000","Upstream_625972","Long","NA"
"chr19.2385588","LRG1|116844","-0.7786657430","2.246785e-08","0.00229596790223886","chr19:1-4720000","Downstream_2150831","Long","-0.28853522634906503"
"chr14.24780569","CIDEB|27141","-0.7784794059","2.275602e-08","0.00231396046652069","chr14:23440000-24960000","GeneBody","Proximal","-0.4216891349142767"
"chr16.89167234","CYBA|1535","-0.7781985388","2.319683e-08","0.00234722184447819","chr16:88680000-90120000","Upstream_449675","Intermediate","-0.3550598411963148"
"chr19.45900228","VASP|7408","-0.7780638775","2.341097e-08","0.00235056050819517","chr19:45200000-46160000","Upstream_109607","Intermediate","-0.14677147667735832"
"chr17.46641655","HOXB6|3216","-0.7779645635","2.357006e-08","0.00235056050819517","chr17:45880000-48560000","Downstream_29982","Intermediate","-0.23764581325651687"
"chr19.524640","LRG1|116844","-0.7779637083","2.357144e-08","0.00235056050819517","chr19:1-4720000","Downstream_4011779","Long","-0.2995328468036085"
"chr17.7463838","TNFSF12-TNFSF13|407977","-0.7775819390","2.419241e-08","0.00240088559046082","chr17:6920000-8240000","GeneBody","Proximal","-0.26215990524958105"
"chr16.58534157","USB1|79650","-0.7774702688","2.437689e-08","0.0024076185316012","chr16:56440000-58680000","Downstream_478636","Intermediate","NA"
"chr20.61443949","LAMA5|3911","-0.7773343530","2.460318e-08","0.002410534687841","chr20:60720000-62920000","Upstream_501582","Long","NA"
"chr15.89922305","ABHD2|11057","-0.7773123630","2.463997e-08","0.002410534687841","chr15:89560000-90120000","Downstream_176715","Intermediate","NA"
"chr22.37655606","NCF4|4689","-0.7772015441","2.482617e-08","0.00241729431123325","chr22:36880000-37960000","Downstream_381550","Intermediate","NA"
"chr19.736137","RNF126|55658","-0.7770287549","2.511908e-08","0.00242629090798973","chr19:1-4720000","Upstream_72861","Intermediate","NA"
"chr10.134468436","ADAM8|101","-0.7769126534","2.531769e-08","0.00242629090798973","chr10:133960000-135440000","Downstream_607469","Long","-0.06170040826090462"
"chr4.108745614","SGMS2|166929","-0.7768568706","2.541363e-08","0.00242629090798973","chr4:108560000-108880000","Upstream_103","Proximal","-0.3675327295273519"
"chr19.825124","LRG1|116844","-0.7768047687","2.550355e-08","0.00242629090798973","chr19:1-4720000","Downstream_3711295","Long","-0.36928669301450756"
"chr17.46604442","HOXB5|3215","-0.7767538123","2.559177e-08","0.00242629090798973","chr17:45880000-48560000","Downstream_64175","Intermediate","-0.02129840778142734"
"chr16.1593179","MSRB1|51734","-0.7766765414","2.572608e-08","0.00242629090798973","chr16:1320000-2040000","Downstream_395030","Intermediate","-0.17300769343399397"
"chr6.41516172","TREM1|54210","-0.7766677849","2.574135e-08","0.00242629090798973","chr6:40960000-41680000","Upstream_261716","Intermediate","NA"
"chr17.46604785","SNX11|29916","-0.7765470365","2.595266e-08","0.00242752656021312","chr17:45880000-48560000","Downstream_404350","Intermediate","0.11554104831723144"
"chr14.24780677","CIDEB|27141","-0.7765259883","2.598966e-08","0.00242752656021312","chr14:23440000-24960000","Upstream_42","Proximal","-0.4831032184046642"
"chr16.49526477","SNX20|124460","-0.7763541132","2.629362e-08","0.00244297218438817","chr16:49400000-50880000","Downstream_1173732","Long","0.2738948154938012"
"chr10.70809428","SRGN|5552","-0.7762893044","2.640909e-08","0.00244297218438817","chr10:70680000-71160000","Upstream_38432","Intermediate","-0.6305430731234474"
"chr3.141087301","ZBTB38|253461","-0.7762328376","2.651007e-08","0.00244297218438817","chr3:140960000-142160000","GeneBody","Proximal","NA"
"chr17.47297283","HOXB5|3215","-0.7760465228","2.684581e-08","0.0024612604709804","chr17:45880000-48560000","Upstream_625961","Long","NA"
"chr17.47297314","HOXB5|3215","-0.7759741172","2.697734e-08","0.0024612604709804","chr17:45880000-48560000","Upstream_625992","Long","-0.1762940199310812"
"chr17.46618615","HOXB2|3212","-0.7759253701","2.706623e-08","0.0024612604709804","chr17:45880000-48560000","GeneBody","Proximal","NA"
"chr14.24780195","CIDEB|27141","-0.7757790255","2.733472e-08","0.00246941750410451","chr14:23440000-24960000","GeneBody","Proximal","NA"
"chr19.2424199","AZU1|566","-0.7756890032","2.750110e-08","0.00246941750410451","chr19:1-4720000","Downstream_1592183","Long","-0.13074550470990778"
"chr17.46641697","HOXB9|3219","-0.7755661460","2.772968e-08","0.00246941750410451","chr17:45880000-48560000","Downstream_56819","Intermediate","0.044634482051786425"
"chr8.144658687","DGAT1|8694","-0.7755152760","2.782483e-08","0.00246941750410451","chr8:144400000-146280000","Downstream_881265","Long","0.11917334548361345"
"chr11.64631338","NAALADL1|10004","-0.7754892121","2.787371e-08","0.00246941750410451","chr11:63920000-65360000","Downstream_180950","Intermediate","-0.17154147919955978"
"chr10.99125969","PGAM1|5223","-0.7754892121","2.787371e-08","0.00246941750410451","chr10:99120000-100200000","Upstream_59946","Intermediate","-0.12591655951859237"
"chr17.46604442","HOXB6|3216","-0.7752947460","2.824086e-08","0.00248062735025678","chr17:45880000-48560000","Downstream_67195","Intermediate","-0.0012713899070314297"
"chr2.242504225","LOC200772|200772","-0.7752895753","2.825068e-08","0.00248062735025678","chr2:241760000-243040000","Upstream_597358","Long","-0.12376534209456504"
"chr2.242713751","LOC200772|200772","-0.7752317456","2.836076e-08","0.00248062735025678","chr2:241760000-243040000","Upstream_806884","Long","-0.4323680399962337"
"chr16.1820962","MSRB1|51734","-0.7751460897","2.852453e-08","0.00248442457931667","chr16:1320000-2040000","Downstream_167247","Intermediate","-0.11410745539491997"
"chr19.3370288","LRG1|116844","-0.7749777887","2.884887e-08","0.00250211643521408","chr19:1-4720000","Downstream_1166131","Long","NA"
"chr19.2664439","LRG1|116844","-0.7748088461","2.917787e-08","0.00252006272153117","chr19:1-4720000","Downstream_1871980","Long","-0.2137169985304021"
"chr15.42186793","CHP1|11261","-0.7745672196","2.965445e-08","0.00254086368209398","chr15:40640000-45640000","Downstream_612751","Long","-0.008259648939705839"
"chr19.36398994","TYROBP|7305","-0.7745619686","2.966489e-08","0.00254086368209398","chr19:35520000-36560000","GeneBody","Proximal","-0.40472261019822003"
"chr17.46641697","HOXB6|3216","-0.7744062764","2.997587e-08","0.00255077178990268","chr17:45880000-48560000","Downstream_29940","Intermediate","-0.13049992245924752"
"chr1.156046832","MTX1|4580","-0.7743804714","3.002771e-08","0.00255077178990268","chr1:155120000-156280000","Downstream_863218","Long","-0.29552830113725426"
"chr5.176935414","DOK3|79930","-0.7738408487","3.113082e-08","0.00262785968046122","chr5:176520000-178040000","GeneBody","Proximal","NA"
"chr1.1982494","MMEL1|79258","-0.7738124947","3.118980e-08","0.00262785968046122","chr1:1800000-2760000","Downstream_539582","Long","NA"
"chr17.77900379","LGALS3BP|3959","-0.7737451737","3.133026e-08","0.00262896350820366","chr17:76960000-78000000","Upstream_924189","Long","NA"
"chr17.45938538","HOXB5|3215","-0.7735873407","3.166187e-08","0.00264603310925486","chr17:45880000-48560000","Downstream_730079","Long","-0.02494857055690189"
"chr9.126971743","PTGS1|5742","-0.7734586240","3.193471e-08","0.00265703338349861","chr9:124200000-127120000","Downstream_1813762","Long","NA"
"chr17.48351625","HOXB6|3216","-0.7732851949","3.230575e-08","0.00265703338349861","chr17:45880000-48560000","Upstream_1669272","Long","NA"
"chr19.4059897","LRG1|116844","-0.7732631214","3.235326e-08","0.00265703338349861","chr19:1-4720000","Downstream_476522","Intermediate","-0.37899201181791253"
"chr16.2867565","PRSS21|10942","-0.7732303732","3.242387e-08","0.00265703338349861","chr16:2680000-3080000","GeneBody","Proximal","NA"
"chr19.933339","AZU1|566","-0.7732242470","3.243709e-08","0.00265703338349861","chr19:1-4720000","Downstream_101323","Intermediate","-0.06925381514830115"
"chr11.64621318","NAALADL1|10004","-0.7730995624","3.270732e-08","0.00266810480949055","chr11:63920000-65360000","Downstream_190970","Intermediate","0.055752116483669484"
"chr14.24780774","CIDEB|27141","-0.7730429241","3.283076e-08","0.00266810480949055","chr14:23440000-24960000","Upstream_139","Proximal","NA"
"chr19.2424108","AZU1|566","-0.7726863238","3.361788e-08","0.002715995491375","chr19:1-4720000","Downstream_1592092","Long","-0.2747688325190632"
"chr20.5641563","GPCPD1|56261","-0.7726570802","3.368320e-08","0.002715995491375","chr20:5080000-6120000","Upstream_49892","Intermediate","-0.3732841055649124"
"chr17.77417988","LGALS3BP|3959","-0.7724581725","3.413059e-08","0.00274136168458813","chr17:76960000-78000000","Upstream_441798","Intermediate","-0.15654336795148546"
"chr22.37691696","NCF4|4689","-0.7722211639","3.467085e-08","0.00275708411651724","chr22:36880000-37960000","Downstream_417640","Intermediate","0.041917236025523566"
"chr11.65123793","NAALADL1|10004","-0.7722007722","3.471770e-08","0.00275708411651724","chr11:63920000-65360000","Upstream_297773","Intermediate","-0.0681892128270237"
"chr16.1820941","MSRB1|51734","-0.7721728619","3.478192e-08","0.00275708411651724","chr16:1320000-2040000","Downstream_167268","Intermediate","-0.2374678570377262"
"chr11.117699250","SIDT2|51092","-0.7721387326","3.486060e-08","0.00275708411651724","chr11:117040000-119240000","Downstream_631091","Long","0.1400723931679759"
"chr19.4060103","AZU1|566","-0.7718820053","3.545772e-08","0.00279279187587757","chr19:1-4720000","Downstream_3228087","Long","NA"
"chr17.48048957","HOXB2|3212","-0.7718287884","3.558268e-08","0.00279279187587757","chr17:45880000-48560000","Upstream_1425517","Long","-0.24872744967266588"
"chr19.4539734","LRG1|116844","-0.7716069261","3.610801e-08","0.00282328872121913","chr19:1-4720000","GeneBody","Proximal","-0.4150897851891544"
"chr22.50623395","SCO2|9997","-0.7714337546","3.652303e-08","0.00284496280007755","chr22:50600000-51304566","Downstream_338600","Intermediate","-0.20904126082526098"
"chr6.41516188","TREML2|79865","-0.7708993356","3.783175e-08","0.00293139050692566","chr6:40960000-41680000","Upstream_347257","Intermediate","NA"
"chr22.42316167","TSPO|706","-0.7708652843","3.791659e-08","0.00293139050692566","chr22:42080000-43560000","Upstream_1231351","Long","NA"
"chr17.17265815","COPS3|8533","-0.7706321262","3.850224e-08","0.00296556104848657","chr17:17080000-17960000","Upstream_81209","Intermediate","NA"
"chr20.61435786","DNAJC5|80331","-0.7704737691","3.890476e-08","0.00297366611906066","chr20:60720000-62920000","Upstream_1090730","Long","-0.028054218326174652"
"chr19.1047142","LRG1|116844","-0.7704631045","3.893201e-08","0.00297366611906066","chr19:1-4720000","Downstream_3489277","Long","-0.19391865580870543"
"chr22.37956120","CSF2RB|1439","-0.7703989704","3.909624e-08","0.00297366611906066","chr22:36880000-37960000","Downstream_619630","Long","-0.06611813106082867"
"chr10.134110333","ADAM8|101","-0.7703649167","3.918370e-08","0.00297366611906066","chr10:133960000-135440000","Downstream_965572","Long","-0.02417340502190463"
"chr19.14474074","ADGRE5|976","-0.7701216930","3.981366e-08","0.00299203217200636","chr19:13960000-14600000","Upstream_17237","Intermediate","-0.13299038493232987"
"chr17.46641655","HOXB7|3217","-0.7701037322","3.986055e-08","0.00299203217200636","chr17:45880000-48560000","Downstream_42937","Intermediate","-0.07562125785857443"
"chr15.60689285","ANXA2|302","-0.7699337168","4.030693e-08","0.00301457647044221","chr15:60600000-60800000","GeneBody","Proximal","-0.472335831604954"
"chr2.242549315","LOC200772|200772","-0.7698460000","4.053903e-08","0.00302098973639188","chr2:241760000-243040000","Upstream_642448","Long","-0.14447484940891314"
"chr17.7492880","TNFSF12-TNFSF13|407977","-0.7695674817","4.128422e-08","0.00306545506050611","chr17:6920000-8240000","Downstream_27963","Intermediate","-0.1149806751109657"
"chr17.76325979","TIMP2|7077","-0.7693396897","4.190308e-08","0.00310025494419283","chr17:76240000-76960000","Downstream_523078","Long","-0.320395077340447"
"chr11.64108252","NAALADL1|10004","-0.7691799438","4.234217e-08","0.00312155323729089","chr11:63920000-65360000","Downstream_704036","Long","NA"
"chr17.46641655","HOXB9|3219","-0.7690728035","4.263904e-08","0.00313225249787331","chr17:45880000-48560000","Downstream_56861","Intermediate","0.029522001540790137"
"chr17.79281089","CYBC1|79415","-0.7689040495","4.311054e-08","0.00315565866003511","chr17:79040000-81195210","Downstream_1119374","Long","-0.09236875984646266"
"chr14.24780683","CIDEB|27141","-0.7687452166","4.355872e-08","0.00317719843322686","chr14:23440000-24960000","Upstream_48","Proximal","-0.49746829152602134"
"chr16.56919916","MT1X|4501","-0.7686448921","4.384402e-08","0.003186747788675","chr16:56440000-58680000","Downstream_201809","Intermediate","-0.06680484816481112"
"chr10.134068382","ADAM8|101","-0.7685179242","4.420756e-08","0.00319935017171337","chr10:133960000-135440000","Downstream_1007523","Long","-0.09125495238976147"
"chr19.6057101","STXBP2|6813","-0.7683892158","4.457893e-08","0.00319935017171337","chr19:5880000-8120000","Upstream_1644664","Long","-0.11219975579624185"
"chr17.46825037","SNX11|29916","-0.7683760558","4.461706e-08","0.00319935017171337","chr17:45880000-48560000","Downstream_624602","Long","0.013570671415321171"
"chr14.24780794","CIDEB|27141","-0.7683690510","4.463737e-08","0.00319935017171337","chr14:23440000-24960000","Upstream_159","Proximal","NA"
"chr2.242703285","LOC200772|200772","-0.7682801490","4.489587e-08","0.00320674344040121","chr2:241760000-243040000","Upstream_796418","Long","-0.04434252371505589"
"chr17.47940345","HOXB4|3214","-0.7680030906","4.571039e-08","0.00325366319586948","chr17:45880000-48560000","Upstream_1282873","Long","NA"
"chr1.36788112","LSM10|84967","-0.7678044090","4.630287e-08","0.00325468575653177","chr1:36520000-36960000","Downstream_68725","Intermediate","-0.000944668665599385"
"chr19.4539712","LRG1|116844","-0.7677250944","4.654137e-08","0.00325468575653177","chr19:1-4720000","GeneBody","Proximal","-0.46386515826427527"
"chr19.18480809","MPV17L2|84769","-0.7676096802","4.689044e-08","0.00325468575653177","chr19:18240000-18520000","Downstream_173052","Intermediate","-0.14960056734783067"
"chr20.61360337","LAMA5|3911","-0.7676064717","4.690018e-08","0.00325468575653177","chr20:60720000-62920000","Upstream_417970","Intermediate","NA"
"chr17.46825037","HOXB5|3215","-0.7675978221","4.692645e-08","0.00325468575653177","chr17:45880000-48560000","Upstream_153715","Intermediate","-0.019993912642062517"
"chr14.24780540","CIDEB|27141","-0.7675978221","4.692645e-08","0.00325468575653177","chr14:23440000-24960000","GeneBody","Proximal","-0.5292925680412837"
"chr17.7239160","CD68|968","-0.7675468430","4.708151e-08","0.00325468575653177","chr17:6920000-8240000","Upstream_243623","Intermediate","NA"
"chr3.127396052","MGLL|11343","-0.7675264105","4.714380e-08","0.00325468575653177","chr3:127240000-127760000","Downstream_11855","Intermediate","-0.0005883468739367018"
"chr17.46604785","HOXB5|3215","-0.7675264105","4.714380e-08","0.00325468575653177","chr17:45880000-48560000","Downstream_63832","Intermediate","0.029483539673247017"
"chr11.65291959","NAALADL1|10004","-0.7673101673","4.780765e-08","0.00328951451905083","chr11:63920000-65360000","Upstream_465939","Intermediate","NA"
"chr20.61464677","LAMA5|3911","-0.7670897390","4.849323e-08","0.00332560207610482","chr20:60720000-62920000","Upstream_522310","Long","0.14859940191386106"
"chr10.72985373","H2AFY2|55506","-0.7669902913","4.880549e-08","0.00333593362117765","chr10:71160000-73800000","Downstream_1113338","Long","NA"
"chr11.67770796","UNC93B1|81622","-0.7666636591","4.984424e-08","0.0033956898457571","chr11:66920000-68680000","GeneBody","Proximal","-0.2621154280989864"
"chr17.46604585","HOXB6|3216","-0.7665165787","5.031861e-08","0.0034167304492199","chr17:45880000-48560000","Downstream_67052","Intermediate","0.018975650730407783"
"chr11.68502785","PITPNM1|9600","-0.7664440195","5.055417e-08","0.00342147058905393","chr11:66920000-68680000","Upstream_1229052","Long","-0.15114802049491147"
"chr16.3356007","IL32|9235","-0.7662204167","5.128650e-08","0.00344842156678339","chr16:3080000-5120000","Downstream_224100","Intermediate","NA"
"chr1.245769099","SMYD3|64754","-0.7661302297","5.158464e-08","0.00345720675986493","chr1:245240000-246640000","Downstream_143541","Intermediate","0.04731218909125645"
"chr19.6057101","PNPLA6|10908","-0.7660724644","5.177644e-08","0.00345883123987508","chr19:5880000-8120000","Upstream_1541787","Long","0.006517905891054035"
"chr19.45899808","VASP|7408","-0.7659629502","5.214187e-08","0.00347200686059984","chr19:45200000-46160000","Upstream_110027","Intermediate","0.013606540197886796"
"chr14.24780207","CIDEB|27141","-0.7658754695","5.243549e-08","0.00348033146349084","chr14:23440000-24960000","GeneBody","Proximal","NA"
"chr19.2384104","LRG1|116844","-0.7658223556","5.261450e-08","0.00348102000859776","chr19:1-4720000","Downstream_2152315","Long","NA"
"chr16.1538479","MSRB1|51734","-0.7657657658","5.280586e-08","0.00348251863004505","chr16:1320000-2040000","Downstream_449730","Intermediate","0.0004828585310719647"
"chr1.153764485","S100A6|6277","-0.7656863392","5.307551e-08","0.00348915444709984","chr1:153440000-154240000","Upstream_255766","Intermediate","NA"
"chr22.37956128","CSF2RB|1439","-0.7655083655","5.368436e-08","0.00351281867013202","chr22:36880000-37960000","Downstream_619638","Long","-0.04252572586078165"
"chr12.6883228","TAPBPL|55080","-0.7654587497","5.385525e-08","0.00351281867013202","chr12:6360000-7280000","Downstream_307546","Intermediate","-0.059908330129987496"
"chr14.21493873","RNASE2|6036","-0.7654324564","5.394601e-08","0.00351281867013202","chr14:20760000-21560000","Downstream_69279","Intermediate","NA"
"chr16.57702745","NLRC5|84166","-0.7652509653","5.457635e-08","0.00354157126827429","chr16:56440000-58680000","Downstream_585303","Long","0.05217356727599127"
"chr22.37625197","CSF2RB|1439","-0.7652068209","5.473070e-08","0.00354157126827429","chr22:36880000-37960000","Downstream_288707","Intermediate","NA"
"chr13.30681749","ALOX5AP|241","-0.7649711824","5.556142e-08","0.00357203857064696","chr13:30000000-31640000","Upstream_627894","Long","-0.3334698631574297"
"chr9.124976556","PTGS1|5742","-0.7649007220","5.581207e-08","0.00357203857064696","chr9:124200000-127120000","Upstream_156266","Intermediate","-0.10281666992718236"
"chr17.47297310","HOXB2|3212","-0.7648838400","5.587228e-08","0.00357203857064696","chr17:45880000-48560000","Upstream_673870","Long","0.05684782091746078"
"chr8.81478334","IMPA1|3612","-0.7648159975","5.611485e-08","0.00357203857064696","chr8:79400000-82600000","Downstream_1091860","Long","0.1504800558585604"
"chr11.117699228","SIDT2|51092","-0.7647853803","5.622464e-08","0.00357203857064696","chr11:117040000-119240000","Downstream_631069","Long","0.11741533523350771"
"chr17.48048969","HOXB5|3215","-0.7647628472","5.630557e-08","0.00357203857064696","chr17:45880000-48560000","Upstream_1377647","Long","-0.07085572947328286"
"chr19.4058599","LRG1|116844","-0.7647136164","5.648276e-08","0.00357203857064696","chr19:1-4720000","Downstream_477820","Intermediate","-0.28768755389961814"
"chr19.4078575","LRG1|116844","-0.7646645727","5.665978e-08","0.00357203857064696","chr19:1-4720000","Downstream_457844","Intermediate","-0.2610303789509671"
"chr1.2080470","MMEL1|79258","-0.7645982525","5.689998e-08","0.00357203857064696","chr1:1800000-2760000","Downstream_441606","Intermediate","0.03801699651994038"
"chr3.52529943","PRKCD|5580","-0.7643591979","5.777362e-08","0.00357203857064696","chr3:51920000-53320000","Upstream_660080","Long","-0.05389757431044233"
"chr19.4374680","LRG1|116844","-0.7643386299","5.784936e-08","0.00357203857064696","chr19:1-4720000","Downstream_161739","Intermediate","-0.20047542334468194"
"chr19.4060047","LRG1|116844","-0.7643210979","5.791400e-08","0.00357203857064696","chr19:1-4720000","Downstream_476372","Intermediate","NA"
"chr17.47297310","SNX11|29916","-0.7642402151","5.821305e-08","0.00357203857064696","chr17:45880000-48560000","Downstream_1096875","Long","-0.10088886051938198"
"chr17.47547761","HOXB6|3216","-0.7641918095","5.839271e-08","0.00357203857064696","chr17:45880000-48560000","Upstream_865408","Long","-0.18650021268504932"
"chr10.73577797","PSAP|5660","-0.7641758922","5.845189e-08","0.00357203857064696","chr10:71160000-73800000","GeneBody","Proximal","-0.3881521017385628"
"chr20.822975","SIRPB1|10326","-0.7640474529","5.893152e-08","0.00357203857064696","chr20:1-1800000","Downstream_721190","Long","0.04176545158740743"
"chr19.51843855","SIGLEC7|27036","-0.7640135557","5.905871e-08","0.00357203857064696","chr19:50440000-52240000","Downstream_187073","Intermediate","-0.06484347408339808"
"chr11.64814948","NAALADL1|10004","-0.7640131298","5.906031e-08","0.00357203857064696","chr11:63920000-65360000","GeneBody","Proximal","-0.45268303787086345"
"chr17.46832417","HOXB3|3213","-0.7639995125","5.911148e-08","0.00357203857064696","chr17:45880000-48560000","Upstream_150144","Intermediate","-0.4391668909508952"
"chr3.127480700","ABTB1|80325","-0.7639639640","5.924524e-08","0.00357203857064696","chr3:127240000-127760000","Downstream_80933","Intermediate","-0.11497438978275012"
"chr1.10690866","MTHFR|4524","-0.7639639640","5.924524e-08","0.00357203857064696","chr1:9760000-12040000","Downstream_1154912","Long","NA"
"chr14.24780717","CIDEB|27141","-0.7639414207","5.933022e-08","0.00357203857064696","chr14:23440000-24960000","Upstream_82","Proximal","-0.47812645993363795"
"chr11.63977163","NAALADL1|10004","-0.7639032179","5.947447e-08","0.00357203857064696","chr11:63920000-65360000","Downstream_835125","Long","0.03580892809402443"
"chr11.64374461","NAALADL1|10004","-0.7639032179","5.947447e-08","0.00357203857064696","chr11:63920000-65360000","Downstream_437827","Intermediate","0.05873304438775615"
"chr11.64153114","NAALADL1|10004","-0.7638795668","5.956394e-08","0.00357203857064696","chr11:63920000-65360000","Downstream_659174","Long","-0.11265254028361821"
"chr22.50968385","ARSA|410","-0.7638434738","5.970072e-08","0.00357203857064696","chr22:50600000-51304566","Downstream_92795","Intermediate","NA"
"chr11.65553835","EHBP1L1|254102","-0.7636846798","6.030593e-08","0.00359782128224581","chr11:65360000-66000000","Downstream_193715","Intermediate","-0.04528057015691806"
"chr19.4052502","LRG1|116844","-0.7636212100","6.054941e-08","0.00360193695348948","chr19:1-4720000","Downstream_483917","Intermediate","NA"
"chr20.23066316","CD93|22918","-0.7635661805","6.076125e-08","0.0036041521934806","chr20:22640000-23320000","GeneBody","Proximal","NA"
"chr19.789110","LRG1|116844","-0.7633882848","6.145075e-08","0.00361855685130298","chr19:1-4720000","Downstream_3747309","Long","NA"
"chr19.1510650","LRG1|116844","-0.7633686008","6.152749e-08","0.00361855685130298","chr19:1-4720000","Downstream_3025769","Long","-0.009214756114907114"
"chr6.31945833","DDAH2|23564","-0.7633569313","6.157302e-08","0.00361855685130298","chr6:31440000-32000000","Upstream_247440","Intermediate","0.08394947447018573"
"chr17.48048957","HOXB5|3215","-0.7633230779","6.170529e-08","0.00361855685130298","chr17:45880000-48560000","Upstream_1377635","Long","-0.05905040172084874"
"chr14.24780490","CIDEB|27141","-0.7632640823","6.193643e-08","0.00362182222747748","chr14:23440000-24960000","GeneBody","Proximal","NA"
"chr19.5216621","ZNRF4|148066","-0.7631510308","6.238157e-08","0.00363754776421031","chr19:4720000-5600000","Upstream_238803","Intermediate","0.04562594138327048"
"chr20.61443844","LAMA5|3911","-0.7629598153","6.314123e-08","0.00367147310081","chr20:60720000-62920000","Upstream_501477","Long","-0.31454560055308184"
"chr1.36788009","LSM10|84967","-0.7628547541","6.356224e-08","0.00368557167723146","chr1:36520000-36960000","Downstream_68828","Intermediate","-0.02986578865200097"
"chr17.79880822","CYBC1|79415","-0.7627937312","6.380796e-08","0.00368945578373277","chr17:79040000-81195210","Downstream_519641","Long","-0.06872698569998871"
"chr2.10183626","KLF11|8462","-0.7626529376","6.437825e-08","0.00370239380142451","chr2:10120000-10840000","GeneBody","Proximal","-0.5369074558364343"
"chr14.24780168","CIDEB|27141","-0.7626499407","6.439044e-08","0.00370239380142451","chr14:23440000-24960000","GeneBody","Proximal","NA"
"chr19.45899820","VASP|7408","-0.7624195624","6.533393e-08","0.00371998331840771","chr19:45200000-46160000","Upstream_110015","Intermediate","-0.10059719222914604"
"chr11.64403764","NAALADL1|10004","-0.7624195624","6.533393e-08","0.00371998331840771","chr11:63920000-65360000","Downstream_408524","Intermediate","0.06953984687895835"
"chr6.41153858","TREM1|54210","-0.7624195624","6.533393e-08","0.00371998331840771","chr6:40960000-41680000","Downstream_81804","Intermediate","NA"
"chr19.3811029","LRG1|116844","-0.7623993772","6.541720e-08","0.00371998331840771","chr19:1-4720000","Downstream_725390","Long","-0.2222600456733188"
"chr20.61443770","ADRM1|11047","-0.7623402996","6.566148e-08","0.00372361653168626","chr20:60720000-62920000","Downstream_559853","Long","-0.444194742710396"
"chr17.46641655","HOXB5|3215","-0.7622429009","6.606605e-08","0.00373156730562172","chr17:45880000-48560000","Downstream_26962","Intermediate","-0.14589873947807983"
"chr20.62474769","LAMA5|3911","-0.7622195881","6.616323e-08","0.00373156730562172","chr20:60720000-62920000","Upstream_1532402","Long","NA"
"chr14.24780682","CIDEB|27141","-0.7619801547","6.716895e-08","0.00376806238688865","chr14:23440000-24960000","Upstream_47","Proximal","NA"
"chr19.4348014","LRG1|116844","-0.7619047619","6.748854e-08","0.00376806238688865","chr19:1-4720000","Downstream_188405","Intermediate","-0.3175564807692225"
"chr19.933174","LRG1|116844","-0.7618978650","6.751785e-08","0.00376806238688865","chr19:1-4720000","Downstream_3603245","Long","NA"
"chr17.7339887","TNFSF12-TNFSF13|407977","-0.7618925403","6.754048e-08","0.00376806238688865","chr17:6920000-8240000","Upstream_112527","Intermediate","-0.2324382871421432"
"chr17.46604420","HOXB5|3215","-0.7618264634","6.782194e-08","0.00376952933177419","chr17:45880000-48560000","Downstream_64197","Intermediate","0.07217544749861543"
"chr19.4060189","LRG1|116844","-0.7618006934","6.793200e-08","0.00376952933177419","chr19:1-4720000","Downstream_476230","Intermediate","-0.4058211899993257"
"chr22.50987349","TYMP|1890","-0.7615792106","6.888475e-08","0.00381214947232909","chr22:50600000-51304566","Upstream_18865","Intermediate","-0.010380889304572986"
"chr10.73664702","H2AFY2|55506","-0.7613102532","7.005830e-08","0.00386672831386497","chr10:71160000-73800000","Downstream_1792667","Long","NA"
"chr1.1280428","NADK|65220","-0.7611325611","7.084373e-08","0.00389965168200013","chr1:800000-1800000","Downstream_402241","Intermediate","-0.1430235734064541"
"chr17.77900455","LGALS3BP|3959","-0.7608933655","7.191385e-08","0.00394771220640371","chr17:76960000-78000000","Upstream_924265","Long","NA"
"chr14.24520956","CIDEB|27141","-0.7608522437","7.209932e-08","0.00394771220640371","chr14:23440000-24960000","Downstream_253344","Intermediate","0.21113981636133536"
"chr11.67069209","CDK2AP2|10263","-0.7607903024","7.237952e-08","0.0039525699525164","chr11:66920000-68680000","Downstream_204757","Intermediate","0.03552499220143123"
"chr1.156046773","MTX1|4580","-0.7606164599","7.317131e-08","0.00398526574594288","chr1:155120000-156280000","Downstream_863159","Long","NA"
"chr22.37956208","CSF2RB|1439","-0.7603343077","7.447345e-08","0.00404551245391645","chr22:36880000-37960000","Downstream_619718","Long","-0.09632244506746676"
"chr17.46641681","HOXB6|3216","-0.7602484464","7.487392e-08","0.00405659136040735","chr17:45880000-48560000","Downstream_29956","Intermediate","-0.26862883327435866"
"chr10.70809494","SRGN|5552","-0.7601518775","7.532671e-08","0.00406021915973877","chr10:70680000-71160000","Upstream_38366","Intermediate","-0.3868557121775495"
"chr17.46604465","HOXB6|3216","-0.7601502713","7.533427e-08","0.00406021915973877","chr17:45880000-48560000","Downstream_67172","Intermediate","-0.05000716405991703"
"chr5.138900623","CYSTM1|84418","-0.7600025307","7.603195e-08","0.00408714994221549","chr5:138680000-141000000","Upstream_653602","Long","-0.2366216955263795"
"chr17.47547761","SNX11|29916","-0.7598985971","7.652633e-08","0.00410304067852221","chr17:45880000-48560000","Downstream_1347326","Long","0.15618539354626856"
"chr22.37414751","NCF4|4689","-0.7598455598","7.677976e-08","0.00410596375693161","chr22:36880000-37960000","Downstream_140695","Intermediate","NA"
"chr11.64631338","FRMD8|83786","-0.7597837533","7.707606e-08","0.00410701434888157","chr11:63920000-65360000","Upstream_522730","Long","-0.04118634131048153"
"chr12.54867000","GTSF1|121355","-0.7597585196","7.719733e-08","0.00410701434888157","chr12:54840000-56440000","GeneBody","Proximal","-0.7253994311514282"
"chr16.56919916","MT1H|4496","-0.7597161888","7.740117e-08","0.00410727318857699","chr16:56440000-58680000","Downstream_214876","Intermediate","-0.06656118950515513"
"chr20.61435786","RGS19|10287","-0.7596063272","7.793252e-08","0.00410923502867283","chr20:60720000-62920000","Downstream_1268746","Long","0.16882725240862476"
"chr17.47297310","HOXB7|3217","-0.7596061157","7.793355e-08","0.00410923502867283","chr17:45880000-48560000","Upstream_586377","Long","-0.1108380171279267"
"chr19.639863","CFD|1675","-0.7595851462","7.803535e-08","0.00410923502867283","chr19:1-4720000","Upstream_219588","Intermediate","NA"
"chr10.72994920","H2AFY2|55506","-0.7595083354","7.840930e-08","0.00410969888758111","chr10:71160000-73800000","Downstream_1122885","Long","0.0317846876540415"
"chr15.77285698","PSTPIP1|9051","-0.7594285042","7.879971e-08","0.00410969888758111","chr15:76200000-77880000","GeneBody","Proximal","NA"
"chr19.4078221","LRG1|116844","-0.7593849392","7.901351e-08","0.00410969888758111","chr19:1-4720000","Downstream_458198","Intermediate","NA"
"chr3.127474449","MGLL|11343","-0.7593796270","7.903962e-08","0.00410969888758111","chr3:127240000-127760000","GeneBody","Proximal","-0.35598379607050257"
"chr22.38071592","LGALS1|3956","-0.7593796270","7.903962e-08","0.00410969888758111","chr22:37960000-38240000","Upstream_21","Proximal","-0.4299743458008789"
"chr3.51990220","PRKCD|5580","-0.7592669518","7.959526e-08","0.00412452015832995","chr3:51920000-53320000","Upstream_1199803","Long","NA"
"chr11.64661018","NAALADL1|10004","-0.7592408896","7.972429e-08","0.00412452015832995","chr11:63920000-65360000","Downstream_151270","Intermediate","NA"
"chr9.139541596","HSPC324|101928612","-0.7591222102","8.031431e-08","0.00413432130964426","chr9:139200000-140280000","Downstream_1464","Proximal","-0.6455009966521442"
"chr19.42583878","SHKBP1|92799","-0.7591222102","8.031431e-08","0.00413432130964426","chr19:39920000-42920000","Downstream_1486574","Long","-0.06309347249241387"
"chr1.27895243","FGR|2268","-0.7590123420","8.086412e-08","0.00414681264235422","chr1:27240000-28040000","Downstream_43330","Intermediate","-0.2042051490593573"
"chr5.177933168","DDX41|51428","-0.7589935018","8.095875e-08","0.00414681264235422","chr5:176520000-178040000","Upstream_988699","Long","-0.1505189042232187"
"chr19.6057078","GPR108|56927","-0.7587895971","8.198947e-08","0.00417775772504805","chr19:5880000-8120000","Downstream_672845","Long","-0.030239239613383873"
"chr17.46604561","HOXB6|3216","-0.7587778404","8.204927e-08","0.00417775772504805","chr17:45880000-48560000","Downstream_67076","Intermediate","-0.038037128776610966"
"chr11.64358657","NAALADL1|10004","-0.7587538871","8.217122e-08","0.00417775772504805","chr11:63920000-65360000","Downstream_453631","Intermediate","NA"
"chr5.395444","LPCAT1|79888","-0.7586740013","8.257916e-08","0.00417775772504805","chr5:1-2080000","Downstream_1061149","Long","-0.21928245709160213"
"chr19.18385724","MPV17L2|84769","-0.7586562040","8.267030e-08","0.00417775772504805","chr19:18240000-18520000","Downstream_77967","Intermediate","NA"
"chr17.7340117","TNFSF12-TNFSF13|407977","-0.7586053710","8.293112e-08","0.00417775772504805","chr17:6920000-8240000","Upstream_112297","Intermediate","NA"
"chr16.1980487","NME3|4832","-0.7585959347","8.297962e-08","0.00417775772504805","chr16:1320000-2040000","Upstream_158757","Intermediate","0.1339792289049974"
"chr1.28440995","PTAFR|5724","-0.7585184291","8.337896e-08","0.00418075792464029","chr1:28040000-31400000","Downstream_32680","Intermediate","NA"
"chr11.1853070","CTSD|1509","-0.7585057844","8.344428e-08","0.00418075792464029","chr11:1640000-2160000","Upstream_67849","Intermediate","NA"
"chr16.31548776","ITGAX|3687","-0.7584438050","8.376514e-08","0.00418667195261719","chr16:30040000-34160000","Downstream_154459","Intermediate","-0.03978708275663299"
"chr11.72999059","P2RY2|5029","-0.7583011583","8.450793e-08","0.0041894918310723","chr11:72400000-73000000","Downstream_51663","Intermediate","-0.36912889035801816"
"chr14.24780665","CIDEB|27141","-0.7583010565","8.450846e-08","0.0041894918310723","chr14:23440000-24960000","Upstream_30","Proximal","NA"
"chr17.46604407","HOXB4|3214","-0.7582775961","8.463121e-08","0.0041894918310723","chr17:45880000-48560000","Downstream_48466","Intermediate","0.06778878503207006"
"chr22.50987350","ARSA|410","-0.7582771787","8.463339e-08","0.0041894918310723","chr22:50600000-51304566","Downstream_73830","Intermediate","-0.0855098401361682"
"chr20.821835","FKBP1A|2280","-0.7581838782","8.512318e-08","0.00419435745352365","chr20:1-1800000","Downstream_527785","Long","0.20649329692775076"
"chr17.46641697","HOXB5|3215","-0.7581681018","8.520626e-08","0.00419435745352365","chr17:45880000-48560000","Downstream_26920","Intermediate","-0.08292412363304354"
"chr17.48555871","HOXB5|3215","-0.7580437580","8.586367e-08","0.00419435745352365","chr17:45880000-48560000","Upstream_1884549","Long","NA"
"chr19.7710196","MCEMP1|199675","-0.7580416116","8.587506e-08","0.00419435745352365","chr19:5880000-8120000","Upstream_31316","Intermediate","-0.08100359485266327"
"chr22.37915025","CSF2RB|1439","-0.7579935000","8.613071e-08","0.00419435745352365","chr22:36880000-37960000","Downstream_578535","Long","-0.03029753127004011"
"chr19.4059937","AZU1|566","-0.7579638345","8.628869e-08","0.00419435745352365","chr19:1-4720000","Downstream_3227921","Long","-0.6661104204052916"
"chr19.35811548","TYROBP|7305","-0.7579638345","8.628869e-08","0.00419435745352365","chr19:35520000-36560000","Downstream_583753","Long","-0.338859065097776"
"chr10.73488457","H2AFY2|55506","-0.7579509798","8.635723e-08","0.00419435745352365","chr10:71160000-73800000","Downstream_1616422","Long","-0.08076333778408035"
"chr19.1047518","MED16|10025","-0.7577804881","8.727106e-08","0.00422619732462822","chr19:1-4720000","Upstream_154301","Intermediate","NA"
"chr19.41882605","SHKBP1|92799","-0.7577524384","8.742225e-08","0.00422619732462822","chr19:39920000-42920000","Downstream_785301","Long","-0.10633770646012441"
"chr19.18546588","SUGP1|57794","-0.7576995595","8.770795e-08","0.00423010217259521","chr19:18520000-19560000","Downstream_840237","Long","NA"
"chr2.71680701","DYSF|8291","-0.7576557607","8.794523e-08","0.00423165899190571","chr2:71160000-71760000","Upstream_149","Proximal","NA"
"chr8.134106414","SLA|6503","-0.7575289575","8.863555e-08","0.00425495679227151","chr8:133680000-135880000","GeneBody","Proximal","-0.021846508528571257"
"chr20.821835","SIRPB1|10326","-0.7572553815","9.014196e-08","0.00431123406039884","chr20:1-1800000","Downstream_722330","Long","0.015365953144224277"
"chr22.37883712","CSF2RB|1439","-0.7572403203","9.022558e-08","0.00431123406039884","chr22:36880000-37960000","Downstream_547222","Long","0.012887923344853013"
"chr19.1047217","LRG1|116844","-0.7571736422","9.059662e-08","0.00431206284065148","chr19:1-4720000","Downstream_3489202","Long","-0.15898382211071588"
"chr14.24780158","CIDEB|27141","-0.7570044429","9.154447e-08","0.00431206284065148","chr14:23440000-24960000","GeneBody","Proximal","NA"
"chr17.48204857","HOXB6|3216","-0.7569987574","9.157648e-08","0.00431206284065148","chr17:45880000-48560000","Upstream_1522504","Long","-0.21485360809055884"
"chr17.46832414","HOXB5|3215","-0.7569866816","9.164450e-08","0.00431206284065148","chr17:45880000-48560000","Upstream_161092","Intermediate","-0.16882956616761222"
"chr9.90896997","CDK20|23552","-0.7569593914","9.179838e-08","0.00431206284065148","chr9:90520000-91800000","Upstream_307330","Intermediate","NA"
"chr1.2241974","MMEL1|79258","-0.7569593914","9.179838e-08","0.00431206284065148","chr1:1800000-2760000","Downstream_280102","Intermediate","0.09775193637887371"
"chr2.201431562","MAIP1|79568","-0.7569389003","9.191409e-08","0.00431206284065148","chr2:200800000-201520000","Downstream_558300","Long","NA"
"chr16.30959962","ITGAM|3684","-0.7569389003","9.191409e-08","0.00431206284065148","chr16:30040000-34160000","Upstream_311347","Intermediate","0.02410478902164273"
"chr16.89167209","CYBA|1535","-0.7566392140","9.362175e-08","0.00437390659498871","chr16:88680000-90120000","Upstream_449650","Intermediate","-0.3535082281241487"
"chr19.54393212","OSCAR|126014","-0.7566222990","9.371900e-08","0.00437390659498871","chr19:54080000-54600000","Downstream_204719","Intermediate","-0.29991404233169316"
"chr14.21493862","RNASE2|6036","-0.7565964152","9.386800e-08","0.00437390659498871","chr14:20760000-21560000","Downstream_69268","Intermediate","NA"
"chr22.37655614","CSF2RB|1439","-0.7564811514","9.453416e-08","0.00439502617013423","chr22:36880000-37960000","Downstream_319124","Intermediate","NA"
"chr17.80175362","SLC16A3|9123","-0.7562419562","9.593053e-08","0.00441476506710916","chr17:79040000-81195210","Upstream_10909","Intermediate","-0.18414810776290721"
"chr1.10690509","C1orf127|148345","-0.7562116703","9.610868e-08","0.00441476506710916","chr1:9760000-12040000","Downstream_316017","Intermediate","NA"
"chr17.46825037","HOXB6|3216","-0.7561837281","9.627332e-08","0.00441476506710916","chr17:45880000-48560000","Upstream_142684","Intermediate","-0.07466493151476783"
"chr21.44803421","ITGB2-AS1|100505746","-0.7561837281","9.627332e-08","0.00441476506710916","chr21:43520000-48080000","Upstream_1537543","Long","0.03943626947844374"
"chr17.48255497","HOXB2|3212","-0.7561792218","9.629989e-08","0.00441476506710916","chr17:45880000-48560000","Upstream_1632057","Long","-0.08073142321553002"
"chr8.11726613","FDFT1|2222","-0.7561479506","9.648450e-08","0.00441476506710916","chr8:11200000-11840000","Downstream_29796","Intermediate","0.2250589044545445"
"chr16.1539490","MSRB1|51734","-0.7561403107","9.652965e-08","0.00441476506710916","chr16:1320000-2040000","Downstream_448719","Intermediate","-0.1166960661819805"
"chr5.176935404","DOK3|79930","-0.7561061114","9.673200e-08","0.00441476506710916","chr5:176520000-178040000","GeneBody","Proximal","NA"
"chr12.56040052","GTSF1|121355","-0.7560805391","9.688357e-08","0.00441476506710916","chr12:54840000-56440000","Upstream_1172667","Long","-0.12359155905791322"
"chr11.64358599","NAALADL1|10004","-0.7560050837","9.733206e-08","0.00442543257478216","chr11:63920000-65360000","Downstream_453689","Intermediate","0.14529421701114334"
"chr16.31363742","ITGAM|3684","-0.7559217552","9.782958e-08","0.00443827755787319","chr16:30040000-34160000","Downstream_19530","Intermediate","0.021539510467347638"
"chr19.6228482","STXBP2|6813","-0.7558658179","9.816487e-08","0.00444372238386173","chr19:5880000-8120000","Upstream_1473283","Long","NA"
"chr2.85641173","CAPG|822","-0.7557875982","9.863550e-08","0.00445226251391972","chr2:85520000-88960000","GeneBody","Proximal","-0.044661997968851244"
"chr22.50987350","TYMP|1890","-0.7557527436","9.884588e-08","0.00445226251391972","chr22:50600000-51304566","Upstream_18866","Intermediate","0.15684082697090163"
"chr22.37518107","NCF4|4689","-0.7557271557","9.900059e-08","0.00445226251391972","chr22:36880000-37960000","Downstream_244051","Intermediate","0.2545549082678423"
"chr16.31548775","ITGAX|3687","-0.7555489924","1.000840e-07","0.00449120096421739","chr16:30040000-34160000","Downstream_154458","Intermediate","NA"
"chr2.131113245","PTPN18|26469","-0.7554436278","1.007299e-07","0.00450903957295238","chr2:130760000-132520000","Upstream_333","Proximal","NA"
"chr1.10690874","AGTRAP|57085","-0.7554129984","1.009184e-07","0.00450903957295238","chr1:9760000-12040000","Upstream_1105265","Long","NA"
"chr6.30043293","HLA-F|3134","-0.7551654385","1.024537e-07","0.00456237665717026","chr6:29600000-30240000","Downstream_336989","Intermediate","-0.07643663587549532"
"chr17.7492880","CD68|968","-0.7551493556","1.025542e-07","0.00456237665717026","chr17:6920000-8240000","Downstream_7452","Intermediate","-0.3335523805036318"
"chr17.46641687","HOXB9|3219","-0.7549919339","1.035426e-07","0.00459187836417452","chr17:45880000-48560000","Downstream_56829","Intermediate","0.02372803246191223"
"chr16.1821491","NME3|4832","-0.7549377642","1.038847e-07","0.00459187836417452","chr16:1320000-2040000","GeneBody","Proximal","NA"
"chr16.1821567","NME3|4832","-0.7549377642","1.038847e-07","0.00459187836417452","chr16:1320000-2040000","GeneBody","Proximal","-0.26970604130401094"
"chr14.74101137","ZNF410|57862","-0.7548469917","1.044603e-07","0.00460745478152885","chr14:73480000-74520000","Upstream_252181","Intermediate","NA"
"chr2.242140929","LOC200772|200772","-0.7547461242","1.051035e-07","0.00461878551674362","chr2:241760000-243040000","Upstream_234062","Intermediate","-0.4494377305681425"
"chr14.24780786","CIDEB|27141","-0.7547365471","1.051647e-07","0.00461878551674362","chr14:23440000-24960000","Upstream_151","Proximal","NA"
"chr17.48255497","HOXB5|3215","-0.7546344225","1.058199e-07","0.00463769416662739","chr17:45880000-48560000","Upstream_1584175","Long","0.18492334973189342"
"chr22.42315954","NAGA|4668","-0.7545873513","1.061232e-07","0.00464113289659322","chr22:42080000-43560000","Downstream_138402","Intermediate","NA"
"chr17.46570413","HOXB9|3219","-0.7545316834","1.064829e-07","0.00464701843792072","chr17:45880000-48560000","Downstream_128103","Intermediate","0.125695562032047"
"chr2.241906842","LOC200772|200772","-0.7544401544","1.070767e-07","0.00465453201833159","chr2:241760000-243040000","GeneBody","Proximal","-0.4909586677774545"
"chr7.73247650","NCF1B|654816","-0.7543599990","1.075992e-07","0.00465453201833159","chr7:72240000-75080000","Downstream_597672","Long","NA"
"chr7.73247650","NCF1|653361","-0.7543599990","1.075992e-07","0.00465453201833159","chr7:72240000-75080000","Upstream_940657","Long","NA"
"chrX.152086457","ZNF185|7739","-0.7543599990","1.075992e-07","0.00465453201833159","chrX:151920000-153200000","GeneBody","Proximal","-0.482854536473143"
"chr19.39921757","SHKBP1|92799","-0.7543319806","1.077825e-07","0.00465453201833159","chr19:39920000-42920000","Upstream_1160998","Long","0.01301516169271139"
"chr17.77765359","LGALS3BP|3959","-0.7542153535","1.085482e-07","0.00467730839869479","chr17:76960000-78000000","Upstream_789169","Long","0.07422539784283447"
"chr22.37956120","NCF4|4689","-0.7541827542","1.087631e-07","0.00467730839869479","chr22:36880000-37960000","Downstream_682064","Long","-0.00065068636917006"
"chr10.135055790","TUBGCP2|10844","-0.7540736478","1.094853e-07","0.00469058823108903","chr10:133960000-135440000","Downstream_37343","Intermediate","0.34097159986229963"
"chr19.14096076","PRKACA|5566","-0.7540393052","1.097135e-07","0.00469058823108903","chr19:13960000-14600000","Downstream_106422","Intermediate","-0.08860759542479014"
"chr16.31226811","ITGAM|3684","-0.7540332800","1.097536e-07","0.00469058823108903","chr16:30040000-34160000","Upstream_44498","Intermediate","NA"
"chr19.1336179","LRG1|116844","-0.7539444225","1.103464e-07","0.00470617934480165","chr19:1-4720000","Downstream_3200240","Long","-0.1408926802967981"
"chr22.42316161","TSPO|706","-0.7538931215","1.106900e-07","0.00471109991268041","chr22:42080000-43560000","Upstream_1231357","Long","NA"
"chr17.45938553","HOXB6|3216","-0.7538490270","1.109861e-07","0.0047139163371386","chr17:45880000-48560000","Downstream_733084","Long","-0.1792394368600479"
"chr14.24780762","CIDEB|27141","-0.7538153149","1.112129e-07","0.0047139163371386","chr14:23440000-24960000","Upstream_127","Proximal","NA"
"chr10.134292179","ADAM8|101","-0.7537649696","1.115526e-07","0.00471862583285041","chr10:133960000-135440000","Downstream_783726","Long","NA"
"chr11.117929822","JAML|120425","-0.7537164569","1.118807e-07","0.00472282639535685","chr11:117040000-119240000","Downstream_134631","Intermediate","-0.1686741957678263"
"chr19.38755617","SPINT2|10653","-0.7536711865","1.121877e-07","0.00472612093494796","chr19:38320000-38840000","GeneBody","Proximal","-0.5219042658016546"
"chr17.77952109","LGALS3BP|3959","-0.7535877485","1.127556e-07","0.00474037058041955","chr17:76960000-78000000","Upstream_975919","Long","NA"
"chr19.4060123","LRG1|116844","-0.7535484699","1.130239e-07","0.00474199238459654","chr19:1-4720000","Downstream_476296","Intermediate","NA"
"chr2.242754298","LOC200772|200772","-0.7534590401","1.136369e-07","0.00474363641335714","chr2:241760000-243040000","Upstream_847431","Long","NA"
"chr7.98872169","ARPC1B|10095","-0.7534292572","1.138417e-07","0.00474363641335714","chr7:98480000-99640000","Upstream_99701","Intermediate","-0.2838348903686113"
"chr17.80184667","NPB|256933","-0.7534105534","1.139705e-07","0.00474363641335714","chr17:79040000-81195210","Downstream_323887","Intermediate","0.1574170467423426"
"chr14.74100901","PSEN1|5663","-0.7533794467","1.141850e-07","0.00474363641335714","chr14:73480000-74520000","Downstream_410503","Intermediate","0.005248474234760096"
"chr19.14098172","PRKACA|5566","-0.7533755155","1.142121e-07","0.00474363641335714","chr19:13960000-14600000","Downstream_104326","Intermediate","0.06677135854556701"
"chr17.46687957","HOXB5|3215","-0.7531427843","1.158292e-07","0.00480114011004418","chr17:45880000-48560000","Upstream_16635","Intermediate","-0.09935333185947628"
"chr16.12207209","CPPED1|55313","-0.7530729149","1.163188e-07","0.004811771920998","chr16:12200000-13920000","Downstream_549708","Long","-0.030282071040572612"
"chr14.24836012","CIDEB|27141","-0.7529186706","1.174064e-07","0.00483858959907441","chr14:23440000-24960000","Upstream_55377","Intermediate","0.02998051383715368"
"chr17.7340123","TNFSF12-TNFSF13|407977","-0.7529032379","1.175157e-07","0.00483858959907441","chr17:6920000-8240000","Upstream_112291","Intermediate","NA"
"chr11.1224626","TOLLIP|54472","-0.7528655778","1.177829e-07","0.00483858959907441","chr11:880000-1560000","Downstream_70973","Intermediate","NA"
"chr11.117929822","SIDT2|51092","-0.7528154981","1.181391e-07","0.00483858959907441","chr11:117040000-119240000","Downstream_861663","Long","-0.08796376629126793"
"chr2.98976600","TBC1D8|11138","-0.7528154981","1.181391e-07","0.00483858959907441","chr2:95720000-101800000","Downstream_2647477","Long","NA"
"chr10.73468893","H2AFY2|55506","-0.7526383526","1.194070e-07","0.00488083442434654","chr10:71160000-73800000","Downstream_1596858","Long","-0.294242382380784"
"chr16.57000472","NLRC5|84166","-0.7524697050","1.206257e-07","0.00490805846136523","chr16:56440000-58680000","Upstream_22923","Intermediate","0.047815536077797434"
"chr11.65342589","NAALADL1|10004","-0.7524595268","1.206996e-07","0.00490805846136523","chr11:63920000-65360000","Upstream_516569","Long","NA"
"chr17.48071167","HOXB2|3212","-0.7524187775","1.209959e-07","0.00490805846136523","chr17:45880000-48560000","Upstream_1447727","Long","-0.08880246935278198"
"chr1.2166838","MMEL1|79258","-0.7523809524","1.212716e-07","0.00490805846136523","chr1:1800000-2760000","Downstream_355238","Intermediate","NA"
"chr19.41922183","SHKBP1|92799","-0.7523809524","1.212716e-07","0.00490805846136523","chr19:39920000-42920000","Downstream_824879","Long","-0.11304753976968306"
"chr17.72352828","CD300LB|124599","-0.7523202123","1.217155e-07","0.00490805846136523","chr17:72200000-72800000","Downstream_164483","Intermediate","0.2731974161152443"
"chr11.64358657","EHBP1L1|254102","-0.7523172237","1.217374e-07","0.00490805846136523","chr11:63920000-65360000","Upstream_984850","Long","NA"
"chr17.46687771","HOXB6|3216","-0.7522288155","1.223863e-07","0.00492435387132198","chr17:45880000-48560000","Upstream_5418","Intermediate","-0.1929811528702862"
"chr20.592086","SIRPB1|10326","-0.7521972544","1.226187e-07","0.00492435387132198","chr20:1-1800000","Downstream_952079","Long","-0.20341189901401688"
"chr10.73577973","PSAP|5660","-0.7520173949","1.239511e-07","0.00496819715952136","chr10:71160000-73800000","GeneBody","Proximal","NA"
"chr10.73475202","SAR1A|56681","-0.7518661519","1.250817e-07","0.00498786780993064","chr10:71160000-73800000","Upstream_1544924","Long","0.11007672219944967"
"chr11.64815133","NAALADL1|10004","-0.7518540782","1.251724e-07","0.00498786780993064","chr11:63920000-65360000","GeneBody","Proximal","NA"
"chr1.155295257","MTX1|4580","-0.7518342191","1.253217e-07","0.00498786780993064","chr1:155120000-156280000","Downstream_111643","Intermediate","0.05169228408420943"
"chr19.2491246","LRG1|116844","-0.7518226975","1.254084e-07","0.00498786780993064","chr19:1-4720000","Downstream_2045173","Long","NA"
"chr14.102807964","AMN|81693","-0.7516602534","1.266363e-07","0.00502635223734165","chr14:102800000-103880000","Upstream_581027","Long","0.14003086631124853"
"chr11.64626262","NAALADL1|10004","-0.7516304219","1.268630e-07","0.00502635223734165","chr11:63920000-65360000","Downstream_186026","Intermediate","0.022260840769940962"
"chr19.41848039","SERTAD3|29946","-0.7514480690","1.282569e-07","0.0050642199851781","chr19:39920000-42920000","Upstream_897428","Long","-0.024699133731431233"
"chr22.22306484","SDF2L1|23753","-0.7514210143","1.284650e-07","0.0050642199851781","chr22:19880000-22320000","Downstream_307898","Intermediate","-0.009290086005743516"
"chr6.30043195","HLA-G|3135","-0.7513934843","1.286769e-07","0.0050642199851781","chr6:29600000-30240000","Downstream_244294","Intermediate","NA"
"chr16.89167234","RNF166|115992","-0.7513775102","1.288001e-07","0.0050642199851781","chr16:88680000-90120000","Upstream_394406","Intermediate","0.011031802952082356"
"chr19.1266276","LRG1|116844","-0.7512864741","1.295040e-07","0.00508221582935361","chr19:1-4720000","Downstream_3270143","Long","-0.1333714500496484"
"chr19.45900055","VASP|7408","-0.7512233806","1.299939e-07","0.00508298061585593","chr19:45200000-46160000","Upstream_109780","Intermediate","NA"
"chr17.46641684","HOXB6|3216","-0.7511684332","1.304220e-07","0.00508298061585593","chr17:45880000-48560000","Downstream_29953","Intermediate","-0.1988912220908138"
"chr17.47297215","HOXB5|3215","-0.7511440238","1.306126e-07","0.00508298061585593","chr17:45880000-48560000","Upstream_625893","Long","NA"
"chr11.47290242","ACP2|53","-0.7511326859","1.307012e-07","0.00508298061585593","chr11:45880000-47880000","Upstream_19786","Intermediate","0.06880763308735247"
"chr5.169576490","SPDL1|54908","-0.7511258345","1.307547e-07","0.00508298061585593","chr5:169000000-170080000","Downstream_544709","Long","-0.019898600347363942"
"chr19.49244815","CARD8-AS1|100505812","-0.7510939511","1.310043e-07","0.00508308964587242","chr19:48360000-49480000","Downstream_483360","Intermediate","-0.07187244265760309"
"chr19.4666923","MOB3A|126308","-0.7510626155","1.312500e-07","0.00508308964587242","chr19:1-4720000","Upstream_2570252","Long","0.012412970002299212"
"chr10.73533927","H2AFY2|55506","-0.7510298910","1.315071e-07","0.00508350915171067","chr10:71160000-73800000","Downstream_1661892","Long","0.09258238886503377"
"chr17.46641681","HOXB5|3215","-0.7509550868","1.320964e-07","0.00509674453576449","chr17:45880000-48560000","Downstream_26936","Intermediate","-0.21205219169305226"
"chr2.130902703","PTPN18|26469","-0.7508419407","1.329924e-07","0.00512174202312313","chr2:130760000-132520000","Upstream_210875","Intermediate","-0.23152082388755393"
"chr14.24780496","CIDEB|27141","-0.7507301528","1.338832e-07","0.00514644652289013","chr14:23440000-24960000","GeneBody","Proximal","NA"
"chr10.70989615","SRGN|5552","-0.7505470522","1.353541e-07","0.00519331667789684","chr10:70680000-71160000","Downstream_125049","Intermediate","NA"
"chr1.29448252","TAF12|6883","-0.7504906198","1.358105e-07","0.00520116041918831","chr1:28040000-31400000","Upstream_478656","Intermediate","-0.10291445669763212"
"chr20.61443915","LAMA5|3911","-0.7503700382","1.367903e-07","0.00522123276165201","chr20:60720000-62920000","Upstream_501548","Long","NA"
"chr20.23066317","CD93|22918","-0.7503545495","1.369166e-07","0.00522123276165201","chr20:22640000-23320000","GeneBody","Proximal","NA"
"chr22.37942105","CSF2RB|1439","-0.7503217503","1.371845e-07","0.00522123276165201","chr22:36880000-37960000","Downstream_605615","Long","-0.1573763229317512"
"chr1.27719512","FGR|2268","-0.7502899173","1.374450e-07","0.00522123276165201","chr1:27240000-28040000","Downstream_219061","Intermediate","-0.2957416105107635"
"chr17.47940345","HOXB9|3219","-0.7502413298","1.378434e-07","0.00522123276165201","chr17:45880000-48560000","Upstream_1236507","Long","NA"
"chr1.150522269","ADAMTSL4|54507","-0.7502094741","1.381052e-07","0.00522123276165201","chr1:149800000-151200000","GeneBody","Proximal","NA"
"chr1.36788238","LSM10|84967","-0.7502094741","1.381052e-07","0.00522123276165201","chr1:36520000-36960000","Downstream_68599","Intermediate","0.06203509528245571"
"chr19.55120387","LILRA1|11024","-0.7501609021","1.385052e-07","0.00522359155115785","chr19:54960000-55560000","Downstream_6833","Intermediate","-0.23949646184718812"
"chr19.2424194","AZU1|566","-0.7501404781","1.386737e-07","0.00522359155115785","chr19:1-4720000","Downstream_1592178","Long","NA"
"chr22.37956113","NCF4|4689","-0.7500598721","1.393407e-07","0.00523915575123771","chr22:36880000-37960000","Downstream_682057","Long","-0.0489422280310574"
"chr14.24780482","CIDEB|27141","-0.7499679389","1.401051e-07","0.00524988622392224","chr14:23440000-24960000","GeneBody","Proximal","NA"
"chr19.7711153","MCOLN1|57192","-0.7499578586","1.401891e-07","0.00524988622392224","chr19:5880000-8120000","Downstream_112259","Intermediate","NA"
"chr7.73627086","NCF1|653361","-0.7499034687","1.406434e-07","0.00524988622392224","chr7:72240000-75080000","Upstream_561221","Long","-0.07922337020673229"
"chr7.73627086","NCF1B|654816","-0.7499034687","1.406434e-07","0.00524988622392224","chr7:72240000-75080000","Downstream_977108","Long","-0.07922337020673229"
"chr17.72839305","TMEM104|54868","-0.7498584420","1.410204e-07","0.00525445701367148","chr17:72800000-72880000","Downstream_3388","Intermediate","-0.05378088698047021"
"chr9.136930599","SLC2A6|11182","-0.7497908338","1.415884e-07","0.0052661152191964","chr9:135840000-137680000","Upstream_586341","Long","-0.08489689778937785"
"chr17.46641681","HOXB7|3217","-0.7496643424","1.426567e-07","0.00529595750652057","chr17:45880000-48560000","Downstream_42911","Intermediate","-0.10605758562848232"
"chr19.5216621","TICAM1|148022","-0.7496209068","1.430252e-07","0.00529595750652057","chr19:4720000-5600000","Upstream_384906","Intermediate","0.16278381706195877"
"chr2.242836962","LOC200772|200772","-0.7495977878","1.432217e-07","0.00529595750652057","chr2:241760000-243040000","Upstream_930095","Long","-0.2369487189567849"
"chr22.42470331","NAGA|4668","-0.7495748423","1.434170e-07","0.00529595750652057","chr22:42080000-43560000","Upstream_3486","Intermediate","-0.44189536580348"
"chr17.8046047","TP53|7157","-0.7495422324","1.436950e-07","0.00529674780995536","chr17:6920000-8240000","Upstream_455192","Intermediate","NA"
"chr20.23066433","CD93|22918","-0.7494390362","1.445779e-07","0.00531979279627718","chr20:22640000-23320000","GeneBody","Proximal","-0.45854278135598076"
"chr16.54319911","IRX3|79191","-0.7493428978","1.454049e-07","0.0053407025724315","chr16:53440000-56400000","GeneBody","Proximal","-0.2173420185385624"
"chr17.7339907","TNFSF12-TNFSF13|407977","-0.7492596531","1.461246e-07","0.00535384843870177","chr17:6920000-8240000","Upstream_112507","Intermediate","-0.20696835361206664"
"chr11.64374478","NAALADL1|10004","-0.7492116625","1.465409e-07","0.00535384843870177","chr11:63920000-65360000","Downstream_437810","Intermediate","0.12498235346273674"
"chr11.63922043","NAALADL1|10004","-0.7492116625","1.465409e-07","0.00535384843870177","chr11:63920000-65360000","Downstream_890245","Long","0.1149331192704725"
"chr12.123360232","TMED2|10959","-0.7491634116","1.469606e-07","0.00535969592387102","chr12:123000000-124200000","Upstream_708844","Long","0.09305741541248763"
"chr22.23742274","CHCHD10|400916","-0.7490457677","1.479886e-07","0.0053766760942109","chr22:22320000-25040000","Downstream_365745","Intermediate","NA"
"chr1.27687156","FGR|2268","-0.7490337702","1.480939e-07","0.0053766760942109","chr1:27240000-28040000","Downstream_251417","Intermediate","-0.3454807687909411"
"chr1.156046344","GLMP|112770","-0.7490208131","1.482076e-07","0.0053766760942109","chr1:155120000-156280000","Downstream_213534","Intermediate","NA"
"chr19.38755638","SPINT2|10653","-0.7489635792","1.487108e-07","0.00538546639490877","chr19:38320000-38840000","GeneBody","Proximal","-0.5279332492030594"
"chr7.66093370","ASL|435","-0.7488299234","1.498920e-07","0.00541040329906643","chr7:65360000-66760000","Downstream_534826","Long","-0.2365909167147625"
"chr17.47547768","HOXB5|3215","-0.7488263624","1.499236e-07","0.00541040329906643","chr17:45880000-48560000","Upstream_876446","Long","0.06251091595637136"
"chr17.46832414","HOXB3|3213","-0.7487910877","1.502368e-07","0.00541224401292845","chr17:45880000-48560000","Upstream_150141","Intermediate","-0.4225996676803896"
"chr17.46633704","HOXB5|3215","-0.7487609014","1.505054e-07","0.00541247440818641","chr17:45880000-48560000","Downstream_34913","Intermediate","NA"
"chr19.47840511","TMEM160|54958","-0.7487126922","1.509352e-07","0.00541849099376","chr19:46200000-48360000","Upstream_288624","Intermediate","NA"
"chr17.47297269","HOXB6|3216","-0.7486157379","1.518030e-07","0.00544018334992187","chr17:45880000-48560000","Upstream_614916","Long","-0.16959423188723477"
"chr19.49244901","CARD8-AS1|100505812","-0.7485634362","1.522731e-07","0.00544757279154853","chr19:48360000-49480000","Downstream_483446","Intermediate","-0.1641125338291368"
"chr11.64630536","FRMD8|83786","-0.7484542297","1.532588e-07","0.00547335035030796","chr11:63920000-65360000","Upstream_523532","Long","0.029013989039076045"
"chr11.64884328","NAALADL1|10004","-0.7482707325","1.549285e-07","0.00551636413443879","chr11:63920000-65360000","Upstream_58308","Intermediate","NA"
"chr16.57927943","MT1E|4493","-0.7482631683","1.549977e-07","0.00551636413443879","chr16:56440000-58680000","Downstream_1266920","Long","0.09011956685888055"
"chr19.6768023","STXBP2|6813","-0.7481794384","1.557654e-07","0.00552136010047286","chr19:5880000-8120000","Upstream_933742","Long","-0.16807909673343516"
"chr3.39195381","CX3CR1|1524","-0.7480700541","1.567737e-07","0.00552136010047286","chr3:39120000-39440000","Downstream_109602","Intermediate","NA"
"chr10.73577844","VSIR|64115","-0.7480532868","1.569288e-07","0.00552136010047286","chr10:71160000-73800000","Upstream_44590","Intermediate","-0.23076439015404504"
"chr14.74101063","ZNF410|57862","-0.7480378963","1.570712e-07","0.00552136010047286","chr14:73480000-74520000","Upstream_252255","Intermediate","NA"
"chr17.73104007","MIF4GD|57409","-0.7479748033","1.576566e-07","0.00552136010047286","chr17:72880000-73720000","Downstream_158300","Intermediate","-0.07156427115180049"
"chr10.72994811","H2AFY2|55506","-0.7479245784","1.581239e-07","0.00552136010047286","chr10:71160000-73800000","Downstream_1122776","Long","-0.04794222305117857"
"chr17.46604654","HOXB5|3215","-0.7479193208","1.581729e-07","0.00552136010047286","chr17:45880000-48560000","Downstream_63963","Intermediate","NA"
"chr17.43508352","HEXIM1|10614","-0.7479073258","1.582848e-07","0.00552136010047286","chr17:43160000-43560000","Downstream_278885","Intermediate","NA"
"chr22.38071677","LGALS1|3956","-0.7478754533","1.585823e-07","0.00552136010047286","chr22:37960000-38240000","GeneBody","Proximal","NA"
"chr19.47325058","C5AR1|728","-0.7478577939","1.587474e-07","0.00552136010047286","chr19:46200000-48360000","Upstream_468220","Intermediate","0.01475889652898587"
"chr19.49244126","CARD8-AS1|100505812","-0.7477958700","1.593275e-07","0.00552136010047286","chr19:48360000-49480000","Downstream_482671","Intermediate","NA"
"chr10.134392665","ADAM8|101","-0.7477152849","1.600853e-07","0.00552136010047286","chr10:133960000-135440000","Downstream_683240","Long","NA"
"chr14.24780176","CIDEB|27141","-0.7477051297","1.601811e-07","0.00552136010047286","chr14:23440000-24960000","GeneBody","Proximal","NA"
"chr1.150522042","CDC42SE1|56882","-0.7476818496","1.604007e-07","0.00552136010047286","chr1:149800000-151200000","Downstream_501403","Long","0.12111730725153981"
"chr3.127474420","MGLL|11343","-0.7476810332","1.604084e-07","0.00552136010047286","chr3:127240000-127760000","GeneBody","Proximal","-0.3125678935921392"
"chr19.1387831","AP3D1|8943","-0.7476521113","1.606817e-07","0.00552136010047286","chr19:1-4720000","Downstream_713155","Long","-0.12963209401592954"
"chr7.26192732","SNX10|29887","-0.7476183745","1.610011e-07","0.00552136010047286","chr7:25880000-27160000","Upstream_138807","Intermediate","-0.1250553433845748"
"chr9.136755169","SURF1|6834","-0.7476074873","1.611043e-07","0.00552136010047286","chr9:135840000-137680000","Upstream_531618","Long","NA"
"chr1.36788028","LSM10|84967","-0.7475854737","1.613131e-07","0.00552136010047286","chr1:36520000-36960000","Downstream_68809","Intermediate","0.019275116263371955"
"chr11.64621318","EHBP1L1|254102","-0.7475262944","1.618757e-07","0.00552136010047286","chr11:63920000-65360000","Upstream_722189","Long","-0.034109283629511156"
"chr17.47297310","HOXB9|3219","-0.7475059675","1.620693e-07","0.00552136010047286","chr17:45880000-48560000","Upstream_593472","Long","-0.014456219105974135"
"chr11.67415489","UNC93B1|81622","-0.7474903475","1.622183e-07","0.00552136010047286","chr11:66920000-68680000","Downstream_343084","Intermediate","-0.07734812428281361"
"chr20.61087859","RGS19|10287","-0.7474903475","1.622183e-07","0.00552136010047286","chr20:60720000-62920000","Downstream_1616673","Long","NA"
"chr19.45900056","VASP|7408","-0.7474633274","1.624763e-07","0.00552136010047286","chr19:45200000-46160000","Upstream_109779","Intermediate","-0.15469734077399871"
"chr16.1463824","MSRB1|51734","-0.7474475034","1.626275e-07","0.00552136010047286","chr16:1320000-2040000","Downstream_524385","Long","-0.24098420505902554"
"chr19.2384076","LRG1|116844","-0.7473849018","1.632272e-07","0.00553262078724466","chr19:1-4720000","Downstream_2152343","Long","NA"
"chr22.37962039","LGALS1|3956","-0.7473456234","1.636045e-07","0.00553301437668822","chr22:37960000-38240000","Upstream_109574","Intermediate","0.0910567197311784"
"chr19.4059923","LRG1|116844","-0.7473279077","1.637749e-07","0.00553301437668822","chr19:1-4720000","Downstream_476496","Intermediate","-0.325587255398838"
"chr17.7492900","TNFSF12-TNFSF13|407977","-0.7472810364","1.642266e-07","0.00553920892013235","chr17:6920000-8240000","Downstream_27983","Intermediate","-0.12122010144303268"
"chr16.57927943","NLRC5|84166","-0.7470829425","1.661484e-07","0.00559488745555302","chr16:56440000-58680000","Downstream_810501","Long","0.11249459560613757"
"chr9.128651622","PBX3|5090","-0.7469518063","1.674319e-07","0.0056231527198878","chr9:127520000-130160000","GeneBody","Proximal","NA"
"chr19.4059930","LRG1|116844","-0.7469415586","1.675326e-07","0.0056231527198878","chr19:1-4720000","Downstream_476489","Intermediate","-0.3589821752526589"
"chr22.37333006","CSF2RB|1439","-0.7468949111","1.679916e-07","0.00562940533384091","chr22:36880000-37960000","GeneBody","Proximal","-0.1393659840007857"
"chr10.73473179","H2AFY2|55506","-0.7467181467","1.697416e-07","0.00566963998284142","chr10:71160000-73800000","Downstream_1601144","Long","-0.017558129162163795"
"chr19.2424185","AZU1|566","-0.7466143820","1.707768e-07","0.00569500209904362","chr19:1-4720000","Downstream_1592169","Long","-0.13283079600822892"
"chr17.46604654","SNX11|29916","-0.7465832734","1.710882e-07","0.00569582370202979","chr17:45880000-48560000","Downstream_404219","Intermediate","NA"
"chr7.73627086","NCF1C|654817","-0.7465568346","1.713533e-07","0.00569582370202979","chr7:72240000-75080000","Downstream_945357","Long","-0.0841306172360857"
"chr10.73473184","H2AFY2|55506","-0.7465087859","1.718361e-07","0.005700622679374","chr10:71160000-73800000","Downstream_1601149","Long","-0.034150718645356244"
"chr2.242139956","LOC200772|200772","-0.7464875344","1.720500e-07","0.005700622679374","chr2:241760000-243040000","Upstream_233089","Intermediate","NA"
"chr22.19675981","CLTCL1|8218","-0.7463954933","1.729794e-07","0.00572223201280288","chr22:18880000-19880000","Upstream_396743","Intermediate","NA"
"chr17.48071167","HOXB3|3213","-0.7462670180","1.742844e-07","0.0057561773238624","chr17:45880000-48560000","Upstream_1388894","Long","-0.1191591166446878"
"chr17.46188467","HOXB6|3216","-0.7460881516","1.761163e-07","0.00580738857206949","chr17:45880000-48560000","Downstream_483170","Intermediate","NA"
"chr11.64513950","EHBP1L1|254102","-0.7460539081","1.764690e-07","0.00580973802992823","chr11:63920000-65360000","Upstream_829557","Long","-0.14256912852805648"
"chr1.2137127","MMEL1|79258","-0.7459807787","1.772245e-07","0.00582366670624528","chr1:1800000-2760000","Downstream_384949","Intermediate","NA"
"chr14.24780676","CIDEB|27141","-0.7458993410","1.780693e-07","0.00582366670624528","chr14:23440000-24960000","Upstream_41","Proximal","NA"
"chr17.48230109","HOXB5|3215","-0.7458805603","1.782647e-07","0.00582366670624528","chr17:45880000-48560000","Upstream_1558787","Long","NA"
"chr11.67188898","CDK2AP2|10263","-0.7458560294","1.785201e-07","0.00582366670624528","chr11:66920000-68680000","Downstream_85068","Intermediate","-0.12465482154795762"
"chr17.46671888","HOXB6|3216","-0.7458069959","1.790318e-07","0.00582366670624528","chr17:45880000-48560000","GeneBody","Proximal","NA"
"chr1.156046832","SEMA4A|64218","-0.7457998455","1.791065e-07","0.00582366670624528","chr1:155120000-156280000","Upstream_70323","Intermediate","-0.12770571613532633"
"chr2.241906840","LOC200772|200772","-0.7457825113","1.792878e-07","0.00582366670624528","chr2:241760000-243040000","GeneBody","Proximal","-0.5195473475482381"
"chr10.135090289","ADAM8|101","-0.7457816450","1.792968e-07","0.00582366670624528","chr10:133960000-135440000","GeneBody","Proximal","-0.40040488101541993"
"chr17.48351609","HOXB6|3216","-0.7457688057","1.794312e-07","0.00582366670624528","chr17:45880000-48560000","Upstream_1669256","Long","0.05498521871434893"
"chr5.139229396","CYSTM1|84418","-0.7456558177","1.806178e-07","0.00583800018431016","chr5:138680000-141000000","Upstream_324829","Intermediate","NA"
"chr19.42776589","CLC|1178","-0.7456230937","1.809628e-07","0.00583800018431016","chr19:39920000-42920000","Upstream_2547922","Long","-0.10096542662959888"
"chr19.6057010","STXBP2|6813","-0.7456230937","1.809628e-07","0.00583800018431016","chr19:5880000-8120000","Upstream_1644755","Long","-0.1172099662314002"
"chr3.127396030","MGLL|11343","-0.7456191758","1.810041e-07","0.00583800018431016","chr3:127240000-127760000","Downstream_11877","Intermediate","-0.01864701213667063"
"chr11.67770796","CORO1B|57175","-0.7455878891","1.813346e-07","0.00583953566318409","chr11:66920000-68680000","Upstream_559505","Long","-0.2853022304448048"
"chr5.141616191","FCHSD1|89848","-0.7455478678","1.817582e-07","0.00584277206939658","chr5:141000000-142040000","Upstream_585206","Long","NA"
"chr22.37956112","NCF4|4689","-0.7455249453","1.820012e-07","0.00584277206939658","chr22:36880000-37960000","Downstream_682056","Long","-0.009519061738644467"
"chr1.150522042","ADAMTSL4|54507","-0.7454820242","1.824570e-07","0.00584830923687112","chr1:149800000-151200000","GeneBody","Proximal","-0.35903162420198154"
"chr19.45900038","VASP|7408","-0.7453736255","1.836129e-07","0.00587507580331347","chr19:45200000-46160000","Upstream_109797","Intermediate","NA"
"chr11.64109191","NAALADL1|10004","-0.7453504102","1.838613e-07","0.00587507580331347","chr11:63920000-65360000","Downstream_703097","Long","NA"
"chr20.61443758","LAMA5|3911","-0.7451385962","1.861423e-07","0.00593096093953313","chr20:60720000-62920000","Upstream_501391","Long","-0.32557436255307254"
"chr17.46648008","HOXB6|3216","-0.7451081606","1.864722e-07","0.00593096093953313","chr17:45880000-48560000","Downstream_23629","Intermediate","-0.4000133505324056"
"chr22.37942587","NCF4|4689","-0.7451081606","1.864722e-07","0.00593096093953313","chr22:36880000-37960000","Downstream_668531","Long","-0.11413845365949601"
"chr10.73577979","PSAP|5660","-0.7450518821","1.870836e-07","0.00594125274102462","chr10:71160000-73800000","GeneBody","Proximal","NA"
"chr16.87788404","ZFPM1|161882","-0.7450122343","1.875154e-07","0.00594581809085868","chr16:87400000-88600000","Upstream_731319","Long","0.1155404418900841"
"chr10.73498589","H2AFY2|55506","-0.7449642850","1.880389e-07","0.00595327263956518","chr10:71160000-73800000","Downstream_1626554","Long","-0.15017290506957667"
"chr17.46604442","HOXB4|3214","-0.7449196396","1.885276e-07","0.00595960428301072","chr17:45880000-48560000","Downstream_48431","Intermediate","-0.0853044059825939"
"chr21.42448459","MX2|4600","-0.7448506941","1.892845e-07","0.0059743817532607","chr21:42440000-43520000","Upstream_285409","Intermediate","NA"
"chr1.1057837","NADK|65220","-0.7448110043","1.897215e-07","0.00597903252133969","chr1:800000-1800000","Downstream_624832","Long","0.03749195367506918"
"chr16.1820785","MSRB1|51734","-0.7447736359","1.901337e-07","0.00598288873496113","chr16:1320000-2040000","Downstream_167424","Intermediate","NA"
"chr11.64815270","NAALADL1|10004","-0.7447243115","1.906792e-07","0.0059909213425449","chr11:63920000-65360000","GeneBody","Proximal","-0.4237534114434986"
"chr5.177933165","DDX41|51428","-0.7446589447","1.914043e-07","0.00600456378479559","chr5:176520000-178040000","Upstream_988696","Long","-0.12690348120220946"
"chr19.736137","UQCR11|10975","-0.7445976260","1.920867e-07","0.00601682731022686","chr19:1-4720000","Downstream_861032","Long","NA"
"chr15.41806136","CHP1|11261","-0.7444602184","1.936242e-07","0.00604862335060698","chr15:40640000-45640000","Downstream_232094","Intermediate","-0.1300688013258206"
"chr22.38823787","APOBEC3A|200315","-0.7444015444","1.942842e-07","0.00604862335060698","chr22:38240000-42040000","Upstream_524957","Long","0.18757576984713328"
"chr1.153506385","SNAPIN|23557","-0.7444015444","1.942842e-07","0.00604862335060698","chr1:153440000-154240000","Upstream_124743","Intermediate","-0.18302112345219268"
"chr19.15285190","AKAP8L|26993","-0.7443819247","1.945054e-07","0.00604862335060698","chr19:14680000-16520000","Downstream_205667","Intermediate","0.038397246479515805"
"chr17.77952124","LGALS3BP|3959","-0.7443686508","1.946551e-07","0.00604862335060698","chr17:76960000-78000000","Upstream_975934","Long","NA"
"chr11.64525893","NAALADL1|10004","-0.7442848519","1.956030e-07","0.00604862335060698","chr11:63920000-65360000","Downstream_286395","Intermediate","NA"
"chr21.45662890","CSTB|1476","-0.7442569987","1.959189e-07","0.00604862335060698","chr21:43520000-48080000","Upstream_466565","Intermediate","0.0007293640726533715"
"chr20.62198606","LAMA5|3911","-0.7442569987","1.959189e-07","0.00604862335060698","chr20:60720000-62920000","Upstream_1256239","Long","-0.258070003652159"
"chr11.64604826","NAALADL1|10004","-0.7442508116","1.959892e-07","0.00604862335060698","chr11:63920000-65360000","Downstream_207462","Intermediate","NA"
"chr14.74100677","NUMB|8650","-0.7442305841","1.962190e-07","0.00604862335060698","chr14:73480000-74520000","Upstream_170330","Intermediate","-0.15436863343586144"
"chr19.45900048","VASP|7408","-0.7441664469","1.969495e-07","0.00604862335060698","chr19:45200000-46160000","Upstream_109787","Intermediate","-0.19187351533673325"
"chr1.10690521","C1orf127|148345","-0.7441664469","1.969495e-07","0.00604862335060698","chr1:9760000-12040000","Downstream_316005","Intermediate","NA"
"chr22.43089630","NAGA|4668","-0.7441441441","1.972041e-07","0.00604862335060698","chr22:42080000-43560000","Upstream_622785","Long","-0.08005374050831433"
"chr22.50360635","CRELD2|79174","-0.7441441441","1.972041e-07","0.00604862335060698","chr22:50120000-50600000","Downstream_39448","Intermediate","0.10044507138755716"
"chr3.130745959","NUDT16|131870","-0.7440017951","1.988361e-07","0.00608963139596217","chr3:130720000-131920000","Upstream_354554","Intermediate","0.009279278057799465"
"chr15.42186793","B2M|567","-0.7439346177","1.996106e-07","0.00609265355184218","chr15:40640000-45640000","Upstream_2816880","Long","0.039115262513702245"
"chr19.2341031","R3HDM4|91300","-0.7439111787","1.998815e-07","0.00609265355184218","chr19:1-4720000","Upstream_1427792","Long","0.038955512913744036"
"chr6.5784110","LYRM4|57128","-0.7439103180","1.998915e-07","0.00609265355184218","chr6:4080000-6560000","Upstream_522939","Long","0.35649031800886444"
"chr21.44985173","CSTB|1476","-0.7438909633","2.001154e-07","0.00609265355184218","chr21:43520000-48080000","Downstream_207218","Intermediate","NA"
"chr19.45900052","VASP|7408","-0.7438639918","2.004279e-07","0.00609318084088586","chr19:45200000-46160000","Upstream_109783","Intermediate","-0.11803679193713672"
"chr3.53186362","PPM1M|132160","-0.7438150506","2.009960e-07","0.00610146561214706","chr3:51920000-53320000","Downstream_901750","Long","-0.2630488552980866"
"chr11.68502785","TCIRG1|10312","-0.7437269182","2.020229e-07","0.0061074422633858","chr11:66920000-68680000","Downstream_684424","Long","-0.1944502265332785"
"chr7.27196428","HOXA3|3200","-0.7437231428","2.020670e-07","0.0061074422633858","chr7:27160000-27240000","Upstream_4229","Intermediate","-0.3176275602684597"
"chr22.37666753","CSF2RB|1439","-0.7437219829","2.020805e-07","0.0061074422633858","chr22:36880000-37960000","Downstream_330263","Intermediate","0.05937808680490711"
"chr17.46604409","HOXB-AS3|404266","-0.7435932158","2.035899e-07","0.00613672601128353","chr17:45880000-48560000","Upstream_22581","Intermediate","0.12223341567230006"
"chr17.81150540","CYBC1|79415","-0.7435633614","2.039413e-07","0.00613672601128353","chr17:79040000-81195210","Upstream_741836","Long","NA"
"chr11.67046225","CORO1B|57175","-0.7435633614","2.039413e-07","0.00613672601128353","chr11:66920000-68680000","Downstream_159292","Intermediate","-0.08822047772973425"
"chr11.63815677","BEST1|7439","-0.7434644168","2.051101e-07","0.00616103815326599","chr11:61200000-63920000","Downstream_2082691","Long","-0.045756094281362916"
"chr19.51843605","SIGLEC7|27036","-0.7434444904","2.053462e-07","0.00616103815326599","chr19:50440000-52240000","Downstream_186823","Intermediate","NA"
"chr6.41516188","TREM1|54210","-0.7433767597","2.061506e-07","0.00616136063313169","chr6:40960000-41680000","Upstream_261732","Intermediate","NA"
"chr5.177933255","PDLIM7|9260","-0.7433719434","2.062079e-07","0.00616136063313169","chr5:176520000-178040000","Upstream_1008649","Long","-0.11256384057672914"
"chr10.135170907","ADAM8|101","-0.7433682080","2.062524e-07","0.00616136063313169","chr10:133960000-135440000","Upstream_80536","Intermediate","-0.09418108920473749"
"chr19.40894027","SHKBP1|92799","-0.7433058949","2.069954e-07","0.00616571044869986","chr19:39920000-42920000","Upstream_188728","Intermediate","-0.0733501987699757"
"chr19.18959935","UPF1|5976","-0.7433058949","2.069954e-07","0.00616571044869986","chr19:18520000-19560000","GeneBody","Proximal","NA"
"chr7.158793932","VIPR2|7434","-0.7432236672","2.079796e-07","0.00618094143127482","chr7:157680000-159138663","Downstream_26932","Intermediate","0.1426328741932126"
"chr22.20229594","THAP7|80764","-0.7432131667","2.081056e-07","0.00618094143127482","chr22:19880000-22320000","Downstream_1123797","Long","0.07139324663085946"
"chr14.88459235","GALC|2581","-0.7431305683","2.090991e-07","0.00620152630105388","chr14:88320000-89400000","GeneBody","Proximal","-0.3716114898077288"
"chr16.1697861","NME3|4832","-0.7430484283","2.100914e-07","0.00622201656486227","chr16:1320000-2040000","Downstream_122424","Intermediate","0.1089374921287939"
"chr16.89167219","CYBA|1535","-0.7429971598","2.107130e-07","0.00622666792311286","chr16:88680000-90120000","Upstream_449660","Intermediate","-0.33974963703770344"
"chr10.73157831","SAR1A|56681","-0.7429807903","2.109118e-07","0.00622666792311286","chr10:71160000-73800000","Upstream_1227553","Long","0.021175427331260262"
"chr19.825142","AZU1|566","-0.7429609225","2.111534e-07","0.00622666792311286","chr19:1-4720000","GeneBody","Proximal","-0.5701572771930395"
"chr17.46711411","HOXB6|3216","-0.7428871857","2.120521e-07","0.00624424918379244","chr17:45880000-48560000","Upstream_29058","Intermediate","NA"
"chr17.79056923","AATK|9625","-0.7428571429","2.124192e-07","0.00624614875206838","chr17:79040000-81195210","Downstream_34170","Intermediate","0.04532001100528868"
"chr17.46641687","SNX11|29916","-0.7427543919","2.136794e-07","0.00627426700638549","chr17:45880000-48560000","Downstream_441252","Intermediate","-0.011633035383981749"
"chr12.1062364","CACNA2D4|93589","-0.7426953337","2.144069e-07","0.00627812585777801","chr12:1-2120000","Downstream_838757","Long","NA"
"chr17.46604561","SNX11|29916","-0.7426943443","2.144191e-07","0.00627812585777801","chr17:45880000-48560000","Downstream_404126","Intermediate","0.1333557994529346"
"chr5.176935401","DOK3|79930","-0.7426412373","2.150752e-07","0.00628841652593768","chr5:176520000-178040000","GeneBody","Proximal","NA"
"chr14.24780725","CIDEB|27141","-0.7426120583","2.154365e-07","0.0062900708468918","chr14:23440000-24960000","Upstream_90","Proximal","-0.48932021210614257"
"chr21.44985146","ITGB2-AS1|100505746","-0.7425334953","2.164120e-07","0.00629302122931786","chr21:43520000-48080000","Upstream_1355818","Long","NA"
"chr10.78787729","LRMDA|83938","-0.7425263897","2.165004e-07","0.00629302122931786","chr10:77040000-78840000","Downstream_467805","Intermediate","NA"
"chr19.46017940","APOC4|346","-0.7425188251","2.165946e-07","0.00629302122931786","chr19:45200000-46160000","Downstream_565121","Long","0.034014997676522815"
"chr2.66673986","MEIS1|4211","-0.7425057897","2.167570e-07","0.00629302122931786","chr2:65800000-68240000","GeneBody","Proximal","-0.40858580697211583"
"chr6.30043195","HLA-J|3137","-0.7424587859","2.173434e-07","0.00629459546858836","chr6:29600000-30240000","Downstream_65463","Intermediate","NA"
"chr20.61202566","LAMA5|3911","-0.7424525650","2.174211e-07","0.00629459546858836","chr20:60720000-62920000","Upstream_260199","Intermediate","0.039765750450853475"
"chr3.49382984","TREX1|11277","-0.7422760287","2.196375e-07","0.00632280433327531","chr3:46960000-50160000","Downstream_873941","Long","-0.0660287432801025"
"chr3.49382984","ATRIP|84126","-0.7422760287","2.196375e-07","0.00632280433327531","chr3:46960000-50160000","Downstream_875870","Long","-0.0660287432801025"
"chr11.64001685","NAALADL1|10004","-0.7422686576","2.197305e-07","0.00632280433327531","chr11:63920000-65360000","Downstream_810603","Long","-0.040108570112067456"
"chr19.6767991","STXBP2|6813","-0.7422521249","2.199392e-07","0.00632280433327531","chr19:5880000-8120000","Upstream_933774","Long","-0.11870562214010069"
"chr10.134676694","ADAM8|101","-0.7422244119","2.202895e-07","0.00632280433327531","chr10:133960000-135440000","Downstream_399211","Intermediate","-0.1378611773837031"
"chr9.136721283","RXRA|6256","-0.7422097302","2.204752e-07","0.00632280433327531","chr9:135840000-137680000","Upstream_487659","Intermediate","-0.3564115857909038"
"chr1.156046359","SEMA4A|64218","-0.7422023834","2.205682e-07","0.00632280433327531","chr1:155120000-156280000","Upstream_70796","Intermediate","NA"
"chr19.4058110","LRG1|116844","-0.7421804670","2.208459e-07","0.00632280433327531","chr19:1-4720000","Downstream_478309","Intermediate","NA"
"chr19.42426881","SHKBP1|92799","-0.7420489505","2.225190e-07","0.00636188139060249","chr19:39920000-42920000","Downstream_1329577","Long","NA"
"chr17.47940345","HOXB7|3217","-0.7420039915","2.230936e-07","0.00636948736309267","chr17:45880000-48560000","Upstream_1229412","Long","NA"
"chr1.27719503","FGR|2268","-0.7419190205","2.241834e-07","0.00637713863106612","chr1:27240000-28040000","Downstream_219070","Intermediate","-0.2186844086968362"
"chr19.50918176","JOSD2|126119","-0.7419161106","2.242208e-07","0.00637713863106612","chr19:50440000-52240000","Downstream_91077","Intermediate","-0.02821711215618328"
"chr17.46604708","HOXB6|3216","-0.7419108553","2.242884e-07","0.00637713863106612","chr17:45880000-48560000","Downstream_66929","Intermediate","-0.03650519778301622"
"chr5.178594527","ZNF354A|6940","-0.7418275418","2.253621e-07","0.00639885304014924","chr5:178040000-178920000","Upstream_436825","Intermediate","NA"
"chr14.24808587","CIDEB|27141","-0.7417465747","2.264101e-07","0.00640849923498904","chr14:23440000-24960000","Upstream_27952","Intermediate","-0.20361312171934087"
"chr11.1992305","CTSD|1509","-0.7417460656","2.264167e-07","0.00640849923498904","chr11:1640000-2160000","Upstream_207084","Intermediate","-0.03894808851960562"
"chr15.65360385","APH1B|83464","-0.7417293808","2.266332e-07","0.00640849923498904","chr15:63400000-65560000","Downstream_1759061","Long","0.12276394351309441"
"chr17.73733432","UNC13D|201294","-0.7416849687","2.272105e-07","0.00640889717252319","chr17:73720000-73840000","Downstream_89872","Intermediate","0.11060712891447338"
"chr19.7967819","STXBP2|6813","-0.7416614545","2.275167e-07","0.00640889717252319","chr19:5880000-8120000","Downstream_255061","Intermediate","-0.10451835506547301"
"chr17.46604561","HOXB5|3215","-0.7416566994","2.275787e-07","0.00640889717252319","chr17:45880000-48560000","Downstream_64056","Intermediate","0.00239504704807161"
"chr11.64621306","NAALADL1|10004","-0.7415433041","2.290610e-07","0.00644185223199591","chr11:63920000-65360000","Downstream_190982","Intermediate","-0.10755398119236483"
"chr7.26344477","SNX10|29887","-0.7414622737","2.301256e-07","0.00646298667814422","chr7:25880000-27160000","GeneBody","Proximal","-0.4879387102962854"
"chr17.72352837","CD300LB|124599","-0.7414153371","2.307444e-07","0.0064664293776885","chr17:72200000-72800000","Downstream_164474","Intermediate","0.19996751406311272"
"chr15.64425988","PPIB|5479","-0.7413980113","2.309732e-07","0.0064664293776885","chr15:63400000-65560000","Downstream_22021","Intermediate","-0.03886596132916986"
"chr7.74074781","ABHD11|83451","-0.7413374133","2.317751e-07","0.0064664293776885","chr7:72240000-75080000","Upstream_921585","Long","NA"
"chr2.70175753","ANXA4|307","-0.7413127413","2.321023e-07","0.0064664293776885","chr2:69160000-70520000","Downstream_122158","Intermediate","NA"
"chr1.10690866","C1orf127|148345","-0.7413127413","2.321023e-07","0.0064664293776885","chr1:9760000-12040000","Downstream_315660","Intermediate","NA"
"chr10.14791322","FAM107B|83641","-0.7412938910","2.323526e-07","0.0064664293776885","chr10:13640000-15240000","GeneBody","Proximal","NA"
"chr11.68419418","CORO1B|57175","-0.7412461626","2.329875e-07","0.0064664293776885","chr11:66920000-68680000","Upstream_1208127","Long","-0.106673373875132"
"chr16.1820772","NME3|4832","-0.7412448466","2.330050e-07","0.0064664293776885","chr16:1320000-2040000","GeneBody","Proximal","-0.1507526165834676"
"chr19.6249340","STXBP2|6813","-0.7412300684","2.332019e-07","0.0064664293776885","chr19:5880000-8120000","Upstream_1452425","Long","NA"
"chr17.7340174","TNFSF13|8741","-0.7412085971","2.334883e-07","0.0064664293776885","chr17:6920000-8240000","Upstream_121433","Intermediate","-0.12342308824262928"
"chr2.10220947","KLF11|8462","-0.7411919438","2.337106e-07","0.0064664293776885","chr2:10120000-10840000","Downstream_25985","Intermediate","NA"
"chr17.43221594","HEXIM1|10614","-0.7411570043","2.341777e-07","0.0064664293776885","chr17:43160000-43560000","Upstream_3088","Intermediate","NA"
"chr9.140259813","CARD9|64170","-0.7411463224","2.343206e-07","0.0064664293776885","chr9:139200000-140280000","Upstream_991681","Long","-0.3391674975275936"
"chr2.24233197","TP53I3|9540","-0.7411179222","2.347012e-07","0.00646828516705207","chr2:24000000-25160000","Downstream_67104","Intermediate","-0.0977884154467763"
"chr17.77810206","LGALS3BP|3959","-0.7410553411","2.355416e-07","0.00647496692760985","chr17:76960000-78000000","Upstream_834016","Long","0.08534620734140773"
"chr2.241906988","LOC200772|200772","-0.7410531618","2.355710e-07","0.00647496692760985","chr2:241760000-243040000","Upstream_121","Proximal","-0.43704881348129115"
"chr14.95983230","SYNE3|161176","-0.7409940813","2.363671e-07","0.00648158303950133","chr14:95520000-96000000","Upstream_41058","Intermediate","NA"
"chr11.65166187","NAALADL1|10004","-0.7409886960","2.364397e-07","0.00648158303950133","chr11:63920000-65360000","Upstream_340167","Intermediate","0.12906314095431945"
"chr1.150522050","CDC42SE1|56882","-0.7409529718","2.369225e-07","0.00648620434437997","chr1:149800000-151200000","Downstream_501395","Long","0.1604683256328876"
"chr17.7463872","TNFSF12-TNFSF13|407977","-0.7408986714","2.376579e-07","0.00649771965365762","chr17:6920000-8240000","GeneBody","Proximal","NA"
"chr3.127392355","MGLL|11343","-0.7408266292","2.386369e-07","0.00651585586987632","chr3:127240000-127760000","Downstream_15552","Intermediate","-0.1403995590217106"
"chr11.65319748","NAALADL1|10004","-0.7407312295","2.399391e-07","0.00654275731959511","chr11:63920000-65360000","Upstream_493728","Intermediate","NA"
"chr19.42583906","SHKBP1|92799","-0.7405405405","2.425615e-07","0.00659590952350394","chr19:39920000-42920000","Downstream_1486602","Long","-0.010327564325348825"
"chr14.94424235","SERPINA1|5265","-0.7405024072","2.430890e-07","0.00659590952350394","chr14:93240000-94960000","Downstream_418847","Intermediate","-0.280114283456518"
"chr1.54587073","YIPF1|54432","-0.7405024072","2.430890e-07","0.00659590952350394","chr1:53680000-55440000","Upstream_230667","Intermediate","0.1353302028363912"
"chr10.135090367","ADAM8|101","-0.7404936210","2.432107e-07","0.00659590952350394","chr10:133960000-135440000","GeneBody","Proximal","-0.37401631642978816"
"chr9.136930624","SLC2A6|11182","-0.7404737630","2.434860e-07","0.00659590952350394","chr9:135840000-137680000","Upstream_586366","Long","-0.1299024378384221"
"chr10.135090290","ADAM8|101","-0.7404374555","2.439901e-07","0.00660090272918545","chr10:133960000-135440000","GeneBody","Proximal","-0.2572886783166868"
"chr19.4059943","LRG1|116844","-0.7403895622","2.446565e-07","0.00660424881177023","chr19:1-4720000","Downstream_476476","Intermediate","-0.3778353103222026"
"chr17.47297313","HOXB5|3215","-0.7403692418","2.449397e-07","0.00660424881177023","chr17:45880000-48560000","Upstream_625991","Long","-0.06677727878668746"
"chr9.124982177","DENND1A|57706","-0.7403596432","2.450736e-07","0.00660424881177023","chr9:124200000-127120000","Downstream_1159754","Long","-0.16994360081351703"
"chr5.76476325","LHFPL2|10184","-0.7403364478","2.453974e-07","0.00660435271097653","chr5:76360000-79920000","Downstream_1304711","Long","0.18810576420486666"
"chr17.7340126","TNFSF12-TNFSF13|407977","-0.7402937982","2.459939e-07","0.00661178592795768","chr17:6920000-8240000","Upstream_112288","Intermediate","NA"
"chr19.45900085","VASP|7408","-0.7402639585","2.464120e-07","0.00661441104059818","chr19:45200000-46160000","Upstream_109750","Intermediate","-0.15487325138760966"
"chr11.64054033","NAALADL1|10004","-0.7402020737","2.472812e-07","0.00662912243821039","chr11:63920000-65360000","Downstream_758255","Long","-0.03397230370467676"
"chr21.43689937","CSTB|1476","-0.7401160581","2.484941e-07","0.00664939058170661","chr21:43520000-48080000","Downstream_1502454","Long","NA"
"chr1.156046359","GLMP|112770","-0.7401028010","2.486815e-07","0.00664939058170661","chr1:155120000-156280000","Downstream_213519","Intermediate","NA"
"chr15.78390398","DNAJA4|55466","-0.7400257400","2.497735e-07","0.00665532543932839","chr15:78200000-79120000","Upstream_166028","Intermediate","-0.3352565697414399"
"chr14.24780440","CIDEB|27141","-0.7400240880","2.497970e-07","0.00665532543932839","chr14:23440000-24960000","GeneBody","Proximal","NA"
"chr17.79880801","CYBC1|79415","-0.7400188952","2.498707e-07","0.00665532543932839","chr17:79040000-81195210","Downstream_519662","Long","NA"
"chr19.18707531","UPF1|5976","-0.7399588299","2.507252e-07","0.00666626479813449","chr19:18520000-19560000","Upstream_235214","Intermediate","0.12331815035986324"
"chr22.37942104","NCF4|4689","-0.7399446569","2.509273e-07","0.00666626479813449","chr22:36880000-37960000","Downstream_668048","Long","-0.10797751046670888"
"chr14.24780174","CIDEB|27141","-0.7399030365","2.515214e-07","0.00666898120591078","chr14:23440000-24960000","GeneBody","Proximal","NA"
"chr22.30602934","NIPSNAP1|8508","-0.7398922430","2.516757e-07","0.00666898120591078","chr22:29720000-32320000","Upstream_625609","Long","0.24732123119698632"
"chr11.64481488","MAP4K2|5871","-0.7397949300","2.530707e-07","0.0066943187425","chr11:63920000-65360000","Downstream_74800","Intermediate","0.0492278221966884"
"chr22.50987337","TYMP|1890","-0.7397803350","2.532805e-07","0.0066943187425","chr22:50600000-51304566","Upstream_18853","Intermediate","0.034514200157798144"
"chr16.31580287","ITGAM|3684","-0.7396575966","2.550515e-07","0.00673250671039322","chr16:30040000-34160000","Downstream_236075","Intermediate","NA"
"chr17.46604548","HOXB6|3216","-0.7396081790","2.557678e-07","0.00674279213875223","chr17:45880000-48560000","Downstream_67089","Intermediate","NA"
"chr11.65146174","NAALADL1|10004","-0.7395674542","2.563594e-07","0.00674562999743456","chr11:63920000-65360000","Upstream_320154","Intermediate","-0.023298669392324"
"chr17.7463815","TNFSF12-TNFSF13|407977","-0.7395547834","2.565438e-07","0.00674562999743456","chr17:6920000-8240000","GeneBody","Proximal","-0.22700315251796616"
"chr17.79880784","CYBC1|79415","-0.7395242718","2.569882e-07","0.00674562999743456","chr17:79040000-81195210","Downstream_519679","Long","NA"
"chr22.37956137","CSF2RB|1439","-0.7395109395","2.571826e-07","0.00674562999743456","chr22:36880000-37960000","Downstream_619647","Long","-0.07224755597868235"
"chr19.39360272","RASGRP4|115727","-0.7394561055","2.579835e-07","0.00675099524903228","chr19:38840000-39440000","Upstream_443328","Intermediate","NA"
"chr1.10690926","NPPA|4878","-0.7394438968","2.581622e-07","0.00675099524903228","chr1:9760000-12040000","Downstream_1214838","Long","-0.24679033548946716"
"chr17.47940345","SNX11|29916","-0.7394298233","2.583683e-07","0.00675099524903228","chr17:45880000-48560000","Downstream_1739910","Long","NA"
"chr19.2300717","AZU1|566","-0.7393433600","2.596377e-07","0.00677558715091593","chr19:1-4720000","Downstream_1468701","Long","-0.4378050473692837"
"chr11.64623556","NAALADL1|10004","-0.7392535393","2.609625e-07","0.00679595845353904","chr11:63920000-65360000","Downstream_188732","Intermediate","0.007892610134819428"
"chr11.64815174","NAALADL1|10004","-0.7392407174","2.611521e-07","0.00679595845353904","chr11:63920000-65360000","GeneBody","Proximal","NA"
"chr1.1341817","NADK|65220","-0.7392235649","2.614060e-07","0.00679595845353904","chr1:800000-1800000","Downstream_340852","Intermediate","-0.0843918026194612"
"chr20.62198583","LAMA5|3911","-0.7391330167","2.627499e-07","0.00681535712443579","chr20:60720000-62920000","Upstream_1256216","Long","NA"
"chr17.48157204","HOXB5|3215","-0.7390436980","2.640818e-07","0.00681535712443579","chr17:45880000-48560000","Upstream_1485882","Long","-0.02758070609965996"
"chr21.44108412","GATD3A|8209","-0.7390344283","2.642204e-07","0.00681535712443579","chr21:43520000-48080000","Upstream_1445073","Long","NA"
"chr19.48947035","CARD8-AS1|100505812","-0.7390318187","2.642594e-07","0.00681535712443579","chr19:48360000-49480000","Downstream_185580","Intermediate","NA"
"chr17.46641684","HOXB7|3217","-0.7390236391","2.643818e-07","0.00681535712443579","chr17:45880000-48560000","Downstream_42908","Intermediate","-0.016737018689301934"
"chr17.48204857","ABI3|51225","-0.7390119493","2.645567e-07","0.00681535712443579","chr17:45880000-48560000","Downstream_904271","Long","0.022537091757750923"
"chr17.48547997","HOXB2|3212","-0.7389961390","2.647935e-07","0.00681535712443579","chr17:45880000-48560000","Upstream_1924557","Long","NA"
"chr2.242140893","LOC200772|200772","-0.7389961390","2.647935e-07","0.00681535712443579","chr2:241760000-243040000","Upstream_234026","Intermediate","-0.4459837430626845"
"chr10.104556125","RPEL1|729020","-0.7388825478","2.665006e-07","0.0068507530358792","chr10:104440000-105160000","Upstream_449517","Intermediate","NA"
"chr16.30959962","ITGAX|3687","-0.7387470563","2.685500e-07","0.00687532862422119","chr16:30040000-34160000","Upstream_406491","Intermediate","0.011213091271906228"
"chr1.2366727","MMEL1|79258","-0.7387387387","2.686763e-07","0.00687532862422119","chr1:1800000-2760000","Downstream_155349","Intermediate","-0.08862114567137745"
"chr10.73533928","H2AFY2|55506","-0.7387387387","2.686763e-07","0.00687532862422119","chr10:71160000-73800000","Downstream_1661893","Long","NA"
"chr1.27718207","FGR|2268","-0.7387313242","2.687889e-07","0.00687532862422119","chr1:27240000-28040000","Downstream_220366","Intermediate","NA"
"chr20.57583392","CTSZ|1522","-0.7386714972","2.696992e-07","0.00689007522370297","chr20:57400000-58080000","Upstream_1091","Proximal","-0.2186314292234619"
"chr2.242757494","LOC200772|200772","-0.7385706618","2.712398e-07","0.00691429457933231","chr2:241760000-243040000","Upstream_850627","Long","-0.26271702860150287"
"chr17.46604409","SNX11|29916","-0.7385528051","2.715135e-07","0.00691429457933231","chr17:45880000-48560000","Downstream_403974","Intermediate","0.27208829902666315"
"chr2.219260536","TMBIM1|64114","-0.7385437646","2.716521e-07","0.00691429457933231","chr2:219000000-220440000","Upstream_103228","Intermediate","NA"
"chr2.27247291","ATRAID|51374","-0.7384943433","2.724113e-07","0.00692507937277155","chr2:26560000-27720000","Upstream_187602","Intermediate","-0.004375573917566623"
"chr19.2302401","LRG1|116844","-0.7384573468","2.729808e-07","0.0069310211255203","chr19:1-4720000","Downstream_2234018","Long","NA"
"chr2.242447137","LOC200772|200772","-0.7384201627","2.735544e-07","0.00693705225106143","chr2:241760000-243040000","Upstream_540270","Long","-0.026212325797725197"
"chr3.127396080","MGLL|11343","-0.7382843534","2.756586e-07","0.00698183535955951","chr3:127240000-127760000","Downstream_11827","Intermediate","-0.042277967343520614"
"chr9.91361918","CDK20|23552","-0.7381902494","2.771254e-07","0.00700200788311402","chr9:90520000-91800000","Upstream_772251","Long","NA"
"chr17.79261628","SLC16A3|9123","-0.7381843127","2.772182e-07","0.00700200788311402","chr17:79040000-81195210","Upstream_924643","Long","-0.1717242776011452"
"chr10.73533927","SAR1A|56681","-0.7381565641","2.776522e-07","0.00700200788311402","chr10:71160000-73800000","Upstream_1603649","Long","0.15336976005748396"
"chr17.47297265","HOXB6|3216","-0.7381340848","2.780042e-07","0.00700200788311402","chr17:45880000-48560000","Upstream_614912","Long","NA"
"chr14.101176183","WARS|7453","-0.7381247157","2.781511e-07","0.00700200788311402","chr14:100800000-102120000","Upstream_333042","Intermediate","-0.12090225535688941"
"chr17.46893921","HOXB-AS3|404266","-0.7380279841","2.796715e-07","0.00701458547452774","chr17:45880000-48560000","Downstream_210146","Intermediate","NA"
"chr19.18271773","MPV17L2|84769","-0.7380140307","2.798914e-07","0.00701458547452774","chr19:18240000-18520000","Upstream_32217","Intermediate","NA"
"chr4.6044974","MRFAP1L1|114932","-0.7379756785","2.804968e-07","0.00701458547452774","chr4:5960000-8160000","Downstream_664452","Long","NA"
"chr12.7073010","DSTNP2|171220","-0.7379665380","2.806412e-07","0.00701458547452774","chr12:6360000-7280000","Downstream_78061","Intermediate","NA"
"chr15.89922307","ABHD2|11057","-0.7379561066","2.808061e-07","0.00701458547452774","chr15:89560000-90120000","Downstream_176717","Intermediate","NA"
"chr1.36788160","LSM10|84967","-0.7379267467","2.812709e-07","0.00701458547452774","chr1:36520000-36960000","Downstream_68677","Intermediate","0.06182743015052169"
"chr19.4058589","LRG1|116844","-0.7379267467","2.812709e-07","0.00701458547452774","chr19:1-4720000","Downstream_477830","Intermediate","-0.27234787360243556"
"chr17.46604446","SNX11|29916","-0.7379182015","2.814062e-07","0.00701458547452774","chr17:45880000-48560000","Downstream_404011","Intermediate","NA"
"chr19.4053201","LRG1|116844","-0.7378990976","2.817091e-07","0.00701458547452774","chr19:1-4720000","Downstream_483218","Intermediate","-0.1397565072600166"
"chr11.64661051","NAALADL1|10004","-0.7378316714","2.827806e-07","0.00702431944598195","chr11:63920000-65360000","Downstream_151237","Intermediate","NA"
"chr22.38071677","LGALS2|3957","-0.7378316714","2.827806e-07","0.00702431944598195","chr22:37960000-38240000","Upstream_93055","Intermediate","NA"
"chr16.1538375","MSRB1|51734","-0.7376891274","2.850580e-07","0.00707237977371394","chr16:1320000-2040000","Downstream_449834","Intermediate","NA"
"chr10.73571395","H2AFY2|55506","-0.7376416310","2.858206e-07","0.00707269253018713","chr10:71160000-73800000","Downstream_1699360","Long","0.08394988226072972"
"chr11.64374476","NAALADL1|10004","-0.7376294784","2.860160e-07","0.00707269253018713","chr11:63920000-65360000","Downstream_437812","Intermediate","0.04178507159732098"
"chr20.62198556","LAMA5|3911","-0.7375641118","2.870693e-07","0.00707269253018713","chr20:60720000-62920000","Upstream_1256189","Long","NA"
"chr19.933339","LRG1|116844","-0.7375071102","2.879907e-07","0.00707269253018713","chr19:1-4720000","Downstream_3603080","Long","-0.04283640852703565"
"chr17.46654141","HOXB4|3214","-0.7375061197","2.880067e-07","0.00707269253018713","chr17:45880000-48560000","GeneBody","Proximal","-0.2689762683600762"
"chr14.24780167","CIDEB|27141","-0.7374981513","2.881357e-07","0.00707269253018713","chr14:23440000-24960000","GeneBody","Proximal","NA"
"chr22.42486108","TSPO|706","-0.7374970482","2.881536e-07","0.00707269253018713","chr22:42080000-43560000","Upstream_1061410","Long","-0.286114860334482"
"chr10.73565665","VSIR|64115","-0.7374591328","2.887683e-07","0.00707269253018713","chr10:71160000-73800000","Upstream_32411","Intermediate","0.07352045981800089"
"chr9.126102472","DENND1A|57706","-0.7374128527","2.895202e-07","0.00707269253018713","chr9:124200000-127120000","Downstream_39459","Intermediate","NA"
"chr14.74100861","PSEN1|5663","-0.7374128527","2.895202e-07","0.00707269253018713","chr14:73480000-74520000","Downstream_410463","Intermediate","-0.02861251542047055"
"chr19.47235062","C5AR1|728","-0.7374128527","2.895202e-07","0.00707269253018713","chr19:46200000-48360000","Upstream_558216","Long","0.04499115745541197"
"chr1.2497963","MMEL1|79258","-0.7373841645","2.899872e-07","0.00707269253018713","chr1:1800000-2760000","Downstream_24113","Intermediate","-0.05981605335811707"
"chr16.1831643","MSRB1|51734","-0.7373841645","2.899872e-07","0.00707269253018713","chr16:1320000-2040000","Downstream_156566","Intermediate","0.007881949185800468"
"chr10.135165525","ADAM8|101","-0.7373717463","2.901896e-07","0.00707269253018713","chr10:133960000-135440000","Upstream_75154","Intermediate","-0.05975539118907303"
"chr19.33764436","PEPD|5184","-0.7373704887","2.902101e-07","0.00707269253018713","chr19:33680000-34640000","Downstream_113418","Intermediate","0.13790352851577883"
"chr1.153747729","SLC27A3|11000","-0.7373315752","2.908451e-07","0.00707980938743337","chr1:153440000-154240000","GeneBody","Proximal","NA"
"chr11.64335156","NAALADL1|10004","-0.7371943372","2.930950e-07","0.00711457376220833","chr11:63920000-65360000","Downstream_477132","Intermediate","NA"
"chr15.42102994","NDUFAF1|51103","-0.7371834325","2.932744e-07","0.00711457376220833","chr15:40640000-45640000","Upstream_408278","Intermediate","0.006508810806205757"
"chr17.46618615","HOXB4|3214","-0.7371741611","2.934271e-07","0.00711457376220833","chr17:45880000-48560000","Downstream_34258","Intermediate","NA"
"chr17.45938538","HOXB4|3214","-0.7371605158","2.936519e-07","0.00711457376220833","chr17:45880000-48560000","Downstream_714335","Long","-0.1117548586256661"
"chr1.1139162","ISG15|9636","-0.7371140141","2.944192e-07","0.0071164585409274","chr1:800000-1800000","Downstream_189243","Intermediate","0.16328037880924692"
"chr19.33764358","PEPD|5184","-0.7371140141","2.944192e-07","0.0071164585409274","chr19:33680000-34640000","Downstream_113496","Intermediate","0.14469044290362126"
"chr17.47547761","HOXB9|3219","-0.7370014643","2.962840e-07","0.00715315688952047","chr17:45880000-48560000","Upstream_843923","Long","0.032058498964504106"
"chr17.46687924","HOXB2|3212","-0.7368199585","2.993142e-07","0.00721470799281432","chr17:45880000-48560000","Upstream_64484","Intermediate","-0.5099360874416227"
"chr16.57832001","ADGRG3|222487","-0.7367879365","2.998517e-07","0.00721470799281432","chr16:56440000-58680000","Downstream_108027","Intermediate","-0.032208622757682985"
"chr11.67188898","CORO1B|57175","-0.7367760429","3.000516e-07","0.00721470799281432","chr11:66920000-68680000","Downstream_16619","Intermediate","-0.15142647116451916"
"chr11.64015224","NAALADL1|10004","-0.7367653455","3.002315e-07","0.00721470799281432","chr11:63920000-65360000","Downstream_797064","Long","NA"
"chr22.37414751","CSF2RB|1439","-0.7366795367","3.016780e-07","0.00724103847259302","chr22:36880000-37960000","Downstream_78261","Intermediate","NA"
"chr5.138900623","SRA1|10011","-0.7365185815","3.044086e-07","0.00729809365480952","chr5:138680000-141000000","Downstream_1016300","Long","0.07765430743614318"
"chr7.72738582","NCF1B|654816","-0.7364609101","3.053926e-07","0.0073047167402445","chr7:72240000-75080000","Downstream_88604","Intermediate","0.022283271547730153"
"chr7.72738582","NCF1|653361","-0.7364609101","3.053926e-07","0.0073047167402445","chr7:72240000-75080000","Upstream_1449725","Long","0.022283271547730153"
"chr19.17671165","MAST3|23031","-0.7364017118","3.064056e-07","0.00732046421323611","chr19:17480000-18240000","Upstream_537436","Long","-0.18008888138473458"
"chr14.74101054","ZNF410|57862","-0.7363661535","3.070156e-07","0.00732655816541734","chr14:73480000-74520000","Upstream_252264","Intermediate","NA"
"chr11.46400661","ACP2|53","-0.7363203845","3.078023e-07","0.00733684990765069","chr11:45880000-47880000","Downstream_860190","Long","NA"
"chr19.6501365","STXBP2|6813","-0.7362119515","3.096737e-07","0.00736374597167356","chr19:5880000-8120000","Upstream_1200400","Long","NA"
"chr11.66885744","ZDHHC24|254359","-0.7361817404","3.101970e-07","0.00736374597167356","chr11:66120000-66920000","Upstream_572036","Long","-0.07498477907524542"
"chr17.46687683","HOXB5|3215","-0.7361817404","3.101970e-07","0.00736374597167356","chr17:45880000-48560000","Upstream_16361","Intermediate","NA"
"chr14.24780618","CIDEB|27141","-0.7361724748","3.103576e-07","0.00736374597167356","chr14:23440000-24960000","GeneBody","Proximal","-0.41840742539562686"
"chr11.63815677","LGALS12|85329","-0.7361237843","3.112031e-07","0.0073751807816827","chr11:61200000-63920000","Downstream_531432","Long","0.09921693121070022"
"chr1.2223007","MMEL1|79258","-0.7360834046","3.119058e-07","0.0073751807816827","chr1:1800000-2760000","Downstream_299069","Intermediate","0.07330051752869532"
"chr3.53186362","PRKCD|5580","-0.7360830854","3.119114e-07","0.0073751807816827","chr3:51920000-53320000","Upstream_3661","Intermediate","-0.39383252224017906"
"chr19.736137","PLEKHJ1|55111","-0.7360284253","3.128650e-07","0.00738616495769292","chr19:1-4720000","Downstream_1493863","Long","NA"
"chr16.1829015","MSRB1|51734","-0.7359950013","3.134494e-07","0.00738616495769292","chr16:1320000-2040000","Downstream_159194","Intermediate","-0.13732821071154414"
"chr19.740288","AZU1|566","-0.7359950013","3.134494e-07","0.00738616495769292","chr19:1-4720000","Upstream_84807","Intermediate","-0.33365515071783386"
"chr2.242714001","LOC200772|200772","-0.7359546962","3.141555e-07","0.0073943625424943","chr2:241760000-243040000","Upstream_807134","Long","NA"
"chr12.7260660","TAPBPL|55080","-0.7358987561","3.151380e-07","0.00740277130551763","chr12:6360000-7280000","Downstream_684978","Long","NA"
"chr11.64626262","FRMD8|83786","-0.7358935228","3.152300e-07","0.00740277130551763","chr11:63920000-65360000","Upstream_527806","Long","0.05828714462962761"
"chr1.27687186","FGR|2268","-0.7358698542","3.156466e-07","0.00740413126343295","chr1:27240000-28040000","Downstream_251387","Intermediate","-0.42475638163224577"
"chr19.45899825","VASP|7408","-0.7358259878","3.164202e-07","0.00741385278789671","chr19:45200000-46160000","Upstream_110010","Intermediate","-0.07561830417463607"
"chr22.42316269","TSPO|706","-0.7358053851","3.167841e-07","0.00741396371571258","chr22:42080000-43560000","Upstream_1231249","Long","-0.43135958524023327"
"chr11.68518502","ALDH3B1|221","-0.7356422244","3.196795e-07","0.00747325411065402","chr11:66920000-68680000","Downstream_721759","Long","-0.3740391102611192"
"chr1.160175660","PEA15|8682","-0.7356068230","3.203110e-07","0.00747915355812486","chr1:160040000-161080000","GeneBody","Proximal","NA"
"chr5.1386667","LPCAT1|79888","-0.7355299862","3.216855e-07","0.00747915355812486","chr5:1-2080000","Downstream_69926","Intermediate","-0.09983426688012283"
"chr16.3101851","ROGDI|79641","-0.7355272629","3.217343e-07","0.00747915355812486","chr16:3080000-5120000","Downstream_1745116","Long","-0.11267743066587009"
"chr17.46604560","HOXB5|3215","-0.7355181089","3.218984e-07","0.00747915355812486","chr17:45880000-48560000","Downstream_64057","Intermediate","NA"
"chr11.355813","POLR2L|5441","-0.7355065498","3.221058e-07","0.00747915355812486","chr11:1-880000","Downstream_481541","Intermediate","-0.2008045018527821"
"chr15.90578779","CIB1|10519","-0.7355065498","3.221058e-07","0.00747915355812486","chr15:90120000-91480000","Downstream_194426","Intermediate","NA"
"chr17.7452542","TNFSF12|8742","-0.7354736811","3.226961e-07","0.00748444111795337","chr17:6920000-8240000","GeneBody","Proximal","-0.2422566152960738"
"chr12.1919591","CACNA2D4|93589","-0.7353925354","3.241578e-07","0.00749788189269933","chr12:1-2120000","GeneBody","Proximal","-0.5843621651631669"
"chr22.37941931","CSF2RB|1439","-0.7353919421","3.241685e-07","0.00749788189269933","chr22:36880000-37960000","Downstream_605441","Long","-0.14065460975011054"
"chr1.27687140","FGR|2268","-0.7353810403","3.243653e-07","0.00749788189269933","chr1:27240000-28040000","Downstream_251433","Intermediate","-0.3822383620736831"
"chr19.18812193","UPF1|5976","-0.7353244322","3.253892e-07","0.00750191744606077","chr19:18520000-19560000","Upstream_130552","Intermediate","NA"
"chr17.46641994","HOXB5|3215","-0.7353212697","3.254465e-07","0.00750191744606077","chr17:45880000-48560000","Downstream_26623","Intermediate","NA"
"chr12.50361638","AQP6|363","-0.7353098889","3.256527e-07","0.00750191744606077","chr12:50360000-51720000","GeneBody","Proximal","0.17233055565182587"
"chr9.126102441","DENND1A|57706","-0.7352806843","3.261825e-07","0.00750191744606077","chr9:124200000-127120000","Downstream_39490","Intermediate","NA"
"chr16.56313149","CES1|1066","-0.7352223031","3.272440e-07","0.00750191744606077","chr16:53440000-56400000","Upstream_445901","Intermediate","0.0833257033356398"
"chr14.88459119","GALC|2581","-0.7351962047","3.277195e-07","0.00750191744606077","chr14:88320000-89400000","GeneBody","Proximal","NA"
"chr1.3520347","TPRG1L|127262","-0.7351714187","3.281717e-07","0.00750191744606077","chr1:3320000-3960000","Upstream_21217","Intermediate","0.09364352550214709"
"chr19.2384090","LRG1|116844","-0.7351695112","3.282065e-07","0.00750191744606077","chr19:1-4720000","Downstream_2152329","Long","NA"
"chr12.54132489","ZNF385A|25946","-0.7351695112","3.282065e-07","0.00750191744606077","chr12:54080000-54840000","Downstream_630426","Long","NA"
"chr16.2867602","PRSS21|10942","-0.7351351351","3.288347e-07","0.00750191744606077","chr16:2680000-3080000","GeneBody","Proximal","NA"
"chr1.43889762","HECTD3|79654","-0.7351351351","3.288347e-07","0.00750191744606077","chr1:40880000-46720000","Downstream_1578448","Long","0.07479087742117453"
"chr1.27895114","FGR|2268","-0.7351315093","3.289010e-07","0.00750191744606077","chr1:27240000-28040000","Downstream_43459","Intermediate","-0.17515426797988579"
"chr16.30736637","BCKDK|10295","-0.7350537373","3.303265e-07","0.0075101997918348","chr16:30040000-34160000","Upstream_380789","Intermediate","NA"
"chr19.45899781","VASP|7408","-0.7350521567","3.303556e-07","0.0075101997918348","chr19:45200000-46160000","Upstream_110054","Intermediate","-0.10840722853362784"
"chr19.41922230","SHKBP1|92799","-0.7350521567","3.303556e-07","0.0075101997918348","chr19:39920000-42920000","Downstream_824926","Long","-0.15655909630031306"
"chr17.48269722","HOXB6|3216","-0.7349682360","3.319003e-07","0.00753701583515456","chr17:45880000-48560000","Upstream_1587369","Long","0.09656112815594929"
"chr3.127392431","MGLL|11343","-0.7349226538","3.327421e-07","0.00753903069963761","chr3:127240000-127760000","Downstream_15476","Intermediate","-0.17033076507984768"
"chr21.45563570","CSTB|1476","-0.7349093822","3.329876e-07","0.00753903069963761","chr21:43520000-48080000","Upstream_367245","Intermediate","-0.17811288112494758"
"chr10.134392671","ADAM8|101","-0.7349041362","3.330847e-07","0.00753903069963761","chr10:133960000-135440000","Downstream_683234","Long","NA"
"chr22.50706124","ARSA|410","-0.7348502845","3.340827e-07","0.00755333723844414","chr22:50600000-51304566","Downstream_355056","Intermediate","NA"
"chr6.29974373","HLA-A|3105","-0.7348016174","3.349870e-07","0.00755945240003934","chr6:29600000-30240000","Downstream_60713","Intermediate","NA"
"chr1.153762518","SLC27A3|11000","-0.7347963205","3.350856e-07","0.00755945240003934","chr1:153440000-154240000","Downstream_9886","Intermediate","NA"
"chr20.62198579","LAMA5|3911","-0.7347309221","3.363046e-07","0.00757228054914013","chr20:60720000-62920000","Upstream_1256212","Long","NA"
"chr14.24836007","CIDEB|27141","-0.7347264610","3.363879e-07","0.00757228054914013","chr14:23440000-24960000","Upstream_55372","Intermediate","NA"
"chr16.1341834","MSRB1|51734","-0.7346036130","3.386895e-07","0.00761578574788399","chr16:1320000-2040000","Downstream_646375","Long","-0.24953442760926098"
"chr1.28501794","PTAFR|5724","-0.7344705884","3.411980e-07","0.00765297018029207","chr1:28040000-31400000","GeneBody","Proximal","-0.42029207189647877"
"chr11.2308595","CARS|833","-0.7344574652","3.414464e-07","0.00765297018029207","chr11:2160000-4160000","Downstream_713555","Long","0.10353767882647452"
"chr11.66885744","MRPL11|65003","-0.7344569882","3.414554e-07","0.00765297018029207","chr11:66120000-66920000","Upstream_651536","Long","-0.06364721738547363"
"chr2.242754407","LOC200772|200772","-0.7342945660","3.445436e-07","0.00771011747581656","chr2:241760000-243040000","Upstream_847540","Long","-0.4141477753439663"
"chr17.7493302","TNFSF12-TNFSF13|407977","-0.7342814868","3.447934e-07","0.00771011747581656","chr17:6920000-8240000","Downstream_28385","Intermediate","-0.1045323594131957"
"chr19.4198099","CFD|1675","-0.7342641053","3.451257e-07","0.00771011747581656","chr19:1-4720000","Downstream_3334647","Long","-0.47785939578209696"
"chr16.56919916","NLRC5|84166","-0.7342240939","3.458915e-07","0.00771887171127297","chr16:56440000-58680000","Upstream_103479","Intermediate","0.049367363217256544"
"chr19.4059897","AZU1|566","-0.7341105583","3.480733e-07","0.0077428437266191","chr19:1-4720000","Downstream_3227881","Long","-0.6647737797721165"
"chr16.1843926","MSRB1|51734","-0.7340370995","3.494917e-07","0.0077428437266191","chr16:1320000-2040000","Downstream_144283","Intermediate","-0.06888805202286398"
"chr11.64694405","EHBP1L1|254102","-0.7340370995","3.494917e-07","0.0077428437266191","chr11:63920000-65360000","Upstream_649102","Long","0.0383607120659634"
"chr22.37332960","NCF4|4689","-0.7340370995","3.494917e-07","0.0077428437266191","chr22:36880000-37960000","Downstream_58904","Intermediate","-0.15680574286424942"
"chr19.11646900","CCDC159|126075","-0.7340319468","3.495914e-07","0.0077428437266191","chr19:11000000-11680000","Downstream_181281","Intermediate","-0.01793389106692534"
"chr9.137675162","SLC2A6|11182","-0.7339870761","3.504606e-07","0.0077537754988328","chr9:135840000-137680000","Upstream_1330904","Long","NA"
"chr10.73468881","H2AFY2|55506","-0.7339344728","3.514821e-07","0.00776804982054443","chr10:71160000-73800000","Downstream_1596846","Long","-0.2300200455611918"
"chr19.45621545","APOC4|346","-0.7338953616","3.522434e-07","0.00777654912067273","chr19:45200000-46160000","Downstream_168726","Intermediate","0.11706832021550377"
"chr22.43042690","PHETA2|150368","-0.7337796330","3.545050e-07","0.00781811730066773","chr22:42080000-43560000","Downstream_567246","Long","NA"
"chr14.24780477","CIDEB|27141","-0.7337571232","3.549465e-07","0.00781949980587246","chr14:23440000-24960000","GeneBody","Proximal","NA"
"chr17.46618615","HOXB6|3216","-0.7336981391","3.561056e-07","0.00782161784472423","chr17:45880000-48560000","Downstream_53022","Intermediate","NA"
"chr10.135090310","ADAM8|101","-0.7336922215","3.562221e-07","0.00782161784472423","chr10:133960000-135440000","GeneBody","Proximal","-0.44770592474451004"
"chr19.4060283","LRG1|116844","-0.7336798624","3.564655e-07","0.00782161784472423","chr19:1-4720000","Downstream_476136","Intermediate","NA"
"chr12.121566291","CAMKK2|10645","-0.7336751508","3.565583e-07","0.00782161784472423","chr12:120960000-121680000","Downstream_109204","Intermediate","NA"
"chr20.61304051","LAMA5|3911","-0.7336149513","3.577463e-07","0.00783934746036677","chr20:60720000-62920000","Upstream_361684","Intermediate","0.23225625444513992"
"chr17.4835347","SLC25A11|8402","-0.7335953930","3.581330e-07","0.00783949908865854","chr17:4800000-6920000","Downstream_5076","Intermediate","NA"
"chr16.30196617","ITGAX|3687","-0.7335375339","3.592794e-07","0.00784512671172703","chr16:30040000-34160000","Upstream_1169836","Long","NA"
"chr19.47157945","SLC8A2|6543","-0.7335057637","3.599103e-07","0.00784512671172703","chr19:46200000-48360000","Downstream_773327","Long","0.05730966603990264"
"chr19.45447516","APOC4|346","-0.7333805279","3.624073e-07","0.0078868405854632","chr19:45200000-46160000","GeneBody","Proximal","NA"
"chr11.67770796","CDK2AP2|10263","-0.7333587386","3.628433e-07","0.0078868405854632","chr11:66920000-68680000","Upstream_494677","Intermediate","-0.24714263941542453"
"chr12.56040181","CD63|967","-0.7333355854","3.633072e-07","0.0078868405854632","chr12:54840000-56440000","Downstream_78924","Intermediate","-0.13742016757090478"
"chr19.7538072","STXBP2|6813","-0.7333333333","3.633523e-07","0.0078868405854632","chr19:5880000-8120000","Upstream_163693","Intermediate","NA"
"chr11.45944331","ACP2|53","-0.7332834396","3.643540e-07","0.00790014758530745","chr11:45880000-47880000","Downstream_1316520","Long","0.01564606016645482"
"chr3.141567861","ZBTB38|253461","-0.7332646999","3.647308e-07","0.00790014758530745","chr3:140960000-142160000","Downstream_399228","Intermediate","-0.16362616665614113"
"chr7.965534","ADAP1|11033","-0.7331847122","3.663434e-07","0.00792675915757757","chr7:1-1600000","GeneBody","Proximal","NA"
"chr17.8926736","PIK3R5|23533","-0.7331267554","3.675159e-07","0.00793708639277667","chr17:8280000-9560000","Upstream_57708","Intermediate","0.08329174485045104"
"chr3.127392428","MGLL|11343","-0.7331231111","3.675897e-07","0.00793708639277667","chr3:127240000-127760000","Downstream_15479","Intermediate","-0.060054585861494154"
"chr2.241817414","LOC200772|200772","-0.7330759331","3.685469e-07","0.00794943917552403","chr2:241760000-243040000","Downstream_76618","Intermediate","-0.41262144261855016"
"chr17.46825037","HOXB7|3217","-0.7328367176","3.734356e-07","0.00804647885259499","chr17:45880000-48560000","Upstream_114104","Intermediate","0.011901888155432487"
"chr17.46604420","HOXB7|3217","-0.7328005725","3.741795e-07","0.00805410058624348","chr17:45880000-48560000","Downstream_80172","Intermediate","0.19365510682634804"
"chr17.46697066","SNX11|29916","-0.7327497668","3.752274e-07","0.00805984745876067","chr17:45880000-48560000","Downstream_496631","Intermediate","0.014860837076529113"
"chr19.524632","LRG1|116844","-0.7327497668","3.752274e-07","0.00805984745876067","chr19:1-4720000","Downstream_4011787","Long","-0.3316536634419871"
"chr17.47297310","HOXB4|3214","-0.7327025946","3.762027e-07","0.00807239680966684","chr17:45880000-48560000","Upstream_639838","Long","-0.08474162441058292"
"chr11.64335162","NAALADL1|10004","-0.7326712760","3.768515e-07","0.00807792147510644","chr11:63920000-65360000","Downstream_477126","Intermediate","NA"
"chr7.26331941","SNX10|29887","-0.7326452648","3.773912e-07","0.00808109851428631","chr7:25880000-27160000","GeneBody","Proximal","-0.3876335978510696"
"chr10.135089566","ADAM8|101","-0.7326181719","3.779540e-07","0.0080847630979171","chr10:133960000-135440000","GeneBody","Proximal","-0.3709481489823705"
"chr17.46605150","HOXB5|3215","-0.7325650624","3.790596e-07","0.00810001903646584","chr17:45880000-48560000","Downstream_63467","Intermediate","-0.20818817203677048"
"chr1.204653625","CYB5R1|51706","-0.7325299887","3.797914e-07","0.00810726405399069","chr1:201000000-205440000","Upstream_1717218","Long","-0.12120185930515087"
"chr11.391360","RNH1|6050","-0.7324515056","3.814336e-07","0.00813390799216529","chr11:1-880000","Downstream_103150","Intermediate","-0.13689101278982177"
"chr17.77810195","LGALS3BP|3959","-0.7323508606","3.835490e-07","0.00817057731121259","chr17:76960000-78000000","Upstream_834005","Long","0.08784450370315364"
"chr18.47811717","CXXC1|30827","-0.7322602935","3.854619e-07","0.00819441385195829","chr18:47040000-48000000","GeneBody","Proximal","0.15972944408075024"
"chr19.4059919","LRG1|116844","-0.7322602935","3.854619e-07","0.00819441385195829","chr19:1-4720000","Downstream_476500","Intermediate","-0.3313635574656154"
"chr14.74100861","ZNF410|57862","-0.7321903820","3.869445e-07","0.00821746908820216","chr14:73480000-74520000","Upstream_252457","Intermediate","-0.008134610997534007"
"chr17.7492878","CD68|968","-0.7321153538","3.885414e-07","0.00824290180776876","chr17:6920000-8240000","Downstream_7450","Intermediate","-0.31986966152373647"
"chr11.67139454","CDK2AP2|10263","-0.7320584839","3.897558e-07","0.00826017590187166","chr11:66920000-68680000","Downstream_134512","Intermediate","-0.24601181080621506"
"chr7.72738582","NCF1C|654817","-0.7320022793","3.909595e-07","0.00827124332469121","chr7:72240000-75080000","Downstream_1833861","Long","0.029097492079074163"
"chr11.1990500","CTSD|1509","-0.7319915675","3.911893e-07","0.00827124332469121","chr11:1640000-2160000","Upstream_205279","Intermediate","NA"
"chr17.48352605","HOXB6|3216","-0.7319647354","3.917655e-07","0.00827124332469121","chr17:45880000-48560000","Upstream_1670252","Long","0.11748222392765843"
"chr10.45913935","ALOX5|240","-0.7319593706","3.918808e-07","0.00827124332469121","chr10:45360000-46480000","GeneBody","Proximal","-0.20976262361962"
"chr14.24780516","CIDEB|27141","-0.7318711431","3.937813e-07","0.0083028666436573","chr14:23440000-24960000","GeneBody","Proximal","NA"
"chr11.64623630","EHBP1L1|254102","-0.7318360270","3.945401e-07","0.00831037727971275","chr11:63920000-65360000","Upstream_719877","Long","0.036802217607354526"
"chr1.2275310","MMEL1|79258","-0.7317990727","3.953401e-07","0.00831873953325026","chr1:1800000-2760000","Downstream_246766","Intermediate","-0.03462285604788661"
"chr16.89167224","CYBA|1535","-0.7315473797","4.008284e-07","0.00842563542368024","chr16:88680000-90120000","Upstream_449665","Intermediate","-0.34517219231376234"
"chr22.50968280","TYMP|1890","-0.7314624391","4.026963e-07","0.00844768113726548","chr22:50600000-51304566","GeneBody","Proximal","-0.41966199563740775"
"chr17.72889769","SLC16A5|9121","-0.7314526449","4.029122e-07","0.00844768113726548","chr17:72880000-73720000","Upstream_194051","Intermediate","NA"
"chr6.43829355","ABCC10|89845","-0.7314439063","4.031049e-07","0.00844768113726548","chr6:41680000-44320000","Downstream_411188","Intermediate","0.006285402155512878"
"chr14.74101054","PTGR2|145482","-0.7312913558","4.064830e-07","0.00850061056903846","chr14:73480000-74520000","Upstream_217491","Intermediate","NA"
"chr11.65789212","EHBP1L1|254102","-0.7312741313","4.068660e-07","0.00850061056903846","chr11:65360000-66000000","Downstream_429092","Intermediate","NA"
"chr10.73468893","SLC29A3|55315","-0.7312741313","4.068660e-07","0.00850061056903846","chr10:71160000-73800000","Downstream_345752","Intermediate","-0.15199706385336778"
"chr19.7592700","STXBP2|6813","-0.7312300292","4.078483e-07","0.00851251775584985","chr19:5880000-8120000","Upstream_109065","Intermediate","NA"
"chr17.46687957","HOXB2|3212","-0.7312080759","4.083381e-07","0.00851413192196818","chr17:45880000-48560000","Upstream_64517","Intermediate","-0.4850702723645995"
"chr10.73577973","VSIR|64115","-0.7311208566","4.102893e-07","0.00852725605757947","chr10:71160000-73800000","Upstream_44719","Intermediate","NA"
"chr15.41775919","SPG11|80208","-0.7311184580","4.103430e-07","0.00852725605757947","chr15:40640000-45640000","Downstream_3078973","Long","NA"
"chr19.45900036","VASP|7408","-0.7311044776","4.106566e-07","0.00852725605757947","chr19:45200000-46160000","Upstream_109799","Intermediate","NA"
"chr21.44985163","ITGB2-AS1|100505746","-0.7311012462","4.107291e-07","0.00852725605757947","chr21:43520000-48080000","Upstream_1355801","Long","NA"
"chr22.37691685","NCF4|4689","-0.7310820223","4.111608e-07","0.00852725605757947","chr22:36880000-37960000","Downstream_417629","Intermediate","-0.11205575270721765"
"chr3.141087245","ZBTB38|253461","-0.7310637765","4.115708e-07","0.00852725605757947","chr3:140960000-142160000","GeneBody","Proximal","-0.2399991833701667"
"chr19.45447512","APOC2|344","-0.7310391224","4.121255e-07","0.00852725605757947","chr19:45200000-46160000","Upstream_1729","Proximal","NA"
"chr1.150244882","C1orf54|79630","-0.7310167310","4.126299e-07","0.00852725605757947","chr1:149800000-151200000","GeneBody","Proximal","NA"
"chr16.31226141","PPP4C|5531","-0.7309531896","4.140643e-07","0.00852725605757947","chr16:30040000-34160000","Downstream_1129444","Long","NA"
"chr16.31548777","ITGAX|3687","-0.7309314461","4.145561e-07","0.00852725605757947","chr16:30040000-34160000","Downstream_154460","Intermediate","NA"
"chr22.50929131","TYMP|1890","-0.7309284420","4.146241e-07","0.00852725605757947","chr22:50600000-51304566","Downstream_35048","Intermediate","NA"
"chr19.2302502","LRG1|116844","-0.7309051343","4.151521e-07","0.00852725605757947","chr19:1-4720000","Downstream_2233917","Long","NA"
"chr1.202936156","CYB5R1|51706","-0.7308847644","4.156140e-07","0.00852725605757947","chr1:201000000-205440000","GeneBody","Proximal","-0.19064011070390752"
"chr19.1940305","ZBTB7A|51341","-0.7308847644","4.156140e-07","0.00852725605757947","chr19:1-4720000","Downstream_2104055","Long","-0.024469026429315355"
"chr8.145027998","DGAT1|8694","-0.7308628747","4.161109e-07","0.00852725605757947","chr8:144400000-146280000","Downstream_511954","Long","0.21443494773624378"
"chr19.4053196","LRG1|116844","-0.7308533977","4.163262e-07","0.00852725605757947","chr19:1-4720000","Downstream_483223","Intermediate","-0.13129086803489598"
"chr19.41848039","TGFB1|7040","-0.7308533977","4.163262e-07","0.00852725605757947","chr19:39920000-42920000","GeneBody","Proximal","0.05339645388904119"
"chr15.89951040","ABHD2|11057","-0.7308388344","4.166572e-07","0.00852725605757947","chr15:89560000-90120000","Downstream_205450","Intermediate","0.011128558431321331"
"chr17.7492878","PLSCR3|57048","-0.7308236895","4.170018e-07","0.00852725605757947","chr17:6920000-8240000","Upstream_185463","Intermediate","-0.06489343207519385"
"chr16.1697910","MSRB1|51734","-0.7308063597","4.173963e-07","0.00852725605757947","chr16:1320000-2040000","Downstream_290299","Intermediate","NA"
"chr9.126857092","PTGS1|5742","-0.7307593308","4.184688e-07","0.00852725605757947","chr9:124200000-127120000","Downstream_1699111","Long","NA"
"chr11.67176104","CDK2AP2|10263","-0.7307593308","4.184688e-07","0.00852725605757947","chr11:66920000-68680000","Downstream_97862","Intermediate","-0.1853035479718256"
"chr11.64497377","NAALADL1|10004","-0.7307593308","4.184688e-07","0.00852725605757947","chr11:63920000-65360000","Downstream_314911","Intermediate","0.014074455040947943"
"chr10.72055828","VSIR|64115","-0.7307370832","4.189770e-07","0.00852919205596154","chr10:71160000-73800000","Downstream_1451486","Long","-0.32069619785685677"
"chr2.70175733","ANXA4|307","-0.7306083417","4.219291e-07","0.0085808261468803","chr2:69160000-70520000","Downstream_122138","Intermediate","NA"
"chr6.30154038","HLA-F|3134","-0.7305020166","4.243816e-07","0.00862220816712205","chr6:29600000-30240000","Downstream_447734","Intermediate","-0.08807125704042064"
"chr10.45870085","ALOX5|240","-0.7304485680","4.256194e-07","0.00862675159904559","chr10:45360000-46480000","GeneBody","Proximal","-0.16645077309190282"
"chr22.42316041","NAGA|4668","-0.7304325663","4.259906e-07","0.00862675159904559","chr22:42080000-43560000","Downstream_138315","Intermediate","-0.47476141787161225"
"chr1.36788053","LSM10|84967","-0.7304202345","4.262769e-07","0.00862675159904559","chr1:36520000-36960000","Downstream_68784","Intermediate","0.03822371706196336"
"chr10.73570250","H2AFY2|55506","-0.7304202345","4.262769e-07","0.00862675159904559","chr10:71160000-73800000","Downstream_1698215","Long","0.1678674691863777"
"chr11.119206739","ARCN1|372","-0.7303478296","4.279613e-07","0.0086450578409439","chr11:117040000-119240000","Downstream_732992","Long","0.07148218386660984"
"chr5.177933162","PROP1|5626","-0.7303312312","4.283484e-07","0.0086450578409439","chr5:176520000-178040000","Upstream_509920","Long","-0.17068013947055766"
"chr6.30043195","HLA-F|3134","-0.7303017373","4.290369e-07","0.0086450578409439","chr6:29600000-30240000","Downstream_336891","Intermediate","NA"
"chr6.36298224","SNRPC|6631","-0.7303017373","4.290369e-07","0.0086450578409439","chr6:33400000-36520000","Downstream_1556654","Long","0.03312531237353477"
"chr19.3746580","AZU1|566","-0.7302915261","4.292755e-07","0.0086450578409439","chr19:1-4720000","Downstream_2914564","Long","-0.35548301901207835"
"chr19.2081998","LRG1|116844","-0.7301751014","4.320046e-07","0.00868400658992802","chr19:1-4720000","Downstream_2454421","Long","NA"
"chr12.6883860","TPI1|7167","-0.7301628177","4.322934e-07","0.00868400658992802","chr12:6360000-7280000","Upstream_92421","Intermediate","-0.21960787637779425"
"chr11.65640097","CATSPER1|117144","-0.7301552454","4.324716e-07","0.00868400658992802","chr11:65360000-66000000","Downstream_144124","Intermediate","-0.0366269670175476"
"chr17.78995289","EIF4A3|9775","-0.7301013938","4.337406e-07","0.00869003553640931","chr17:78000000-79040000","Upstream_874308","Long","-0.005575705960675771"
"chr20.62695234","DNAJC5|80331","-0.7301013938","4.337406e-07","0.00869003553640931","chr20:60720000-62920000","Downstream_127851","Intermediate","0.23156693886149102"
"chr11.2308580","CARS|833","-0.7300486909","4.349858e-07","0.0086922142845818","chr11:2160000-4160000","Downstream_713570","Long","-0.051899801113252514"
"chr1.36788120","LSM10|84967","-0.7300486909","4.349858e-07","0.0086922142845818","chr1:36520000-36960000","Downstream_68717","Intermediate","-0.0177344266525759"
"chr17.46688013","HOXB3|3213","-0.7300013485","4.361072e-07","0.00870619487643327","chr17:45880000-48560000","Upstream_5740","Intermediate","NA"
"chr17.46604585","HOXB2|3212","-0.7299421990","4.375120e-07","0.00872580062195169","chr17:45880000-48560000","Downstream_13669","Intermediate","-0.2946053738952137"
"chr11.67803843","UNC93B1|81622","-0.7299176349","4.380966e-07","0.00872640906246866","chr11:66920000-68680000","Upstream_31392","Intermediate","-0.10142607737129132"
"chr17.48157204","HOXB6|3216","-0.7299054008","4.383880e-07","0.00872640906246866","chr17:45880000-48560000","Upstream_1474851","Long","-0.11668275891020528"
"chr1.204654823","KLHL12|59349","-0.7298576489","4.395272e-07","0.00874065681592678","chr1:201000000-205440000","Upstream_1757060","Long","NA"
"chr19.733964","AZU1|566","-0.7298309468","4.401654e-07","0.00874251210787044","chr19:1-4720000","Upstream_91131","Intermediate","NA"
"chr12.1920617","CACNA2D4|93589","-0.7298157336","4.405294e-07","0.00874251210787044","chr12:1-2120000","GeneBody","Proximal","-0.6503403794553242"
"chr21.44845978","ITGB2-AS1|100505746","-0.7297981240","4.409511e-07","0.00874251210787044","chr21:43520000-48080000","Upstream_1494986","Long","-0.14020803314985084"
"chr1.1950472","MMEL1|79258","-0.7297829593","4.413146e-07","0.00874251210787044","chr1:1800000-2760000","Downstream_571604","Long","-0.09081565976519028"
"chr19.3811034","LRG1|116844","-0.7297468472","4.421811e-07","0.00875127906970614","chr19:1-4720000","Downstream_725385","Long","-0.16443218361750198"
"chr22.46758331","TTC38|55020","-0.7296949475","4.434293e-07","0.00875918626317751","chr22:45480000-47120000","Downstream_68427","Intermediate","-0.08786975573050906"
"chr11.67803843","TCIRG1|10312","-0.7296601684","4.442675e-07","0.0087673536562978","chr11:66920000-68680000","Upstream_2638","Intermediate","-0.19974491825925597"
"chr11.67776236","CORO1B|57175","-0.7296201300","4.452343e-07","0.00877804086814279","chr11:66920000-68680000","Upstream_564945","Long","-0.14530227591670097"
"chr21.47860065","GATD3A|8209","-0.7295829935","4.461327e-07","0.00878116975662822","chr21:43520000-48080000","Downstream_2294461","Long","NA"
"chr17.79125259","SLC16A3|9123","-0.7295784092","4.462438e-07","0.00878116975662822","chr17:79040000-81195210","Upstream_1061012","Long","-0.0781885446007732"
"chr22.37711515","CSF2RB|1439","-0.7295192756","4.476782e-07","0.00880100592844476","chr22:36880000-37960000","Downstream_375025","Intermediate","0.14522688773494613"
"chr22.19710654","CLTCL1|8218","-0.7294643717","4.490137e-07","0.00881047895716207","chr22:18880000-19880000","Upstream_431416","Intermediate","-0.025457526753959518"
"chr17.46832414","HOXB4|3214","-0.7294078577","4.503923e-07","0.00882913692229392","chr17:45880000-48560000","Upstream_174942","Intermediate","-0.19260509411851118"
"chr14.24780691","CIDEB|27141","-0.7293663272","4.514079e-07","0.00884037280670142","chr14:23440000-24960000","Upstream_56","Proximal","NA"
"chr14.88459204","GALC|2581","-0.7293494160","4.518220e-07","0.00884037280670142","chr14:88320000-89400000","GeneBody","Proximal","NA"
"chr17.47786346","HOXB5|3215","-0.7292149292","4.551279e-07","0.00888564428490113","chr17:45880000-48560000","Upstream_1115024","Long","0.11364028009259891"
"chr2.10183620","KLF11|8462","-0.7291864329","4.558313e-07","0.00888564428490113","chr2:10120000-10840000","GeneBody","Proximal","-0.48098219568599315"
"chr7.157886950","ESYT2|57488","-0.7291859920","4.558422e-07","0.00888564428490113","chr7:157680000-159138663","Downstream_636734","Long","NA"
"chr19.1336247","LRG1|116844","-0.7291800807","4.559882e-07","0.00888564428490113","chr19:1-4720000","Downstream_3200172","Long","-0.056058485764924545"
"chr1.167486900","CD247|919","-0.7291452353","4.568499e-07","0.00888564428490113","chr1:166840000-167640000","GeneBody","Proximal","-0.45909678830987755"
"chr17.48502390","HOXB5|3215","-0.7291452353","4.568499e-07","0.00888564428490113","chr17:45880000-48560000","Upstream_1831068","Long","0.21002476806179418"
"chr14.100998512","WARS|7453","-0.7291331504","4.571490e-07","0.00888564428490113","chr14:100800000-102120000","Upstream_155371","Intermediate","-0.244241224745298"
"chr1.27902114","FGR|2268","-0.7290523877","4.591532e-07","0.00890352136974672","chr1:27240000-28040000","Downstream_36459","Intermediate","NA"
"chr3.12330273","ATG7|10533","-0.7290153594","4.600747e-07","0.00890352136974672","chr3:10360000-12560000","Downstream_731135","Long","-0.24573280628296498"
"chr1.26796858","UBXN11|91544","-0.7290153594","4.600747e-07","0.00890352136974672","chr1:26280000-27240000","Upstream_152005","Intermediate","NA"
"chr1.2365444","MMEL1|79258","-0.7290044419","4.603467e-07","0.00890352136974672","chr1:1800000-2760000","Downstream_156632","Intermediate","-0.1149676215649096"
"chr1.150522275","CDC42SE1|56882","-0.7289954507","4.605709e-07","0.00890352136974672","chr1:149800000-151200000","Downstream_501170","Long","NA"
"chr17.46604708","HOXB5|3215","-0.7289920095","4.606567e-07","0.00890352136974672","chr17:45880000-48560000","Downstream_63909","Intermediate","-0.02034525354148993"
"chr15.77376286","PSTPIP1|9051","-0.7289545678","4.615913e-07","0.00891323948455613","chr15:76200000-77880000","Downstream_46614","Intermediate","-0.16249539228516702"
"chr8.142147969","SLC45A4|57210","-0.7289280100","4.622554e-07","0.00891772101312991","chr8:141480000-142320000","Downstream_69294","Intermediate","NA"
"chr22.39540123","APOBEC3G|60489","-0.7288757335","4.635650e-07","0.00893463537770775","chr22:38240000-42040000","Downstream_56376","Intermediate","NA"
"chr17.48071167","HOXB5|3215","-0.7288370327","4.645367e-07","0.00894367831917132","chr17:45880000-48560000","Upstream_1399845","Long","-0.13393204368805525"
"chr19.42502944","SHKBP1|92799","-0.7288112321","4.651855e-07","0.00894367831917132","chr19:39920000-42920000","Downstream_1405640","Long","-0.004778490127063884"
"chr14.24780673","CIDEB|27141","-0.7288053315","4.653340e-07","0.00894367831917132","chr14:23440000-24960000","Upstream_38","Proximal","NA"
"chr19.6210782","MCOLN1|57192","-0.7287574137","4.665417e-07","0.00894817141887789","chr19:5880000-8120000","Upstream_1376728","Long","NA"
"chr3.53043212","ALAS1|211","-0.7287470251","4.668039e-07","0.00894817141887789","chr3:51920000-53320000","Downstream_794870","Long","0.028768012710487977"
"chr3.120004145","ADPRH|141","-0.7287078141","4.677947e-07","0.00894817141887789","chr3:118920000-120600000","Downstream_695354","Long","0.008709728106496522"
"chr12.120832565","COQ5|84274","-0.7287013226","4.679590e-07","0.00894817141887789","chr12:120000000-120960000","Downstream_108510","Intermediate","-0.14853287333927923"
"chr11.65319739","NAALADL1|10004","-0.7287001287","4.679892e-07","0.00894817141887789","chr11:63920000-65360000","Upstream_493719","Intermediate","NA"
"chr19.6697465","GPR108|56927","-0.7286861380","4.683433e-07","0.00894817141887789","chr19:5880000-8120000","Downstream_32458","Intermediate","NA"
"chr19.2302512","LRG1|116844","-0.7286759155","4.686022e-07","0.00894817141887789","chr19:1-4720000","Downstream_2233907","Long","NA"
"chr17.47297283","HOXB6|3216","-0.7286543687","4.691484e-07","0.00895032168692606","chr17:45880000-48560000","Upstream_614930","Long","NA"
"chr17.46641681","HOXB9|3219","-0.7286252089","4.698885e-07","0.00895616375472992","chr17:45880000-48560000","Downstream_56835","Intermediate","-0.02179092911369055"
"chr17.46641857","SNX11|29916","-0.7286030269","4.704522e-07","0.00895863592809686","chr17:45880000-48560000","Downstream_441422","Intermediate","0.012897324206512767"
"chr14.24780389","CIDEB|27141","-0.7285769967","4.711145e-07","0.00896297941491475","chr14:23440000-24960000","GeneBody","Proximal","-0.32345805927651095"
"chr19.6057078","MCOLN1|57192","-0.7285255857","4.724251e-07","0.00897949791917857","chr19:5880000-8120000","Upstream_1530432","Long","-0.08979374207418711"
"chr11.64307918","STIP1|10963","-0.7284972361","4.731492e-07","0.00897949791917857","chr11:63920000-65360000","Downstream_335904","Intermediate","NA"
"chr19.45899812","VASP|7408","-0.7284896083","4.733442e-07","0.00897949791917857","chr19:45200000-46160000","Upstream_110023","Intermediate","-0.05389929454855036"
"chr17.46604442","HOXB9|3219","-0.7284719838","4.737951e-07","0.00897949791917857","chr17:45880000-48560000","Downstream_94074","Intermediate","0.18861752248860494"
"chr5.395463","LPCAT1|79888","-0.7284427284","4.745444e-07","0.00897949791917857","chr5:1-2080000","Downstream_1061130","Long","-0.23079910166500014"
"chr1.156046359","SLC25A44|9673","-0.7284238738","4.750278e-07","0.00897949791917857","chr1:155120000-156280000","Upstream_117519","Intermediate","NA"
"chr1.1341853","NADK|65220","-0.7283674247","4.764780e-07","0.00899867065364135","chr1:800000-1800000","Downstream_340816","Intermediate","-0.05996243150650441"
"chr12.7072958","DSTNP2|171220","-0.7283301368","4.774382e-07","0.00900856275179799","chr12:6360000-7280000","Downstream_78009","Intermediate","NA"
"chr1.27895105","FGR|2268","-0.7282995124","4.782281e-07","0.00901510709700592","chr1:27240000-28040000","Downstream_43468","Intermediate","-0.30195543572191796"
"chr5.177933162","DDX41|51428","-0.7282692408","4.790101e-07","0.00901510709700592","chr5:176520000-178040000","Upstream_988693","Long","-0.2384095188648759"
"chr17.46604446","HOXB5|3215","-0.7282511508","4.794779e-07","0.00901510709700592","chr17:45880000-48560000","Downstream_64171","Intermediate","NA"
"chr22.31266157","AP1B1|162","-0.7282403608","4.797572e-07","0.00901510709700592","chr22:29720000-32320000","Upstream_1446990","Long","NA"
"chr16.31141121","ITGAX|3687","-0.7282321915","4.799687e-07","0.00901510709700592","chr16:30040000-34160000","Upstream_225332","Intermediate","NA"
"chr22.37942113","CSF2RB|1439","-0.7282010598","4.807756e-07","0.0090215141533347","chr22:36880000-37960000","Downstream_605623","Long","-0.16745915578411402"
"chr19.42583908","SHKBP1|92799","-0.7281853282","4.811839e-07","0.0090215141533347","chr19:39920000-42920000","Downstream_1486604","Long","-0.08102222339838512"
"chr20.61304051","HRH3|11255","-0.7281673155","4.816517e-07","0.00902209028762659","chr20:60720000-62920000","Upstream_508729","Long","0.12375543365109173"
"chr16.31366142","ITGAX|3687","-0.7280740566","4.840804e-07","0.00905767723667583","chr16:30040000-34160000","Upstream_311","Proximal","-0.1563804771203634"
"chr17.46642032","HOXB6|3216","-0.7280247474","4.853691e-07","0.00905767723667583","chr17:45880000-48560000","Downstream_29605","Intermediate","NA"
"chr14.24780614","CIDEB|27141","-0.7280124055","4.856922e-07","0.00905767723667583","chr14:23440000-24960000","GeneBody","Proximal","-0.39542593685559757"
"chr1.201084481","RABIF|5877","-0.7279902047","4.862738e-07","0.00905767723667583","chr1:201000000-205440000","Downstream_1763602","Long","0.12327345642320314"
"chr6.30549109","HLA-E|3133","-0.7279820279","4.864882e-07","0.00905767723667583","chr6:30320000-31440000","Downstream_87128","Intermediate","-0.0712754548767601"
"chr12.1920666","CACNA2D4|93589","-0.7279820279","4.864882e-07","0.00905767723667583","chr12:1-2120000","GeneBody","Proximal","-0.6562253318553336"
"chr16.67427418","TPPP3|51673","-0.7279768809","4.866231e-07","0.00905767723667583","chr16:66320000-67520000","GeneBody","Proximal","-0.31360445865796815"
"chr22.42470326","NAGA|4668","-0.7279496483","4.873379e-07","0.00906280999037072","chr22:42080000-43560000","Upstream_3481","Intermediate","-0.383157760699517"
"chr1.36788139","LSM10|84967","-0.7278579026","4.897531e-07","0.00906651477836896","chr1:36520000-36960000","Downstream_68698","Intermediate","0.010506539092657537"
"chr11.65640163","EHBP1L1|254102","-0.7278482878","4.900068e-07","0.00906651477836896","chr11:65360000-66000000","Downstream_280043","Intermediate","NA"
"chr7.72722472","NCF1|653361","-0.7278454380","4.900820e-07","0.00906651477836896","chr7:72240000-75080000","Upstream_1465835","Long","0.023448421893872872"
"chr7.72722472","NCF1B|654816","-0.7278454380","4.900820e-07","0.00906651477836896","chr7:72240000-75080000","Downstream_72494","Intermediate","0.023448421893872872"
"chr16.31549048","ITGAM|3684","-0.7278399584","4.902267e-07","0.00906651477836896","chr16:30040000-34160000","Downstream_204836","Intermediate","-0.006200044811678253"
"chr1.2312640","MMEL1|79258","-0.7278356559","4.903404e-07","0.00906651477836896","chr1:1800000-2760000","Downstream_209436","Intermediate","0.02682402167295921"
"chr17.46570413","HOXB7|3217","-0.7278113371","4.909831e-07","0.00906651477836896","chr17:45880000-48560000","Downstream_114179","Intermediate","0.09525178589952471"
"chr17.6927006","TNFSF12-TNFSF13|407977","-0.7278087718","4.910509e-07","0.00906651477836896","chr17:6920000-8240000","Upstream_525408","Long","NA"
"chr16.3223506","TRAP1|10131","-0.7277670912","4.921545e-07","0.00907877054296917","chr16:3080000-5120000","Downstream_478132","Intermediate","-0.14176030146916135"
"chr16.27462018","IL4R|3566","-0.7277173578","4.934742e-07","0.00909498725814911","chr16:27120000-28240000","Downstream_85920","Intermediate","-0.06755914507470118"
"chr17.8013329","TNFSF12-TNFSF13|407977","-0.7276484931","4.953070e-07","0.00912062330579393","chr17:6920000-8240000","Downstream_548412","Long","-0.2326602634597917"
"chr12.56040047","GTSF1|121355","-0.7276134613","4.962417e-07","0.00912662071141771","chr12:54840000-56440000","Upstream_1172662","Long","-0.14623718258766705"
"chr19.49244804","CARD8-AS1|100505812","-0.7275886494","4.969047e-07","0.00912662071141771","chr19:48360000-49480000","Downstream_483349","Intermediate","-0.0018262635648780242"
"chr2.97318971","COX5B|1329","-0.7275866146","4.969591e-07","0.00912662071141771","chr2:95720000-101800000","Upstream_943530","Long","-0.10265617453004924"
"chr11.65553850","CATSPER1|117144","-0.7275434871","4.981136e-07","0.00913903278181871","chr11:65360000-66000000","Downstream_230371","Intermediate","-0.09720745424000136"
"chr17.79793088","SLC16A3|9123","-0.7275125190","4.989442e-07","0.00913903278181871","chr17:79040000-81195210","Upstream_393183","Intermediate","-0.2932501846469931"
"chr10.134202718","ADAM8|101","-0.7275091093","4.990357e-07","0.00913903278181871","chr10:133960000-135440000","Downstream_873187","Long","-0.07165990735993628"
"chr17.80175346","SLC16A3|9123","-0.7274953215","4.994059e-07","0.00913903278181871","chr17:79040000-81195210","Upstream_10925","Intermediate","-0.2268623596790751"
"chr1.2497978","MMEL1|79258","-0.7274131274","5.016183e-07","0.00916445607218894","chr1:1800000-2760000","Downstream_24098","Intermediate","0.035567501631330815"
"chr7.99769050","GNB2|2783","-0.7274107257","5.016831e-07","0.00916445607218894","chr7:99640000-101160000","Upstream_502102","Long","-0.13127030657239516"
"chr17.40932809","ATP6V0A1|535","-0.7273723280","5.027199e-07","0.00917527602031963","chr17:40000000-41360000","Downstream_258181","Intermediate","NA"
"chr16.89167223","CYBA|1535","-0.7273027817","5.046026e-07","0.00920150196173233","chr16:88680000-90120000","Upstream_449664","Intermediate","-0.3038893765069702"
"chr1.116519462","SLC22A15|55356","-0.7272782023","5.052696e-07","0.00920553270792233","chr1:115320000-117040000","GeneBody","Proximal","NA"
"chr12.1905096","CACNA2D4|93589","-0.7272493303","5.060541e-07","0.00921169519595106","chr12:1-2120000","GeneBody","Proximal","NA"
"chr17.46648103","HOXB5|3215","-0.7272070293","5.072055e-07","0.00921765944854196","chr17:45880000-48560000","Downstream_20514","Intermediate","-0.31799646547776633"
"chr16.57682651","NLRC5|84166","-0.7272025242","5.073283e-07","0.00921765944854196","chr16:56440000-58680000","Downstream_565209","Long","-0.0776186457400006"
"chr17.77987049","LGALS3BP|3959","-0.7271557272","5.086051e-07","0.00921765944854196","chr17:76960000-78000000","Upstream_1010859","Long","NA"
"chr17.43515080","HEXIM1|10614","-0.7271557272","5.086051e-07","0.00921765944854196","chr17:43160000-43560000","Downstream_285613","Intermediate","0.03591387805913002"
"chr11.126129615","PUS3|83480","-0.7271455599","5.088829e-07","0.00921765944854196","chr11:124720000-126320000","Upstream_356500","Intermediate","NA"
"chr11.65546474","EHBP1L1|254102","-0.7271296706","5.093174e-07","0.00921765944854196","chr11:65360000-66000000","Downstream_186354","Intermediate","0.0026842857098570063"
"chr19.45899840","VASP|7408","-0.7270738158","5.108472e-07","0.00921765944854196","chr19:45200000-46160000","Upstream_109995","Intermediate","-0.1054503195023416"
"chr19.6236495","STXBP2|6813","-0.7270738158","5.108472e-07","0.00921765944854196","chr19:5880000-8120000","Upstream_1465270","Long","-0.04610249279278411"
"chr1.36787933","LSM10|84967","-0.7270738158","5.108472e-07","0.00921765944854196","chr1:36520000-36960000","Downstream_68904","Intermediate","NA"
"chr2.219260429","TMBIM1|64114","-0.7270738158","5.108472e-07","0.00921765944854196","chr2:219000000-220440000","Upstream_103121","Intermediate","NA"
"chr17.47297294","SNX11|29916","-0.7270474860","5.115698e-07","0.00922263620263144","chr17:45880000-48560000","Downstream_1096859","Long","NA"
"chr17.47297314","HOXB2|3212","-0.7269923623","5.130858e-07","0.00923406819916391","chr17:45880000-48560000","Upstream_673874","Long","-0.023113286955473693"
"chr17.46697122","SNX11|29916","-0.7269918969","5.130986e-07","0.00923406819916391","chr17:45880000-48560000","Downstream_496687","Intermediate","NA"
"chr2.242141045","LOC200772|200772","-0.7269451074","5.143886e-07","0.00924922007237892","chr2:241760000-243040000","Upstream_234178","Intermediate","-0.4907066318501202"
"chr1.1502751","ISG15|9636","-0.7269216456","5.150366e-07","0.00925281181807746","chr1:800000-1800000","Downstream_552832","Long","0.10644926964987925"
"chr11.64693265","NAALADL1|10004","-0.7268631802","5.166545e-07","0.00926712903037337","chr11:63920000-65360000","Downstream_119023","Intermediate","NA"
"chr17.48048876","HOXB5|3215","-0.7268516224","5.169749e-07","0.00926712903037337","chr17:45880000-48560000","Upstream_1377554","Long","NA"
"chr19.6057010","GPR108|56927","-0.7268280364","5.176293e-07","0.00926712903037337","chr19:5880000-8120000","Downstream_672913","Long","0.11756680173031386"
"chr9.136721286","RXRA|6256","-0.7268280364","5.176293e-07","0.00926712903037337","chr9:135840000-137680000","Upstream_487656","Intermediate","NA"
"chr22.37476150","CSF2RB|1439","-0.7268047272","5.182768e-07","0.00927068075113345","chr22:36880000-37960000","Downstream_139660","Intermediate","NA"
"chr17.46604446","HOXB4|3214","-0.7267864462","5.187851e-07","0.00927173853631472","chr17:45880000-48560000","Downstream_48427","Intermediate","NA"
"chr17.46604409","HOXB5|3215","-0.7267476327","5.198659e-07","0.00928301737283002","chr17:45880000-48560000","Downstream_64208","Intermediate","0.09686461341857605"
"chr17.46687683","HOXB4|3214","-0.7266956032","5.213180e-07","0.00929144785570905","chr17:45880000-48560000","Upstream_30211","Intermediate","NA"
"chr22.39703300","ACO2|50","-0.7266876905","5.215391e-07","0.00929144785570905","chr22:38240000-42040000","Upstream_2161827","Long","0.10110690839409753"
"chr19.52206611","SIGLEC10|89790","-0.7266759930","5.218662e-07","0.00929144785570905","chr19:50440000-52240000","Upstream_285555","Intermediate","-0.02906311653714627"
"chr14.88459335","GALC|2581","-0.7266662614","5.221385e-07","0.00929144785570905","chr14:88320000-89400000","GeneBody","Proximal","NA"
"chr1.45061030","ATP6V0B|533","-0.7266409266","5.228479e-07","0.00929605777662489","chr1:40880000-46720000","Downstream_617064","Long","-0.20691826539607905"
"chr22.18255299","BID|637","-0.7265938403","5.241688e-07","0.00931152266852668","chr22:18080000-18600000","GeneBody","Proximal","-0.11115484121939312"
"chr1.150522197","ADAMTSL4|54507","-0.7265589821","5.251486e-07","0.00931535169061555","chr1:149800000-151200000","GeneBody","Proximal","-0.3179084587548942"
"chr12.109162642","SELPLG|6404","-0.7265540640","5.252869e-07","0.00931535169061555","chr12:108880000-110360000","Upstream_134908","Intermediate","NA"
"chr11.64015247","NAALADL1|10004","-0.7265118785","5.264752e-07","0.00932841070928069","chr11:63920000-65360000","Downstream_797041","Long","NA"
"chr17.48264236","RSAD1|55316","-0.7264635792","5.278388e-07","0.00934455073737393","chr17:45880000-48560000","Upstream_291923","Intermediate","-0.07222032769802823"
"chr17.47940345","HOXB2|3212","-0.7264302737","5.287809e-07","0.00934519962522817","chr17:45880000-48560000","Upstream_1316905","Long","NA"
"chr11.64638729","NAALADL1|10004","-0.7264302737","5.287809e-07","0.00934519962522817","chr11:63920000-65360000","Downstream_173559","Intermediate","-0.0836277207777985"
"chr19.4059741","LRG1|116844","-0.7263835264","5.301059e-07","0.00936060227321771","chr19:1-4720000","Downstream_476678","Intermediate","-0.3020564945703743"
"chr17.8013329","CD68|968","-0.7263514369","5.310172e-07","0.00936171266570187","chr17:6920000-8240000","Downstream_527901","Long","-0.2896719590769999"
"chr1.27952561","FGR|2268","-0.7263483134","5.311060e-07","0.00936171266570187","chr1:27240000-28040000","GeneBody","Proximal","-0.5805229354218805"
"chr17.48230109","SNX11|29916","-0.7263131034","5.321078e-07","0.00936171266570187","chr17:45880000-48560000","Downstream_2029674","Long","NA"
"chr11.64604799","NAALADL1|10004","-0.7263131034","5.321078e-07","0.00936171266570187","chr11:63920000-65360000","Downstream_207489","Intermediate","NA"
"chr7.73247650","NCF1C|654817","-0.7263015653","5.324364e-07","0.00936171266570187","chr7:72240000-75080000","Downstream_1324793","Long","NA"
"chr10.73533961","H2AFY2|55506","-0.7262311287","5.344467e-07","0.00938906183322511","chr10:71160000-73800000","Downstream_1661926","Long","NA"
"chr17.47979411","HOXB7|3217","-0.7261680443","5.362531e-07","0.00941202535459441","chr17:45880000-48560000","Upstream_1268478","Long","NA"
"chr22.42541386","BIK|638","-0.7261261261","5.374565e-07","0.00941202535459441","chr22:42080000-43560000","Upstream_965366","Long","NA"
"chr5.540490","LPCAT1|79888","-0.7261261261","5.374565e-07","0.00941202535459441","chr5:1-2080000","Downstream_916103","Long","-0.05711946627596636"
"chr11.117534935","SIDT2|51092","-0.7260920257","5.384373e-07","0.00941202535459441","chr11:117040000-119240000","Downstream_466776","Intermediate","-0.14856977408233163"
"chr10.75579764","NDST2|8509","-0.7260920257","5.384373e-07","0.00941202535459441","chr10:75480000-76000000","Upstream_8176","Intermediate","0.032901721672760946"
"chr9.101013423","TBC1D2|55357","-0.7260902085","5.384896e-07","0.00941202535459441","chr9:101000000-101920000","GeneBody","Proximal","0.0006192697902177194"
"chr16.1538263","CLCN7|1186","-0.7260556368","5.394857e-07","0.00942145822694966","chr16:1320000-2040000","Upstream_12683","Intermediate","-0.25999155476306435"
"chr11.46400669","ACP2|53","-0.7260315307","5.401813e-07","0.00942563172285757","chr11:45880000-47880000","Downstream_860182","Long","NA"
"chr12.6883184","TAPBPL|55080","-0.7259186735","5.434488e-07","0.00947463738819932","chr12:6360000-7280000","Downstream_307502","Intermediate","0.03107946676811253"
"chr16.57662096","NLRC5|84166","-0.7258801706","5.445677e-07","0.00947818993542707","chr16:56440000-58680000","Downstream_544654","Long","-0.020859688825694906"
"chr17.47297294","HOXB6|3216","-0.7258800592","5.445709e-07","0.00947818993542707","chr17:45880000-48560000","Upstream_614941","Long","NA"
"chr12.54151177","ZNF385A|25946","-0.7258326145","5.459526e-07","0.00949423299952064","chr12:54080000-54840000","Downstream_611738","Long","-0.10238140340725997"
"chr12.94541734","PLXNC1|10154","-0.7258129966","5.465248e-07","0.0094957106529487","chr12:93800000-96960000","Upstream_763","Proximal","NA"
"chr19.1970533","LRG1|116844","-0.7257981703","5.469576e-07","0.0094957106529487","chr19:1-4720000","Downstream_2565886","Long","NA"
"chr1.150522269","CDC42SE1|56882","-0.7257391221","5.486846e-07","0.00950966949003688","chr1:149800000-151200000","Downstream_501176","Long","NA"
"chr9.127062619","DENND1A|57706","-0.7257161625","5.493575e-07","0.00950966949003688","chr9:124200000-127120000","Upstream_370189","Intermediate","-0.10946798365181733"
"chr7.72738623","NCF1|653361","-0.7257077416","5.496044e-07","0.00950966949003688","chr7:72240000-75080000","Upstream_1449684","Long","0.007152453112229722"
"chr7.72738623","NCF1B|654816","-0.7257077416","5.496044e-07","0.00950966949003688","chr7:72240000-75080000","Downstream_88645","Intermediate","0.007152453112229722"
"chr11.117699250","JAML|120425","-0.7256835951","5.503132e-07","0.009513958862933","chr11:117040000-119240000","Downstream_365203","Intermediate","0.14774845705301623"
"chr2.241923507","LOC200772|200772","-0.7256113256","5.524395e-07","0.00953464763251793","chr2:241760000-243040000","Upstream_16640","Intermediate","-0.02952397450302836"
"chr11.64769672","ZNRD2|10534","-0.7255766054","5.534637e-07","0.00953464763251793","chr11:63920000-65360000","Upstream_568227","Long","NA"
"chr12.121566287","CAMKK2|10645","-0.7255748969","5.535141e-07","0.00953464763251793","chr12:120960000-121680000","Downstream_109208","Intermediate","NA"
"chr3.53181581","GLT8D1|55830","-0.7255645607","5.538194e-07","0.00953464763251793","chr3:51920000-53320000","Upstream_441534","Intermediate","NA"
"chr1.202936164","CYB5R1|51706","-0.7255244968","5.550041e-07","0.00954708108996542","chr1:201000000-205440000","GeneBody","Proximal","-0.1281104426791922"
"chr17.47547761","HOXB7|3217","-0.7254228005","5.580217e-07","0.00959099680717277","chr17:45880000-48560000","Upstream_836828","Long","0.029663565227968414"
"chr15.101626756","CHSY1|22856","-0.7253515970","5.601435e-07","0.00961945570178661","chr15:101080000-102531392","Downstream_89170","Intermediate","0.18665872420176496"
"chr22.50987337","ARSA|410","-0.7252748383","5.624392e-07","0.00965085121999335","chr22:50600000-51304566","Downstream_73843","Intermediate","-0.1929312534047164"
"chr19.45900051","VASP|7408","-0.7252108988","5.643580e-07","0.00967573275932724","chr19:45200000-46160000","Upstream_109784","Intermediate","NA"
"chr3.50206159","HYAL2|8692","-0.7251872717","5.650686e-07","0.00967987599907967","chr3:50160000-50600000","Downstream_149060","Intermediate","-0.027132454684367934"
"chr16.1593209","MSRB1|51734","-0.7251017746","5.676468e-07","0.00970489690067931","chr16:1320000-2040000","Downstream_395000","Intermediate","-0.1490572984072222"
"chr1.42236099","ARTN|9048","-0.7250951655","5.678466e-07","0.00970489690067931","chr1:40880000-46720000","Upstream_2162891","Long","NA"
"chr15.77284740","PSTPIP1|9051","-0.7250611464","5.688758e-07","0.00970489690067931","chr15:76200000-77880000","Upstream_958","Proximal","NA"
"chr15.41252213","CHP1|11261","-0.7250372608","5.695994e-07","0.00970489690067931","chr15:40640000-45640000","Upstream_270822","Intermediate","NA"
"chr10.71892719","VSIR|64115","-0.7250288006","5.698559e-07","0.00970489690067931","chr10:71160000-73800000","Downstream_1614595","Long","NA"
"chr19.1925737","OAZ1|4946","-0.7250232817","5.700233e-07","0.00970489690067931","chr19:1-4720000","Upstream_343746","Intermediate","-0.07608730312365211"
"chr2.70175706","ANXA4|307","-0.7249324297","5.727854e-07","0.00971786747124445","chr2:69160000-70520000","Downstream_122111","Intermediate","NA"
"chr19.861926","UQCR11|10975","-0.7249299727","5.728603e-07","0.00971786747124445","chr19:1-4720000","Downstream_735243","Long","0.2275840775625746"
"chr17.47940305","HOXB6|3216","-0.7249292897","5.728811e-07","0.00971786747124445","chr17:45880000-48560000","Upstream_1257952","Long","NA"
"chr17.46641857","HOXB6|3216","-0.7249274975","5.729357e-07","0.00971786747124445","chr17:45880000-48560000","Downstream_29780","Intermediate","-0.14025308006752335"
"chr19.5117949","FEM1A|55527","-0.7248559703","5.751195e-07","0.00974419249673894","chr19:4720000-5600000","Downstream_322379","Intermediate","-0.01838865518426975"
"chr19.3811002","LRG1|116844","-0.7248364031","5.757182e-07","0.00974419249673894","chr19:1-4720000","Downstream_725417","Long","-0.19160338197748597"
"chr16.2571031","PGP|283871","-0.7248303397","5.759039e-07","0.00974419249673894","chr16:2040000-2680000","Upstream_306224","Intermediate","0.2088961777398556"
"chr17.80173317","CYBC1|79415","-0.7248002987","5.768245e-07","0.00974443349916993","chr17:79040000-81195210","Downstream_227146","Intermediate","0.06477681898198072"
"chr20.62189142","LAMA5|3911","-0.7247908779","5.771135e-07","0.00974443349916993","chr20:60720000-62920000","Upstream_1246775","Long","0.07850888888391294"
"chr19.1560478","LRG1|116844","-0.7247683041","5.778064e-07","0.00974443349916993","chr19:1-4720000","Downstream_2975941","Long","-0.12920018703600394"
"chr16.50325232","SNX20|124460","-0.7247683041","5.778064e-07","0.00974443349916993","chr16:49400000-50880000","Downstream_374977","Intermediate","NA"
"chr17.81010244","CYBC1|79415","-0.7247428698","5.785881e-07","0.00974965110122327","chr17:79040000-81195210","Upstream_601540","Long","0.027241323338379152"
"chr17.7339887","CD68|968","-0.7246862300","5.803324e-07","0.00976893339804116","chr17:6920000-8240000","Upstream_142896","Intermediate","-0.41145190289939215"
"chr16.50647246","SNX20|124460","-0.7246749963","5.806789e-07","0.00976893339804116","chr16:49400000-50880000","Downstream_52963","Intermediate","NA"
"chr19.6210784","SNAPC2|6618","-0.7246283560","5.821197e-07","0.00977965420194019","chr19:5880000-8120000","Upstream_1774415","Long","0.1507441702784691"
"chr19.41882491","SHKBP1|92799","-0.7246237006","5.822637e-07","0.00977965420194019","chr19:39920000-42920000","Downstream_785187","Long","NA"
"chr12.120034443","SRSF9|8683","-0.7245355583","5.849961e-07","0.00981236559955353","chr12:120000000-120960000","Downstream_865026","Long","NA"
"chr17.46604685","HOXB6|3216","-0.7245189817","5.855112e-07","0.00981236559955353","chr17:45880000-48560000","Downstream_66952","Intermediate","0.07298266568506842"
"chr19.1858339","LRG1|116844","-0.7244996476","5.861127e-07","0.00981236559955353","chr19:1-4720000","Downstream_2678080","Long","NA"
"chr19.4368784","LRG1|116844","-0.7244996476","5.861127e-07","0.00981236559955353","chr19:1-4720000","Downstream_167635","Intermediate","-0.28458680554536603"
"chr19.45900077","VASP|7408","-0.7244143752","5.887719e-07","0.00983463279423808","chr19:45200000-46160000","Upstream_109758","Intermediate","-0.12759212144487045"
"chr16.30348688","BCKDK|10295","-0.7244045288","5.890797e-07","0.00983463279423808","chr16:30040000-34160000","Upstream_768738","Long","0.12934281388199154"
"chr19.51843777","SIGLEC7|27036","-0.7243963795","5.893346e-07","0.00983463279423808","chr19:50440000-52240000","Downstream_186995","Intermediate","-0.014672459871134714"
"chr1.53393644","ECHDC2|55268","-0.7243959336","5.893485e-07","0.00983463279423808","chr1:51800000-53640000","Upstream_761","Proximal","-0.28409298290789947"
"chr17.79967166","NPB|256933","-0.7243243243","5.915923e-07","0.00983564856345389","chr17:79040000-81195210","Downstream_106386","Intermediate","-0.14370440636413015"
"chr3.141006162","ZBTB38|253461","-0.7243243243","5.915923e-07","0.00983564856345389","chr3:140960000-142160000","Upstream_36891","Intermediate","NA"
"chr19.45899810","VASP|7408","-0.7243243243","5.915923e-07","0.00983564856345389","chr19:45200000-46160000","Upstream_110025","Intermediate","-0.08976799873874577"
"chr10.134392917","ADAM8|101","-0.7243000053","5.923560e-07","0.00983564856345389","chr10:133960000-135440000","Downstream_682988","Long","0.15060851220057722"
"chr8.81478341","IMPA1|3612","-0.7242861728","5.927909e-07","0.00983564856345389","chr8:79400000-82600000","Downstream_1091853","Long","0.0929127415892394"
"chr2.241817196","LOC200772|200772","-0.7242843348","5.928487e-07","0.00983564856345389","chr2:241760000-243040000","Downstream_76836","Intermediate","-0.38348369943527766"
"chr20.61443802","LAMA5|3911","-0.7242843348","5.928487e-07","0.00983564856345389","chr20:60720000-62920000","Upstream_501435","Long","-0.31301824710284387"
"chr16.1820949","MSRB1|51734","-0.7242652433","5.934494e-07","0.00983564856345389","chr16:1320000-2040000","Downstream_167260","Intermediate","-0.09434538798616257"
"chr11.47506969","ACP2|53","-0.7242533711","5.938232e-07","0.00983564856345389","chr11:45880000-47880000","Upstream_236513","Intermediate","-0.012946038408167373"
"chr22.37942070","CSF2RB|1439","-0.7242422307","5.941742e-07","0.00983564856345389","chr22:36880000-37960000","Downstream_605580","Long","-0.05376614926358468"
"chr19.39226763","RASGRP4|115727","-0.7241521557","5.970190e-07","0.00987482103086138","chr19:38840000-39440000","Upstream_309819","Intermediate","-0.12599063652931655"
"chr16.70771199","COG4|25839","-0.7241070348","5.984488e-07","0.00988074568732374","chr16:70320000-70800000","Upstream_213732","Intermediate","-0.12161020322748498"
"chr11.46373882","ACP2|53","-0.7241070348","5.984488e-07","0.00988074568732374","chr11:45880000-47880000","Downstream_886969","Long","-0.12113946341474405"
"chr14.74100861","NUMB|8650","-0.7240955526","5.988132e-07","0.00988074568732374","chr14:73480000-74520000","Upstream_170514","Intermediate","-0.10280277775359488"
"chr2.219679131","SLC11A1|6556","-0.7240167359","6.013196e-07","0.00991417765760863","chr2:219000000-220440000","Downstream_417515","Intermediate","-0.16458931330007498"
"chr10.135090393","ADAM8|101","-0.7239709734","6.027793e-07","0.00991517009995857","chr10:133960000-135440000","Upstream_22","Proximal","-0.3994043796925853"
"chr16.31580749","ITGAX|3687","-0.7239699855","6.028109e-07","0.00991517009995857","chr16:30040000-34160000","Downstream_186432","Intermediate","NA"
"chr1.203619381","CYB5R1|51706","-0.7239696733","6.028208e-07","0.00991517009995857","chr1:201000000-205440000","Upstream_682974","Long","0.07063380555615761"
"chr3.9794581","BRK1|55845","-0.7238718347","6.059528e-07","0.00995120193805604","chr3:9720000-10320000","Upstream_362693","Intermediate","0.008521132411483556"
"chr19.36398439","TYROBP|7305","-0.7238561055","6.064577e-07","0.00995120193805604","chr19:35520000-36560000","GeneBody","Proximal","-0.6550908114807185"
"chr3.127480686","MGLL|11343","-0.7238561055","6.064577e-07","0.00995120193805604","chr3:127240000-127760000","GeneBody","Proximal","-0.30301153925283514"
"chr22.50968517","ARSA|410","-0.7238210162","6.075854e-07","0.00995204100722601","chr22:50600000-51304566","Downstream_92663","Intermediate","-0.20368114248947142"
"chr1.156046815","SEMA4A|64218","-0.7238184058","6.076694e-07","0.00995204100722601","chr1:155120000-156280000","Upstream_70340","Intermediate","-0.11970730608686429"
"chr1.1102131","ISG15|9636","-0.7238095238","6.079552e-07","0.00995204100722601","chr1:800000-1800000","Downstream_152212","Intermediate","-0.018975152837342007"
"chr17.7492880","TNFSF13|8741","-0.7237384380","6.102471e-07","0.00997373993183967","chr17:6920000-8240000","Downstream_27956","Intermediate","-0.08291703541600995"
"chr3.53199090","PRKCD|5580","-0.7237384380","6.102471e-07","0.00997373993183967","chr3:51920000-53320000","GeneBody","Proximal","NA"
"chr19.45900091","VASP|7408","-0.7237203802","6.108305e-07","0.00997537672835641","chr19:45200000-46160000","Upstream_109744","Intermediate","-0.14840684948888777"
"chr17.46687771","HOXB7|3217","-0.7236579978","6.128501e-07","0.010000446752149","chr17:45880000-48560000","GeneBody","Proximal","0.006585728538370148"
"chr19.42776185","SERTAD3|29946","-0.7236297623","6.137662e-07","0.0100074845554084","chr19:39920000-42920000","Upstream_1825574","Long","-0.012984016895918098"
"chr19.4052749","LRG1|116844","-0.7235903691","6.150465e-07","0.0100204448591969","chr19:1-4720000","Downstream_483670","Intermediate","-0.1400269104678062"
"chr11.2234976","KCNQ1|3784","-0.7235729462","6.156135e-07","0.0100217726778371","chr11:2160000-4160000","Upstream_230936","Intermediate","-0.04884599898587954"
"chr22.43089668","PHETA2|150368","-0.7235030476","6.178930e-07","0.0100509547803034","chr22:42080000-43560000","Downstream_614224","Long","0.06572789389631398"
"chr17.46642015","HOXB6|3216","-0.7234154914","6.207594e-07","0.010089630216763","chr17:45880000-48560000","Downstream_29622","Intermediate","NA"
"chr19.2385597","LRG1|116844","-0.7233387013","6.232834e-07","0.010112856395459","chr19:1-4720000","Downstream_2150822","Long","-0.32216643635818487"
"chr19.6061634","MCOLN1|57192","-0.7233121820","6.241573e-07","0.010112856395459","chr19:5880000-8120000","Upstream_1525876","Long","NA"
"chr19.1047518","ZNF77|58492","-0.7233121820","6.241573e-07","0.010112856395459","chr19:1-4720000","Downstream_1885696","Long","NA"
"chr2.241931098","LOC200772|200772","-0.7232947233","6.247332e-07","0.010112856395459","chr2:241760000-243040000","Upstream_24231","Intermediate","-0.3796962847484588"
"chr17.7463906","TNFSF12-TNFSF13|407977","-0.7232385022","6.265910e-07","0.010112856395459","chr17:6920000-8240000","GeneBody","Proximal","-0.19467891438275695"
"chr7.99769050","PILRA|29992","-0.7232340759","6.267375e-07","0.010112856395459","chr7:99640000-101160000","Upstream_196101","Intermediate","-0.16356742073818337"
"chr6.109777385","MICAL1|64780","-0.7232340759","6.267375e-07","0.010112856395459","chr6:109760000-109840000","GeneBody","Proximal","-0.24965587574383702"
"chr3.52529943","PPM1M|132160","-0.7232295178","6.268884e-07","0.010112856395459","chr3:51920000-53320000","Downstream_245331","Intermediate","0.1577164976113517"
"chr11.64001725","NAALADL1|10004","-0.7232249667","6.270391e-07","0.010112856395459","chr11:63920000-65360000","Downstream_810563","Long","-0.011924061287622837"
"chr8.56953517","LYN|4067","-0.7232235049","6.270875e-07","0.010112856395459","chr8:56600000-57200000","Downstream_29578","Intermediate","-0.2164732607712324"
"chr3.53080635","PPM1M|132160","-0.7230993453","6.312114e-07","0.0101714149046909","chr3:51920000-53320000","Downstream_796023","Long","0.1339878373908859"
"chr19.47157917","CCDC9|26093","-0.7230737034","6.320662e-07","0.0101729940594004","chr19:46200000-48360000","Upstream_601318","Long","0.25020168972566775"
"chr1.156046815","MTX1|4580","-0.7230455084","6.330073e-07","0.0101729940594004","chr1:155120000-156280000","Downstream_863201","Long","-0.29698216994330934"
"chr12.7073010","TAPBPL|55080","-0.7230373230","6.332807e-07","0.0101729940594004","chr12:6360000-7280000","Downstream_497328","Intermediate","NA"
"chr22.37681870","CSF2RB|1439","-0.7230373230","6.332807e-07","0.0101729940594004","chr22:36880000-37960000","Downstream_345380","Intermediate","-0.015364594265563997"
"chr11.60792354","TMEM109|79073","-0.7230131997","6.340873e-07","0.0101775909101849","chr11:60520000-61200000","Downstream_101440","Intermediate","0.11180904193928444"
"chr2.219260546","TMBIM1|64114","-0.7229879155","6.349337e-07","0.0101775909101849","chr2:219000000-220440000","Upstream_103238","Intermediate","NA"
"chr16.1463878","MSRB1|51734","-0.7229586400","6.359150e-07","0.0101775909101849","chr16:1320000-2040000","Downstream_524331","Long","-0.05526163125225044"
"chr1.1102032","ISG15|9636","-0.7229551466","6.360321e-07","0.0101775909101849","chr1:800000-1800000","Downstream_152113","Intermediate","0.040346018100882314"
"chr19.8115165","PNPLA6|10908","-0.7229257555","6.370189e-07","0.0101854856563102","chr19:5880000-8120000","Downstream_488516","Intermediate","-0.016236406794566977"
"chr19.18385751","PIK3R2|5296","-0.7228264382","6.403636e-07","0.0102211884721797","chr19:18240000-18520000","Downstream_104402","Intermediate","NA"
"chr2.220317765","TMBIM1|64114","-0.7228264382","6.403636e-07","0.0102211884721797","chr2:219000000-220440000","Upstream_1160457","Long","-0.045569274848843516"
"chr9.90896965","CDK20|23552","-0.7228153705","6.407373e-07","0.0102211884721797","chr9:90520000-91800000","Upstream_307298","Intermediate","NA"
"chr7.73117096","NCF1B|654816","-0.7227799228","6.419356e-07","0.0102245010904985","chr7:72240000-75080000","Downstream_467118","Intermediate","-0.14176030146916135"
"chr7.73117096","NCF1|653361","-0.7227799228","6.419356e-07","0.0102245010904985","chr7:72240000-75080000","Upstream_1071211","Long","-0.14176030146916135"
"chrX.153097110","PDZD4|57595","-0.7226920358","6.449156e-07","0.0102552725113369","chrX:151920000-153200000","Upstream_1091","Proximal","0.17971473014518982"
"chr17.46688013","HOXB4|3214","-0.7226671085","6.457631e-07","0.0102552725113369","chr17:45880000-48560000","Upstream_30541","Intermediate","NA"
"chr17.80260375","SLC16A3|9123","-0.7226644116","6.458548e-07","0.0102552725113369","chr17:79040000-81195210","Downstream_41371","Intermediate","0.08257038149302287"
"chr1.205313517","RBBP5|5929","-0.7226644116","6.458548e-07","0.0102552725113369","chr1:201000000-205440000","Upstream_222375","Intermediate","NA"
"chr4.154409972","TMEM131L|23240","-0.7226357188","6.468318e-07","0.0102628913754673","chr4:153680000-154640000","GeneBody","Proximal","-0.06063723046031332"
"chr14.88459323","GALC|2581","-0.7225600421","6.494149e-07","0.0102864496660926","chr14:88320000-89400000","GeneBody","Proximal","NA"
"chr11.64738488","PPP2R5B|5526","-0.7225333211","6.503293e-07","0.0102864496660926","chr11:63920000-65360000","Downstream_36544","Intermediate","NA"
"chr10.72260611","SAR1A|56681","-0.7225225225","6.506991e-07","0.0102864496660926","chr10:71160000-73800000","Upstream_330333","Intermediate","-0.06995964673938068"
"chr5.177933255","PROP1|5626","-0.7225225225","6.506991e-07","0.0102864496660926","chr5:176520000-178040000","Upstream_510013","Long","-0.020480467496521357"
"chr20.61443844","ADRM1|11047","-0.7225193390","6.508082e-07","0.0102864496660926","chr20:60720000-62920000","Downstream_559927","Long","-0.477500297675099"
"chr1.36788150","LSM10|84967","-0.7224727834","6.524052e-07","0.0103038017087697","chr1:36520000-36960000","Downstream_68687","Intermediate","-0.00736760353639353"
"chr19.609421","PCSK4|54760","-0.7224403130","6.535211e-07","0.010305655804128","chr19:1-4720000","Downstream_872004","Long","0.16635526087888033"
"chr11.65291990","EHBP1L1|254102","-0.7224403130","6.535211e-07","0.010305655804128","chr11:63920000-65360000","Upstream_51517","Intermediate","NA"
"chr1.984457","NADK|65220","-0.7223440004","6.568415e-07","0.0103501097394485","chr1:800000-1800000","Downstream_698212","Long","-0.10564322777188721"
"chr5.32714439","NPR3|4883","-0.7222672112","6.594999e-07","0.0103532438394765","chr5:31360000-32720000","GeneBody","Proximal","-0.41558112167648187"
"chr11.68518502","UNC93B1|81622","-0.7222669112","6.595103e-07","0.0103532438394765","chr11:66920000-68680000","Upstream_746051","Long","-0.2710160415432935"
"chr1.2467211","MMEL1|79258","-0.7222651223","6.595724e-07","0.0103532438394765","chr1:1800000-2760000","Downstream_54865","Intermediate","0.05934907458211809"
"chr19.14096083","PRKACA|5566","-0.7222651223","6.595724e-07","0.0103532438394765","chr19:13960000-14600000","Downstream_106415","Intermediate","-0.1252748523527005"
"chr20.822989","SIRPB1|10326","-0.7222480646","6.601643e-07","0.0103532438394765","chr20:1-1800000","Downstream_721176","Long","0.04892705098560547"
"chr20.821835","SIRPD|128646","-0.7222377916","6.605210e-07","0.0103532438394765","chr20:1-1800000","Downstream_693060","Long","0.14813672695342534"
"chr19.45900294","APOC4|346","-0.7222369206","6.605513e-07","0.0103532438394765","chr19:45200000-46160000","Downstream_447475","Intermediate","NA"
"chr19.46017956","APOC4|346","-0.7222153163","6.613021e-07","0.0103553632185057","chr19:45200000-46160000","Downstream_565137","Long","-0.09975739340298019"
"chr19.45899831","VASP|7408","-0.7221936388","6.620562e-07","0.0103553632185057","chr19:45200000-46160000","Upstream_110004","Intermediate","-0.10416050209374525"
"chr16.1820956","MSRB1|51734","-0.7221897547","6.621915e-07","0.0103553632185057","chr16:1320000-2040000","Downstream_167253","Intermediate","-0.09965356966555425"
"chr17.77952093","LGALS3BP|3959","-0.7221655481","6.630347e-07","0.0103569212123306","chr17:76960000-78000000","Upstream_975903","Long","NA"
"chr1.153917543","SLC39A1|27173","-0.7221580913","6.632946e-07","0.0103569212123306","chr1:153440000-154240000","Downstream_14030","Intermediate","0.027472911760534735"
"chr11.64624076","EHBP1L1|254102","-0.7220832695","6.659082e-07","0.0103898716987279","chr11:63920000-65360000","Upstream_719431","Long","NA"
"chr17.77908029","LGALS3BP|3959","-0.7220541877","6.669266e-07","0.0103900545348083","chr17:76960000-78000000","Upstream_931839","Long","0.055686743703412124"
"chr19.45246254","APOC4|346","-0.7220541877","6.669266e-07","0.0103900545348083","chr19:45200000-46160000","Upstream_199239","Intermediate","0.03732773774763253"
"chr17.48157220","HOXB5|3215","-0.7220077220","6.685567e-07","0.0104075950862666","chr17:45880000-48560000","Upstream_1485898","Long","0.030834137945510258"
"chr19.18508095","MPV17L2|84769","-0.7219361722","6.710740e-07","0.010435001797885","chr19:18240000-18520000","Downstream_200338","Intermediate","NA"
"chr14.24780341","CIDEB|27141","-0.7218867695","6.728171e-07","0.010435001797885","chr14:23440000-24960000","GeneBody","Proximal","NA"
"chr16.50711136","BRD7|29117","-0.7218734619","6.732874e-07","0.010435001797885","chr16:49400000-50880000","Upstream_308292","Intermediate","0.055052167067078696"
"chr1.27687178","FGR|2268","-0.7218702467","6.734011e-07","0.010435001797885","chr1:27240000-28040000","Downstream_251395","Intermediate","-0.3995482250663683"
"chr9.127062619","NEK6|10783","-0.7218539157","6.739787e-07","0.010435001797885","chr9:124200000-127120000","GeneBody","Proximal","-0.2170572741997348"
"chr14.88459225","GALC|2581","-0.7218521930","6.740396e-07","0.010435001797885","chr14:88320000-89400000","GeneBody","Proximal","-0.36707254747809975"
"chr17.46604409","HOXB2|3212","-0.7218398645","6.744760e-07","0.010435001797885","chr17:45880000-48560000","Downstream_13845","Intermediate","-0.4264695661856325"
"chr19.33907552","PEPD|5184","-0.7218288683","6.748655e-07","0.010435001797885","chr19:33680000-34640000","GeneBody","Proximal","NA"
"chr11.68517973","CDK2AP2|10263","-0.7218288275","6.748669e-07","0.010435001797885","chr11:66920000-68680000","Upstream_1241854","Long","NA"
"chr19.39174477","RASGRP4|115727","-0.7217967709","6.760034e-07","0.0104447509307103","chr19:38840000-39440000","Upstream_257533","Intermediate","0.110711718189878"
"chr17.46188509","HOXB5|3215","-0.7217251742","6.785481e-07","0.0104762269346286","chr17:45880000-48560000","Downstream_480108","Intermediate","NA"
"chr22.42316278","NAGA|4668","-0.7217000852","6.794419e-07","0.010482186395031","chr22:42080000-43560000","Downstream_138078","Intermediate","-0.29673303844230614"
"chr12.49415265","PRKAG1|5571","-0.7216820348","6.800856e-07","0.0104842813824018","chr12:49120000-49480000","Upstream_2286","Intermediate","NA"
"chr22.50968455","ARSA|410","-0.7216579319","6.809460e-07","0.0104897114231418","chr22:50600000-51304566","Downstream_92725","Intermediate","-0.19616813734820568"
"chr17.7340117","TNFSF13|8741","-0.7216002309","6.830099e-07","0.0105136589952509","chr17:6920000-8240000","Upstream_121490","Intermediate","NA"
"chr17.45949852","HOXB4|3214","-0.7215704778","6.840764e-07","0.010517228608971","chr17:45880000-48560000","Downstream_703021","Long","0.040155529543525255"
"chr16.1429833","MSRB1|51734","-0.7215653382","6.842608e-07","0.010517228608971","chr16:1320000-2040000","Downstream_558376","Long","-0.19846319713992847"
"chr20.61443770","LAMA5|3911","-0.7215237061","6.857560e-07","0.010532367720878","chr20:60720000-62920000","Upstream_501403","Long","-0.29160723337159755"
"chr17.79056923","PPP1R27|116729","-0.7214929215","6.868635e-07","0.0105415341537156","chr17:79040000-81195210","Downstream_734443","Long","-0.1246772604751793"
"chr19.1047188","SIRT6|51548","-0.7214676911","6.877725e-07","0.0105420219834281","chr19:1-4720000","Downstream_3126916","Long","-0.15918565104551974"
"chr1.27687258","FGR|2268","-0.7214419373","6.887014e-07","0.0105420219834281","chr1:27240000-28040000","Downstream_251315","Intermediate","-0.36621231146098726"
"chr16.1821111","NME3|4832","-0.7214419373","6.887014e-07","0.0105420219834281","chr16:1320000-2040000","GeneBody","Proximal","-0.09753588579909252"
"chr5.176734639","DDX41|51428","-0.7214226236","6.893988e-07","0.0105420219834281","chr5:176520000-178040000","Downstream_203937","Intermediate","NA"
"chr11.67803843","CORO1B|57175","-0.7214212392","6.894488e-07","0.0105420219834281","chr11:66920000-68680000","Upstream_592552","Long","-0.2311532005501796"
"chr7.99769084","MOSPD3|64598","-0.7213627595","6.915646e-07","0.0105582213165554","chr7:99640000-101160000","Upstream_440639","Intermediate","0.11180071391119172"
"chr19.1266398","LRG1|116844","-0.7213573160","6.917618e-07","0.0105582213165554","chr19:1-4720000","Downstream_3270021","Long","NA"
"chr16.89167260","RNF166|115992","-0.7213495677","6.920427e-07","0.0105582213165554","chr16:88680000-90120000","Upstream_394432","Intermediate","0.12029809995271007"
"chr19.3375284","LRG1|116844","-0.7213207907","6.930867e-07","0.0105663396472965","chr19:1-4720000","Downstream_1161135","Long","-0.13968406821208887"
"chr3.101942239","NXPE3|91775","-0.7212653733","6.951012e-07","0.0105736238497583","chr3:101360000-101960000","Downstream_395167","Intermediate","0.12260990312905909"
"chr11.65319719","NAALADL1|10004","-0.7212653733","6.951012e-07","0.0105736238497583","chr11:63920000-65360000","Upstream_493699","Intermediate","NA"
"chr16.66550484","ATP6V0D1|9114","-0.7212653733","6.951012e-07","0.0105736238497583","chr16:66320000-67520000","Downstream_921431","Long","-0.06137197430844005"
"chr12.7067465","DSTNP2|171220","-0.7212355212","6.961886e-07","0.0105745797469397","chr12:6360000-7280000","Downstream_72516","Intermediate","0.2017043963882167"
"chr12.7067465","TAPBPL|55080","-0.7212355212","6.961886e-07","0.0105745797469397","chr12:6360000-7280000","Downstream_491783","Intermediate","0.22802598576027808"
"chr14.88459128","GALC|2581","-0.7212002605","6.974750e-07","0.0105863293991728","chr14:88320000-89400000","GeneBody","Proximal","NA"
"chr16.1820935","MSRB1|51734","-0.7211531294","6.991980e-07","0.0105976691302407","chr16:1320000-2040000","Downstream_167274","Intermediate","-0.19562866715769414"
"chr11.64115133","NAALADL1|10004","-0.7211295881","7.000600e-07","0.0105976691302407","chr11:63920000-65360000","Downstream_697155","Long","0.14901313716249143"
"chr17.47297215","HOXB6|3216","-0.7211189697","7.004492e-07","0.0105976691302407","chr17:45880000-48560000","Upstream_614862","Long","NA"
"chr19.1047185","LRG1|116844","-0.7210988043","7.011887e-07","0.0105976691302407","chr19:1-4720000","Downstream_3489234","Long","-0.14575347399979266"
"chr17.7744978","TNFSF12-TNFSF13|407977","-0.7210825121","7.017868e-07","0.0105976691302407","chr17:6920000-8240000","Downstream_280061","Intermediate","0.11823951200004278"
"chr6.30043195","HLA-A|3105","-0.7210740981","7.020958e-07","0.0105976691302407","chr6:29600000-30240000","Downstream_129535","Intermediate","NA"
"chr16.31141150","ITGAM|3684","-0.7210595604","7.026301e-07","0.0105976691302407","chr16:30040000-34160000","Upstream_130159","Intermediate","NA"
"chr17.46604585","PNPO|55163","-0.7210561701","7.027547e-07","0.0105976691302407","chr17:45880000-48560000","Downstream_578932","Long","0.07886230065723676"
"chr11.64626261","EHBP1L1|254102","-0.7210537786","7.028427e-07","0.0105976691302407","chr11:63920000-65360000","Upstream_717246","Long","NA"
"chr17.46687924","HOXB6|3216","-0.7209124996","7.080555e-07","0.0106613256957104","chr17:45880000-48560000","Upstream_5571","Intermediate","-0.10935682068356606"
"chr17.46604442","SNX11|29916","-0.7209113678","7.080974e-07","0.0106613256957104","chr17:45880000-48560000","Downstream_404007","Intermediate","0.2717517121120155"
"chr20.35580491","SAMHD1|25939","-0.7208957397","7.086763e-07","0.0106622647884224","chr20:35560000-35720000","Upstream_246","Proximal","-0.48412636335928205"
"chr19.48946442","EMP3|2014","-0.7208325512","7.110212e-07","0.0106897532041675","chr19:48360000-49480000","Downstream_112633","Intermediate","NA"
"chr1.2491395","MMEL1|79258","-0.7207986040","7.122839e-07","0.0107009432578759","chr1:1800000-2760000","Downstream_30681","Intermediate","0.07978910816984705"
"chr17.46687957","HOXB4|3214","-0.7207775852","7.130667e-07","0.0107046636014604","chr17:45880000-48560000","Upstream_30485","Intermediate","-0.13957688363573817"
"chr16.31549056","ITGAM|3684","-0.7207641182","7.135687e-07","0.0107046636014604","chr16:30040000-34160000","Downstream_204844","Intermediate","-0.07204393801728062"
"chr17.46641687","HOXB2|3212","-0.7207268163","7.149609e-07","0.0107056239239239","chr17:45880000-48560000","Upstream_18247","Intermediate","-0.46023983672583385"
"chr19.6697472","STXBP2|6813","-0.7207245659","7.150449e-07","0.0107056239239239","chr19:5880000-8120000","Upstream_1004293","Long","NA"
"chr1.27941736","IFI6|2537","-0.7207207207","7.151886e-07","0.0107056239239239","chr1:27240000-28040000","Downstream_50834","Intermediate","0.11687166785609336"
"chr1.36788117","LSM10|84967","-0.7206488395","7.178791e-07","0.0107217310985516","chr1:36520000-36960000","Downstream_68720","Intermediate","0.019080704684928403"
"chr4.2935531","MFSD10|10227","-0.7206488395","7.178791e-07","0.0107217310985516","chr4:1640000-3520000","GeneBody","Proximal","-0.4301041590028554"
"chr17.46654141","HOXB-AS3|404266","-0.7206443899","7.180460e-07","0.0107217310985516","chr17:45880000-48560000","GeneBody","Proximal","-0.23963788072744657"
"chr1.110612945","SORT1|6272","-0.7206191550","7.189929e-07","0.0107217310985516","chr1:109600000-110640000","Upstream_672373","Long","NA"
"chr14.74101077","PTGR2|145482","-0.7206091987","7.193669e-07","0.0107217310985516","chr14:73480000-74520000","Upstream_217468","Intermediate","NA"
"chr15.42708302","MIR1282|100302254","-0.7205949971","7.199005e-07","0.0107217310985516","chr15:40640000-45640000","Downstream_1377553","Long","0.16167513906254283"
"chr15.42708302","SERF2|10169","-0.7205949971","7.199005e-07","0.0107217310985516","chr15:40640000-45640000","Upstream_1360981","Long","0.16167513906254283"
"chr11.64307918","TRMT112|51504","-0.7205618198","7.211487e-07","0.0107273063108984","chr11:63920000-65360000","Upstream_222363","Intermediate","NA"
"chr16.28634361","SULT1A1|6817","-0.7205574242","7.213142e-07","0.0107273063108984","chr16:28240000-29560000","GeneBody","Proximal","-0.02319012266909601"
"chr12.7260660","DSTNP2|171220","-0.7205394631","7.219909e-07","0.0107286358195935","chr12:6360000-7280000","Downstream_265711","Intermediate","NA"
"chr17.79824619","CYBC1|79415","-0.7204841531","7.240784e-07","0.0107286358195935","chr17:79040000-81195210","Downstream_575844","Long","NA"
"chr17.47547761","HOXB2|3212","-0.7204791013","7.242694e-07","0.0107286358195935","chr17:45880000-48560000","Upstream_924321","Long","-0.5447633922991848"
"chr16.2867227","PRSS21|10942","-0.7204633205","7.248661e-07","0.0107286358195935","chr16:2680000-3080000","GeneBody","Proximal","-0.730251419274193"
"chr1.153670233","S100A6|6277","-0.7204633205","7.248661e-07","0.0107286358195935","chr1:153440000-154240000","Upstream_161514","Intermediate","NA"
"chr19.3573813","ADAT3|113179","-0.7204622935","7.249050e-07","0.0107286358195935","chr19:1-4720000","Downstream_1660370","Long","0.17441620066904573"
"chr17.4835347","TXNDC17|84817","-0.7204586778","7.250418e-07","0.0107286358195935","chr17:4800000-6920000","Upstream_1708729","Long","NA"
"chr16.31548778","ITGAX|3687","-0.7204362238","7.258919e-07","0.0107335206947002","chr16:30040000-34160000","Downstream_154461","Intermediate","-0.017877119591000877"
"chr22.43089659","PHETA2|150368","-0.7203809784","7.279873e-07","0.0107447040483611","chr22:42080000-43560000","Downstream_614215","Long","0.10280304065434398"
"chr10.73468899","SAR1A|56681","-0.7203809784","7.279873e-07","0.0107447040483611","chr10:71160000-73800000","Upstream_1538621","Long","0.029009235961751718"
"chr11.64626136","EHD1|10938","-0.7203614229","7.287303e-07","0.0107447040483611","chr11:63920000-65360000","GeneBody","Proximal","NA"
"chr1.36788157","LSM10|84967","-0.7203614229","7.287303e-07","0.0107447040483611","chr1:36520000-36960000","Downstream_68680","Intermediate","0.02908976951586822"
"chr5.150618164","CCDC69|26112","-0.7203321792","7.298428e-07","0.0107534261945168","chr5:150560000-151200000","Upstream_14459","Intermediate","0.07078279246114098"
"chr17.79262108","SLC16A3|9123","-0.7203067886","7.308100e-07","0.0107599965904779","chr17:79040000-81195210","Upstream_924163","Long","NA"
"chr1.44024235","ATP6V0B|533","-0.7202522700","7.328907e-07","0.0107829404235064","chr1:40880000-46720000","Upstream_415922","Intermediate","-0.16657743636626643"
"chr5.177933165","PDLIM7|9260","-0.7202059202","7.346639e-07","0.0107859659577678","chr5:176520000-178040000","Upstream_1008559","Long","-0.19914812029389772"
"chr7.73437408","ABHD11|83451","-0.7202059202","7.346639e-07","0.0107859659577678","chr7:72240000-75080000","Upstream_284212","Intermediate","0.06641547464512944"
"chr10.72994837","H2AFY2|55506","-0.7202059202","7.346639e-07","0.0107859659577678","chr10:71160000-73800000","Downstream_1122802","Long","-0.0017947574232944294"
"chr19.51270757","VRK3|51231","-0.7201818759","7.355853e-07","0.0107906210151804","chr19:50440000-52240000","Upstream_741555","Long","NA"
"chr10.45914882","ALOX5|240","-0.7201654769","7.362143e-07","0.0107906210151804","chr10:45360000-46480000","GeneBody","Proximal","-0.1420339806529774"
"chr7.74074812","ABHD11|83451","-0.7201495550","7.368255e-07","0.0107906210151804","chr7:72240000-75080000","Upstream_921616","Long","NA"
"chr19.40331117","COQ8B|79934","-0.7201339065","7.374267e-07","0.0107906210151804","chr19:39920000-42920000","Downstream_866315","Long","-0.011565008964586837"
"chr17.76880145","TIMP2|7077","-0.7201295354","7.375947e-07","0.0107906210151804","chr17:76240000-76960000","GeneBody","Proximal","-0.3957845633274642"
"chr19.6529035","STXBP2|6813","-0.7200414646","7.409872e-07","0.0108289354741615","chr19:5880000-8120000","Upstream_1172730","Long","NA"
"chr16.1341820","MSRB1|51734","-0.7200317972","7.413605e-07","0.0108289354741615","chr16:1320000-2040000","Downstream_646389","Long","-0.16474280805138655"
"chr19.2385588","AZU1|566","-0.7200203802","7.418015e-07","0.0108289354741615","chr19:1-4720000","Downstream_1553572","Long","-0.4251213168176041"
"chr1.27687176","FGR|2268","-0.7200071704","7.423121e-07","0.0108289354741615","chr1:27240000-28040000","Downstream_251397","Intermediate","-0.3965682006760867"
"chr16.1376239","MSRB1|51734","-0.7199485199","7.445831e-07","0.010844827061526","chr16:1320000-2040000","Downstream_611970","Long","-0.2053451017255809"
"chr10.72994831","H2AFY2|55506","-0.7199485199","7.445831e-07","0.010844827061526","chr10:71160000-73800000","Downstream_1122796","Long","0.0028863209456868174"
"chr7.3134520","LFNG|3955","-0.7199328374","7.451914e-07","0.010844827061526","chr7:2440000-3240000","Downstream_565710","Long","-0.1474355394740168"
"chr22.37637728","CSF2RB|1439","-0.7198971299","7.465781e-07","0.010844827061526","chr22:36880000-37960000","Downstream_301238","Intermediate","-0.1934593002530514"
"chr19.825096","LRG1|116844","-0.7198661447","7.477834e-07","0.010844827061526","chr19:1-4720000","Downstream_3711323","Long","-0.35912451543166146"
"chr22.19676030","CLTCL1|8218","-0.7198661447","7.477834e-07","0.010844827061526","chr22:18880000-19880000","Upstream_396792","Intermediate","NA"
"chr16.56919916","MT1F|4494","-0.7198605278","7.480021e-07","0.010844827061526","chr16:56440000-58680000","Downstream_225307","Intermediate","-0.07402985711634952"
"chr17.48048969","HOXB2|3212","-0.7198605278","7.480021e-07","0.010844827061526","chr17:45880000-48560000","Upstream_1425529","Long","-0.29633454702448453"
"chr16.50727570","NOD2|64127","-0.7198572478","7.481298e-07","0.010844827061526","chr16:49400000-50880000","GeneBody","Proximal","-0.27792881645892464"
"chr22.38474126","APOBEC3G|60489","-0.7197779518","7.512237e-07","0.0108798428645915","chr22:38240000-42040000","Upstream_962796","Long","NA"
"chr17.46604585","MRPL27|51264","-0.7197683398","7.515995e-07","0.0108798428645915","chr17:45880000-48560000","Downstream_1840631","Long","0.050356843033460476"
"chr21.46278326","SPATC1L|84221","-0.7196911197","7.546251e-07","0.010900707431661","chr21:43520000-48080000","Downstream_1302734","Long","0.08388437605246658"
"chr19.4348012","LRG1|116844","-0.7196911197","7.546251e-07","0.010900707431661","chr19:1-4720000","Downstream_188407","Intermediate","-0.2887838143967734"
"chr12.113770760","SDSL|113675","-0.7196911197","7.546251e-07","0.010900707431661","chr12:112840000-113880000","Upstream_89280","Intermediate","-0.11521407169290745"
"chr14.21493873","RNASE3|6037","-0.7196406597","7.566083e-07","0.0109209549651471","chr14:20760000-21560000","Downstream_133367","Intermediate","NA"
"chr3.49382984","MON1A|84315","-0.7196189734","7.574621e-07","0.0109209549651471","chr3:46960000-50160000","Downstream_563316","Long","0.03209001125051116"
"chr22.50623395","TYMP|1890","-0.7195951164","7.584023e-07","0.0109209549651471","chr22:50600000-51304566","Downstream_340784","Intermediate","-0.29658053109323423"
"chr22.50929131","ARSA|410","-0.7195882264","7.586741e-07","0.0109209549651471","chr22:50600000-51304566","Downstream_132049","Intermediate","NA"
"chr20.23066426","CD93|22918","-0.7195365677","7.607144e-07","0.0109209549651471","chr20:22640000-23320000","GeneBody","Proximal","-0.46107446672956826"
"chr17.47767156","HOXB5|3215","-0.7195107738","7.617350e-07","0.0109209549651471","chr17:45880000-48560000","Upstream_1095834","Long","0.08879852177519465"
"chr4.3504892","NOP14|8602","-0.7195006127","7.621374e-07","0.0109209549651471","chr4:1640000-3520000","Upstream_539781","Long","NA"
"chr16.57662099","NLRC5|84166","-0.7194756993","7.631249e-07","0.0109209549651471","chr16:56440000-58680000","Downstream_544657","Long","-0.07364139758179619"
"chr10.135090358","ADAM8|101","-0.7194639897","7.635894e-07","0.0109209549651471","chr10:133960000-135440000","GeneBody","Proximal","-0.40055804559598407"
"chr22.37731385","CSF2RB|1439","-0.7194616180","7.636836e-07","0.0109209549651471","chr22:36880000-37960000","Downstream_394895","Intermediate","NA"
"chr19.47157917","RSPH6A|81492","-0.7194570432","7.638651e-07","0.0109209549651471","chr19:46200000-48360000","Upstream_839341","Long","0.1946809237021492"
"chr14.74100967","NUMB|8650","-0.7194523015","7.640534e-07","0.0109209549651471","chr14:73480000-74520000","Upstream_170620","Intermediate","0.00231064750476031"
"chr1.7764294","TNFRSF25|8718","-0.7194337194","7.647915e-07","0.0109209549651471","chr1:6080000-8400000","Upstream_1238040","Long","NA"
"chr17.79056923","NOTUM|147111","-0.7194337194","7.647915e-07","0.0109209549651471","chr17:79040000-81195210","Downstream_853463","Long","0.026396439944025248"
"chr20.62318116","LAMA5|3911","-0.7194337194","7.647915e-07","0.0109209549651471","chr20:60720000-62920000","Upstream_1375749","Long","-0.16144035182061864"
"chr10.135149081","ADAM8|101","-0.7194142033","7.655674e-07","0.0109209549651471","chr10:133960000-135440000","Upstream_58710","Intermediate","NA"
"chr16.28598950","LAT|27040","-0.7194078261","7.658211e-07","0.0109209549651471","chr16:28240000-29560000","Upstream_397195","Intermediate","0.05333641192585743"
"chr3.194295932","ACAP2|23527","-0.7193976118","7.662276e-07","0.0109209549651471","chr3:194120000-197880000","Downstream_699531","Long","0.17680341665886898"
"chr19.6218624","STXBP2|6813","-0.7193897220","7.665418e-07","0.0109209549651471","chr19:5880000-8120000","Upstream_1483141","Long","NA"
"chr10.73468881","SLC29A3|55315","-0.7193819907","7.668497e-07","0.0109209549651471","chr10:71160000-73800000","Downstream_345740","Intermediate","-0.05519347627897558"
"chr4.7665265","MRFAP1L1|114932","-0.7193615069","7.676661e-07","0.0109209549651471","chr4:5960000-8160000","Upstream_953659","Long","0.13613367835341486"
"chr20.56821537","NPEPL1|79716","-0.7193615069","7.676661e-07","0.0109209549651471","chr20:56760000-57400000","Upstream_442648","Intermediate","0.10638472709627655"
"chr10.73781108","H2AFY2|55506","-0.7192995558","7.701402e-07","0.0109472007865818","chr10:71160000-73800000","Downstream_1909073","Long","NA"
"chr15.77376263","PSTPIP1|9051","-0.7192559799","7.718848e-07","0.0109472007865818","chr15:76200000-77880000","Downstream_46591","Intermediate","NA"
"chr21.43131126","MX2|4600","-0.7192532077","7.719959e-07","0.0109472007865818","chr21:42440000-43520000","Downstream_349810","Intermediate","NA"
"chr19.3374818","LRG1|116844","-0.7192226027","7.732235e-07","0.0109472007865818","chr19:1-4720000","Downstream_1161601","Long","-0.028150535209558028"
"chr17.79328255","SLC16A3|9123","-0.7192176840","7.734210e-07","0.0109472007865818","chr17:79040000-81195210","Upstream_858016","Long","NA"
"chr10.72503399","H2AFY2|55506","-0.7191987103","7.741832e-07","0.0109472007865818","chr10:71160000-73800000","Downstream_631364","Long","0.03338183950132882"
"chr2.242707766","PPP1R7|5510","-0.7191987103","7.741832e-07","0.0109472007865818","chr2:241760000-243040000","Downstream_584700","Long","0.18931319692993986"
"chr12.7072958","PTPN6|5777","-0.7191711854","7.752900e-07","0.0109472007865818","chr12:6360000-7280000","Downstream_2480","Intermediate","NA"
"chr14.93551897","SERPINA1|5265","-0.7191503430","7.761291e-07","0.0109472007865818","chr14:93240000-94960000","Downstream_1291185","Long","NA"
"chr19.18385724","PIK3R2|5296","-0.7191401784","7.765387e-07","0.0109472007865818","chr19:18240000-18520000","Downstream_104375","Intermediate","NA"
"chr22.51016293","ARSA|410","-0.7191401784","7.765387e-07","0.0109472007865818","chr22:50600000-51304566","Downstream_44887","Intermediate","NA"
"chr1.156046594","MTX1|4580","-0.7191342055","7.767794e-07","0.0109472007865818","chr1:155120000-156280000","Downstream_862980","Long","-0.2266027520110575"
"chr8.787135","FBXO25|26260","-0.7191244247","7.771738e-07","0.0109472007865818","chr8:1-1040000","Downstream_365911","Intermediate","0.12777767778390686"
"chr5.177933162","PDLIM7|9260","-0.7191191583","7.773862e-07","0.0109472007865818","chr5:176520000-178040000","Upstream_1008556","Long","-0.27167474045248907"
"chr11.123986877","VWA5A|4013","-0.7191040403","7.779963e-07","0.0109472007865818","chr11:123480000-124720000","GeneBody","Proximal","-0.3165707611362643"
"chr12.291797","CACNA2D4|93589","-0.7191040403","7.779963e-07","0.0109472007865818","chr12:1-2120000","Downstream_1609324","Long","-0.4602742691126091"
"chr12.6456474","TAPBPL|55080","-0.7190727620","7.792599e-07","0.0109500524294632","chr12:6360000-7280000","Upstream_104380","Intermediate","NA"
"chr1.27286976","FGR|2268","-0.7190727620","7.792599e-07","0.0109500524294632","chr1:27240000-28040000","Downstream_651597","Long","NA"
"chr7.74074781","LIMK1|3984","-0.7190522052","7.800914e-07","0.0109542795889177","chr7:72240000-75080000","Downstream_537927","Long","NA"
"chrX.152086423","ZNF185|7739","-0.7189956417","7.823836e-07","0.0109789986486513","chrX:151920000-153200000","GeneBody","Proximal","-0.38647131098290616"
"chr17.79678627","SLC16A3|9123","-0.7189708772","7.833890e-07","0.010985639038699","chr17:79040000-81195210","Upstream_507644","Long","-0.03282021833937644"
"chr21.47789877","CSTB|1476","-0.7189189189","7.855025e-07","0.0109928731681102","chr21:43520000-48080000","Upstream_2593552","Long","-0.07302820630987172"
"chr7.72738623","NCF1C|654817","-0.7188886591","7.867358e-07","0.0110026733941213","chr7:72240000-75080000","Downstream_1833820","Long","0.03233521812342736"
"chr10.73472895","H2AFY2|55506","-0.7188465738","7.884540e-07","0.011016546986138","chr10:71160000-73800000","Downstream_1600860","Long","NA"
"chr14.24780334","CIDEB|27141","-0.7188382258","7.887952e-07","0.011016546986138","chr14:23440000-24960000","GeneBody","Proximal","NA"
"chr17.46604785","HOXB7|3217","-0.7188150298","7.897441e-07","0.0110223419978759","chr17:45880000-48560000","Downstream_79807","Intermediate","0.11726240841207392"
"chr17.46688260","HOXB6|3216","-0.7187835208","7.910346e-07","0.0110328936179736","chr17:45880000-48560000","Upstream_5907","Intermediate","NA"
"chr19.36398396","PSENEN|55851","-0.7187641183","7.918303e-07","0.0110365328155142","chr19:35520000-36560000","Downstream_160486","Intermediate","-0.01731715734900467"
"chr19.4063847","C19orf25|148223","-0.7187428036","7.927053e-07","0.0110365328155142","chr19:1-4720000","Upstream_2584293","Long","0.07704584861187695"
"chr19.7538071","STXBP2|6813","-0.7187380756","7.928995e-07","0.0110365328155142","chr19:5880000-8120000","Upstream_163694","Intermediate","NA"
"chr20.61443808","LAMA5|3911","-0.7186959143","7.946331e-07","0.011038838069386","chr20:60720000-62920000","Upstream_501441","Long","-0.32397456127042495"
"chr19.47157917","MEIS3|56917","-0.7186820446","7.952042e-07","0.011038838069386","chr19:46200000-48360000","Downstream_748462","Long","0.22427587369392965"
"chr19.17004752","OCEL1|79629","-0.7186820446","7.952042e-07","0.011038838069386","chr19:16640000-17360000","Upstream_332259","Intermediate","NA"
"chr17.7463838","TNFSF13|8741","-0.7186820446","7.952042e-07","0.011038838069386","chr17:6920000-8240000","GeneBody","Proximal","-0.23575023680538293"
"chr19.51843605","SIGLEC10|89790","-0.7186444306","7.967549e-07","0.0110529314821616","chr19:50440000-52240000","Downstream_69668","Intermediate","NA"
"chr21.45670808","H2BFS|54145","-0.7186119584","7.980958e-07","0.0110585186272372","chr21:43520000-48080000","Downstream_685280","Long","-0.14972927734505703"
"chr16.1980487","MSRB1|51734","-0.7186087319","7.982291e-07","0.0110585186272372","chr16:1320000-2040000","Downstream_7722","Intermediate","-0.25417635756302975"
"chr22.51016100","ARSA|410","-0.7185891072","7.990406e-07","0.0110623366114762","chr22:50600000-51304566","Downstream_45080","Intermediate","-0.20204429703311885"
"chr1.153894347","SLC27A3|11000","-0.7185572977","8.003576e-07","0.0110731431939383","chr1:153440000-154240000","Downstream_141715","Intermediate","0.008275400296508157"
"chr21.46346381","CSTB|1476","-0.7185262785","8.016438e-07","0.0110835094599484","chr21:43520000-48080000","Upstream_1150056","Long","NA"
"chr9.140113405","CARD9|64170","-0.7185066352","8.024593e-07","0.0110873583169816","chr9:139200000-140280000","Upstream_845273","Long","-0.2372479915140038"
"chr11.117857293","JAML|120425","-0.7184803991","8.035496e-07","0.0110949963209873","chr11:117040000-119240000","Downstream_207160","Intermediate","-0.10209897419440409"
"chr22.42765512","NAGA|4668","-0.7184344400","8.054629e-07","0.0110994446175037","chr22:42080000-43560000","Upstream_298667","Intermediate","NA"
"chr22.42316121","NAGA|4668","-0.7184237117","8.059101e-07","0.0110994446175037","chr22:42080000-43560000","Downstream_138235","Intermediate","NA"
"chr16.30468126","MYLPF|29895","-0.7184237117","8.059101e-07","0.0110994446175037","chr16:30040000-34160000","Downstream_78815","Intermediate","NA"
"chr19.4053201","MOB3A|126308","-0.7183316407","8.097577e-07","0.011134361605482","chr19:1-4720000","Upstream_1956530","Long","-0.024832073909372133"
"chr2.71304360","NAGK|55577","-0.7183216438","8.101764e-07","0.011134361605482","chr2:71160000-71760000","GeneBody","Proximal","-0.11170885788309655"
"chr17.46507598","HOXB4|3214","-0.7182665646","8.124873e-07","0.0111586913883902","chr17:45880000-48560000","Downstream_145275","Intermediate","NA"
"chr5.141737696","RELL2|285613","-0.7182229435","8.143217e-07","0.0111764489234804","chr5:141000000-142040000","Downstream_717053","Long","NA"
"chr19.4374633","LRG1|116844","-0.7181929354","8.155858e-07","0.0111789329129967","chr19:1-4720000","Downstream_161786","Intermediate","-0.1721635365275163"
"chr1.36788163","LSM10|84967","-0.7181929354","8.155858e-07","0.0111789329129967","chr1:36520000-36960000","Downstream_68674","Intermediate","0.03153077529419748"
"chr2.242703412","LOC200772|200772","-0.7181467181","8.175363e-07","0.0111883165027758","chr2:241760000-243040000","Upstream_796545","Long","-0.13379673008850146"
"chrX.19125107","PDHA1|5160","-0.7181391909","8.178544e-07","0.0111883165027758","chrX:17120000-19440000","Upstream_236902","Intermediate","NA"
"chr10.134331048","ADAM8|101","-0.7181204105","8.186485e-07","0.0111883165027758","chr10:133960000-135440000","Downstream_744857","Long","-0.19745026182855907"
"chr19.50887127","SIGLEC5|8778","-0.7180897113","8.199481e-07","0.0111883165027758","chr19:50440000-52240000","Downstream_1227652","Long","NA"
"chr19.15288836","KLF2|10365","-0.7180881631","8.200137e-07","0.0111883165027758","chr19:14680000-16520000","Upstream_1146790","Long","NA"
"chr17.80261093","SLC38A10|124565","-0.7180741742","8.206065e-07","0.0111883165027758","chr17:79040000-81195210","Upstream_991747","Long","-0.15093363837182022"
"chr16.66729240","TMEM208|29100","-0.7180741742","8.206065e-07","0.0111883165027758","chr16:66320000-67520000","Upstream_531764","Long","-0.25389879504702884"
"chr17.46697066","HOXB5|3215","-0.7180741742","8.206065e-07","0.0111883165027758","chr17:45880000-48560000","Upstream_25744","Intermediate","-0.0934889383317241"
"chr16.84763278","CRISPLD2|83716","-0.7180116426","8.232615e-07","0.0112105542416782","chr16:84600000-85120000","Upstream_90310","Intermediate","0.08874146631682936"
"chr10.71892719","SAR1A|56681","-0.7179982183","8.238325e-07","0.0112105542416782","chr10:71160000-73800000","Downstream_14324","Intermediate","NA"
"chr11.64769672","GPR137|56834","-0.7179707057","8.250039e-07","0.0112105542416782","chr11:63920000-65360000","Downstream_712701","Long","0.07245648772580364"
"chr10.134331049","ADAM8|101","-0.7179694075","8.250592e-07","0.0112105542416782","chr10:133960000-135440000","Downstream_744856","Long","-0.13776848295363955"
"chr20.61443758","ADRM1|11047","-0.7179653774","8.252309e-07","0.0112105542416782","chr20:60720000-62920000","Downstream_559841","Long","-0.48492504232686984"
"chr2.10183633","KLF11|8462","-0.7179405983","8.262875e-07","0.0112105542416782","chr2:10120000-10840000","GeneBody","Proximal","-0.5245973455699124"
"chr2.241817223","LOC200772|200772","-0.7179195053","8.271878e-07","0.0112105542416782","chr2:241760000-243040000","Downstream_76809","Intermediate","-0.443192373295894"
"chr17.47297295","HOXB5|3215","-0.7179070460","8.277201e-07","0.0112105542416782","chr17:45880000-48560000","Upstream_625973","Long","-0.049087932253759875"
"chr19.18707532","UPF1|5976","-0.7178893179","8.284780e-07","0.0112105542416782","chr19:18520000-19560000","Upstream_235213","Intermediate","0.03611366200956518"
"chr22.42541386","PHETA2|150368","-0.7178893179","8.284780e-07","0.0112105542416782","chr22:42080000-43560000","Downstream_65942","Intermediate","NA"
"chr17.46507594","HOXB5|3215","-0.7178862178","8.286106e-07","0.0112105542416782","chr17:45880000-48560000","Downstream_161023","Intermediate","NA"
"chr19.16988057","OCEL1|79629","-0.7178828512","8.287546e-07","0.0112105542416782","chr19:16640000-17360000","Upstream_348954","Intermediate","NA"
"chr19.7967841","PNPLA6|10908","-0.7178365944","8.307357e-07","0.0112236909521217","chr19:5880000-8120000","Downstream_341192","Intermediate","-0.04441434952114977"
"chr19.16988084","OCEL1|79629","-0.7178347860","8.308132e-07","0.0112236909521217","chr19:16640000-17360000","Upstream_348927","Intermediate","NA"
"chr17.48255938","HOXB6|3216","-0.7178077827","8.319719e-07","0.0112255939209899","chr17:45880000-48560000","Upstream_1573585","Long","0.0696282091911848"
"chr5.1343587","TRIP13|9319","-0.7178061549","8.320417e-07","0.0112255939209899","chr5:1-2080000","Downstream_424116","Intermediate","NA"
"chr19.3811002","AZU1|566","-0.7177478537","8.345485e-07","0.0112510464983881","chr19:1-4720000","Downstream_2978986","Long","-0.4373087653088295"
"chr19.4059523","LRG1|116844","-0.7177242948","8.355634e-07","0.0112510464983881","chr19:1-4720000","Downstream_476896","Intermediate","NA"
"chr11.47414371","ACP2|53","-0.7177242948","8.355634e-07","0.0112510464983881","chr11:45880000-47880000","Upstream_143915","Intermediate","0.005971778362751526"
"chr10.72239308","SAR1A|56681","-0.7176319176","8.395540e-07","0.0112900514563453","chr10:71160000-73800000","Upstream_309030","Intermediate","-0.12927736701705536"
"chr7.73117096","NCF1C|654817","-0.7176319176","8.395540e-07","0.0112900514563453","chr7:72240000-75080000","Downstream_1455347","Long","-0.14619042201591065"
"chr10.73468891","SAR1A|56681","-0.7175790284","8.418466e-07","0.0113135112362116","chr10:71160000-73800000","Upstream_1538613","Long","0.1090105618517903"
"chr19.48775341","EMP3|2014","-0.7175592411","8.427058e-07","0.0113176896708998","chr19:48360000-49480000","Upstream_49423","Intermediate","-0.14870673448828012"
"chr17.46669694","HOXB6|3216","-0.7174626657","8.469108e-07","0.0113579838785172","chr17:45880000-48560000","Downstream_1943","Proximal","-0.2821805337834164"
"chr16.1593209","NME3|4832","-0.7174486432","8.475230e-07","0.0113579838785172","chr16:1320000-2040000","Downstream_227076","Intermediate","-0.011803522107373943"
"chr17.8869907","PIK3R5|23533","-0.7174478131","8.475592e-07","0.0113579838785172","chr17:8280000-9560000","Upstream_879","Proximal","0.14797414068893483"
"chr19.736137","OAZ1|4946","-0.7174398514","8.479070e-07","0.0113579838785172","chr19:1-4720000","Upstream_1533346","Long","NA"
"chr8.134250680","SLA|6503","-0.7173941568","8.499055e-07","0.0113773713122682","chr8:133680000-135880000","Upstream_135383","Intermediate","NA"
"chr17.7339904","TNFSF12-TNFSF13|407977","-0.7173214623","8.530937e-07","0.0114068085953332","chr17:6920000-8240000","Upstream_112510","Intermediate","-0.1786926041250583"
"chr17.47583150","HOXB7|3217","-0.7173188221","8.532097e-07","0.0114068085953332","chr17:45880000-48560000","Upstream_872217","Long","0.03492872686273563"
"chr4.108745617","SGMS2|166929","-0.7173059277","8.537765e-07","0.0114069983570566","chr4:108560000-108880000","Upstream_100","Proximal","-0.45942047322405455"
"chr17.47940345","HOXB3|3213","-0.7172919765","8.543901e-07","0.0114078127466808","chr17:45880000-48560000","Upstream_1258072","Long","NA"
"chr11.67770796","ALDH3B1|221","-0.7172266677","8.572678e-07","0.0114388367951797","chr11:66920000-68680000","Upstream_5250","Intermediate","-0.40630262855350374"
"chr20.35671719","SAMHD1|25939","-0.7171898311","8.588948e-07","0.0114518311493686","chr20:35560000-35720000","Upstream_91474","Intermediate","-0.5029289948749807"
"chr17.46648102","HOXB2|3212","-0.7171795112","8.593512e-07","0.0114518311493686","chr17:45880000-48560000","Upstream_24662","Intermediate","-0.30472653854740694"
"chr16.1820976","MSRB1|51734","-0.7171277634","8.616427e-07","0.011474960011161","chr16:1320000-2040000","Downstream_167233","Intermediate","-0.15893455100954945"
"chr22.50987349","ARSA|410","-0.7170962355","8.630416e-07","0.0114861794776892","chr22:50600000-51304566","Downstream_73831","Intermediate","-0.12333951497185369"
"chr10.73577979","VSIR|64115","-0.7170608401","8.646146e-07","0.0114930416017334","chr10:71160000-73800000","Upstream_44725","Intermediate","NA"
"chr11.64769672","ESRRA|2101","-0.7170527522","8.649745e-07","0.0114930416017334","chr11:63920000-65360000","Downstream_685458","Long","0.021641329251827275"
"chr11.67139547","CDK2AP2|10263","-0.7170443080","8.653503e-07","0.0114930416017334","chr11:66920000-68680000","Downstream_134419","Intermediate","-0.05588266845608287"
"chr11.47410830","ACP2|53","-0.7170345597","8.657843e-07","0.0114930416017334","chr11:45880000-47880000","Upstream_140374","Intermediate","0.023685165166555708"
"chr19.4053256","LRG1|116844","-0.7169813120","8.681586e-07","0.0115125810773065","chr19:1-4720000","Downstream_483163","Intermediate","NA"
"chr16.31226747","ITGAM|3684","-0.7169428460","8.698775e-07","0.0115125810773065","chr16:30040000-34160000","Upstream_44562","Intermediate","0.1493615463356457"
"chr19.39356388","FAM98C|147965","-0.7169318492","8.703694e-07","0.0115125810773065","chr19:38840000-39440000","Downstream_456661","Intermediate","NA"
"chr11.46732376","SLC39A13|91252","-0.7169318492","8.703694e-07","0.0115125810773065","chr11:45880000-47880000","Upstream_696305","Long","0.11967969051764644"
"chr17.46687683","HOXB2|3212","-0.7169220073","8.708100e-07","0.0115125810773065","chr17:45880000-48560000","Upstream_64243","Intermediate","NA"
"chr19.736137","NCLN|56926","-0.7169125160","8.712350e-07","0.0115125810773065","chr19:1-4720000","Upstream_2449422","Long","NA"
"chr10.73468899","SLC29A3|55315","-0.7169058513","8.715336e-07","0.0115125810773065","chr10:71160000-73800000","Downstream_345758","Intermediate","-0.09405961385282882"
"chr8.81478346","IMPA1|3612","-0.7169017358","8.717180e-07","0.0115125810773065","chr8:79400000-82600000","Downstream_1091848","Long","0.05225506688707552"
"chr19.46997726","C5AR1|728","-0.7168737145","8.729745e-07","0.0115153707625275","chr19:46200000-48360000","Upstream_795552","Long","-0.1654385546277829"
"chr17.46641857","HOXB7|3217","-0.7168696060","8.731589e-07","0.0115153707625275","chr17:45880000-48560000","Downstream_42735","Intermediate","0.05452631124931635"
"chr19.1336178","LRG1|116844","-0.7168597169","8.736028e-07","0.0115153707625275","chr19:1-4720000","Downstream_3200241","Long","-0.12220895188335015"
"chr2.241904302","LOC200772|200772","-0.7167910100","8.766930e-07","0.0115487294793906","chr2:241760000-243040000","GeneBody","Proximal","-0.3175543658608551"
"chr19.48946269","EMP3|2014","-0.7167670052","8.777750e-07","0.0115556083790657","chr19:48360000-49480000","Downstream_112460","Intermediate","-0.3787396270425055"
"chr11.428528","ANO9|338440","-0.7167237293","8.797287e-07","0.0115707816798867","chr11:1-880000","GeneBody","Proximal","0.15603390294938635"
"chr21.45563579","CSTB|1476","-0.7167139761","8.801695e-07","0.0115707816798867","chr21:43520000-48080000","Upstream_367254","Intermediate","-0.22949006707711414"
"chr11.2308590","CARS|833","-0.7167042534","8.806092e-07","0.0115707816798867","chr11:2160000-4160000","Downstream_713560","Long","0.11505762390980212"
"chr10.73461715","VSIR|64115","-0.7166484345","8.831374e-07","0.0115914996450197","chr10:71160000-73800000","Downstream_45599","Intermediate","-0.2516398518237302"
"chr12.56040150","MMP19|4327","-0.7166345486","8.837673e-07","0.0115914996450197","chr12:54840000-56440000","Downstream_189065","Intermediate","-0.056732848099688496"
"chr2.242756284","LOC200772|200772","-0.7166322745","8.838706e-07","0.0115914996450197","chr2:241760000-243040000","Upstream_849417","Long","-0.3322204975944074"
"chr19.39921856","SHKBP1|92799","-0.7166023166","8.852312e-07","0.0116019721893156","chr19:39920000-42920000","Upstream_1160899","Long","0.14118918805653888"
"chr19.4607115","LRG1|116844","-0.7164954403","8.901011e-07","0.011658395669355","chr19:1-4720000","Upstream_66630","Intermediate","-0.053449788319877414"
"chr19.6639965","STXBP2|6813","-0.7164371278","8.927685e-07","0.0116721195987453","chr19:5880000-8120000","Upstream_1061800","Long","-0.09378821050802043"
"chr1.3807161","C1orf174|339448","-0.7164158853","8.937420e-07","0.0116721195987453","chr1:3320000-3960000","GeneBody","Proximal","-0.04961896252993862"
"chr15.42708302","HYPK|25764","-0.7164152117","8.937729e-07","0.0116721195987453","chr15:40640000-45640000","Upstream_1380036","Long","0.17550093214563295"
"chr22.42316130","TSPO|706","-0.7163910176","8.948829e-07","0.0116721195987453","chr22:42080000-43560000","Upstream_1231388","Long","NA"
"chr16.56709703","NLRC5|84166","-0.7163910176","8.948829e-07","0.0116721195987453","chr16:56440000-58680000","Upstream_313692","Intermediate","NA"
"chr11.68597679","CORO1B|57175","-0.7163910176","8.948829e-07","0.0116721195987453","chr11:66920000-68680000","Upstream_1386388","Long","-0.007468529562457693"
"chr17.7492661","CYB5D1|124637","-0.7163748785","8.956241e-07","0.0116721195987453","chr17:6920000-8240000","Upstream_268401","Intermediate","NA"
"chr11.65640050","CATSPER1|117144","-0.7163738245","8.956725e-07","0.0116721195987453","chr11:65360000-66000000","Downstream_144171","Intermediate","NA"
"chr19.3113768","ZNF77|58492","-0.7163570487","8.964435e-07","0.0116746979245129","chr19:1-4720000","Upstream_168800","Intermediate","NA"
"chr10.72084119","H2AFY2|55506","-0.7163449163","8.970015e-07","0.0116746979245129","chr10:71160000-73800000","Downstream_212084","Intermediate","0.04882759226677609"
"chr9.35691285","TLN1|7094","-0.7162929568","8.993949e-07","0.0116751697398447","chr9:35560000-36600000","Downstream_5658","Intermediate","0.08306158784621244"
"chr2.241817222","LOC200772|200772","-0.7162838840","8.998134e-07","0.0116751697398447","chr2:241760000-243040000","Downstream_76810","Intermediate","NA"
"chr17.8869948","PIK3R5|23533","-0.7162743107","9.002552e-07","0.0116751697398447","chr17:8280000-9560000","Upstream_920","Proximal","0.1655386414724299"
"chr19.609484","C19orf25|148223","-0.7162719084","9.003661e-07","0.0116751697398447","chr19:1-4720000","Downstream_851656","Long","0.1248950092504549"
"chr19.39174325","RASGRP4|115727","-0.7162719084","9.003661e-07","0.0116751697398447","chr19:38840000-39440000","Upstream_257381","Intermediate","NA"
"chr6.29974373","HLA-F|3134","-0.7162618466","9.008307e-07","0.0116751697398447","chr6:29600000-30240000","Downstream_268069","Intermediate","NA"
"chr1.36788083","LSM10|84967","-0.7162257970","9.024970e-07","0.0116751697398447","chr1:36520000-36960000","Downstream_68754","Intermediate","0.06743188957698151"
"chr6.109777358","MICAL1|64780","-0.7161751645","9.048423e-07","0.0116751697398447","chr6:109760000-109840000","GeneBody","Proximal","-0.19444428954800771"
"chr19.861051","AZU1|566","-0.7161579033","9.056431e-07","0.0116751697398447","chr19:1-4720000","Downstream_29035","Intermediate","NA"
"chr19.42502933","SHKBP1|92799","-0.7161365594","9.066342e-07","0.0116751697398447","chr19:39920000-42920000","Downstream_1405629","Long","0.009133898248783414"
"chr11.64108252","EHBP1L1|254102","-0.7161236689","9.072333e-07","0.0116751697398447","chr11:63920000-65360000","Upstream_1235255","Long","NA"
"chr2.220313315","CXCR1|3577","-0.7161213932","9.073391e-07","0.0116751697398447","chr2:219000000-220440000","Upstream_1281598","Long","0.18180064405124596"
"chr17.46641681","SNX11|29916","-0.7161049883","9.081021e-07","0.0116751697398447","chr17:45880000-48560000","Downstream_441246","Intermediate","0.012018600113283082"
"chr7.73437408","NCF1|653361","-0.7160875161","9.089153e-07","0.0116751697398447","chr7:72240000-75080000","Upstream_750899","Long","-0.28230774921060237"
"chr7.73437408","NCF1B|654816","-0.7160875161","9.089153e-07","0.0116751697398447","chr7:72240000-75080000","Downstream_787430","Long","-0.28230774921060237"
"chr19.42776543","SHKBP1|92799","-0.7160875161","9.089153e-07","0.0116751697398447","chr19:39920000-42920000","Downstream_1679239","Long","-0.010141147159346388"
"chr17.79056923","SLC16A3|9123","-0.7160875161","9.089153e-07","0.0116751697398447","chr17:79040000-81195210","Upstream_1129348","Long","-0.013287432592101774"
"chr19.6092736","STXBP2|6813","-0.7160875161","9.089153e-07","0.0116751697398447","chr19:5880000-8120000","Upstream_1609029","Long","0.08016350277567681"
"chr7.419265","ADAP1|11033","-0.7160875161","9.089153e-07","0.0116751697398447","chr7:1-1600000","Downstream_518273","Long","-0.15395112868669655"
"chr19.40732291","CLC|1178","-0.7160731638","9.095839e-07","0.0116764920005109","chr19:39920000-42920000","Upstream_503624","Long","-0.20643989369928362"
"chr19.4059478","LRG1|116844","-0.7160048924","9.127703e-07","0.0117036150205463","chr19:1-4720000","Downstream_476941","Intermediate","NA"
"chr19.6729282","PET100|100131801","-0.7160035995","9.128307e-07","0.0117036150205463","chr19:5880000-8120000","Upstream_965339","Long","NA"
"chr11.71794004","IL18BP|10068","-0.7159784829","9.140056e-07","0.0117062343348027","chr11:71480000-72240000","Downstream_77244","Intermediate","0.1626431525375529"
"chr19.591718","LRG1|116844","-0.7159749878","9.141692e-07","0.0117062343348027","chr19:1-4720000","Downstream_3944701","Long","-0.3519496689425636"
"chr17.7463848","TNFSF12-TNFSF13|407977","-0.7159462025","9.155177e-07","0.0117162341811373","chr17:6920000-8240000","GeneBody","Proximal","-0.24012361937371032"
"chr12.663145","CACNA2D4|93589","-0.7159048490","9.174581e-07","0.0117256943770611","chr12:1-2120000","Downstream_1237976","Long","NA"
"chr22.46403654","NUP50|10762","-0.7158999213","9.176895e-07","0.0117256943770611","chr22:45480000-47120000","Downstream_819759","Long","0.16544944366689918"
"chr16.31549082","ITGAM|3684","-0.7158800404","9.186239e-07","0.0117256943770611","chr16:30040000-34160000","Downstream_204870","Intermediate","0.010126946323277047"
"chr5.177933168","PDLIM7|9260","-0.7158761840","9.188053e-07","0.0117256943770611","chr5:176520000-178040000","Upstream_1008562","Long","-0.18561583501893747"
"chrX.152758164","ZNF185|7739","-0.7158683230","9.191751e-07","0.0117256943770611","chrX:151920000-153200000","Downstream_616141","Long","0.013222912622696353"
"chr11.64110053","NAALADL1|10004","-0.7158579070","9.196652e-07","0.0117256943770611","chr11:63920000-65360000","Downstream_702235","Long","NA"
"chr12.1952798","CACNA2D4|93589","-0.7158301158","9.209743e-07","0.0117278975205709","chr12:1-2120000","GeneBody","Proximal","NA"
"chr1.2347035","MMEL1|79258","-0.7158301158","9.209743e-07","0.0117278975205709","chr1:1800000-2760000","Downstream_175041","Intermediate","-0.1421341793942735"
"chr17.47297269","SNX11|29916","-0.7157760660","9.235250e-07","0.0117531281764026","chr17:45880000-48560000","Downstream_1096834","Long","-0.11465021006379382"
"chr19.720142","LRG1|116844","-0.7157157294","9.263801e-07","0.0117821992634125","chr19:1-4720000","Downstream_3816277","Long","NA"
"chr1.1444231","NADK|65220","-0.7157029832","9.269843e-07","0.0117826240225958","chr1:800000-1800000","Downstream_238438","Intermediate","-0.05155281043097026"
"chr2.242713854","LOC200772|200772","-0.7156419394","9.298829e-07","0.011796002531587","chr2:241760000-243040000","Upstream_806987","Long","-0.38383683209843067"
"chr20.62198575","LAMA5|3911","-0.7156366041","9.301366e-07","0.011796002531587","chr20:60720000-62920000","Upstream_1256208","Long","NA"
"chr22.20226757","GGT2|728441","-0.7156184457","9.310007e-07","0.011796002531587","chr22:19880000-22320000","Downstream_1335503","Long","0.11504315433421719"
"chr19.51198155","SIGLEC10|89790","-0.7156184457","9.310007e-07","0.011796002531587","chr19:50440000-52240000","Downstream_715118","Long","NA"
"chr5.176779900","RAB24|53917","-0.7156051395","9.316343e-07","0.011796002531587","chr5:176520000-178040000","Upstream_49156","Intermediate","0.08952754879642237"
"chr19.18546588","SSBP4|170463","-0.7156051395","9.316343e-07","0.011796002531587","chr19:18520000-19560000","Downstream_1217","Proximal","NA"
"chr17.46651325","HOXB6|3216","-0.7155820501","9.327347e-07","0.011796002531587","chr17:45880000-48560000","Downstream_20312","Intermediate","NA"
"chr14.21486348","RNASE3|6037","-0.7155727156","9.331799e-07","0.011796002531587","chr14:20760000-21560000","Downstream_125842","Intermediate","NA"
"chr5.1211348","LPCAT1|79888","-0.7155727156","9.331799e-07","0.011796002531587","chr5:1-2080000","Downstream_245245","Intermediate","0.03978042074104157"
"chr22.37916102","CSF2RB|1439","-0.7155184999","9.357696e-07","0.0118112930690809","chr22:36880000-37960000","Downstream_579612","Long","0.11312556738730639"
"chr21.45564280","GATD3A|8209","-0.7155129484","9.360352e-07","0.0118112930690809","chr21:43520000-48080000","GeneBody","Proximal","-0.1811260517621829"
"chr17.7340201","TNFSF12-TNFSF13|407977","-0.7155029318","9.365145e-07","0.0118112930690809","chr17:6920000-8240000","Upstream_112213","Intermediate","-0.15794066839083623"
"chr19.18375258","MPV17L2|84769","-0.7154995088","9.366783e-07","0.0118112930690809","chr19:18240000-18520000","Downstream_67501","Intermediate","-0.02887927986536206"
"chr12.1920535","CACNA2D4|93589","-0.7154784760","9.376857e-07","0.0118167775892885","chr12:1-2120000","GeneBody","Proximal","-0.696570602246788"
"chr20.62609249","DNAJC5|80331","-0.7154358160","9.397319e-07","0.0118353384564988","chr20:60720000-62920000","Downstream_41866","Intermediate","NA"
"chr1.2169260","MMEL1|79258","-0.7154073943","9.410974e-07","0.0118453089230604","chr1:1800000-2760000","Downstream_352816","Intermediate","NA"
"chr17.7463826","TNFSF12-TNFSF13|407977","-0.7153897169","9.419476e-07","0.0118487852647812","chr17:6920000-8240000","GeneBody","Proximal","-0.21318455006712952"
"chr12.6883098","TAPBPL|55080","-0.7153197648","9.453191e-07","0.0118574991958243","chr12:6360000-7280000","Downstream_307416","Intermediate","NA"
"chr5.177933165","PROP1|5626","-0.7153153153","9.455339e-07","0.0118574991958243","chr5:176520000-178040000","Upstream_509923","Long","-0.152326198462917"
"chr17.72599149","CD300LF|146722","-0.7153153153","9.455339e-07","0.0118574991958243","chr17:72200000-72800000","Downstream_91301","Intermediate","0.07677035400374069"
"chr11.65553849","EHBP1L1|254102","-0.7152822140","9.471334e-07","0.0118574991958243","chr11:65360000-66000000","Downstream_193729","Intermediate","0.05358988147141344"
"chr17.77810174","LGALS3BP|3959","-0.7152786776","9.473045e-07","0.0118574991958243","chr17:76960000-78000000","Upstream_833984","Long","0.13227824188741028"
"chr19.39356501","RASGRP4|115727","-0.7152529263","9.485508e-07","0.0118574991958243","chr19:38840000-39440000","Upstream_439557","Intermediate","0.13626925774355886"
"chr1.204329208","CYB5R1|51706","-0.7152420422","9.490780e-07","0.0118574991958243","chr1:201000000-205440000","Upstream_1392801","Long","0.14629154003253486"
"chr19.42776567","CLC|1178","-0.7152420422","9.490780e-07","0.0118574991958243","chr19:39920000-42920000","Upstream_2547900","Long","-0.028327679011094276"
"chr9.139515006","CARD9|64170","-0.7152420422","9.490780e-07","0.0118574991958243","chr9:139200000-140280000","Upstream_246874","Intermediate","-0.08498805889200114"
"chr11.64661023","NAALADL1|10004","-0.7152338282","9.494760e-07","0.0118574991958243","chr11:63920000-65360000","Downstream_151265","Intermediate","NA"
"chr1.42128547","B4GALT2|8704","-0.7152326419","9.495335e-07","0.0118574991958243","chr1:40880000-46720000","Upstream_2316066","Long","0.2252867772969176"
"chr19.36499679","SDHAF1|644096","-0.7152326419","9.495335e-07","0.0118574991958243","chr19:35520000-36560000","Downstream_12460","Intermediate","0.3971432469809307"
"chr17.46604643","HOXB6|3216","-0.7151334883","9.543510e-07","0.0119104533838785","chr17:45880000-48560000","Downstream_66994","Intermediate","NA"
"chr16.1820960","MSRB1|51734","-0.7150980905","9.560762e-07","0.0119175735474016","chr16:1320000-2040000","Downstream_167249","Intermediate","-0.12374085110535554"
"chr11.63319053","PLAAT2|54979","-0.7150980905","9.560762e-07","0.0119175735474016","chr11:61200000-63920000","Downstream_1187","Proximal","NA"
"chr1.203619359","CYB5R1|51706","-0.7150579151","9.580378e-07","0.0119348180474309","chr1:201000000-205440000","Upstream_682952","Long","0.09249240424754904"
"chr22.42109714","NDUFA6|4700","-0.7150185641","9.599627e-07","0.011942827303027","chr22:42080000-43560000","Downstream_371813","Intermediate","0.0958922878789568"
"chr17.48255925","HOXB6|3216","-0.7149951775","9.611084e-07","0.011942827303027","chr17:45880000-48560000","Upstream_1573572","Long","0.06949074022668605"
"chr22.43738193","PARVB|29780","-0.7149845757","9.616281e-07","0.011942827303027","chr22:43680000-45240000","Upstream_656896","Long","NA"
"chr11.1861535","CTSD|1509","-0.7149701227","9.623371e-07","0.011942827303027","chr11:1640000-2160000","Upstream_76314","Intermediate","NA"
"chr17.79259051","CYBC1|79415","-0.7149562290","9.630192e-07","0.011942827303027","chr17:79040000-81195210","Downstream_1141412","Long","-0.2536021982903164"
"chr11.65401690","KAT5|10524","-0.7149562290","9.630192e-07","0.011942827303027","chr11:65360000-66000000","Upstream_77775","Intermediate","NA"
"chr19.55174482","LILRB1|10859","-0.7149490472","9.633719e-07","0.011942827303027","chr19:54960000-55560000","Downstream_25504","Intermediate","-0.30897334697343387"
"chr17.47297310","HOXB3|3213","-0.7149385471","9.638878e-07","0.011942827303027","chr17:45880000-48560000","Upstream_615037","Long","0.0016809557099969922"
"chr1.960477","NADK|65220","-0.7148745848","9.670359e-07","0.0119746454405768","chr1:800000-1800000","Downstream_722192","Long","-0.04713614286978392"
"chr1.1017785","ISG15|9636","-0.7148070515","9.703701e-07","0.0120087284908085","chr1:800000-1800000","Downstream_67866","Intermediate","0.25772189641347043"
"chr10.73468911","H2AFY2|55506","-0.7147390026","9.737403e-07","0.0120202156086959","chr10:71160000-73800000","Downstream_1596876","Long","-0.33907754469217205"
"chr11.47787637","ACP2|53","-0.7147309650","9.741391e-07","0.0120202156086959","chr11:45880000-47880000","Upstream_517181","Long","NA"
"chr7.72738617","NCF1|653361","-0.7147271092","9.743305e-07","0.0120202156086959","chr7:72240000-75080000","Upstream_1449690","Long","-0.047331300872148485"
"chr7.72738617","NCF1B|654816","-0.7147271092","9.743305e-07","0.0120202156086959","chr7:72240000-75080000","Downstream_88639","Intermediate","-0.047331300872148485"
"chr17.46697130","SNX11|29916","-0.7147178083","9.747922e-07","0.0120202156086959","chr17:45880000-48560000","Downstream_496695","Intermediate","NA"
"chr14.93702027","IFI27L2|83982","-0.7147178083","9.747922e-07","0.0120202156086959","chr14:93240000-94960000","Downstream_892087","Long","0.11579251175574909"
"chr22.50929131","SCO2|9997","-0.7146913151","9.761085e-07","0.0120262773872703","chr22:50600000-51304566","Downstream_32864","Intermediate","NA"
"chr20.61185255","LAMA5|3911","-0.7146844679","9.764490e-07","0.0120262773872703","chr20:60720000-62920000","Upstream_242888","Intermediate","-0.04968914444248092"
"chr16.50325463","SNX20|124460","-0.7146537131","9.779796e-07","0.0120378309387241","chr16:49400000-50880000","Downstream_374746","Intermediate","0.12150283206034442"
"chr17.46893921","HOXB3|3213","-0.7146421953","9.785534e-07","0.0120378309387241","chr17:45880000-48560000","Upstream_211648","Intermediate","NA"
"chr19.7967841","STXBP2|6813","-0.7146170187","9.798087e-07","0.0120460943716554","chr19:5880000-8120000","Downstream_255083","Intermediate","-0.05660437395333244"
"chr6.41516378","TREM1|54210","-0.7145933793","9.809887e-07","0.0120534227549461","chr6:40960000-41680000","Upstream_261922","Intermediate","-0.06341115982439921"
"chr19.3573813","MFSD12|126321","-0.7145611644","9.825989e-07","0.0120568568365071","chr19:1-4720000","GeneBody","Proximal","0.1542429549215394"
"chr19.498562","MOB3A|126308","-0.7145431145","9.835022e-07","0.0120568568365071","chr19:1-4720000","Downstream_1572473","Long","0.07606933142839784"
"chr2.242434806","PPP1R7|5510","-0.7145181364","9.847533e-07","0.0120568568365071","chr2:241760000-243040000","Downstream_311740","Intermediate","NA"
"chr17.7339887","PLSCR3|57048","-0.7145156469","9.848781e-07","0.0120568568365071","chr17:6920000-8240000","Upstream_32472","Intermediate","-0.0802105369042573"
"chr15.41806189","LTK|4058","-0.7144912643","9.861010e-07","0.0120568568365071","chr15:40640000-45640000","Upstream_105","Proximal","-0.38162530191844335"
"chr2.131113021","PTPN18|26469","-0.7144882357","9.862530e-07","0.0120568568365071","chr2:130760000-132520000","Upstream_557","Proximal","-0.30190242462995315"
"chr16.31580287","ITGAX|3687","-0.7144777635","9.867788e-07","0.0120568568365071","chr16:30040000-34160000","Downstream_185970","Intermediate","NA"
"chr19.42776567","SHKBP1|92799","-0.7144696426","9.871866e-07","0.0120568568365071","chr19:39920000-42920000","Downstream_1679263","Long","0.03906613893295568"
"chr11.64611152","NAALADL1|10004","-0.7144696426","9.871866e-07","0.0120568568365071","chr11:63920000-65360000","Downstream_201136","Intermediate","NA"
"chr19.54485699","OSCAR|126014","-0.7144663752","9.873508e-07","0.0120568568365071","chr19:54080000-54600000","Downstream_112232","Intermediate","-0.3311686557282469"
"chr16.67184159","TPPP3|51673","-0.7144335829","9.889996e-07","0.0120568568365071","chr16:66320000-67520000","Downstream_239551","Intermediate","NA"
"chr11.64769672","SCYL1|57410","-0.7144300282","9.891785e-07","0.0120568568365071","chr11:63920000-65360000","Upstream_522874","Long","0.08680967173131107"
"chr17.46604561","HOXB2|3212","-0.7144185205","9.897578e-07","0.0120568568365071","chr17:45880000-48560000","Downstream_13693","Intermediate","-0.407693732380295"
"chr19.10655586","ICAM3|3385","-0.7144185205","9.897578e-07","0.0120568568365071","chr19:9880000-11000000","Upstream_205088","Intermediate","NA"
"chr11.64020136","EHBP1L1|254102","-0.7144064949","9.903635e-07","0.0120568568365071","chr11:63920000-65360000","Upstream_1323371","Long","NA"
"chr1.27687158","FGR|2268","-0.7144015311","9.906136e-07","0.0120568568365071","chr1:27240000-28040000","Downstream_251415","Intermediate","-0.3981926654461969"
"chr17.46188509","HOXB6|3216","-0.7143869054","9.913509e-07","0.0120587204936455","chr17:45880000-48560000","Downstream_483128","Intermediate","NA"
"chr5.1386679","LPCAT1|79888","-0.7143549699","9.929626e-07","0.0120641069377758","chr5:1-2080000","Downstream_69914","Intermediate","-0.030200175037567598"
"chr5.96038306","CAST|831","-0.7143549699","9.929626e-07","0.0120641069377758","chr5:95160000-96480000","GeneBody","Proximal","-0.23873220624651617"
"chr22.37956135","CSF2RB|1439","-0.7142857143","9.964659e-07","0.0120964126384574","chr22:36880000-37960000","Downstream_619645","Long","-0.03478060094856913"
"chr3.49060336","DAG1|1605","-0.7142792485","9.967936e-07","0.0120964126384574","chr3:46960000-50160000","Upstream_445808","Intermediate","0.11756608407970494"
"chr2.220156225","TMBIM1|64114","-0.7142306696","9.992585e-07","0.0121068559195625","chr2:219000000-220440000","Upstream_998917","Long","NA"
"chr17.7339904","CD68|968","-0.7142306696","9.992585e-07","0.0121068559195625","chr17:6920000-8240000","Upstream_142879","Intermediate","-0.3123153711967573"
"chr1.110439498","CSF1|1435","-0.7142276144","9.994137e-07","0.0121068559195625","chr1:109600000-110640000","Upstream_13364","Intermediate","0.27739107489860193"
"chr19.3384918","PCSK4|54760","-0.7142029746","1.000666e-06","0.0121078151789039","chr19:1-4720000","Upstream_1894168","Long","0.2757248775424932"
"chr17.45929414","HOXB5|3215","-0.7142029746","1.000666e-06","0.0121078151789039","chr17:45880000-48560000","Downstream_739203","Long","0.19374173713033155"
"chr16.3550080","ROGDI|79641","-0.7141728584","1.002199e-06","0.0121121646164022","chr16:3080000-5120000","Downstream_1296887","Long","-0.14217054999190343"
"chr14.24780268","CIDEB|27141","-0.7141728584","1.002199e-06","0.0121121646164022","chr14:23440000-24960000","GeneBody","Proximal","-0.3738615807137711"
"chr19.2537741","LRG1|116844","-0.7141591092","1.002900e-06","0.0121133532304883","chr19:1-4720000","Downstream_1998678","Long","-0.3232357704009549"
"chr17.4835347","CAMTA2|23125","-0.7141479028","1.003471e-06","0.0121133532304883","chr17:4800000-6920000","Downstream_35938","Intermediate","NA"
"chr16.3630897","ROGDI|79641","-0.7140940477","1.006221e-06","0.012139450632896","chr16:3080000-5120000","Downstream_1216070","Long","-0.08343960088840223"
"chr17.72450607","CD300C|10871","-0.7140573802","1.008097e-06","0.0121445576838054","chr17:72200000-72800000","Downstream_86638","Intermediate","-0.06960662572573463"
"chr22.37655614","NCF4|4689","-0.7140374604","1.009117e-06","0.0121445576838054","chr22:36880000-37960000","Downstream_381558","Intermediate","NA"
"chr19.54485690","OSCAR|126014","-0.7140284442","1.009580e-06","0.0121445576838054","chr19:54080000-54600000","Downstream_112241","Intermediate","-0.17829120381924124"
"chr2.242139941","LOC200772|200772","-0.7140283722","1.009583e-06","0.0121445576838054","chr2:241760000-243040000","Upstream_233074","Intermediate","NA"
"chr11.46373906","ACP2|53","-0.7140283140","1.009586e-06","0.0121445576838054","chr11:45880000-47880000","Downstream_886945","Long","0.1399319913596934"
"chr1.45127653","TMEM53|79639","-0.7139731036","1.012421e-06","0.0121555374553972","chr1:40880000-46720000","GeneBody","Proximal","0.07694326092630183"
"chr17.46641994","HOXB6|3216","-0.7139644647","1.012865e-06","0.0121555374553972","chr17:45880000-48560000","Downstream_29643","Intermediate","NA"
"chr19.808301","MED16|10025","-0.7139639645","1.012891e-06","0.0121555374553972","chr19:1-4720000","Downstream_59659","Intermediate","NA"
"chr11.64631338","GPR137|56834","-0.7139547096","1.013367e-06","0.0121555374553972","chr11:63920000-65360000","Downstream_574367","Long","0.09935771549498719"
"chr1.36787951","LSM10|84967","-0.7139455578","1.013838e-06","0.0121555374553972","chr1:36520000-36960000","Downstream_68886","Intermediate","NA"
"chr17.79125265","SLC16A3|9123","-0.7139181186","1.015252e-06","0.0121555374553972","chr17:79040000-81195210","Upstream_1061006","Long","-0.04853288766203148"
"chr1.150131489","C1orf54|79630","-0.7139181186","1.015252e-06","0.0121555374553972","chr1:149800000-151200000","Upstream_109109","Intermediate","0.10476746611625755"
"chr21.43237089","MX2|4600","-0.7139117348","1.015581e-06","0.0121555374553972","chr21:42440000-43520000","Downstream_455773","Intermediate","NA"
"chr7.98978836","ZNF394|84124","-0.7138811145","1.017161e-06","0.0121555374553972","chr7:98480000-99640000","Downstream_105304","Intermediate","NA"
"chr21.43237087","MX2|4600","-0.7138803372","1.017201e-06","0.0121555374553972","chr21:42440000-43520000","Downstream_455771","Intermediate","NA"
"chr7.73747171","NCF1B|654816","-0.7138443206","1.019062e-06","0.0121555374553972","chr7:72240000-75080000","Downstream_1097193","Long","-0.2526254387058726"
"chr11.65640040","CATSPER1|117144","-0.7138443206","1.019062e-06","0.0121555374553972","chr11:65360000-66000000","Downstream_144181","Intermediate","NA"
"chr7.73747171","NCF1|653361","-0.7138443206","1.019062e-06","0.0121555374553972","chr7:72240000-75080000","Upstream_441136","Intermediate","-0.2526254387058726"
"chr15.42186824","CHP1|11261","-0.7138360657","1.019489e-06","0.0121555374553972","chr15:40640000-45640000","Downstream_612782","Long","-0.0791787178173461"
"chr14.24780635","CIDEB|27141","-0.7137972026","1.021502e-06","0.0121555374553972","chr14:23440000-24960000","GeneBody","Proximal","-0.4940926923608202"
"chr9.91150280","CDK20|23552","-0.7137786574","1.022463e-06","0.0121555374553972","chr9:90520000-91800000","Upstream_560613","Long","NA"
"chr19.47157917","DMWD|1762","-0.7137737200","1.022720e-06","0.0121555374553972","chr19:46200000-48360000","Upstream_861858","Long","0.1797046590296917"
"chr17.7492878","TNFSF12-TNFSF13|407977","-0.7137737200","1.022720e-06","0.0121555374553972","chr17:6920000-8240000","Downstream_27961","Intermediate","-0.14363220552147957"
"chr17.7339899","CD68|968","-0.7137737200","1.022720e-06","0.0121555374553972","chr17:6920000-8240000","Upstream_142884","Intermediate","-0.390397052602016"
"chr19.2424106","AZU1|566","-0.7137709138","1.022865e-06","0.0121555374553972","chr19:1-4720000","Downstream_1592090","Long","-0.23194239921403084"
"chr10.72260611","H2AFY2|55506","-0.7137709138","1.022865e-06","0.0121555374553972","chr10:71160000-73800000","Downstream_388576","Intermediate","0.06603451804443193"
"chr17.7339887","TNFSF13|8741","-0.7137431976","1.024305e-06","0.012158436342844","chr17:6920000-8240000","Upstream_121720","Intermediate","-0.21603063147890983"
"chr19.4060130","LRG1|116844","-0.7137165080","1.025692e-06","0.012158436342844","chr19:1-4720000","Downstream_476289","Intermediate","NA"
"chr11.65553846","EHBP1L1|254102","-0.7137165080","1.025692e-06","0.012158436342844","chr11:65360000-66000000","Downstream_193726","Intermediate","-0.05306324922335077"
"chr8.25056042","PTK2B|2185","-0.7137155375","1.025743e-06","0.012158436342844","chr8:24320000-28200000","Upstream_2112955","Long","-0.01513481746792869"
"chr17.46825036","HOXB6|3216","-0.7136972430","1.026695e-06","0.012158436342844","chr17:45880000-48560000","Upstream_142683","Intermediate","-0.07033931217474665"
"chr17.62010006","FTSJ3|117246","-0.7136972430","1.026695e-06","0.012158436342844","chr17:61840000-62720000","Upstream_102635","Intermediate","0.027055959027748624"
"chr11.68517861","CDK2AP2|10263","-0.7136869345","1.027232e-06","0.012158436342844","chr11:66920000-68680000","Upstream_1241742","Long","NA"
"chr17.46641655","SNX11|29916","-0.7136603864","1.028616e-06","0.0121665014771939","chr17:45880000-48560000","Downstream_441220","Intermediate","0.014708507880030931"
"chr17.46641687","HOXB4|3214","-0.7136419235","1.029580e-06","0.0121665014771939","chr17:45880000-48560000","Downstream_11186","Intermediate","-0.25382828452599876"
"chr16.30908502","ITGAM|3684","-0.7136286882","1.030271e-06","0.0121665014771939","chr16:30040000-34160000","Upstream_362807","Intermediate","-0.08750615744351174"
"chr22.42315709","NAGA|4668","-0.7136286882","1.030271e-06","0.0121665014771939","chr22:42080000-43560000","Downstream_138647","Intermediate","NA"
"chr1.153762187","SLC27A3|11000","-0.7136144560","1.031015e-06","0.0121683261107919","chr1:153440000-154240000","Downstream_9555","Intermediate","NA"
"chr19.3375783","LRG1|116844","-0.7135594326","1.033895e-06","0.0121953439203286","chr19:1-4720000","Downstream_1160636","Long","-0.1644407828524293"
"chr2.241907254","LOC200772|200772","-0.7135198544","1.035971e-06","0.0122089034961805","chr2:241760000-243040000","Upstream_387","Proximal","NA"
"chr7.3129275","LFNG|3955","-0.7134952155","1.037266e-06","0.0122089034961805","chr7:2440000-3240000","Downstream_560465","Long","-0.0026195160355831394"
"chr9.127019995","NDUFA8|4702","-0.7134952155","1.037266e-06","0.0122089034961805","chr9:124200000-127120000","Upstream_2097898","Long","-0.017799365075962054"
"chr19.52206246","SIGLEC10|89790","-0.7134579715","1.039225e-06","0.0122089034961805","chr19:50440000-52240000","Upstream_285190","Intermediate","-0.06098182597143659"
"chr19.1071741","SEMA6B|10501","-0.7134576339","1.039243e-06","0.0122089034961805","chr19:1-4720000","Downstream_3470857","Long","NA"
"chr19.39360804","RASGRP4|115727","-0.7134507026","1.039608e-06","0.0122089034961805","chr19:38840000-39440000","Upstream_443860","Intermediate","NA"
"chr14.24804211","CIDEB|27141","-0.7134490928","1.039693e-06","0.0122089034961805","chr14:23440000-24960000","Upstream_23576","Intermediate","-0.06149695258788421"
"chr19.18385751","MPV17L2|84769","-0.7134307242","1.040661e-06","0.0122089034961805","chr19:18240000-18520000","Downstream_77994","Intermediate","NA"
"chr16.50743649","SNX20|124460","-0.7134307242","1.040661e-06","0.0122089034961805","chr16:49400000-50880000","Upstream_28386","Intermediate","NA"
"chr17.46604393","SNX11|29916","-0.7134028343","1.042132e-06","0.0122089034961805","chr17:45880000-48560000","Downstream_403958","Intermediate","0.15926296454721472"
"chr22.37625197","NCF4|4689","-0.7134026542","1.042142e-06","0.0122089034961805","chr22:36880000-37960000","Downstream_351141","Intermediate","NA"
"chr4.2935592","MFSD10|10227","-0.7134026542","1.042142e-06","0.0122089034961805","chr4:1640000-3520000","GeneBody","Proximal","-0.2980426445914028"
"chr1.203103712","IPO9-AS1|100873949","-0.7133904529","1.042786e-06","0.0122095187336415","chr1:201000000-205440000","Upstream_1305026","Long","NA"
"chr3.127392403","MGLL|11343","-0.7133291884","1.046027e-06","0.0122392251457026","chr3:127240000-127760000","Downstream_15504","Intermediate","-0.07527462447678855"
"chr17.48255603","HOXB5|3215","-0.7133201018","1.046509e-06","0.0122392251457026","chr17:45880000-48560000","Upstream_1584281","Long","0.16038772840588028"
"chr17.7452563","TNFSF12|8742","-0.7133020158","1.047467e-06","0.0122434924096234","chr17:6920000-8240000","GeneBody","Proximal","-0.14894499047784138"
"chr20.60881105","ADRM1|11047","-0.7132610514","1.049642e-06","0.0122581070375707","chr20:60720000-62920000","GeneBody","Proximal","-0.6402036019442653"
"chr10.73417924","H2AFY2|55506","-0.7132561133","1.049905e-06","0.0122581070375707","chr10:71160000-73800000","Downstream_1545889","Long","-0.20404907599245364"
"chr17.27292092","SEZ6|124925","-0.7132192104","1.051868e-06","0.012274083579186","chr17:26800000-29160000","GeneBody","Proximal","0.11451451249060862"
"chr19.33723736","PEPD|5184","-0.7132004054","1.052870e-06","0.0122788346446045","chr19:33680000-34640000","Downstream_154118","Intermediate","0.16340623819319086"
"chr19.4090221","C19orf25|148223","-0.7131730147","1.054331e-06","0.0122889302954461","chr19:1-4720000","Upstream_2610667","Long","0.04503111879364922"
"chr7.149502585","GIMAP4|55303","-0.7131449220","1.055831e-06","0.0122945713951042","chr7:148840000-150680000","Upstream_761778","Long","0.001914666339261572"
"chr20.62317768","LAMA5|3911","-0.7131175722","1.057293e-06","0.0122945713951042","chr20:60720000-62920000","Upstream_1375401","Long","NA"
"chr21.45563228","GATD3A|8209","-0.7131175722","1.057293e-06","0.0122945713951042","chr21:43520000-48080000","GeneBody","Proximal","-0.16496112894505263"
"chr2.242713757","LOC200772|200772","-0.7131082175","1.057793e-06","0.0122945713951042","chr2:241760000-243040000","Upstream_806890","Long","-0.4205966922624939"
"chr19.6249340","MCOLN1|57192","-0.7131082175","1.057793e-06","0.0122945713951042","chr19:5880000-8120000","Upstream_1338170","Long","NA"
"chr16.3120164","ROGDI|79641","-0.7130904937","1.058742e-06","0.0122986765510805","chr16:3080000-5120000","Downstream_1726803","Long","-0.2813853065265368"
"chr1.28501718","PTAFR|5724","-0.7129987130","1.063669e-06","0.0123307558260556","chr1:28040000-31400000","GeneBody","Proximal","-0.44957186602479154"
"chr20.62317774","CABLES2|81928","-0.7129987130","1.063669e-06","0.0123307558260556","chr20:60720000-62920000","Upstream_1335434","Long","0.08631477655165919"
"chr11.64035266","NAALADL1|10004","-0.7129987130","1.063669e-06","0.0123307558260556","chr11:63920000-65360000","Downstream_777022","Long","NA"
"chr3.53080635","PRKCD|5580","-0.7129945473","1.063893e-06","0.0123307558260556","chr3:51920000-53320000","Upstream_109388","Intermediate","-0.09889522397685532"
"chr19.36500512","TYROBP|7305","-0.7129792182","1.064718e-06","0.0123333927771212","chr19:35520000-36560000","Upstream_101316","Intermediate","NA"
"chr19.42503228","SHKBP1|92799","-0.7129667003","1.065393e-06","0.0123342901871593","chr19:39920000-42920000","Downstream_1405924","Long","-0.05430614764356422"
"chr22.39178427","APOBEC3A|200315","-0.7129428394","1.066679e-06","0.0123411933889216","chr22:38240000-42040000","Upstream_170317","Intermediate","NA"
"chr17.48204858","HOXB6|3216","-0.7129334553","1.067185e-06","0.0123411933889216","chr17:45880000-48560000","Upstream_1522505","Long","-0.21742970026904734"
"chr19.3369766","AZU1|566","-0.7129192262","1.067953e-06","0.0123419473948013","chr19:1-4720000","Downstream_2537750","Long","-0.20335613212931952"
"chr22.42765512","NFAM1|150372","-0.7129100941","1.068446e-06","0.0123419473948013","chr22:42080000-43560000","Downstream_10902","Intermediate","NA"
"chr11.67803806","CDK2AP2|10263","-0.7128330604","1.072615e-06","0.0123715227551808","chr11:66920000-68680000","Upstream_527687","Long","-0.06045466961335405"
"chr19.4053180","LRG1|116844","-0.7128134333","1.073679e-06","0.0123715227551808","chr19:1-4720000","Downstream_483239","Intermediate","NA"
"chr17.46641697","SNX11|29916","-0.7128043126","1.074174e-06","0.0123715227551808","chr17:45880000-48560000","Downstream_441262","Intermediate","0.011271546067678708"
"chr2.66673282","MEIS1|4211","-0.7127895419","1.074976e-06","0.0123715227551808","chr2:65800000-68240000","GeneBody","Proximal","-0.4010039465504377"
"chr11.65640089","CATSPER1|117144","-0.7127871821","1.075105e-06","0.0123715227551808","chr11:65360000-66000000","Downstream_144132","Intermediate","-0.20344107972061487"
"chr1.1134236","ATAD3A|55210","-0.7127838847","1.075284e-06","0.0123715227551808","chr1:800000-1800000","Upstream_313293","Intermediate","0.15032469740786217"
"chr6.109777382","MICAL1|64780","-0.7127789359","1.075553e-06","0.0123715227551808","chr6:109760000-109840000","GeneBody","Proximal","-0.27055922412428607"
"chr22.37956344","NCF4|4689","-0.7127564923","1.076773e-06","0.0123715227551808","chr22:36880000-37960000","Downstream_682288","Long","-0.01582985192500483"
"chr17.46696993","CALCOCO2|10241","-0.7127434454","1.077483e-06","0.0123715227551808","chr17:45880000-48560000","Upstream_211355","Intermediate","0.19756406980261604"
"chr1.10690866","MTOR|2475","-0.7127413127","1.077599e-06","0.0123715227551808","chr1:9760000-12040000","Downstream_475724","Intermediate","NA"
"chr17.72599149","CD300C|10871","-0.7127413127","1.077599e-06","0.0123715227551808","chr17:72200000-72800000","Upstream_56868","Intermediate","-0.010774061116275341"
"chr1.153762176","SLC27A3|11000","-0.7126673769","1.081631e-06","0.0124090329119911","chr1:153440000-154240000","Downstream_9544","Intermediate","NA"
"chr20.62574262","ADRM1|11047","-0.7126476701","1.082708e-06","0.0124090329119911","chr20:60720000-62920000","Downstream_1690345","Long","NA"
"chr22.38071651","LGALS1|3956","-0.7126406138","1.083094e-06","0.0124090329119911","chr22:37960000-38240000","GeneBody","Proximal","NA"
"chr20.62198628","LAMA5|3911","-0.7126294577","1.083704e-06","0.0124090329119911","chr20:60720000-62920000","Upstream_1256261","Long","-0.24582280668589254"
"chr20.60881035","ADRM1|11047","-0.7126264035","1.083872e-06","0.0124090329119911","chr20:60720000-62920000","GeneBody","Proximal","-0.6522787091969017"
"chr22.37742350","CSF2RB|1439","-0.7125564903","1.087704e-06","0.012435238143255","chr22:36880000-37960000","Downstream_405860","Intermediate","NA"
"chr17.47297314","SNX11|29916","-0.7125556346","1.087751e-06","0.012435238143255","chr17:45880000-48560000","Downstream_1096879","Long","-0.12731235904000002"
"chr11.64815175","NAALADL1|10004","-0.7125431632","1.088436e-06","0.012435238143255","chr11:63920000-65360000","GeneBody","Proximal","-0.44613900568665793"
"chr5.176935442","DOK3|79930","-0.7125337693","1.088952e-06","0.012435238143255","chr5:176520000-178040000","GeneBody","Proximal","NA"
"chr8.124835719","TMEM65|157378","-0.7125297653","1.089173e-06","0.012435238143255","chr8:124240000-125480000","Downstream_488510","Intermediate","NA"
"chr19.42426755","SERTAD3|29946","-0.7124839125","1.091696e-06","0.0124502711578785","chr19:39920000-42920000","Upstream_1476144","Long","NA"
"chr11.64483224","PPP2R5B|5526","-0.7124839125","1.091696e-06","0.0124502711578785","chr11:63920000-65360000","Upstream_201799","Intermediate","NA"
"chr19.3573813","SIRT6|51548","-0.7124629852","1.092850e-06","0.0124543005542826","chr19:1-4720000","Downstream_600291","Long","0.20361037812431768"
"chr22.42470326","PHETA2|150368","-0.7124556247","1.093256e-06","0.0124543005542826","chr22:42080000-43560000","GeneBody","Proximal","-0.22206768078546826"
"chr10.73468881","SAR1A|56681","-0.7124277073","1.094797e-06","0.0124581048574669","chr10:71160000-73800000","Upstream_1538603","Long","0.07685526274784904"
"chr1.1118084","ISG15|9636","-0.7124277073","1.094797e-06","0.0124581048574669","chr1:800000-1800000","Downstream_168165","Intermediate","0.03953651911950104"
"chr10.134499085","ADAM8|101","-0.7124010569","1.096270e-06","0.0124679934710468","chr10:133960000-135440000","Downstream_576820","Long","-0.08527229411802179"
"chr10.99080842","FRAT2|23401","-0.7123449937","1.099374e-06","0.0124906463546065","chr10:98120000-99120000","Downstream_11411","Intermediate","0.06952987385343588"
"chr11.64815241","NAALADL1|10004","-0.7123432307","1.099472e-06","0.0124906463546065","chr11:63920000-65360000","GeneBody","Proximal","-0.4094126961412864"
"chr22.51016447","ARSA|410","-0.7122978359","1.101992e-06","0.0125008868542485","chr22:50600000-51304566","Downstream_44733","Intermediate","NA"
"chr1.26233506","TMEM50A|23585","-0.7122858702","1.102657e-06","0.0125008868542485","chr1:25640000-26280000","Downstream_544655","Long","NA"
"chr22.37681899","CSF2RB|1439","-0.7122723485","1.103409e-06","0.0125008868542485","chr22:36880000-37960000","Downstream_345409","Intermediate","-0.10407439303576715"
"chr2.242694539","LOC200772|200772","-0.7122616031","1.104007e-06","0.0125008868542485","chr2:241760000-243040000","Upstream_787672","Long","NA"
"chr11.63932230","NAALADL1|10004","-0.7122265122","1.105962e-06","0.0125097296493151","chr11:63920000-65360000","Downstream_880058","Long","-0.0029281040264457258"
"chr3.47894375","ZNF589|51385","-0.7122258394","1.106000e-06","0.0125097296493151","chr3:46960000-50160000","Upstream_388213","Intermediate","0.03847458747689776"
"chr19.41831107","CLC|1178","-0.7122058968","1.107112e-06","0.0125118644286727","chr19:39920000-42920000","Upstream_1602440","Long","-0.26722935940356857"
"chr11.64769672","NAALADL1|10004","-0.7122007128","1.107401e-06","0.0125118644286727","chr11:63920000-65360000","Downstream_42616","Intermediate","0.011569664975571872"
"chr22.18403342","BID|637","-0.7121701412","1.109109e-06","0.0125243069820377","chr22:18080000-18600000","Upstream_145807","Intermediate","0.1614657313854966"
"chr16.2867254","PRSS21|10942","-0.7121524438","1.110099e-06","0.012527347280612","chr16:2680000-3080000","GeneBody","Proximal","-0.7631410337470078"
"chr19.45246254","APOC2|344","-0.7121436401","1.110592e-06","0.012527347280612","chr19:45200000-46160000","Upstream_202987","Intermediate","0.11397822594952212"
"chr9.139840275","CYSRT1|375791","-0.7121139933","1.112252e-06","0.0125392198528782","chr9:139200000-140280000","Upstream_278810","Intermediate","0.20991528771950305"
"chr19.45900278","VASP|7408","-0.7120783844","1.114249e-06","0.0125536129393481","chr19:45200000-46160000","Upstream_109557","Intermediate","NA"
"chr8.21766899","DOK2|9046","-0.7120695573","1.114745e-06","0.0125536129393481","chr8:21720000-22040000","GeneBody","Proximal","NA"
"chr5.138870442","SRA1|10011","-0.7120413582","1.116330e-06","0.0125646076232552","chr5:138680000-141000000","Downstream_1046481","Long","-0.03108493333909109"
"chr11.64626113","FRMD8|83786","-0.7119691120","1.120399e-06","0.0125911260574088","chr11:63920000-65360000","Upstream_527955","Long","NA"
"chr2.131113022","PTPN18|26469","-0.7119670365","1.120516e-06","0.0125911260574088","chr2:130760000-132520000","Upstream_556","Proximal","NA"
"chr19.3604847","PCSK4|54760","-0.7119670365","1.120516e-06","0.0125911260574088","chr19:1-4720000","Upstream_2114097","Long","-0.20363145821696596"
"chr21.43146133","MX2|4600","-0.7119167021","1.123360e-06","0.0125916432960521","chr21:42440000-43520000","Downstream_364817","Intermediate","-0.08898265973492646"
"chr7.73985321","NCF1|653361","-0.7119125751","1.123593e-06","0.0125916432960521","chr7:72240000-75080000","Upstream_202986","Intermediate","NA"
"chr7.73985321","NCF1B|654816","-0.7119125751","1.123593e-06","0.0125916432960521","chr7:72240000-75080000","Downstream_1335343","Long","NA"
"chr11.64626221","NAALADL1|10004","-0.7119125751","1.123593e-06","0.0125916432960521","chr11:63920000-65360000","Downstream_186067","Intermediate","-0.002005807794821038"
"chr14.21493873","PNP|4860","-0.7119012011","1.124237e-06","0.0125916432960521","chr14:20760000-21560000","Downstream_548621","Long","NA"
"chr5.177933268","PDLIM7|9260","-0.7118949773","1.124589e-06","0.0125916432960521","chr5:176520000-178040000","Upstream_1008662","Long","-0.15705467494878092"
"chr1.54205433","YIPF1|54432","-0.7118562612","1.126783e-06","0.0125995784449486","chr1:53680000-55440000","Downstream_111957","Intermediate","NA"
"chr20.61360278","LAMA5|3911","-0.7118562612","1.126783e-06","0.0125995784449486","chr20:60720000-62920000","Upstream_417911","Intermediate","-0.05777859424114523"
"chr11.117699221","JAML|120425","-0.7118458707","1.127372e-06","0.0125995784449486","chr11:117040000-119240000","Downstream_365232","Intermediate","-0.01704551232115146"
"chr15.92937360","SLCO3A1|28232","-0.7118073042","1.129563e-06","0.0126172339908847","chr15:92640000-93280000","Downstream_221696","Intermediate","NA"
"chr17.46604409","HOXB7|3217","-0.7117590431","1.132309e-06","0.012641066444113","chr17:45880000-48560000","Downstream_80183","Intermediate","0.24530894926173621"
"chr2.10541115","KLF11|8462","-0.7117467349","1.133011e-06","0.0126420663075865","chr2:10120000-10840000","Downstream_346153","Intermediate","-0.07662667069656556"
"chr17.46647726","HOXB6|3216","-0.7116892251","1.136293e-06","0.012671837017939","chr17:45880000-48560000","Downstream_23911","Intermediate","-0.40718639246029026"
"chr22.38902810","APOBEC3G|60489","-0.7116781217","1.136928e-06","0.0126720724123542","chr22:38240000-42040000","Upstream_534112","Long","NA"
"chr22.50968243","SCO2|9997","-0.7116432191","1.138926e-06","0.0126765593289844","chr22:50600000-51304566","Upstream_3376","Intermediate","-0.35314727618024416"
"chr19.7661747","STXBP2|6813","-0.7116391617","1.139158e-06","0.0126765593289844","chr19:5880000-8120000","Upstream_40018","Intermediate","-0.2122234932576413"
"chr22.50706082","ARSA|410","-0.7116332525","1.139497e-06","0.0126765593289844","chr22:50600000-51304566","Downstream_355098","Intermediate","NA"
"chr14.24780368","CIDEB|27141","-0.7116281840","1.139787e-06","0.0126765593289844","chr14:23440000-24960000","GeneBody","Proximal","NA"
"chr19.56631561","BRSK1|84446","-0.7115985290","1.141488e-06","0.0126797203023615","chr19:55560000-56880000","Downstream_807661","Long","0.17426282548575203"
"chr22.42316152","NAGA|4668","-0.7115985290","1.141488e-06","0.0126797203023615","chr22:42080000-43560000","Downstream_138204","Intermediate","NA"
"chr3.119298261","ADPRH|141","-0.7115911153","1.141914e-06","0.0126797203023615","chr3:118920000-120600000","GeneBody","Proximal","NA"
"chr14.105877591","BTBD6|90135","-0.7115535178","1.144074e-06","0.0126886469108324","chr14:105200000-107240000","Downstream_160162","Intermediate","-0.05674767942299894"
"chr19.2489527","RAX2|84839","-0.7115494131","1.144310e-06","0.0126886469108324","chr19:1-4720000","Downstream_1279558","Long","NA"
"chr17.46604527","SNX11|29916","-0.7115450318","1.144562e-06","0.0126886469108324","chr17:45880000-48560000","Downstream_404092","Intermediate","NA"
"chr2.131109362","PTPN18|26469","-0.7114543115","1.149793e-06","0.0127365382207403","chr2:130760000-132520000","Upstream_4216","Intermediate","-0.24051808886167864"
"chr19.47157917","SLC8A2|6543","-0.7114487242","1.150116e-06","0.0127365382207403","chr19:46200000-48360000","Downstream_773355","Long","0.09632556751056047"
"chr11.64769672","FKBP2|2286","-0.7114138956","1.152130e-06","0.0127374508144424","chr11:63920000-65360000","Downstream_758069","Long","0.12420656862204846"
"chr11.65641442","EHBP1L1|254102","-0.7114115478","1.152266e-06","0.0127374508144424","chr11:65360000-66000000","Downstream_281322","Intermediate","-0.1013410019000389"
"chr2.242713689","LOC200772|200772","-0.7113974430","1.153083e-06","0.0127374508144424","chr2:241760000-243040000","Upstream_806822","Long","-0.4457691601843276"
"chr20.57267561","STX16-NPEPL1|100534593","-0.7113974430","1.153083e-06","0.0127374508144424","chr20:56760000-57400000","GeneBody","Proximal","0.16959912328993557"
"chr1.156046547","MTX1|4580","-0.7113815762","1.154003e-06","0.0127374508144424","chr1:155120000-156280000","Downstream_862933","Long","-0.2616232557401651"
"chr5.138900627","SRA1|10011","-0.7113690921","1.154726e-06","0.0127374508144424","chr5:138680000-141000000","Downstream_1016296","Long","0.031827614154149336"
"chr19.55174482","LILRA2|11027","-0.7113407968","1.156369e-06","0.0127374508144424","chr19:54960000-55560000","Downstream_75456","Intermediate","-0.37690417911009544"
"chr22.24934909","GGT1|2678","-0.7113407968","1.156369e-06","0.0127374508144424","chr22:22320000-25040000","Upstream_44807","Intermediate","NA"
"chr4.7665588","MRFAP1L1|114932","-0.7113407968","1.156369e-06","0.0127374508144424","chr4:5960000-8160000","Upstream_953982","Long","0.23325959146795977"
"chr5.32714485","NPR3|4883","-0.7113407968","1.156369e-06","0.0127374508144424","chr5:31360000-32720000","GeneBody","Proximal","-0.6476527288930612"
"chr2.233945687","EIF4E2|9470","-0.7113055857","1.158416e-06","0.0127531932687787","chr2:233440000-234240000","Downstream_497334","Intermediate","-0.11832992558096897"
"chr19.4542559","AZU1|566","-0.7112884600","1.159412e-06","0.012757354475064","chr19:1-4720000","Downstream_3710543","Long","-0.4187088718608651"
"chr6.159519868","IGF2R|3482","-0.7112223668","1.163266e-06","0.012779453889466","chr6:158520000-160440000","Upstream_870261","Long","NA"
"chr19.947650","LRG1|116844","-0.7112223668","1.163266e-06","0.012779453889466","chr19:1-4720000","Downstream_3588769","Long","NA"
"chr12.681385","ADIPOR2|79602","-0.7112170398","1.163577e-06","0.012779453889466","chr12:1-2120000","Upstream_1116353","Long","NA"
"chr1.44024223","ATP6V0B|533","-0.7111969112","1.164754e-06","0.012779453889466","chr1:40880000-46720000","Upstream_415934","Intermediate","-0.12332165892361209"
"chr16.1820960","NME3|4832","-0.7111954267","1.164840e-06","0.012779453889466","chr16:1320000-2040000","GeneBody","Proximal","-0.18588896197900165"
"chr19.56160504","BRSK1|84446","-0.7111903913","1.165135e-06","0.012779453889466","chr19:55560000-56880000","Downstream_336604","Intermediate","0.24653805866412104"
"chr7.72722472","NCF1C|654817","-0.7111728332","1.166162e-06","0.0127800106138217","chr7:72240000-75080000","Downstream_1849971","Long","0.044034458976245874"
"chr17.46605155","HOXB5|3215","-0.7111683664","1.166424e-06","0.0127800106138217","chr17:45880000-48560000","Downstream_63462","Intermediate","-0.14094212782352436"
"chr7.27196428","HOXA4|3201","-0.7111208169","1.169211e-06","0.0127877898740572","chr7:27160000-27240000","Upstream_26011","Intermediate","-0.19516899920463457"
"chr16.1821630","NME3|4832","-0.7111140423","1.169608e-06","0.0127877898740572","chr16:1320000-2040000","GeneBody","Proximal","NA"
"chr19.3943257","LRG1|116844","-0.7111139728","1.169612e-06","0.0127877898740572","chr19:1-4720000","Downstream_593162","Long","-0.2563219899039844"
"chr2.242754325","LOC200772|200772","-0.7111139728","1.169612e-06","0.0127877898740572","chr2:241760000-243040000","Upstream_847458","Long","NA"
"chr1.45250269","ATP6V0B|533","-0.7110735788","1.171985e-06","0.0128037685005767","chr1:40880000-46720000","Downstream_806303","Long","-0.13126281450228539"
"chr17.1901583","PITPNA|5306","-0.7110679944","1.172314e-06","0.0128037685005767","chr17:1080000-2280000","Upstream_435474","Intermediate","NA"
"chr20.57292181","VAPB|9217","-0.7110444132","1.173701e-06","0.0128072054203117","chr20:56760000-57400000","Downstream_266025","Intermediate","NA"
"chr10.134069972","ADAM8|101","-0.7110310266","1.174490e-06","0.0128072054203117","chr10:133960000-135440000","Downstream_1005933","Long","-0.018157392088733074"
"chr19.41848039","RAB4B|53916","-0.7110310266","1.174490e-06","0.0128072054203117","chr19:39920000-42920000","Downstream_545193","Long","-0.008575762301424542"
"chr19.736137","SIRT6|51548","-0.7109799924","1.177500e-06","0.012833248594245","chr19:1-4720000","Downstream_3437967","Long","NA"
"chr1.150947946","ADAMTSL4|54507","-0.7109395109","1.179893e-06","0.0128370246521549","chr1:149800000-151200000","Downstream_414534","Intermediate","-0.13434018512325088"
"chr8.124835727","TMEM65|157378","-0.7109395109","1.179893e-06","0.0128370246521549","chr8:124240000-125480000","Downstream_488502","Intermediate","NA"
"chr19.42754532","CLC|1178","-0.7109320585","1.180334e-06","0.0128370246521549","chr19:39920000-42920000","Upstream_2525865","Long","NA"
"chr14.23590820","CMTM5|116173","-0.7109320585","1.180334e-06","0.0128370246521549","chr14:23440000-24960000","Upstream_255195","Intermediate","NA"
"chr22.50622663","ARSA|410","-0.7108651111","1.184302e-06","0.0128721406367632","chr22:50600000-51304566","Downstream_438517","Intermediate","-0.0827312606470263"
"chr22.50753718","ARSA|410","-0.7108565559","1.184810e-06","0.0128721406367632","chr22:50600000-51304566","Downstream_307462","Intermediate","-0.03795070397973049"
"chr16.28634473","SULT1A4|445329","-0.7108460378","1.185435e-06","0.0128721560102446","chr16:28240000-29560000","Upstream_832652","Long","0.08586201850904915"
"chr19.3617566","CSNK1G2-AS1|255193","-0.7108051604","1.187866e-06","0.0128819918935951","chr19:1-4720000","Upstream_1662982","Long","-0.05615303943141211"
"chr17.46604708","HOXB4|3214","-0.7108001655","1.188164e-06","0.0128819918935951","chr17:45880000-48560000","Downstream_48165","Intermediate","-0.12111038115182458"
"chr19.3617614","TBXA2R|6915","-0.7107993283","1.188213e-06","0.0128819918935951","chr19:1-4720000","Upstream_10777","Intermediate","-0.3651396310867455"
"chr20.56821567","NPEPL1|79716","-0.7107535279","1.190944e-06","0.0128888509634935","chr20:56760000-57400000","Upstream_442618","Intermediate","-0.04321561167316826"
"chr1.2244206","MMEL1|79258","-0.7107423222","1.191612e-06","0.0128888509634935","chr1:1800000-2760000","Downstream_277870","Intermediate","-0.14961749822515424"
"chr22.37333006","NCF4|4689","-0.7107278475","1.192477e-06","0.0128888509634935","chr22:36880000-37960000","Downstream_58950","Intermediate","-0.03601958408695659"
"chr1.36788067","LSM10|84967","-0.7107278475","1.192477e-06","0.0128888509634935","chr1:36520000-36960000","Downstream_68770","Intermediate","-0.005941259317102869"
"chr1.156046806","SEMA4A|64218","-0.7107054202","1.193817e-06","0.0128888509634935","chr1:155120000-156280000","Upstream_70349","Intermediate","NA"
"chr19.933094","PCSK4|54760","-0.7107054202","1.193817e-06","0.0128888509634935","chr19:1-4720000","Downstream_548331","Long","0.007042075749386671"
"chr11.67188898","POLD4|57804","-0.7107035104","1.193932e-06","0.0128888509634935","chr11:66920000-68680000","Upstream_64456","Intermediate","-0.16776900426378566"
"chr17.7942682","TNFSF12-TNFSF13|407977","-0.7107018979","1.194028e-06","0.0128888509634935","chr17:6920000-8240000","Downstream_477765","Intermediate","NA"
"chr1.17381247","PADI4|23569","-0.7106821107","1.195212e-06","0.0128888509634935","chr1:17320000-17920000","Upstream_253441","Intermediate","-0.03967608395517417"
"chr2.241907099","LOC200772|200772","-0.7106737256","1.195714e-06","0.0128888509634935","chr2:241760000-243040000","Upstream_232","Proximal","-0.4690931356546635"
"chr11.67139480","CDK2AP2|10263","-0.7106737256","1.195714e-06","0.0128888509634935","chr11:66920000-68680000","Downstream_134486","Intermediate","-0.1932824613518415"
"chr5.138727997","CYSTM1|84418","-0.7106494793","1.197167e-06","0.0128977780218659","chr5:138680000-141000000","Upstream_826228","Long","0.015994468313281263"
"chr19.54369668","OSCAR|126014","-0.7106284671","1.198428e-06","0.0129033975900859","chr19:54080000-54600000","Downstream_228263","Intermediate","-0.1481937644852217"
"chr3.53199090","PPM1M|132160","-0.7106076446","1.199678e-06","0.0129033975900859","chr3:51920000-53320000","Downstream_914478","Long","NA"
"chr3.124860131","UMPS|7372","-0.7106076446","1.199678e-06","0.0129033975900859","chr3:124440000-125280000","Downstream_396092","Intermediate","NA"
"chr17.7492900","CD68|968","-0.7105991391","1.200189e-06","0.0129033975900859","chr17:6920000-8240000","Downstream_7472","Intermediate","-0.2859483792941468"
"chr19.4078575","UQCR11|10975","-0.7105737963","1.201713e-06","0.0129130567740265","chr19:1-4720000","Upstream_2473096","Long","0.08844435916836799"
"chr19.2515723","ADAT3|113179","-0.7105417457","1.203643e-06","0.0129270663267196","chr19:1-4720000","Downstream_602280","Long","0.2221289249216542"
"chr17.3675211","CTNS|1497","-0.7105273521","1.204510e-06","0.0129296506782891","chr17:2280000-3720000","Downstream_110376","Intermediate","-0.010507078276754945"
"chr17.48271898","SNX11|29916","-0.7104704307","1.207947e-06","0.0129530729580234","chr17:45880000-48560000","Downstream_2071463","Long","-0.14212149056837067"
"chr1.28501777","PTAFR|5724","-0.7104704307","1.207947e-06","0.0129530729580234","chr1:28040000-31400000","GeneBody","Proximal","-0.39206092232284084"
"chr11.64483224","EHBP1L1|254102","-0.7104247104","1.210714e-06","0.0129760033074195","chr11:63920000-65360000","Upstream_860283","Long","NA"
"chr17.46605155","HOXB6|3216","-0.7103959171","1.212459e-06","0.0129879621084146","chr17:45880000-48560000","Downstream_66482","Intermediate","-0.12750006511477602"
"chr16.1843324","NME3|4832","-0.7103417223","1.215751e-06","0.013016471502041","chr16:1320000-2040000","Upstream_21594","Intermediate","NA"
"chr1.156880285","RRNAD1|51093","-0.7103143681","1.217415e-06","0.0130217320239585","chr1:156280000-156960000","Downstream_173534","Intermediate","-0.3285159241024545"
"chr19.6768023","MCEMP1|199675","-0.7103129127","1.217504e-06","0.0130217320239585","chr19:5880000-8120000","Upstream_973489","Long","-0.11663344214691516"
"chr22.31218591","TCN2|6948","-0.7102728657","1.219945e-06","0.0130410825374547","chr22:29720000-32320000","Downstream_195327","Intermediate","0.024284480026773893"
"chr17.47081423","HOXB7|3217","-0.7102586310","1.220814e-06","0.0130436172042391","chr17:45880000-48560000","Upstream_370490","Intermediate","NA"
"chr19.4060082","LRG1|116844","-0.7102354462","1.222230e-06","0.0130519905703828","chr19:1-4720000","Downstream_476337","Intermediate","NA"
"chr16.31228334","SULT1A3|6818","-0.7101673345","1.226398e-06","0.0130698249579075","chr16:30040000-34160000","Downstream_1012704","Long","-0.01034762041827697"
"chr16.31228334","SLX1A-SULT1A3|100526830","-0.7101673345","1.226398e-06","0.0130698249579075","chr16:30040000-34160000","Downstream_1012704","Long","-0.01034762041827697"
"chr1.153506385","SLC27A3|11000","-0.7101673102","1.226400e-06","0.0130698249579075","chr1:153440000-154240000","Upstream_240443","Intermediate","-0.5332900327719332"
"chr19.7981027","MCEMP1|199675","-0.7101652038","1.226529e-06","0.0130698249579075","chr19:5880000-8120000","Downstream_236316","Intermediate","0.1253606368187806"
"chr17.46604560","HOXB4|3214","-0.7101554155","1.227129e-06","0.0130698249579075","chr17:45880000-48560000","Downstream_48313","Intermediate","NA"
"chr10.135090316","ADAM8|101","-0.7101378328","1.228208e-06","0.0130698249579075","chr10:133960000-135440000","GeneBody","Proximal","-0.3581154774338118"
"chr17.46688013","HOXB6|3216","-0.7101174091","1.229462e-06","0.0130698249579075","chr17:45880000-48560000","Upstream_5660","Intermediate","NA"
"chr19.498595","PLIN5|440503","-0.7101096128","1.229941e-06","0.0130698249579075","chr19:1-4720000","Downstream_4023946","Long","0.2232210810247767"
"chr19.2424492","AZU1|566","-0.7101096128","1.229941e-06","0.0130698249579075","chr19:1-4720000","Downstream_1592476","Long","NA"
"chr16.28634361","SLX1B-SULT1A4|100526831","-0.7101026010","1.230372e-06","0.0130698249579075","chr16:28240000-29560000","Upstream_832049","Long","0.1425731315992711"
"chr1.1928126","MMEL1|79258","-0.7100927115","1.230981e-06","0.0130698249579075","chr1:1800000-2760000","Downstream_593950","Long","0.07253336814709561"
"chr2.242754394","LOC200772|200772","-0.7100843055","1.231498e-06","0.0130698249579075","chr2:241760000-243040000","Upstream_847527","Long","-0.5236120943676972"
"chr17.40260202","IFI35|3430","-0.7100521360","1.233479e-06","0.0130841221539645","chr17:40000000-41360000","Upstream_898538","Long","0.0795771370957634"
"chr17.7463815","TNFSF12|8742","-0.7100246276","1.235175e-06","0.0130953830803159","chr17:6920000-8240000","GeneBody","Proximal","-0.015683701068894076"
"chr22.37962039","LGALS2|3957","-0.7100062075","1.236312e-06","0.0131007089433881","chr22:37960000-38240000","Downstream_4214","Intermediate","0.04895576171695439"
"chr17.46893921","HOXB2|3212","-0.7099650375","1.238857e-06","0.0131209417047435","chr17:45880000-48560000","Upstream_270481","Intermediate","NA"
"chr11.46384984","ACP2|53","-0.7099182729","1.241753e-06","0.0131436229852998","chr11:45880000-47880000","Downstream_875867","Long","-0.11427731794231132"
"chr9.91361874","CDK20|23552","-0.7099099099","1.242272e-06","0.0131436229852998","chr9:90520000-91800000","Upstream_772207","Long","NA"
"chr17.46687957","HOXB-AS3|404266","-0.7098869258","1.243698e-06","0.0131519693648207","chr17:45880000-48560000","Downstream_4182","Intermediate","-0.10953270620135225"
"chr16.28634361","SULT1A4|445329","-0.7098274740","1.247395e-06","0.0131779434374284","chr16:28240000-29560000","Upstream_832764","Long","0.1213030052103639"
"chr16.89050489","CYBA|1535","-0.7098268887","1.247431e-06","0.0131779434374284","chr16:88680000-90120000","Upstream_332930","Intermediate","-0.23567009343607526"
"chr9.139840275","LCNL1|401562","-0.7097944038","1.249456e-06","0.0131925840927673","chr9:139200000-140280000","Upstream_36079","Intermediate","0.19252462685974178"
"chr19.47494602","C5AR1|728","-0.7097491184","1.252282e-06","0.0132156629428272","chr19:46200000-48360000","Upstream_298676","Intermediate","-0.21999777271054197"
"chr1.203186903","CYB5R1|51706","-0.7097232637","1.253899e-06","0.0132259658300026","chr1:201000000-205440000","Upstream_250496","Intermediate","-0.1893060725266903"
"chr8.134250729","SLA|6503","-0.7097113270","1.254646e-06","0.013227086231619","chr8:133680000-135880000","Upstream_135432","Intermediate","NA"
"chr19.51843859","SIGLEC5|8778","-0.7096981802","1.255469e-06","0.0132290063092215","chr19:50440000-52240000","Downstream_270920","Intermediate","-0.044572281665724765"
"chr19.6501365","MCEMP1|199675","-0.7096655377","1.257515e-06","0.0132366829508015","chr19:5880000-8120000","Upstream_1240147","Long","NA"
"chr7.139268986","TBXAS1|6916","-0.7096525097","1.258332e-06","0.0132366829508015","chr7:139080000-140080000","Upstream_207862","Intermediate","-0.23731286109674105"
"chr16.31006733","ITGAX|3687","-0.7096378095","1.259255e-06","0.0132366829508015","chr16:30040000-34160000","Upstream_359720","Intermediate","NA"
"chr22.23801141","IGLL5|100423062","-0.7096343612","1.259472e-06","0.0132366829508015","chr22:22320000-25040000","Downstream_562855","Long","-0.043611302628967036"
"chr8.74516096","ELOC|6921","-0.7096262813","1.259979e-06","0.0132366829508015","chr8:73840000-76480000","Downstream_335306","Intermediate","0.07747455714763671"
"chr19.48679126","EMP3|2014","-0.7096252360","1.260045e-06","0.0132366829508015","chr19:48360000-49480000","Upstream_145638","Intermediate","-0.41474272935553463"
"chr11.65744445","CATSPER1|117144","-0.7095824526","1.262736e-06","0.0132488336695099","chr11:65360000-66000000","Downstream_39776","Intermediate","NA"
"chr16.1821542","NME3|4832","-0.7095801467","1.262882e-06","0.0132488336695099","chr16:1320000-2040000","GeneBody","Proximal","-0.3162098745463884"
"chr1.2275330","MMEL1|79258","-0.7095694718","1.263554e-06","0.0132488336695099","chr1:1800000-2760000","Downstream_246746","Intermediate","0.01975365669813132"
"chr5.176734636","DDX41|51428","-0.7095660535","1.263769e-06","0.0132488336695099","chr5:176520000-178040000","Downstream_203940","Intermediate","NA"
"chr9.95820829","FGD3|89846","-0.7095196244","1.266698e-06","0.0132628601896832","chr9:95680000-96320000","Downstream_22312","Intermediate","0.23808470881855942"
"chr10.135090406","ADAM8|101","-0.7095084080","1.267406e-06","0.0132628601896832","chr10:133960000-135440000","Upstream_35","Proximal","NA"
"chr4.7051458","PSAPL1|768239","-0.7095041226","1.267677e-06","0.0132628601896832","chr4:5960000-8160000","Downstream_380562","Intermediate","-0.07345810187250726"
"chr17.46604708","SNX11|29916","-0.7094819160","1.269081e-06","0.0132635231500911","chr17:45880000-48560000","Downstream_404273","Intermediate","0.07032587899484363"
"chr19.1467984","LRG1|116844","-0.7094726348","1.269668e-06","0.0132635231500911","chr19:1-4720000","Downstream_3068435","Long","NA"
"chr19.1755004","LRG1|116844","-0.7094480810","1.271223e-06","0.0132730502489909","chr19:1-4720000","Downstream_2781415","Long","NA"
"chr19.4058392","LRG1|116844","-0.7094033729","1.274058e-06","0.0132748024602688","chr19:1-4720000","Downstream_478027","Intermediate","NA"
"chr7.100045737","PILRA|29992","-0.7093951094","1.274583e-06","0.0132748024602688","chr7:99640000-101160000","Downstream_48019","Intermediate","-0.2137687470789584"
"chr16.1690723","NME3|4832","-0.7093951094","1.274583e-06","0.0132748024602688","chr16:1320000-2040000","Downstream_129562","Intermediate","0.10260581132682861"
"chr19.3375615","LRG1|116844","-0.7093826237","1.275376e-06","0.0132748024602688","chr19:1-4720000","Downstream_1160804","Long","NA"
"chr17.46604442","HOXB7|3217","-0.7093714802","1.276084e-06","0.0132748024602688","chr17:45880000-48560000","Downstream_80150","Intermediate","0.127863998170789"
"chr16.28598950","CLN3|1201","-0.7093659846","1.276434e-06","0.0132748024602688","chr16:28240000-29560000","Upstream_95618","Intermediate","0.14932516113362843"
"chr16.28598950","CLN3|1201","-0.7093659846","1.276434e-06","0.0132748024602688","chr16:28240000-29560000","Upstream_92055","Intermediate","0.14932516113362843"
"chr2.241506314","GPR35|2859","-0.7093564609","1.277039e-06","0.0132748024602688","chr2:240920000-241760000","Upstream_38532","Intermediate","0.133519681563548"
"chr11.64493808","NAALADL1|10004","-0.7093285984","1.278813e-06","0.0132748024602688","chr11:63920000-65360000","Downstream_318480","Intermediate","-0.04730882866290524"
"chr10.134468505","ADAM8|101","-0.7093203119","1.279341e-06","0.0132748024602688","chr10:133960000-135440000","Downstream_607400","Long","-0.024240198488347544"
"chr19.13108166","NFIX|4784","-0.7093203119","1.279341e-06","0.0132748024602688","chr19:12760000-13960000","GeneBody","Proximal","0.14617635285203442"
"chr11.74035021","KCNE3|10008","-0.7093138783","1.279751e-06","0.0132748024602688","chr11:73560000-74880000","Downstream_130863","Intermediate","NA"
"chr8.144647000","DGAT1|8694","-0.7092789394","1.281980e-06","0.0132779068370798","chr8:144400000-146280000","Downstream_892952","Long","0.21839349528738755"
"chr11.62455123","LGALS12|85329","-0.7092789394","1.281980e-06","0.0132779068370798","chr11:61200000-63920000","Upstream_818431","Long","NA"
"chr22.42316152","TSPO|706","-0.7092789394","1.281980e-06","0.0132779068370798","chr22:42080000-43560000","Upstream_1231366","Long","NA"
"chr17.45938553","SNX11|29916","-0.7092302959","1.285089e-06","0.0133021965045564","chr17:45880000-48560000","Upstream_242164","Intermediate","-0.07505710541356958"
"chr16.1821122","NME3|4832","-0.7092220893","1.285614e-06","0.0133021965045564","chr16:1320000-2040000","GeneBody","Proximal","NA"
"chr22.37666753","NCF4|4689","-0.7092081316","1.286508e-06","0.0133042689707079","chr22:36880000-37960000","Downstream_392697","Intermediate","0.07701514229151317"
"chr14.93418383","SERPINA1|5265","-0.7091923906","1.287516e-06","0.0133042689707079","chr14:93240000-94960000","Downstream_1424699","Long","-0.11406724159660217"
"chr12.56040189","CD63|967","-0.7091702504","1.288936e-06","0.0133042689707079","chr12:54840000-56440000","Downstream_78916","Intermediate","-0.1684021844653542"
"chr19.54369657","OSCAR|126014","-0.7091395104","1.290910e-06","0.0133042689707079","chr19:54080000-54600000","Downstream_228274","Intermediate","-0.05632798035586968"
"chr22.37055691","CSF2RB|1439","-0.7091377091","1.291026e-06","0.0133042689707079","chr22:36880000-37960000","Upstream_253977","Intermediate","NA"
"chr22.31266157","DEPDC5|9681","-0.7091237284","1.291924e-06","0.0133042689707079","chr22:29720000-32320000","Upstream_883785","Long","NA"
"chr7.72871242","ABHD11|83451","-0.7091237284","1.291924e-06","0.0133042689707079","chr7:72240000-75080000","Downstream_279180","Intermediate","NA"
"chr19.49102759","BAX|581","-0.7091237284","1.291924e-06","0.0133042689707079","chr19:48360000-49480000","Upstream_355311","Intermediate","0.10865104588271304"
"chr1.150522174","ADAMTSL4|54507","-0.7091237284","1.291924e-06","0.0133042689707079","chr1:149800000-151200000","GeneBody","Proximal","-0.3635419685331902"
"chr1.175162551","KIAA0040|9674","-0.7091085015","1.292904e-06","0.0133042689707079","chr1:175000000-176160000","Upstream_417","Proximal","0.1621570565149861"
"chr12.109162495","SELPLG|6404","-0.7091085015","1.292904e-06","0.0133042689707079","chr12:108880000-110360000","Upstream_134761","Intermediate","0.0258792060263777"
"chr11.64109159","NAALADL1|10004","-0.7090633996","1.295809e-06","0.0133095412364438","chr11:63920000-65360000","Downstream_703129","Long","-0.03796494772023476"
"chr17.80278879","NPB|256933","-0.7090628453","1.295844e-06","0.0133095412364438","chr17:79040000-81195210","Downstream_418099","Intermediate","-0.03612988571865459"
"chr11.64623630","CCDC88B|283234","-0.7090546382","1.296374e-06","0.0133095412364438","chr11:63920000-65360000","Downstream_498625","Intermediate","0.09706032253029596"
"chr1.26551897","UBXN11|91544","-0.7090494990","1.296705e-06","0.0133095412364438","chr1:26280000-27240000","Downstream_55920","Intermediate","-0.20447783542658243"
"chr19.2424205","AZU1|566","-0.7090419428","1.297193e-06","0.0133095412364438","chr19:1-4720000","Downstream_1592189","Long","NA"
"chr5.159399415","UBLCP1|134510","-0.7090405215","1.297285e-06","0.0133095412364438","chr5:156560000-159800000","Downstream_686372","Long","0.21851545697948405"
"chr22.37476150","NCF4|4689","-0.7090212073","1.298532e-06","0.0133157167274814","chr22:36880000-37960000","Downstream_202094","Intermediate","NA"
"chr19.821490","AZU1|566","-0.7089908446","1.300494e-06","0.0133292143691112","chr19:1-4720000","Upstream_3605","Intermediate","NA"
"chr17.7452563","PHF23|79142","-0.7089259298","1.304700e-06","0.0133656867342432","chr17:6920000-8240000","Upstream_309523","Intermediate","0.32662528140159097"
"chr1.156046864","SEMA4A|64218","-0.7088803089","1.307663e-06","0.0133891843608503","chr1:155120000-156280000","Upstream_70291","Intermediate","-0.09024213633096455"
"chr19.736137","SCAMP4|113178","-0.7088706507","1.308291e-06","0.0133891843608503","chr19:1-4720000","Upstream_1169074","Long","NA"
"chr8.146016991","PLEC|5339","-0.7088538285","1.309386e-06","0.0133937502717592","chr8:144400000-146280000","Upstream_966090","Long","0.0054414895342622975"
"chr17.7452538","TNFSF12|8742","-0.7088217825","1.311473e-06","0.0133982882199086","chr17:6920000-8240000","GeneBody","Proximal","-0.2775468331881253"
"chr2.242757408","LOC200772|200772","-0.7088217825","1.311473e-06","0.0133982882199086","chr2:241760000-243040000","Upstream_850541","Long","-0.25870695013652917"
"chr17.43221358","HEXIM1|10614","-0.7088092062","1.312293e-06","0.0133982882199086","chr17:43160000-43560000","Upstream_3324","Intermediate","NA"
"chr10.72260655","VSIR|64115","-0.7088053788","1.312543e-06","0.0133982882199086","chr10:71160000-73800000","Downstream_1246659","Long","0.15137436239359756"
"chr16.88858484","CYBA|1535","-0.7087972214","1.313075e-06","0.0133982882199086","chr16:88680000-90120000","Upstream_140925","Intermediate","-0.2889348350001157"
"chr17.40610146","ATP6V0A1|535","-0.7087634751","1.315279e-06","0.0134073330344729","chr17:40000000-41360000","Upstream_714","Proximal","0.035199267635254244"
"chr11.68502785","POLD4|57804","-0.7087477452","1.316308e-06","0.0134073330344729","chr11:66920000-68680000","Upstream_1378343","Long","-0.013992852606284549"
"chr3.53080570","PRKCD|5580","-0.7087351408","1.317132e-06","0.0134073330344729","chr3:51920000-53320000","Upstream_109453","Intermediate","-0.1780693413691389"
"chr8.145068742","DGAT1|8694","-0.7087304571","1.317439e-06","0.0134073330344729","chr8:144400000-146280000","Downstream_471210","Intermediate","NA"
"chr6.30043293","HLA-G|3135","-0.7087237397","1.317879e-06","0.0134073330344729","chr6:29600000-30240000","Downstream_244392","Intermediate","-0.0653350492401402"
"chr17.80275401","NPB|256933","-0.7087222768","1.317975e-06","0.0134073330344729","chr17:79040000-81195210","Downstream_414621","Intermediate","NA"
"chr19.41848039","GSK3A|2931","-0.7087141261","1.318508e-06","0.0134073330344729","chr19:39920000-42920000","Downstream_886297","Long","0.007757023672891966"
"chr22.47046467","NUP50|10762","-0.7086892642","1.320138e-06","0.0134172982873117","chr22:45480000-47120000","Downstream_1462572","Long","NA"
"chr11.63685542","LGALS12|85329","-0.7086241086","1.324418e-06","0.0134483581436031","chr11:61200000-63920000","Downstream_401297","Intermediate","NA"
"chr6.41153975","TREM1|54210","-0.7086229086","1.324497e-06","0.0134483581436031","chr6:40960000-41680000","Downstream_81687","Intermediate","-0.325383206715593"
"chr17.4835347","PFN1|5216","-0.7086098758","1.325354e-06","0.0134486929066855","chr17:4800000-6920000","Downstream_13598","Intermediate","NA"
"chr15.90574828","SEMA4B|10509","-0.7086025975","1.325833e-06","0.0134486929066855","chr15:90120000-91480000","Upstream_129006","Intermediate","0.10653131446661031"
"chr19.51843855","SIGLEC10|89790","-0.7085474357","1.329470e-06","0.0134606142494493","chr19:50440000-52240000","Downstream_69418","Intermediate","0.053755155693324154"
"chr17.77090075","LGALS3BP|3959","-0.7085398045","1.329974e-06","0.0134606142494493","chr17:76960000-78000000","Upstream_113885","Intermediate","-0.3048917435597109"
"chr16.4726075","ROGDI|79641","-0.7085398045","1.329974e-06","0.0134606142494493","chr16:3080000-5120000","Downstream_120892","Intermediate","-0.3767941023173685"
"chr11.67770796","POLD4|57804","-0.7085101455","1.331934e-06","0.0134606142494493","chr11:66920000-68680000","Upstream_646354","Long","-0.08929775482694537"
"chr22.50968500","TYMP|1890","-0.7085064197","1.332180e-06","0.0134606142494493","chr22:50600000-51304566","Upstream_16","Proximal","-0.3235009774914856"
"chr3.127396052","ABTB1|80325","-0.7085057429","1.332225e-06","0.0134606142494493","chr3:127240000-127760000","GeneBody","Proximal","-0.11835227740887401"
"chr3.141567857","ZBTB38|253461","-0.7085057429","1.332225e-06","0.0134606142494493","chr3:140960000-142160000","Downstream_399224","Intermediate","-0.1938020908713458"
"chr22.19710674","GP1BB|2812","-0.7085057429","1.332225e-06","0.0134606142494493","chr22:18880000-19880000","GeneBody","Proximal","-0.12318984677075617"
"chr1.42128526","TMEM53|79639","-0.7084273163","1.337421e-06","0.0134935758839806","chr1:40880000-46720000","Downstream_2972382","Long","-0.007555200153627944"
"chr16.1821197","NME3|4832","-0.7084273163","1.337421e-06","0.0134935758839806","chr16:1320000-2040000","GeneBody","Proximal","-0.28274858961228716"
"chr16.30430277","ITGAM|3684","-0.7084184447","1.338010e-06","0.0134935758839806","chr16:30040000-34160000","Upstream_841032","Long","-0.12383761593085298"
"chr1.47013238","UQCRH|7388","-0.7083977629","1.339383e-06","0.0134935758839806","chr1:46720000-49400000","Downstream_230791","Intermediate","-0.3177097044818721"
"chr7.72738638","NCF1|653361","-0.7083723185","1.341076e-06","0.0134935758839806","chr7:72240000-75080000","Upstream_1449669","Long","-0.11327271946817123"
"chr7.72738638","NCF1B|654816","-0.7083723185","1.341076e-06","0.0134935758839806","chr7:72240000-75080000","Downstream_88660","Intermediate","-0.11327271946817123"
"chr12.109711294","SELPLG|6404","-0.7083655084","1.341529e-06","0.0134935758839806","chr12:108880000-110360000","Upstream_683560","Long","NA"
"chr1.2220498","MMEL1|79258","-0.7083655084","1.341529e-06","0.0134935758839806","chr1:1800000-2760000","Downstream_301578","Intermediate","-0.15316397907508575"
"chr17.48352604","HOXB6|3216","-0.7083655084","1.341529e-06","0.0134935758839806","chr17:45880000-48560000","Upstream_1670251","Long","0.1634394383138404"
"chr3.119298420","ADPRH|141","-0.7083530301","1.342359e-06","0.0134935758839806","chr3:118920000-120600000","GeneBody","Proximal","NA"
"chr17.46687969","HOXB5|3215","-0.7083245949","1.344254e-06","0.0134935758839806","chr17:45880000-48560000","Upstream_16647","Intermediate","-0.11222065626143504"
"chr16.85116523","COTL1|23406","-0.7083103411","1.345205e-06","0.0134935758839806","chr16:84600000-85120000","Upstream_464841","Intermediate","-0.014746038501584955"
"chr3.127392427","MGLL|11343","-0.7083066504","1.345451e-06","0.0134935758839806","chr3:127240000-127760000","Downstream_15480","Intermediate","-0.08399595111955771"
"chr7.73985321","NCF1C|654817","-0.7083066504","1.345451e-06","0.0134935758839806","chr7:72240000-75080000","Downstream_587122","Long","NA"
"chr19.3375353","LRG1|116844","-0.7082904457","1.346533e-06","0.0134935758839806","chr19:1-4720000","Downstream_1161066","Long","-0.22361018295949886"
"chr2.242499245","LOC200772|200772","-0.7082904457","1.346533e-06","0.0134935758839806","chr2:241760000-243040000","Upstream_592378","Long","-0.20406627821359435"
"chr17.47583150","SNX11|29916","-0.7082894537","1.346600e-06","0.0134935758839806","chr17:45880000-48560000","Downstream_1382715","Long","0.04156581506996622"
"chr14.24780434","CIDEB|27141","-0.7082666267","1.348125e-06","0.0135023025973435","chr14:23440000-24960000","GeneBody","Proximal","NA"
"chr19.720244","LRG1|116844","-0.7082143930","1.351621e-06","0.0135307520523206","chr19:1-4720000","Downstream_3816175","Long","NA"
"chr17.46604561","HOXB4|3214","-0.7081926510","1.353079e-06","0.0135387818892947","chr17:45880000-48560000","Downstream_48312","Intermediate","-0.08230391268517638"
"chr19.4374664","LRG1|116844","-0.7081778674","1.354071e-06","0.0135421434521003","chr19:1-4720000","Downstream_161755","Intermediate","-0.2782635182759243"
"chr14.24780369","CIDEB|27141","-0.7081472701","1.356127e-06","0.0135561377324431","chr14:23440000-24960000","GeneBody","Proximal","-0.2722529040907651"
"chr19.4548421","AZU1|566","-0.7081081081","1.358761e-06","0.0135758934815029","chr19:1-4720000","Downstream_3716405","Long","-0.3179009627089497"
"chr2.241907244","LOC200772|200772","-0.7080705426","1.361293e-06","0.0135946114877625","chr2:241760000-243040000","Upstream_377","Proximal","NA"
"chr19.3746573","AZU1|566","-0.7080490843","1.362742e-06","0.0136025011950048","chr19:1-4720000","Downstream_2914557","Long","-0.34670813970434017"
"chr19.6750305","STXBP2|6813","-0.7079902786","1.366718e-06","0.0136355948761866","chr19:5880000-8120000","Upstream_951460","Long","-0.36482061407404637"
"chr9.137675178","SLC2A6|11182","-0.7079316918","1.370689e-06","0.0136686067224469","chr9:135840000-137680000","Upstream_1330920","Long","NA"
"chr8.145010322","DGAT1|8694","-0.7079024808","1.372674e-06","0.0136727938517897","chr8:144400000-146280000","Downstream_529630","Long","0.10009085912271891"
"chr1.54803910","TMEM59|9528","-0.7079024808","1.372674e-06","0.0136727938517897","chr1:53680000-55440000","Upstream_284734","Intermediate","-0.10540467453727098"
"chr20.62487007","LAMA5|3911","-0.7078962625","1.373096e-06","0.0136727938517897","chr20:60720000-62920000","Upstream_1544640","Long","-0.09501269916662483"
"chr17.46604527","HOXB5|3215","-0.7078732181","1.374664e-06","0.0136767432840693","chr17:45880000-48560000","Downstream_64090","Intermediate","NA"
"chr7.73699346","NCF1|653361","-0.7078507079","1.376197e-06","0.0136767432840693","chr7:72240000-75080000","Upstream_488961","Intermediate","-0.013412535158053816"
"chr5.176734711","PDLIM7|9260","-0.7078507079","1.376197e-06","0.0136767432840693","chr5:176520000-178040000","Downstream_175682","Intermediate","-0.05245010357777918"
"chr7.73699346","NCF1B|654816","-0.7078507079","1.376197e-06","0.0136767432840693","chr7:72240000-75080000","Downstream_1049368","Long","-0.013412535158053816"
"chr8.142147989","SLC45A4|57210","-0.7078323002","1.377452e-06","0.0136767432840693","chr8:141480000-142320000","Downstream_69274","Intermediate","NA"
"chr17.80237128","SLC16A3|9123","-0.7078320640","1.377468e-06","0.0136767432840693","chr17:79040000-81195210","Downstream_18124","Intermediate","NA"
"chr17.46825026","HOXB6|3216","-0.7078192456","1.378342e-06","0.0136788416140721","chr17:45880000-48560000","Upstream_142673","Intermediate","0.004502471638759522"
"chr9.136721267","RXRA|6256","-0.7077915183","1.380235e-06","0.0136844698431676","chr9:135840000-137680000","Upstream_487675","Intermediate","-0.3705679609547597"
"chr17.80175346","PPP1R27|116729","-0.7077915183","1.380235e-06","0.0136844698431676","chr17:79040000-81195210","Upstream_382421","Intermediate","-0.11766188464984144"
"chr20.23123180","CD93|22918","-0.7077675541","1.381873e-06","0.0136875614743306","chr20:22640000-23320000","Upstream_56204","Intermediate","NA"
"chr12.6883860","TAPBPL|55080","-0.7077675541","1.381873e-06","0.0136875614743306","chr12:6360000-7280000","Downstream_308178","Intermediate","-0.14564465864059506"
"chr19.3573813","SCAMP4|113178","-0.7077420819","1.383616e-06","0.0136981480286505","chr19:1-4720000","Downstream_1647798","Long","0.2221937278620263"
"chr17.40610146","IFI35|3430","-0.7077325464","1.384269e-06","0.0136981480286505","chr17:40000000-41360000","Upstream_548594","Long","0.08415251775843322"
"chr11.67418129","UNC93B1|81622","-0.7077048683","1.386167e-06","0.0137103572855271","chr11:66920000-68680000","Downstream_340444","Intermediate","NA"
"chr19.12775426","STX10|8677","-0.7076902463","1.387170e-06","0.0137135550715725","chr19:12760000-13960000","Downstream_479444","Intermediate","0.07449976969020324"
"chr19.1396601","LRG1|116844","-0.7076807824","1.387819e-06","0.0137135550715725","chr19:1-4720000","Downstream_3139818","Long","-0.07993505210678037"
"chr11.2234976","RHOG|391","-0.7076702441","1.388543e-06","0.0137141442518923","chr11:2160000-4160000","Downstream_1613230","Long","-0.07169125778700129"
"chr17.79125228","SLC16A3|9123","-0.7076388457","1.390702e-06","0.0137223365028059","chr17:79040000-81195210","Upstream_1061043","Long","-0.03416928328354548"
"chr5.177933168","PROP1|5626","-0.7076388457","1.390702e-06","0.0137223365028059","chr5:176520000-178040000","Upstream_509926","Long","-0.10098635277416061"
"chr22.37956113","CSF2RB|1439","-0.7076134197","1.392452e-06","0.0137270333282586","chr22:36880000-37960000","Downstream_619623","Long","-0.1448828643882032"
"chr9.139254548","CARD9|64170","-0.7075933076","1.393838e-06","0.0137270333282586","chr9:139200000-140280000","Downstream_1805","Proximal","-0.2519670328611787"
"chr19.4368791","LRG1|116844","-0.7075933076","1.393838e-06","0.0137270333282586","chr19:1-4720000","Downstream_167628","Intermediate","-0.2848866802791012"
"chr19.54353451","NLRP12|91662","-0.7075933076","1.393838e-06","0.0137270333282586","chr19:54080000-54600000","Upstream_25804","Intermediate","0.05617600178912947"
"chr1.2275360","MMEL1|79258","-0.7075737312","1.395188e-06","0.0137275644083349","chr1:1800000-2760000","Downstream_246716","Intermediate","-0.002604385966039924"
"chr22.39703123","ACO2|50","-0.7075673856","1.395625e-06","0.0137275644083349","chr22:38240000-42040000","Upstream_2162004","Long","0.045745640976614724"
"chr19.1047188","UQCR11|10975","-0.7075636028","1.395887e-06","0.0137275644083349","chr19:1-4720000","Downstream_549981","Long","-0.04143813082197935"
"chr17.7340123","TNFSF13|8741","-0.7075270804","1.398410e-06","0.0137365486254827","chr17:6920000-8240000","Upstream_121484","Intermediate","NA"
"chr20.61412425","LAMA5|3911","-0.7075144868","1.399281e-06","0.0137365486254827","chr20:60720000-62920000","Upstream_470058","Intermediate","0.1344878416453141"
"chr17.27940386","FLOT2|2319","-0.7075113164","1.399500e-06","0.0137365486254827","chr17:26800000-29160000","Upstream_715690","Long","NA"
"chr19.45665331","APOC4|346","-0.7075101373","1.399582e-06","0.0137365486254827","chr19:45200000-46160000","Downstream_212512","Intermediate","-0.14834933842584913"
"chr9.101013427","TBC1D2|55357","-0.7074748142","1.402028e-06","0.0137365486254827","chr9:101000000-101920000","GeneBody","Proximal","-0.001459080177198874"
"chr17.4889998","CAMTA2|23125","-0.7074748142","1.402028e-06","0.0137365486254827","chr17:4800000-6920000","GeneBody","Proximal","-0.05108209667186253"
"chr22.23606283","GGT1|2678","-0.7074348612","1.404799e-06","0.0137365486254827","chr22:22320000-25040000","Upstream_1373433","Long","-0.20811093442609518"
"chr5.176734723","PDLIM7|9260","-0.7074348612","1.404799e-06","0.0137365486254827","chr5:176520000-178040000","Downstream_175670","Intermediate","-0.03796906404987316"
"chr17.46647726","HOXB7|3217","-0.7074322477","1.404981e-06","0.0137365486254827","chr17:45880000-48560000","Downstream_36866","Intermediate","-0.24477371228123349"
"chr6.34203375","HMGA1|3159","-0.7074302008","1.405123e-06","0.0137365486254827","chr6:33400000-36520000","Upstream_1273","Proximal","-0.062384036101998795"
"chr16.3639102","ROGDI|79641","-0.7074269591","1.405348e-06","0.0137365486254827","chr16:3080000-5120000","Downstream_1207865","Long","NA"
"chr17.79421894","PPP1R27|116729","-0.7074269591","1.405348e-06","0.0137365486254827","chr17:79040000-81195210","Downstream_369472","Intermediate","0.003781533955674781"
"chr19.10655593","ICAM3|3385","-0.7074228518","1.405633e-06","0.0137365486254827","chr19:9880000-11000000","Upstream_205095","Intermediate","NA"
"chr1.226900869","PARP1|142","-0.7074158946","1.406117e-06","0.0137365486254827","chr1:226560000-228720000","Upstream_305090","Intermediate","0.07234313644554871"
"chr14.24780594","CIDEB|27141","-0.7073727167","1.409120e-06","0.0137593735701041","chr14:23440000-24960000","GeneBody","Proximal","-0.40250738780533846"
"chr19.18546588","TMEM161A|54929","-0.7073513317","1.410610e-06","0.0137645620993502","chr19:18520000-19560000","Downstream_683388","Long","NA"
"chr22.24934909","GGTLC2|91227","-0.7073459481","1.410985e-06","0.0137645620993502","chr22:22320000-25040000","Downstream_1944542","Long","NA"
"chr13.45931327","GTF2F2|2963","-0.7072999274","1.414197e-06","0.0137864261085788","chr13:41640000-47040000","Downstream_73091","Intermediate","NA"
"chr16.1821595","NME3|4832","-0.7072946891","1.414562e-06","0.0137864261085788","chr16:1320000-2040000","GeneBody","Proximal","NA"
"chr21.44985163","PDXK|8566","-0.7072763862","1.415842e-06","0.0137901474546818","chr21:43520000-48080000","Upstream_153810","Intermediate","NA"
"chr3.53138054","PPM1M|132160","-0.7072627134","1.416798e-06","0.0137901474546818","chr3:51920000-53320000","Downstream_853442","Long","-0.11249750115159059"
"chr10.72260563","SAR1A|56681","-0.7072605796","1.416948e-06","0.0137901474546818","chr10:71160000-73800000","Upstream_330285","Intermediate","-0.1345150761490074"
"chr19.18385756","PIK3R2|5296","-0.7071240120","1.426534e-06","0.0138740654225965","chr19:18240000-18520000","Downstream_104407","Intermediate","NA"
"chr15.77376297","PSTPIP1|9051","-0.7071090667","1.427587e-06","0.0138740654225965","chr15:76200000-77880000","Downstream_46625","Intermediate","-0.07024304303379708"
"chr19.54676957","OSCAR|126014","-0.7071090667","1.427587e-06","0.0138740654225965","chr19:54600000-54960000","Upstream_70958","Intermediate","-0.2434568655795911"
"chr21.47789915","CSTB|1476","-0.7070785071","1.429742e-06","0.0138782611469381","chr21:43520000-48080000","Upstream_2593590","Long","-0.007315358063788751"
"chr20.62318072","LAMA5|3911","-0.7070785071","1.429742e-06","0.0138782611469381","chr20:60720000-62920000","Upstream_1375705","Long","-0.15728305985003313"
"chr6.32908652","HLA-DMB|3109","-0.7070643798","1.430739e-06","0.0138782611469381","chr6:32000000-33200000","GeneBody","Proximal","-0.6233122330013937"
"chr5.1295454","LPCAT1|79888","-0.7070570654","1.431256e-06","0.0138782611469381","chr5:1-2080000","Downstream_161139","Intermediate","NA"
"chr19.4368490","C19orf25|148223","-0.7070408090","1.432404e-06","0.0138782611469381","chr19:1-4720000","Upstream_2888936","Long","0.17978117704848923"
"chr22.50623395","ARSA|410","-0.7070362711","1.432725e-06","0.0138782611469381","chr22:50600000-51304566","Downstream_437785","Intermediate","-0.19040977826160713"
"chr13.114018304","F7|2155","-0.7070362711","1.432725e-06","0.0138782611469381","chr13:113560000-114200000","Downstream_243310","Intermediate","0.20950597892067868"
"chr1.27895170","FGR|2268","-0.7070207300","1.433824e-06","0.0138823922445779","chr1:27240000-28040000","Downstream_43403","Intermediate","NA"
"chr8.144849124","GRINA|2907","-0.7070031130","1.435071e-06","0.0138828647987617","chr8:144400000-146280000","Upstream_215100","Intermediate","NA"
"chr1.2115582","RER1|11079","-0.7069995439","1.435324e-06","0.0138828647987617","chr1:1800000-2760000","Upstream_207683","Intermediate","0.14684954612773465"
"chr17.80914580","ACTG1|71","-0.7069906202","1.435956e-06","0.0138828647987617","chr17:79040000-81195210","Upstream_1423708","Long","NA"
"chr17.46641684","HOXB9|3219","-0.7069820547","1.436563e-06","0.0138828647987617","chr17:45880000-48560000","Downstream_56832","Intermediate","-0.02449652735391556"
"chr10.134260092","ADAM8|101","-0.7069120924","1.441529e-06","0.0139199417041799","chr10:133960000-135440000","Downstream_815813","Long","NA"
"chr17.41797875","NBR1|4077","-0.7068955949","1.442702e-06","0.0139199417041799","chr17:41360000-42160000","Downstream_434168","Intermediate","NA"
"chr19.50918176","CD33|945","-0.7068955949","1.442702e-06","0.0139199417041799","chr19:50440000-52240000","Upstream_810142","Long","0.10675948070738102"
"chr19.4058599","CFD|1675","-0.7068900371","1.443097e-06","0.0139199417041799","chr19:1-4720000","Downstream_3195147","Long","-0.6415110221748609"
"chr12.6883184","PTPN6|5777","-0.7068728313","1.444322e-06","0.0139252507816768","chr12:6360000-7280000","Upstream_172445","Intermediate","-0.17159413840364876"
"chr21.43146129","MX2|4600","-0.7068613995","1.445137e-06","0.0139266037835411","chr21:42440000-43520000","Downstream_364813","Intermediate","-0.005318456131350717"
"chr17.7340268","CD68|968","-0.7068454168","1.446276e-06","0.0139310764130005","chr17:6920000-8240000","Upstream_142515","Intermediate","NA"
"chr10.134266030","ADAM8|101","-0.7068211068","1.448010e-06","0.0139381111905499","chr10:133960000-135440000","Downstream_809875","Long","-0.15578691070903822"
"chr17.46877025","HOXB6|3216","-0.7068067972","1.449032e-06","0.0139381111905499","chr17:45880000-48560000","Upstream_194672","Intermediate","-0.2349160702710162"
"chr9.101013498","TBC1D2|55357","-0.7068067972","1.449032e-06","0.0139381111905499","chr9:101000000-101920000","GeneBody","Proximal","-0.14391761337189934"
"chr22.50968274","TYMP|1890","-0.7067724078","1.451491e-06","0.0139476969661994","chr22:50600000-51304566","GeneBody","Proximal","-0.2889271624931921"
"chr8.145698167","DGAT1|8694","-0.7067690616","1.451730e-06","0.0139476969661994","chr8:144400000-146280000","Upstream_147595","Intermediate","NA"
"chr11.64624099","EHBP1L1|254102","-0.7067612541","1.452289e-06","0.0139476969661994","chr11:63920000-65360000","Upstream_719408","Long","NA"
"chr11.64177042","NAALADL1|10004","-0.7067472158","1.453294e-06","0.0139476969661994","chr11:63920000-65360000","Downstream_635246","Long","0.08904344392482845"
"chr1.2244265","MMEL1|79258","-0.7067456465","1.453407e-06","0.0139476969661994","chr1:1800000-2760000","Downstream_277811","Intermediate","NA"
"chr19.1047226","LRG1|116844","-0.7067186325","1.455343e-06","0.0139567607922784","chr19:1-4720000","Downstream_3489193","Long","-0.10505393347082688"
"chr16.89167562","CYBA|1535","-0.7067016177","1.456564e-06","0.0139567607922784","chr16:88680000-90120000","Upstream_450003","Intermediate","-0.2890316745342108"
"chr5.175969779","HK3|3101","-0.7066947638","1.457056e-06","0.0139567607922784","chr5:175800000-176520000","Downstream_338089","Intermediate","NA"
"chr1.27895110","FGR|2268","-0.7066947638","1.457056e-06","0.0139567607922784","chr1:27240000-28040000","Downstream_43463","Intermediate","-0.35908453138970076"
"chr22.50968280","SCO2|9997","-0.7066623792","1.459382e-06","0.0139666344350487","chr22:50600000-51304566","Upstream_3413","Intermediate","-0.3459659038446749"
"chr22.37476127","NCF4|4689","-0.7066615751","1.459440e-06","0.0139666344350487","chr22:36880000-37960000","Downstream_202071","Intermediate","-0.14948955890187457"
"chr19.42703643","SHKBP1|92799","-0.7066002760","1.463854e-06","0.0139822724282702","chr19:39920000-42920000","Downstream_1606339","Long","-0.12752630512970106"
"chrX.40027645","CXorf38|159013","-0.7066002760","1.463854e-06","0.0139822724282702","chrX:38400000-41080000","Downstream_460638","Intermediate","NA"
"chr10.71721717","SAR1A|56681","-0.7065735220","1.465784e-06","0.0139822724282702","chr10:71160000-73800000","Downstream_185326","Intermediate","NA"
"chr1.156370529","SH2D2A|9047","-0.7065637066","1.466493e-06","0.0139822724282702","chr1:156280000-156960000","Downstream_405504","Intermediate","0.1692737987187925"
"chr17.77900414","LGALS3BP|3959","-0.7065637066","1.466493e-06","0.0139822724282702","chr17:76960000-78000000","Upstream_924224","Long","NA"
"chr22.37956128","NCF4|4689","-0.7065637066","1.466493e-06","0.0139822724282702","chr22:36880000-37960000","Downstream_682072","Long","0.007871247382918618"
"chr1.54181358","YIPF1|54432","-0.7065637066","1.466493e-06","0.0139822724282702","chr1:53680000-55440000","Downstream_136032","Intermediate","NA"
"chr11.64138764","NAALADL1|10004","-0.7065637066","1.466493e-06","0.0139822724282702","chr11:63920000-65360000","Downstream_673524","Long","-0.14446917311181412"
"chr1.110613335","SORT1|6272","-0.7065274765","1.469111e-06","0.0139889079013238","chr1:109600000-110640000","Upstream_672763","Long","-0.1888141903848267"
"chr17.29718358","EVI2A|2123","-0.7065259509","1.469222e-06","0.0139889079013238","chr17:29640000-29720000","Upstream_69457","Intermediate","NA"
"chr9.139541598","HSPC324|101928612","-0.7065259423","1.469222e-06","0.0139889079013238","chr9:139200000-140280000","Downstream_1462","Proximal","-0.6062554476183265"
"chr10.73473236","H2AFY2|55506","-0.7065036880","1.470833e-06","0.0139891384466137","chr10:71160000-73800000","Downstream_1601201","Long","-0.02775678292417744"
"chr9.129375718","PBX3|5090","-0.7065018521","1.470966e-06","0.0139891384466137","chr9:127520000-130160000","Downstream_646063","Long","-0.15822741072932853"
"chr11.63808356","ASRGL1|80150","-0.7064881800","1.471957e-06","0.0139891384466137","chr11:61200000-63920000","Downstream_1647475","Long","-0.13862518849484487"
"chr1.36788011","LSM10|84967","-0.7064881800","1.471957e-06","0.0139891384466137","chr1:36520000-36960000","Downstream_68826","Intermediate","0.04552066620870781"
"chr15.77376282","PSTPIP1|9051","-0.7064370047","1.475670e-06","0.0140161846135314","chr15:76200000-77880000","Downstream_46610","Intermediate","NA"
"chr19.42525471","SERTAD3|29946","-0.7064204232","1.476874e-06","0.0140161846135314","chr19:39920000-42920000","Upstream_1574860","Long","0.010656000644967512"
"chr17.46605150","HOXB6|3216","-0.7064204232","1.476874e-06","0.0140161846135314","chr17:45880000-48560000","Downstream_66487","Intermediate","-0.19002544364380136"
"chr19.17004782","OCEL1|79629","-0.7063972256","1.478562e-06","0.0140161846135314","chr19:16640000-17360000","Upstream_332229","Intermediate","NA"
"chr9.137297371","SURF4|6836","-0.7063972256","1.478562e-06","0.0140161846135314","chr9:135840000-137680000","Upstream_1054402","Long","0.11573351404205191"
"chr5.176935306","DOK3|79930","-0.7063545891","1.481667e-06","0.0140161846135314","chr5:176520000-178040000","GeneBody","Proximal","-0.47814013657035764"
"chr17.47583150","HOXB2|3212","-0.7063545891","1.481667e-06","0.0140161846135314","chr17:45880000-48560000","Upstream_959710","Long","-0.13268925553537725"
"chr11.64884303","NAALADL1|10004","-0.7063517616","1.481873e-06","0.0140161846135314","chr11:63920000-65360000","Upstream_58283","Intermediate","NA"
"chr14.21493859","RNASE2|6036","-0.7063391524","1.482793e-06","0.0140161846135314","chr14:20760000-21560000","Downstream_69265","Intermediate","NA"
"chr16.31549096","ITGAX|3687","-0.7063286643","1.483558e-06","0.0140161846135314","chr16:30040000-34160000","Downstream_154779","Intermediate","-0.08252690306676147"
"chr11.554775","RNH1|6050","-0.7063278505","1.483618e-06","0.0140161846135314","chr11:1-880000","Upstream_47476","Intermediate","0.021496797560717533"
"chr11.64638754","PPP2R5B|5526","-0.7063216698","1.484069e-06","0.0140161846135314","chr11:63920000-65360000","Upstream_46269","Intermediate","-0.04011629764439601"
"chr5.138724720","CYSTM1|84418","-0.7063193205","1.484240e-06","0.0140161846135314","chr5:138680000-141000000","Upstream_829505","Long","NA"
"chr1.10690866","DISP3|57540","-0.7063063063","1.485191e-06","0.0140161846135314","chr1:9760000-12040000","Upstream_848355","Long","NA"
"chr11.65081081","NAALADL1|10004","-0.7063063063","1.485191e-06","0.0140161846135314","chr11:63920000-65360000","Upstream_255061","Intermediate","-0.02845253276798931"
"chr17.72450617","CD300LB|124599","-0.7062995837","1.485682e-06","0.0140161846135314","chr17:72200000-72800000","Downstream_66694","Intermediate","0.16055866354735854"
"chr19.1047188","LRG1|116844","-0.7062761872","1.487393e-06","0.0140161846135314","chr19:1-4720000","Downstream_3489231","Long","-0.09971249144797335"
"chr11.355816","POLR2L|5441","-0.7062733706","1.487599e-06","0.0140161846135314","chr11:1-880000","Downstream_481538","Intermediate","-0.18554670773510826"
"chr17.72978831","ARMC7|79637","-0.7062520526","1.489160e-06","0.0140161846135314","chr17:72880000-73720000","Upstream_127214","Intermediate","NA"
"chr14.24780623","CIDEB|27141","-0.7062520526","1.489160e-06","0.0140161846135314","chr14:23440000-24960000","GeneBody","Proximal","NA"
"chr17.79261628","NOTUM|147111","-0.7062461219","1.489594e-06","0.0140161846135314","chr17:79040000-81195210","Downstream_648758","Long","-0.2818755348839335"
"chr17.46641818","HOXB5|3215","-0.7062339735","1.490485e-06","0.0140161846135314","chr17:45880000-48560000","Downstream_26799","Intermediate","NA"
"chr2.242703124","LOC200772|200772","-0.7062307134","1.490724e-06","0.0140161846135314","chr2:241760000-243040000","Upstream_796257","Long","NA"
"chr17.72978814","ARMC7|79637","-0.7062255981","1.491099e-06","0.0140161846135314","chr17:72880000-73720000","Upstream_127231","Intermediate","NA"
"chr19.51198154","SIGLEC10|89790","-0.7061899106","1.493718e-06","0.0140344120590942","chr19:50440000-52240000","Downstream_715119","Long","0.09909096811563796"
"chr22.20147241","GGT2|728441","-0.7061106668","1.499549e-06","0.0140812729196","chr22:19880000-22320000","Downstream_1415019","Long","-0.13448091502462545"
"chr2.241906828","LOC200772|200772","-0.7060966071","1.500585e-06","0.0140812729196","chr2:241760000-243040000","GeneBody","Proximal","-0.5297922715319452"
"chr19.3375386","LRG1|116844","-0.7060943447","1.500752e-06","0.0140812729196","chr19:1-4720000","Downstream_1161033","Long","-0.1099152520273688"
"chr19.524659","LRG1|116844","-0.7060641701","1.502980e-06","0.0140935431665819","chr19:1-4720000","Downstream_4011760","Long","-0.2927594878392902"
"chr22.42828189","PHETA2|150368","-0.7060565234","1.503545e-06","0.0140935431665819","chr22:42080000-43560000","Downstream_352745","Intermediate","-0.00047235912686241727"
"chr16.89003897","CYBA|1535","-0.7060489060","1.504108e-06","0.0140935431665819","chr16:88680000-90120000","Upstream_286338","Intermediate","-0.15310824022173644"
"chr19.4059897","CFD|1675","-0.7060340492","1.505206e-06","0.0140974322663838","chr19:1-4720000","Downstream_3196445","Long","-0.5943622577183151"
"chr17.47297266","HOXB7|3217","-0.7060187041","1.506342e-06","0.0140981444904261","chr17:45880000-48560000","Upstream_586333","Long","-0.14849742625963888"
"chr16.56919916","MT1E|4493","-0.7060145676","1.506648e-06","0.0140981444904261","chr16:56440000-58680000","Downstream_258893","Intermediate","-0.023115791103015836"
"chr11.65000767","NAALADL1|10004","-0.7058851661","1.516256e-06","0.0141608187407953","chr11:63920000-65360000","Upstream_174747","Intermediate","0.21610326094128807"
"chr17.46642020","HOXB6|3216","-0.7058851661","1.516256e-06","0.0141608187407953","chr17:45880000-48560000","Downstream_29617","Intermediate","NA"
"chr17.46832414","HOXB6|3216","-0.7058617863","1.517998e-06","0.0141608187407953","chr17:45880000-48560000","Upstream_150061","Intermediate","-0.1880090086619897"
"chr19.39174299","RASGRP4|115727","-0.7058597729","1.518148e-06","0.0141608187407953","chr19:38840000-39440000","Upstream_257355","Intermediate","0.08115780801614622"
"chr20.61443787","ADRM1|11047","-0.7058597729","1.518148e-06","0.0141608187407953","chr20:60720000-62920000","Downstream_559870","Long","-0.42553393798573863"
"chr19.733964","CFD|1675","-0.7058386252","1.519725e-06","0.0141627289386569","chr19:1-4720000","Upstream_125487","Intermediate","NA"
"chr6.41516182","TREM1|54210","-0.7058386252","1.519725e-06","0.0141627289386569","chr6:40960000-41680000","Upstream_261726","Intermediate","NA"
"chr16.1820935","NME3|4832","-0.7057427583","1.526894e-06","0.0142231175195803","chr16:1320000-2040000","GeneBody","Proximal","-0.259672981321592"
"chr13.111172078","NAXD|55739","-0.7057157803","1.528917e-06","0.0142279911332695","chr13:110800000-113560000","Upstream_95801","Intermediate","0.16992647767457017"
"chr21.45924110","LINC01547|84536","-0.7056439027","1.534319e-06","0.0142546021168145","chr21:43520000-48080000","Downstream_428617","Intermediate","0.02343839717387337"
"chr11.65549017","EHBP1L1|254102","-0.7056439027","1.534319e-06","0.0142546021168145","chr11:65360000-66000000","Downstream_188897","Intermediate","-0.06957189594871382"
"chr7.98978836","TRIM4|89122","-0.7056400627","1.534609e-06","0.0142546021168145","chr7:98480000-99640000","Downstream_495743","Intermediate","NA"
"chr19.17219074","OCEL1|79629","-0.7056324794","1.535180e-06","0.0142546021168145","chr19:16640000-17360000","Upstream_117937","Intermediate","0.006161921111714219"
"chr8.56953521","LYN|4067","-0.7056022068","1.537461e-06","0.0142546021168145","chr8:56600000-57200000","Downstream_29582","Intermediate","-0.1800256364539714"
"chr14.102545570","PPP2R5C|5527","-0.7055557818","1.540966e-06","0.0142546021168145","chr14:102120000-102800000","Downstream_151245","Intermediate","NA"
"chr16.1821578","NME3|4832","-0.7055482288","1.541537e-06","0.0142546021168145","chr16:1320000-2040000","GeneBody","Proximal","-0.3271779482832586"
"chr1.36787996","LSM10|84967","-0.7055341055","1.542605e-06","0.0142546021168145","chr1:36520000-36960000","Downstream_68841","Intermediate","0.013534301846447784"
"chr16.2030218","MSRB1|51734","-0.7055341055","1.542605e-06","0.0142546021168145","chr16:1320000-2040000","Upstream_36892","Intermediate","-0.269427928809356"
"chr6.31802061","TNF|7124","-0.7055341055","1.542605e-06","0.0142546021168145","chr6:31440000-32000000","Downstream_255949","Intermediate","0.06409294368997867"
"chr1.2347038","MMEL1|79258","-0.7055070682","1.544652e-06","0.0142546021168145","chr1:1800000-2760000","Downstream_175038","Intermediate","-0.15898526487685946"
"chr1.1928087","MMEL1|79258","-0.7055070682","1.544652e-06","0.0142546021168145","chr1:1800000-2760000","Downstream_593989","Long","-0.08025783647329518"
"chr10.88728139","LIPA|3988","-0.7055037379","1.544904e-06","0.0142546021168145","chr10:88680000-91120000","Downstream_2245185","Long","0.12623720715517697"
"chr7.6435867","AIMP2|7965","-0.7054972579","1.545395e-06","0.0142546021168145","chr7:5880000-6480000","Downstream_372403","Intermediate","-0.1098383051994716"
"chr7.210377","ADAP1|11033","-0.7054962087","1.545475e-06","0.0142546021168145","chr7:1-1600000","Downstream_727161","Long","-0.17976113015861592"
"chr10.46167643","ALOX5|240","-0.7054819398","1.546556e-06","0.0142546021168145","chr10:45360000-46480000","Downstream_226083","Intermediate","-0.19325116832466915"
"chr15.77288898","PSTPIP1|9051","-0.7054815656","1.546585e-06","0.0142546021168145","chr15:76200000-77880000","GeneBody","Proximal","-0.3662568395983335"
"chr21.45654158","SPATC1L|84221","-0.7054715199","1.547347e-06","0.0142546021168145","chr21:43520000-48080000","Downstream_1926902","Long","0.17467474709374156"
"chr16.88748004","CYBA|1535","-0.7054584718","1.548337e-06","0.0142546021168145","chr16:88680000-90120000","Upstream_30445","Intermediate","-0.22115448232943277"
"chr16.31139491","ITGAX|3687","-0.7054583138","1.548349e-06","0.0142546021168145","chr16:30040000-34160000","Upstream_226962","Intermediate","0.02916551790295075"
"chr19.54676332","OSCAR|126014","-0.7054583138","1.548349e-06","0.0142546021168145","chr19:54600000-54960000","Upstream_70333","Intermediate","-0.15189132322954393"
"chr17.48157204","HOXB7|3217","-0.7054508027","1.548919e-06","0.0142546021168145","chr17:45880000-48560000","Upstream_1446271","Long","-0.030960077242768985"
"chr19.2457359","AZU1|566","-0.7054508027","1.548919e-06","0.0142546021168145","chr19:1-4720000","Downstream_1625343","Long","-0.28566331002088247"
"chr8.56953515","LYN|4067","-0.7054508027","1.548919e-06","0.0142546021168145","chr8:56600000-57200000","Downstream_29576","Intermediate","-0.2712816182077686"
"chr4.1350261","NKX1-1|54729","-0.7053749963","1.554685e-06","0.0142949199940869","chr4:1040000-1640000","Downstream_46457","Intermediate","NA"
"chr22.42929287","NAGA|4668","-0.7053749963","1.554685e-06","0.0142949199940869","chr22:42080000-43560000","Upstream_462442","Intermediate","NA"
"chr17.7484797","CYB5D1|124637","-0.7053446408","1.557000e-06","0.0143073216567423","chr17:6920000-8240000","Upstream_276265","Intermediate","NA"
"chr1.27687463","FGR|2268","-0.7053391275","1.557420e-06","0.0143073216567423","chr1:27240000-28040000","Downstream_251110","Intermediate","-0.3392927476523796"
"chr22.42486108","NAGA|4668","-0.7052852387","1.561538e-06","0.0143343976674535","chr22:42080000-43560000","Upstream_19263","Intermediate","-0.14155390715653043"
"chr11.119206739","HYOU1|10525","-0.7052691174","1.562772e-06","0.0143343976674535","chr11:117040000-119240000","Upstream_278827","Intermediate","0.023966600433043803"
"chr17.43508366","HEXIM1|10614","-0.7052595662","1.563503e-06","0.0143343976674535","chr17:43160000-43560000","Downstream_278899","Intermediate","NA"
"chr16.56919916","ARL2BP|23568","-0.7052381586","1.565143e-06","0.0143343976674535","chr16:56440000-58680000","Upstream_359092","Intermediate","0.19335903721917738"
"chr20.62317664","LAMA5|3911","-0.7052158577","1.566854e-06","0.0143343976674535","chr20:60720000-62920000","Upstream_1375297","Long","-0.1675536117875387"
"chr11.63815677","ASRGL1|80150","-0.7052158577","1.566854e-06","0.0143343976674535","chr11:61200000-63920000","Downstream_1654796","Long","-0.060745702593770864"
"chr20.61443819","LAMA5|3911","-0.7052158577","1.566854e-06","0.0143343976674535","chr20:60720000-62920000","Upstream_501452","Long","-0.30529519885424666"
"chr17.7339907","TNFSF13|8741","-0.7052158577","1.566854e-06","0.0143343976674535","chr17:6920000-8240000","Upstream_121700","Intermediate","-0.19872960318612623"
"chr1.156046899","MTX1|4580","-0.7052008473","1.568006e-06","0.0143343976674535","chr1:155120000-156280000","Downstream_863285","Long","-0.24418057738001214"
"chr16.58032025","NLRC5|84166","-0.7052008473","1.568006e-06","0.0143343976674535","chr16:56440000-58680000","Downstream_914583","Long","NA"
"chr8.144849124","DGAT1|8694","-0.7052008473","1.568006e-06","0.0143343976674535","chr8:144400000-146280000","Downstream_690828","Long","NA"
"chr10.134120674","ADAM8|101","-0.7051549920","1.571531e-06","0.0143602627867353","chr10:133960000-135440000","Downstream_955231","Long","NA"
"chr17.46687683","HOXB6|3216","-0.7051362004","1.572978e-06","0.0143609378412997","chr17:45880000-48560000","Upstream_5330","Intermediate","NA"
"chr19.3828727","LRG1|116844","-0.7051325100","1.573262e-06","0.0143609378412997","chr19:1-4720000","Downstream_707692","Long","-0.1354567179161553"
"chr11.65553850","RNASEH2C|84153","-0.7051269238","1.573692e-06","0.0143609378412997","chr11:65360000-66000000","Upstream_65433","Intermediate","0.12853747476011032"
"chr2.10541262","KLF11|8462","-0.7051100586","1.574992e-06","0.0143664499502961","chr2:10120000-10840000","Downstream_346300","Intermediate","-0.1698348016477466"
"chr1.1142106","NADK|65220","-0.7050645901","1.578502e-06","0.0143921070260027","chr1:800000-1800000","Downstream_540563","Long","NA"
"chr1.203296308","CYB5R1|51706","-0.7050454395","1.579982e-06","0.0143992409451082","chr1:201000000-205440000","Upstream_359901","Intermediate","NA"
"chr15.63795245","RBPMS2|348093","-0.7050335348","1.580903e-06","0.0144012763429192","chr15:63400000-65560000","Downstream_1236844","Long","NA"
"chr17.46687924","HOXB5|3215","-0.7050050407","1.583109e-06","0.0144150105219078","chr17:45880000-48560000","Upstream_16602","Intermediate","-0.062087587778526444"
"chr1.235105943","GGPS1|9453","-0.7049904025","1.584243e-06","0.0144189757896627","chr1:234120000-235600000","Upstream_384720","Intermediate","NA"
"chr3.52530043","PPM1M|132160","-0.7049429742","1.587924e-06","0.0144448918284802","chr3:51920000-53320000","Downstream_245431","Intermediate","0.040570766726709964"
"chr17.48255603","HOXB6|3216","-0.7049356883","1.588490e-06","0.0144448918284802","chr17:45880000-48560000","Upstream_1573250","Long","0.15062701359884523"
"chr3.141527412","ZBTB38|253461","-0.7048974925","1.591461e-06","0.0144655360556077","chr3:140960000-142160000","Downstream_358779","Intermediate","NA"
"chr17.8868669","PIK3R5|23533","-0.7048203051","1.597480e-06","0.0145019519355211","chr17:8280000-9560000","GeneBody","Proximal","-0.23590601271776623"
"chr10.71390275","VSIR|64115","-0.7048203051","1.597480e-06","0.0145019519355211","chr10:71160000-73800000","Downstream_2117039","Long","-0.32079972826147046"
"chr19.8117025","STXBP2|6813","-0.7048190895","1.597575e-06","0.0145019519355211","chr19:5880000-8120000","Downstream_404267","Intermediate","NA"
"chr19.947613","LRG1|116844","-0.7047664015","1.601695e-06","0.0145189204568343","chr19:1-4720000","Downstream_3588806","Long","0.057338030891218625"
"chr12.113770760","SLC8B1|80024","-0.7047619048","1.602047e-06","0.0145189204568343","chr12:112840000-113880000","GeneBody","Proximal","-0.05110013800990767"
"chr17.46877025","HOXB5|3215","-0.7047461360","1.603283e-06","0.0145189204568343","chr17:45880000-48560000","Upstream_205703","Intermediate","-0.18467159415751985"
"chr19.4053155","LRG1|116844","-0.7047362175","1.604060e-06","0.0145189204568343","chr19:1-4720000","Downstream_483264","Intermediate","NA"
"chr19.42503263","DEDD2|162989","-0.7047362175","1.604060e-06","0.0145189204568343","chr19:39920000-42920000","Downstream_199485","Intermediate","NA"
"chr19.18133031","IL12RB1|3594","-0.7047306992","1.604493e-06","0.0145189204568343","chr19:17480000-18240000","Downstream_36772","Intermediate","NA"
"chr3.51990211","PRKCD|5580","-0.7046961636","1.607204e-06","0.0145189204568343","chr3:51920000-53320000","Upstream_1199812","Long","NA"
"chr22.19710713","CLTCL1|8218","-0.7046859142","1.608009e-06","0.0145189204568343","chr22:18880000-19880000","Upstream_431475","Intermediate","-0.11934576332850017"
"chr1.36787972","LSM10|84967","-0.7046859142","1.608009e-06","0.0145189204568343","chr1:36520000-36960000","Downstream_68865","Intermediate","NA"
"chr11.67803846","TCIRG1|10312","-0.7046859142","1.608009e-06","0.0145189204568343","chr11:66920000-68680000","Upstream_2635","Intermediate","-0.11014200728740893"
"chr19.45621545","APOC2|344","-0.7046785522","1.608588e-06","0.0145189204568343","chr19:45200000-46160000","Downstream_168724","Intermediate","0.07106631906166738"
"chr17.48269725","HOXB6|3216","-0.7046479218","1.610997e-06","0.014529942939775","chr17:45880000-48560000","Upstream_1587372","Long","-0.0660437802902531"
"chr1.156046546","SEMA4A|64218","-0.7046451316","1.611217e-06","0.014529942939775","chr1:155120000-156280000","Upstream_70609","Intermediate","-0.2231948351348645"
"chr19.45900083","VASP|7408","-0.7046018165","1.614630e-06","0.0145429009534758","chr19:45200000-46160000","Upstream_109752","Intermediate","-0.15472695098739378"
"chr19.920667","LRG1|116844","-0.7046000624","1.614769e-06","0.0145429009534758","chr19:1-4720000","Downstream_3615752","Long","-0.09795363932921938"
"chr17.45938538","HOXB6|3216","-0.7045951918","1.615153e-06","0.0145429009534758","chr17:45880000-48560000","Downstream_733099","Long","-0.0667114490785311"
"chr22.50657908","ARSA|410","-0.7045911511","1.615472e-06","0.0145429009534758","chr22:50600000-51304566","Downstream_403272","Intermediate","0.04175119457122156"
"chr6.30043293","HLA-J|3137","-0.7045608983","1.617861e-06","0.0145517150615621","chr6:29600000-30240000","Downstream_65561","Intermediate","-0.09697562443236674"
"chr19.7536824","MCOLN1|57192","-0.7045608938","1.617861e-06","0.0145517150615621","chr19:5880000-8120000","Upstream_50686","Intermediate","0.08834521270755116"
"chr17.77083059","LGALS3BP|3959","-0.7045498438","1.618735e-06","0.0145532349024281","chr17:76960000-78000000","Upstream_106869","Intermediate","0.14244183002621033"
"chr2.10184241","KLF11|8462","-0.7045112877","1.621786e-06","0.0145572352384437","chr2:10120000-10840000","GeneBody","Proximal","-0.6837360216566335"
"chr1.153747714","SLC27A3|11000","-0.7045065169","1.622164e-06","0.0145572352384437","chr1:153440000-154240000","GeneBody","Proximal","NA"
"chr16.58115599","NLRC5|84166","-0.7045045045","1.622323e-06","0.0145572352384437","chr16:56440000-58680000","Downstream_998157","Long","NA"
"chr17.72211058","CD300LB|124599","-0.7045045045","1.622323e-06","0.0145572352384437","chr17:72200000-72800000","Downstream_306253","Intermediate","-0.047334918239835724"
"chr10.72827184","VSIR|64115","-0.7044737367","1.624763e-06","0.0145572352384437","chr10:71160000-73800000","Downstream_680130","Long","-0.055662878612980096"
"chr10.134110296","ADAM8|101","-0.7044725676","1.624855e-06","0.0145572352384437","chr10:133960000-135440000","Downstream_965609","Long","0.08546115827716837"
"chr20.591119","SIRPB1|10326","-0.7044617496","1.625714e-06","0.0145572352384437","chr20:1-1800000","Downstream_953046","Long","-0.045760826304552714"
"chr9.101013437","TBC1D2|55357","-0.7044431596","1.627190e-06","0.0145572352384437","chr9:101000000-101920000","GeneBody","Proximal","-0.014358586891863648"
"chr1.156046806","MTX1|4580","-0.7044367947","1.627696e-06","0.0145572352384437","chr1:155120000-156280000","Downstream_863192","Long","NA"
"chr2.24233199","TP53I3|9540","-0.7044331604","1.627985e-06","0.0145572352384437","chr2:24000000-25160000","Downstream_67102","Intermediate","-0.10470664819473842"
"chr17.79967091","NPB|256933","-0.7044284477","1.628359e-06","0.0145572352384437","chr17:79040000-81195210","Downstream_106311","Intermediate","-0.042743476924457395"
"chr1.36788169","LSM10|84967","-0.7044284477","1.628359e-06","0.0145572352384437","chr1:36520000-36960000","Downstream_68668","Intermediate","-0.011362156280612896"
"chr12.6485588","TAPBPL|55080","-0.7044211354","1.628941e-06","0.0145572352384437","chr12:6360000-7280000","Upstream_75266","Intermediate","-0.07869107090382435"
"chr19.1473046","AZU1|566","-0.7044197244","1.629053e-06","0.0145572352384437","chr19:1-4720000","Downstream_641030","Long","-0.4520613861041504"
"chr17.6945987","TNFSF12-TNFSF13|407977","-0.7043882995","1.631554e-06","0.0145690899636597","chr17:6920000-8240000","Upstream_506427","Long","-0.16502458706289644"
"chr19.3138450","LRG1|116844","-0.7043820282","1.632053e-06","0.0145690899636597","chr19:1-4720000","Downstream_1397969","Long","NA"
"chr14.55369904","CGRRF1|10668","-0.7043764651","1.632497e-06","0.0145690899636597","chr14:54840000-55440000","Downstream_364338","Intermediate","NA"
"chr16.50325794","SNX20|124460","-0.7043470304","1.634843e-06","0.0145824826406067","chr16:49400000-50880000","Downstream_374415","Intermediate","NA"
"chr19.4060102","LRG1|116844","-0.7043325407","1.636000e-06","0.0145824826406067","chr19:1-4720000","Downstream_476317","Intermediate","NA"
"chr17.46669694","HOXB2|3212","-0.7043310695","1.636117e-06","0.0145824826406067","chr17:45880000-48560000","Upstream_46254","Intermediate","-0.5510944648952854"
"chr10.88720217","LIPA|3988","-0.7042471042","1.642834e-06","0.0146293122543578","chr10:88680000-91120000","Downstream_2253107","Long","0.24270728930316798"
"chr3.141648633","ZBTB38|253461","-0.7042471042","1.642834e-06","0.0146293122543578","chr3:140960000-142160000","Downstream_480000","Intermediate","-0.14333392813645407"
"chr17.43221598","HEXIM1|10614","-0.7042383386","1.643537e-06","0.0146293122543578","chr17:43160000-43560000","Upstream_3084","Intermediate","NA"
"chr16.56225315","IRX3|79191","-0.7042299946","1.644206e-06","0.0146293122543578","chr16:53440000-56400000","Upstream_1904641","Long","NA"
"chr17.46648103","HOXB6|3216","-0.7042154038","1.645377e-06","0.0146334237090672","chr17:45880000-48560000","Downstream_23534","Intermediate","-0.3686936838649333"
"chr17.79258976","SLC16A3|9123","-0.7042029466","1.646377e-06","0.0146357890091627","chr17:79040000-81195210","Upstream_927295","Long","NA"
"chr19.933116","PCSK4|54760","-0.7041944256","1.647061e-06","0.0146357890091627","chr19:1-4720000","Downstream_548309","Long","0.0762315703351509"
"chr2.241906958","LOC200772|200772","-0.7041651677","1.649413e-06","0.0146451108734903","chr2:241760000-243040000","Upstream_91","Proximal","-0.5454160059608792"
"chr21.46400643","CSTB|1476","-0.7041637186","1.649529e-06","0.0146451108734903","chr21:43520000-48080000","Upstream_1204318","Long","-0.05702951177532429"
"chr19.2251391","LRG1|116844","-0.7041519967","1.650473e-06","0.0146471921769153","chr19:1-4720000","Downstream_2285028","Long","NA"
"chr6.32908642","HLA-DMB|3109","-0.7041242960","1.652704e-06","0.0146606883189686","chr6:32000000-33200000","GeneBody","Proximal","-0.6368829176488041"
"chr19.2495861","LRG1|116844","-0.7041010654","1.654577e-06","0.0146709985097702","chr19:1-4720000","Downstream_2040558","Long","-0.10660774476706486"
"chr19.7711466","MCOLN1|57192","-0.7040735451","1.656798e-06","0.0146843842093731","chr19:5880000-8120000","Downstream_112572","Intermediate","-0.03641079683478005"
"chr17.72781612","CD300LB|124599","-0.7040350101","1.659913e-06","0.0146993698969991","chr17:72200000-72800000","Upstream_254000","Intermediate","-0.032570181000248874"
"chr1.42128607","AKR1A1|10327","-0.7040350101","1.659913e-06","0.0146993698969991","chr1:40880000-46720000","Upstream_3887606","Long","NA"
"chr15.41877777","CHP1|11261","-0.7040018250","1.662600e-06","0.0147168511067753","chr15:40640000-45640000","Downstream_303735","Intermediate","-0.1604683433352577"
"chr17.79138742","ANAPC11|51529","-0.7039675944","1.665376e-06","0.014735104794925","chr17:79040000-81195210","Upstream_709922","Long","0.13355956262161275"
"chr19.51843752","SIGLEC10|89790","-0.7039452678","1.667188e-06","0.014739315720257","chr19:50440000-52240000","Downstream_69521","Intermediate","0.05777365733893962"
"chr17.7369751","TNFSF12-TNFSF13|407977","-0.7039441436","1.667280e-06","0.014739315720257","chr17:6920000-8240000","Upstream_82663","Intermediate","-0.1302850339174219"
"chr2.241904384","LOC200772|200772","-0.7039280275","1.668589e-06","0.0147445731279816","chr2:241760000-243040000","GeneBody","Proximal","-0.39300868222793417"
"chr19.835640","PLPPR3|79948","-0.7039063017","1.670357e-06","0.014744607904697","chr19:1-4720000","Upstream_13674","Intermediate","-0.4413528602630792"
"chr17.79880896","CYBC1|79415","-0.7039063017","1.670357e-06","0.014744607904697","chr17:79040000-81195210","Downstream_519567","Long","NA"
"chr19.640088","CFD|1675","-0.7038758556","1.672836e-06","0.014744607904697","chr19:1-4720000","Upstream_219363","Intermediate","NA"
"chr11.64626261","EHD1|10938","-0.7038735291","1.673025e-06","0.014744607904697","chr11:63920000-65360000","GeneBody","Proximal","NA"
"chr12.121566287","OASL|8638","-0.7038735291","1.673025e-06","0.014744607904697","chr12:120960000-121680000","Upstream_89243","Intermediate","NA"
"chr3.141163705","ZBTB38|253461","-0.7038665638","1.673593e-06","0.014744607904697","chr3:140960000-142160000","GeneBody","Proximal","-0.15241762816591084"
"chr11.64630536","EHBP1L1|254102","-0.7038665638","1.673593e-06","0.014744607904697","chr11:63920000-65360000","Upstream_712971","Long","0.005840614737772005"
"chr20.35671753","SAMHD1|25939","-0.7038147421","1.677822e-06","0.0147708059085143","chr20:35560000-35720000","Upstream_91508","Intermediate","-0.4136763668102655"
"chr1.960762","ISG15|9636","-0.7037992444","1.679089e-06","0.0147708059085143","chr1:800000-1800000","Downstream_10843","Intermediate","0.42920644511157596"
"chr1.2244408","MMEL1|79258","-0.7037822888","1.680476e-06","0.0147708059085143","chr1:1800000-2760000","Downstream_277668","Intermediate","NA"
"chr20.61551978","ARFRP1|10139","-0.7037803656","1.680633e-06","0.0147708059085143","chr20:60720000-62920000","Downstream_778016","Long","0.2197736048218937"
"chr11.67210352","CORO1B|57175","-0.7037775933","1.680860e-06","0.0147708059085143","chr11:66920000-68680000","GeneBody","Proximal","-0.09846509066368511"
"chr22.42836507","PHETA2|150368","-0.7037775933","1.680860e-06","0.0147708059085143","chr22:42080000-43560000","Downstream_361063","Intermediate","0.006717185512594893"
"chr19.39921809","SHKBP1|92799","-0.7037323037","1.684571e-06","0.0147728155808815","chr19:39920000-42920000","Upstream_1160946","Long","0.032882377064347434"
"chr10.88720235","LIPA|3988","-0.7037323037","1.684571e-06","0.0147728155808815","chr10:88680000-91120000","Downstream_2253089","Long","0.2303009949204483"
"chr22.39662746","APOBEC3A|200315","-0.7037323037","1.684571e-06","0.0147728155808815","chr22:38240000-42040000","Downstream_303559","Intermediate","0.009267130548457014"
"chr10.72201623","H2AFY2|55506","-0.7037323037","1.684571e-06","0.0147728155808815","chr10:71160000-73800000","Downstream_329588","Intermediate","0.12569794560434575"
"chr20.822963","SIRPD|128646","-0.7037311222","1.684667e-06","0.0147728155808815","chr20:1-1800000","Downstream_691932","Long","0.04697915545611537"
"chr3.53081051","PPM1M|132160","-0.7036989069","1.687311e-06","0.014774396715053","chr3:51920000-53320000","Downstream_796439","Long","NA"
"chr9.129373167","PBX3|5090","-0.7036987381","1.687325e-06","0.014774396715053","chr9:127520000-130160000","Downstream_643512","Long","-0.16313229139728755"
"chr1.31271466","PTAFR|5724","-0.7036941750","1.687700e-06","0.014774396715053","chr1:28040000-31400000","Upstream_2751020","Long","-0.18558660095594315"
"chr10.71892544","VSIR|64115","-0.7036862707","1.688349e-06","0.014774396715053","chr10:71160000-73800000","Downstream_1614770","Long","-0.16409153736390567"
"chr17.7463847","TNFSF12-TNFSF13|407977","-0.7036853406","1.688426e-06","0.014774396715053","chr17:6920000-8240000","GeneBody","Proximal","NA"
"chr19.45900048","APOC4|346","-0.7036763647","1.689164e-06","0.0147745914336186","chr19:45200000-46160000","Downstream_447229","Intermediate","-0.11090226173814467"
"chr17.72450607","CD300LB|124599","-0.7036502768","1.691310e-06","0.0147778127468472","chr17:72200000-72800000","Downstream_66704","Intermediate","0.043526607421268716"
"chr11.64638715","NAALADL1|10004","-0.7036488849","1.691424e-06","0.0147778127468472","chr11:63920000-65360000","Downstream_173573","Intermediate","-0.07265399132011956"
"chr11.64109091","NAALADL1|10004","-0.7036457786","1.691680e-06","0.0147778127468472","chr11:63920000-65360000","Downstream_703197","Long","0.09218910480024788"
"chr17.46570003","HOXB6|3216","-0.7035965428","1.695738e-06","0.0148069955615609","chr17:45880000-48560000","Downstream_101634","Intermediate","NA"
"chr2.219679181","SLC11A1|6556","-0.7035232489","1.701795e-06","0.0148423982896621","chr2:219000000-220440000","Downstream_417565","Intermediate","0.023552736581311948"
"chr20.32778509","MAP1LC3A|84557","-0.7035201765","1.702049e-06","0.0148423982896621","chr20:31920000-34520000","Upstream_356147","Intermediate","NA"
"chr16.30430277","ITGAX|3687","-0.7035167876","1.702330e-06","0.0148423982896621","chr16:30040000-34160000","Upstream_936176","Long","-0.11632525201160267"
"chr11.2223874","CARS|833","-0.7034995547","1.703757e-06","0.0148423982896621","chr11:2160000-4160000","Downstream_798276","Long","NA"
"chr1.10690866","PGD|5226","-0.7034749035","1.705801e-06","0.0148423982896621","chr1:9760000-12040000","Downstream_210666","Intermediate","NA"
"chr19.1402335","PLK5|126520","-0.7034749035","1.705801e-06","0.0148423982896621","chr19:1-4720000","Upstream_121736","Intermediate","0.02045474819907785"
"chr10.73565763","VSIR|64115","-0.7034749035","1.705801e-06","0.0148423982896621","chr10:71160000-73800000","Upstream_32509","Intermediate","-0.008210750408977016"
"chr11.47414482","ACP2|53","-0.7034749035","1.705801e-06","0.0148423982896621","chr11:45880000-47880000","Upstream_144026","Intermediate","NA"
"chr19.46916989","C5AR1|728","-0.7034667936","1.706474e-06","0.0148423982896621","chr19:46200000-48360000","Upstream_876289","Long","NA"
"chr22.50706312","ARSA|410","-0.7034404052","1.708665e-06","0.0148423982896621","chr22:50600000-51304566","Downstream_354868","Intermediate","-0.019357066287040068"
"chr17.80899125","TEPSIN|146705","-0.7034404052","1.708665e-06","0.0148423982896621","chr17:79040000-81195210","Upstream_1686235","Long","0.08996549868177024"
"chr19.1266168","LRG1|116844","-0.7034397869","1.708716e-06","0.0148423982896621","chr19:1-4720000","Downstream_3270251","Long","-0.050484335407635646"
"chr3.119298261","TMEM39A|55254","-0.7034179680","1.710530e-06","0.0148423982896621","chr3:118920000-120600000","Upstream_110585","Intermediate","NA"
"chr17.46659548","HOXB4|3214","-0.7034114482","1.711072e-06","0.0148423982896621","chr17:45880000-48560000","Upstream_2076","Intermediate","-0.20666152935442436"
"chr17.29718321","EVI2A|2123","-0.7034114482","1.711072e-06","0.0148423982896621","chr17:29640000-29720000","Upstream_69420","Intermediate","NA"
"chr17.7340161","TNFSF12-TNFSF13|407977","-0.7033985815","1.712143e-06","0.0148423982896621","chr17:6920000-8240000","Upstream_112253","Intermediate","-0.2035153433607017"
"chr17.79405417","SLC38A10|124565","-0.7033914681","1.712735e-06","0.0148423982896621","chr17:79040000-81195210","Upstream_136071","Intermediate","NA"
"chr22.38068976","LGALS1|3956","-0.7033914681","1.712735e-06","0.0148423982896621","chr22:37960000-38240000","Upstream_2637","Intermediate","-0.1979845732968487"
"chr22.50967997","SCO2|9997","-0.7033510995","1.716100e-06","0.014853922778514","chr22:50600000-51304566","Upstream_3130","Intermediate","NA"
"chr19.882833","GADD45B|4616","-0.7033357463","1.717381e-06","0.014853922778514","chr19:1-4720000","Upstream_1593285","Long","0.10370899398185926"
"chr11.65307425","NAALADL1|10004","-0.7033357463","1.717381e-06","0.014853922778514","chr11:63920000-65360000","Upstream_481405","Intermediate","-0.10873712383974654"
"chr3.49314814","NBEAL2|23218","-0.7033357463","1.717381e-06","0.014853922778514","chr3:46960000-50160000","Downstream_2263622","Long","0.13284292808815326"
"chr11.68502785","ANKRD13D|338692","-0.7033266188","1.718143e-06","0.014853922778514","chr11:66920000-68680000","Downstream_1432830","Long","0.09400003387465024"
"chr17.79880797","CYBC1|79415","-0.7033222669","1.718506e-06","0.014853922778514","chr17:79040000-81195210","Downstream_519666","Long","NA"
"chr8.134250718","SLA|6503","-0.7033151314","1.719102e-06","0.014853922778514","chr8:133680000-135880000","Upstream_135421","Intermediate","NA"
"chr19.2491409","LRG1|116844","-0.7032841123","1.721696e-06","0.0148701118601506","chr19:1-4720000","Downstream_2045010","Long","0.05909138592539853"
"chr10.73461695","H2AFY2|55506","-0.7032175032","1.727277e-06","0.0148990780694078","chr10:71160000-73800000","Downstream_1589660","Long","0.11697661727047562"
"chr19.41922183","SERTAD3|29946","-0.7032175032","1.727277e-06","0.0148990780694078","chr19:39920000-42920000","Upstream_971572","Long","0.09069392773486012"
"chr22.37914999","CSF2RB|1439","-0.7032056701","1.728270e-06","0.0148990780694078","chr22:36880000-37960000","Downstream_578509","Long","-0.19062425022401894"
"chr17.48255555","HOXB5|3215","-0.7031863898","1.729889e-06","0.0148990780694078","chr17:45880000-48560000","Upstream_1584233","Long","0.20980456084539298"
"chr16.30468126","BCL7C|9274","-0.7031820724","1.730252e-06","0.0148990780694078","chr16:30040000-34160000","Downstream_376819","Intermediate","NA"
"chr17.46642029","SNX11|29916","-0.7031752702","1.730824e-06","0.0148990780694078","chr17:45880000-48560000","Downstream_441594","Intermediate","NA"
"chr17.46641475","HOXB4|3214","-0.7031553293","1.732501e-06","0.0149051621024344","chr17:45880000-48560000","Downstream_11398","Intermediate","NA"
"chr20.62435667","ADRM1|11047","-0.7031411150","1.733697e-06","0.0149051621024344","chr20:60720000-62920000","Downstream_1551750","Long","0.13982351523099537"
"chr17.7492892","TNFSF12-TNFSF13|407977","-0.7031411150","1.733697e-06","0.0149051621024344","chr17:6920000-8240000","Downstream_27975","Intermediate","-0.16175013184214748"
"chr19.3617566","R3HDM4|91300","-0.7031299216","1.734640e-06","0.0149070606945878","chr19:1-4720000","Upstream_2704327","Long","-0.1477700077691766"
"chr17.7452524","TNFSF12|8742","-0.7030933673","1.737722e-06","0.0149258367562958","chr17:6920000-8240000","GeneBody","Proximal","-0.23185336031544126"
"chr15.89922251","ABHD2|11057","-0.7030868643","1.738271e-06","0.0149258367562958","chr15:89560000-90120000","Downstream_176661","Intermediate","0.006023349116811861"
"chr19.813266","STK11|6794","-0.7030636628","1.740230e-06","0.014936444741185","chr19:1-4720000","Upstream_376138","Intermediate","-0.06042756935789319"
"chr22.50623371","TYMP|1890","-0.7030462709","1.741700e-06","0.0149412628800229","chr22:50600000-51304566","Downstream_340808","Intermediate","-0.18452376234295592"
"chr12.6883103","TAPBPL|55080","-0.7030398986","1.742239e-06","0.0149412628800229","chr12:6360000-7280000","Downstream_307421","Intermediate","NA"
"chr19.42502939","SHKBP1|92799","-0.7030156874","1.744287e-06","0.0149526141806873","chr19:39920000-42920000","Downstream_1405635","Long","-0.01284886257498482"
"chr22.37691696","CSF2RB|1439","-0.7029671239","1.748404e-06","0.0149681515609453","chr22:36880000-37960000","Downstream_355206","Intermediate","0.07306654912611293"
"chr17.46641655","HOXB3|3213","-0.7029645012","1.748626e-06","0.0149681515609453","chr17:45880000-48560000","GeneBody","Proximal","-0.4602156684004539"
"chr1.150244882","CDC42SE1|56882","-0.7029601030","1.749000e-06","0.0149681515609453","chr1:149800000-151200000","Downstream_778563","Long","NA"
"chr11.64374487","NAALADL1|10004","-0.7029601030","1.749000e-06","0.0149681515609453","chr11:63920000-65360000","Downstream_437801","Intermediate","0.1070828793446747"
"chr17.7463872","TNFSF13|8741","-0.7029237395","1.752089e-06","0.0149821645710294","chr17:6920000-8240000","GeneBody","Proximal","NA"
"chr16.66550484","CKLF|51192","-0.7029237395","1.752089e-06","0.0149821645710294","chr16:66320000-67520000","Upstream_35980","Intermediate","0.23230452118939546"
"chr19.343162","AZU1|566","-0.7029089317","1.753348e-06","0.0149867220643395","chr19:1-4720000","Upstream_481933","Intermediate","-0.4411881193152746"
"chr21.43445208","MX2|4600","-0.7028766344","1.756097e-06","0.0150040062715004","chr21:42440000-43520000","Downstream_663892","Long","NA"
"chr17.80914580","ASPSCR1|79058","-0.7028634128","1.757224e-06","0.0150074236220273","chr17:79040000-81195210","Downstream_939299","Long","NA"
"chr19.47157945","MEIS3|56917","-0.7028356351","1.759593e-06","0.0150214409556266","chr19:46200000-48360000","Downstream_748434","Long","0.177588563893894"
"chr11.67049481","UNC93B1|81622","-0.7027974584","1.762855e-06","0.0150430669856036","chr11:66920000-68680000","Downstream_709092","Long","NA"
"chr16.31549004","ITGAX|3687","-0.7027609195","1.765981e-06","0.0150572930642235","chr16:30040000-34160000","Downstream_154687","Intermediate","-0.14678770079125422"
"chr19.35646668","TYROBP|7305","-0.7027609195","1.765981e-06","0.0150572930642235","chr19:35520000-36560000","Downstream_748633","Long","NA"
"chr3.52529976","PRKCD|5580","-0.7027428417","1.767530e-06","0.0150603865330396","chr3:51920000-53320000","Upstream_660047","Long","-0.18927067771060838"
"chr17.10009601","SCO1|6341","-0.7027396553","1.767803e-06","0.0150603865330396","chr17:9560000-10760000","Downstream_574051","Long","0.11964444296399357"
"chr19.51966534","CD33|945","-0.7027027027","1.770973e-06","0.015081168438946","chr19:50440000-52240000","Downstream_219420","Intermediate","-0.2072939290621189"
"chr9.137162984","SURF1|6834","-0.7026854748","1.772452e-06","0.0150875390052041","chr9:135840000-137680000","Upstream_939433","Long","NA"
"chr22.50623371","SCO2|9997","-0.7026592730","1.774705e-06","0.0151004900784934","chr22:50600000-51304566","Downstream_338624","Intermediate","-0.073224724154008"
"chr21.44803452","ITGB2-AS1|100505746","-0.7026270182","1.777481e-06","0.0151049316158395","chr21:43520000-48080000","Upstream_1537512","Long","0.0350417514652746"
"chr5.140893723","CYSTM1|84418","-0.7026270182","1.777481e-06","0.0151049316158395","chr5:138680000-141000000","Downstream_1232087","Long","NA"
"chr1.156046847","GLMP|112770","-0.7026192176","1.778154e-06","0.0151049316158395","chr1:155120000-156280000","Downstream_213031","Intermediate","-0.08773688434626978"
"chr1.153762037","SNAPIN|23557","-0.7026192176","1.778154e-06","0.0151049316158395","chr1:153440000-154240000","Downstream_127732","Intermediate","0.18839051037707305"
"chr14.21493862","RNASE3|6037","-0.7026095665","1.778985e-06","0.0151057743653743","chr14:20760000-21560000","Downstream_133356","Intermediate","NA"
"chr16.1533624","NME3|4832","-0.7025779030","1.781717e-06","0.0151227516166303","chr16:1320000-2040000","Downstream_286661","Intermediate","-0.13605927670342696"
"chr22.50982905","TYMP|1890","-0.7025490721","1.784208e-06","0.0151305695135837","chr22:50600000-51304566","Upstream_14421","Intermediate","NA"
"chr22.23606283","GGTLC2|91227","-0.7025426820","1.784760e-06","0.0151305695135837","chr22:22320000-25040000","Downstream_615916","Long","-0.20055318839629652"
"chr19.45900294","VASP|7408","-0.7025254955","1.786247e-06","0.0151305695135837","chr19:45200000-46160000","Upstream_109541","Intermediate","NA"
"chr1.203103712","ADORA1|134","-0.7025207272","1.786659e-06","0.0151305695135837","chr1:201000000-205440000","GeneBody","Proximal","NA"
"chr19.4058589","AZU1|566","-0.7025114142","1.787466e-06","0.0151305695135837","chr19:1-4720000","Downstream_3226573","Long","-0.6095749788722876"
"chr11.65553846","AP5B1|91056","-0.7024937100","1.788999e-06","0.0151305695135837","chr11:65360000-66000000","Upstream_5574","Intermediate","-0.11896176303727085"
"chr11.64481392","NAALADL1|10004","-0.7024937100","1.788999e-06","0.0151305695135837","chr11:63920000-65360000","Downstream_330896","Intermediate","-0.04533257850329292"
"chr22.20078511","GGT2|728441","-0.7024905092","1.789277e-06","0.0151305695135837","chr22:19880000-22320000","Downstream_1483749","Long","-0.3906785201688921"
"chr8.145027997","DGAT1|8694","-0.7024905092","1.789277e-06","0.0151305695135837","chr8:144400000-146280000","Downstream_511955","Long","0.2658429291057232"
"chr1.2158269","MMEL1|79258","-0.7024740761","1.790701e-06","0.0151305695135837","chr1:1800000-2760000","Downstream_363807","Intermediate","NA"
"chr10.22765441","MIR1915HG|399726","-0.7024740761","1.790701e-06","0.0151305695135837","chr10:21520000-23360000","Upstream_979251","Long","NA"
"chr17.48142011","SNX11|29916","-0.7024453024","1.793198e-06","0.0151454684360188","chr17:45880000-48560000","Downstream_1941576","Long","-0.22039788959045836"
"chr22.37691685","CSF2RB|1439","-0.7024070738","1.796521e-06","0.0151659807795414","chr22:36880000-37960000","Downstream_355195","Intermediate","-0.00045400898581083194"
"chr10.70853430","SRGN|5552","-0.7023687153","1.799861e-06","0.0151659807795414","chr10:70680000-71160000","GeneBody","Proximal","NA"
"chr12.7068834","TAPBPL|55080","-0.7023687153","1.799861e-06","0.0151659807795414","chr12:6360000-7280000","Downstream_493152","Intermediate","0.13896024375028318"
"chr19.50918140","SIGLEC5|8778","-0.7023687153","1.799861e-06","0.0151659807795414","chr19:50440000-52240000","Downstream_1196639","Long","0.01958004541014871"
"chr1.27718222","FGR|2268","-0.7023687153","1.799861e-06","0.0151659807795414","chr1:27240000-28040000","Downstream_220351","Intermediate","NA"
"chr16.75144078","CHST6|4166","-0.7023618008","1.800463e-06","0.0151659807795414","chr16:74720000-75680000","Downstream_366869","Intermediate","-0.08876199432053333"
"chr16.31009807","RNF40|9810","-0.7023558688","1.800980e-06","0.0151659807795414","chr16:30040000-34160000","Downstream_222180","Intermediate","-0.06457289578045987"
"chr14.74101137","PTGR2|145482","-0.7023472528","1.801732e-06","0.0151659807795414","chr14:73480000-74520000","Upstream_217408","Intermediate","NA"
"chr17.8868815","PIK3R5|23533","-0.7023414337","1.802239e-06","0.0151659807795414","chr17:8280000-9560000","GeneBody","Proximal","-0.15318199118303363"
"chr1.45279259","PPCS|79717","-0.7023201708","1.804095e-06","0.0151692312617413","chr1:40880000-46720000","Downstream_2340204","Long","0.03872973968852919"
"chr5.139067971","MZB1|51237","-0.7023201708","1.804095e-06","0.0151692312617413","chr5:138680000-141000000","Upstream_342202","Intermediate","NA"
"chr5.475086","LPCAT1|79888","-0.7022654729","1.808877e-06","0.0152032466108489","chr5:1-2080000","Downstream_981507","Long","0.1247177933564344"
"chr17.47547748","HOXB6|3216","-0.7022474124","1.810459e-06","0.0152085138491623","chr17:45880000-48560000","Upstream_865395","Long","-0.20666802600592646"
"chr2.24233096","TP53I3|9540","-0.7022379401","1.811289e-06","0.0152085138491623","chr2:24000000-25160000","Downstream_67205","Intermediate","NA"
"chr19.4348034","LRG1|116844","-0.7022330924","1.811714e-06","0.0152085138491623","chr19:1-4720000","Downstream_188385","Intermediate","-0.2365691002214088"
"chr5.176153858","HK3|3101","-0.7021879022","1.815679e-06","0.0152292888720658","chr5:175800000-176520000","Downstream_154010","Intermediate","-0.27754600850220484"
"chr17.48289683","HOXB-AS3|404266","-0.7021487409","1.819122e-06","0.0152292888720658","chr17:45880000-48560000","Downstream_1605908","Long","0.1283173818767855"
"chr20.57267631","NPEPL1|79716","-0.7021432757","1.819603e-06","0.0152292888720658","chr20:56760000-57400000","GeneBody","Proximal","NA"
"chr19.42492662","SHKBP1|92799","-0.7021353756","1.820299e-06","0.0152292888720658","chr19:39920000-42920000","Downstream_1395358","Long","0.03531623043742769"
"chr19.36399039","TYROBP|7305","-0.7021325227","1.820550e-06","0.0152292888720658","chr19:35520000-36560000","GeneBody","Proximal","-0.3198062120276086"
"chr1.156046538","SEMA4A|64218","-0.7021289730","1.820862e-06","0.0152292888720658","chr1:155120000-156280000","Upstream_70617","Intermediate","-0.224765512651329"
"chr19.42502935","SHKBP1|92799","-0.7021239201","1.821308e-06","0.0152292888720658","chr19:39920000-42920000","Downstream_1405631","Long","-0.01768299128608328"
"chr11.64631338","MAP4K2|5871","-0.7021112488","1.822424e-06","0.0152292888720658","chr11:63920000-65360000","Upstream_60626","Intermediate","-0.15848495733041199"
"chr10.72265705","H2AFY2|55506","-0.7021112488","1.822424e-06","0.0152292888720658","chr10:71160000-73800000","Downstream_393670","Intermediate","NA"
"chr9.139748635","SSNA1|8636","-0.7021112488","1.822424e-06","0.0152292888720658","chr9:139200000-140280000","Upstream_334462","Intermediate","-0.010327781129293919"
"chr19.460898","LRG1|116844","-0.7021032252","1.823131e-06","0.0152292888720658","chr19:1-4720000","Downstream_4075521","Long","-0.1131717180499016"
"chr22.50968004","SCO2|9997","-0.7020978868","1.823602e-06","0.0152292888720658","chr22:50600000-51304566","Upstream_3137","Intermediate","NA"
"chr14.24780348","CIDEB|27141","-0.7020813654","1.825060e-06","0.0152292888720658","chr14:23440000-24960000","GeneBody","Proximal","NA"
"chr17.47547724","HOXB6|3216","-0.7020640578","1.826588e-06","0.0152292888720658","chr17:45880000-48560000","Upstream_865371","Long","-0.0676881452753171"
"chr19.55174433","LILRA1|11024","-0.7020624386","1.826731e-06","0.0152292888720658","chr19:54960000-55560000","Downstream_60879","Intermediate","-0.15529476324771505"
"chr1.1280378","NADK|65220","-0.7020624386","1.826731e-06","0.0152292888720658","chr1:800000-1800000","Downstream_402291","Intermediate","-0.11034996607535022"
"chr21.44985133","ITGB2-AS1|100505746","-0.7020624386","1.826731e-06","0.0152292888720658","chr21:43520000-48080000","Upstream_1355831","Long","NA"
"chr1.44465358","CCDC24|149473","-0.7020487933","1.827936e-06","0.0152331825111667","chr1:40880000-46720000","Downstream_3159","Intermediate","-0.059010855427435685"
"chr16.75605934","CHST6|4166","-0.7019962820","1.832583e-06","0.0152657454858172","chr16:74720000-75680000","Upstream_76653","Intermediate","-0.12340652096786171"
"chr19.609337","AZU1|566","-0.7019756756","1.834409e-06","0.0152747922322166","chr19:1-4720000","Upstream_215758","Intermediate","-0.27241651772665215"
"chr12.56040189","MMP19|4327","-0.7019252891","1.838882e-06","0.0153058638859556","chr12:54840000-56440000","Downstream_189026","Intermediate","-0.07445060151402766"
"chr22.37815857","CSF2RB|1439","-0.7018743617","1.843413e-06","0.0153279313088571","chr22:36880000-37960000","Downstream_479367","Intermediate","NA"
"chr3.141567860","ZBTB38|253461","-0.7018537823","1.845246e-06","0.0153279313088571","chr3:140960000-142160000","Downstream_399227","Intermediate","NA"
"chr2.242141146","LOC200772|200772","-0.7018537823","1.845246e-06","0.0153279313088571","chr2:241760000-243040000","Upstream_234279","Intermediate","-0.41328316530598924"
"chr5.177933268","PROP1|5626","-0.7018537823","1.845246e-06","0.0153279313088571","chr5:176520000-178040000","Upstream_510026","Long","-0.06346873865942977"
"chr11.67803831","UNC93B1|81622","-0.7018537823","1.845246e-06","0.0153279313088571","chr11:66920000-68680000","Upstream_31380","Intermediate","-0.12046701082654022"
"chr5.150035822","ANXA6|309","-0.7018360685","1.846826e-06","0.0153287189203096","chr5:149800000-150560000","Downstream_444449","Intermediate","0.07549149321394855"
"chr19.808301","C19orf25|148223","-0.7018360685","1.846826e-06","0.0153287189203096","chr19:1-4720000","Downstream_652839","Long","NA"
"chr19.3374732","LRG1|116844","-0.7017702327","1.852708e-06","0.0153713590381752","chr19:1-4720000","Downstream_1161687","Long","-0.14483077807184266"
"chr11.63685500","ASRGL1|80150","-0.7017572786","1.853868e-06","0.0153728237619237","chr11:61200000-63920000","Downstream_1524619","Long","NA"
"chr1.27901995","FGR|2268","-0.7017516224","1.854374e-06","0.0153728237619237","chr1:27240000-28040000","Downstream_36578","Intermediate","-0.08042105647295368"
"chr19.4344444","AZU1|566","-0.7017280888","1.856483e-06","0.0153800239554908","chr19:1-4720000","Downstream_3512428","Long","-0.6507478005739796"
"chr1.36788079","LSM10|84967","-0.7017182587","1.857364e-06","0.0153800239554908","chr1:36520000-36960000","Downstream_68758","Intermediate","0.0015861350712217557"
"chr19.18546588","ARMC6|93436","-0.7017112297","1.857995e-06","0.0153800239554908","chr19:18520000-19560000","Upstream_597794","Long","NA"
"chr2.26700388","PREB|10113","-0.7016989449","1.859097e-06","0.0153800239554908","chr2:26560000-27720000","Downstream_653234","Long","0.058097662115096246"
"chr16.2030357","MSRB1|51734","-0.7016989449","1.859097e-06","0.0153800239554908","chr16:1320000-2040000","Upstream_37031","Intermediate","-0.35033191865762847"
"chr6.30070110","TRIM26|7726","-0.7016920816","1.859713e-06","0.0153800239554908","chr6:29600000-30240000","Downstream_82120","Intermediate","NA"
"chr17.77765583","LGALS3BP|3959","-0.7016771735","1.861052e-06","0.0153819079542367","chr17:76960000-78000000","Upstream_789393","Long","0.2806238251638826"
"chr1.110607390","SORT1|6272","-0.7016347078","1.864871e-06","0.0153819079542367","chr1:109600000-110640000","Upstream_666818","Long","-0.19441033553750586"
"chr10.134120759","ADAM8|101","-0.7016149167","1.866654e-06","0.0153819079542367","chr10:133960000-135440000","Downstream_955146","Long","-0.20537740246371639"
"chr22.18906293","GP1BB|2812","-0.7016099330","1.867103e-06","0.0153819079542367","chr22:18880000-19880000","Upstream_804173","Long","-0.1988336720476404"
"chr17.46659304","HOXB6|3216","-0.7016075968","1.867313e-06","0.0153819079542367","chr17:45880000-48560000","Downstream_12333","Intermediate","NA"
"chr3.13590970","IQSEC1|9922","-0.7016075968","1.867313e-06","0.0153819079542367","chr3:12880000-14960000","Upstream_476354","Intermediate","0.217559240322531"
"chr17.7492880","PLSCR3|57048","-0.7015963157","1.868330e-06","0.0153819079542367","chr17:6920000-8240000","Upstream_185465","Intermediate","-0.03530579367592959"
"chr7.72738617","NCF1C|654817","-0.7015963157","1.868330e-06","0.0153819079542367","chr7:72240000-75080000","Downstream_1833826","Long","-0.03229014418758705"
"chr10.135090291","ADAM8|101","-0.7015935369","1.868581e-06","0.0153819079542367","chr10:133960000-135440000","GeneBody","Proximal","-0.40925938421858005"
"chr20.61360193","LAMA5|3911","-0.7015895503","1.868940e-06","0.0153819079542367","chr20:60720000-62920000","Upstream_417826","Intermediate","-0.1061834518475428"
"chr1.53308833","ECHDC2|55268","-0.7015819229","1.869628e-06","0.0153819079542367","chr1:51800000-53640000","Downstream_52821","Intermediate","NA"
"chr22.50968004","TYMP|1890","-0.7015819229","1.869628e-06","0.0153819079542367","chr22:50600000-51304566","GeneBody","Proximal","NA"
"chr10.43891725","HNRNPF|3185","-0.7015819229","1.869628e-06","0.0153819079542367","chr10:43120000-43960000","GeneBody","Proximal","-0.1688011642490025"
"chr9.140191338","CARD9|64170","-0.7015469743","1.872784e-06","0.0154017345789004","chr9:139200000-140280000","Upstream_923206","Long","-0.252758275025617"
"chr16.1538422","CLCN7|1186","-0.7015331977","1.874029e-06","0.0154058356484926","chr16:1320000-2040000","Upstream_12842","Intermediate","-0.19537711294623128"
"chr19.1511121","AZU1|566","-0.7015127496","1.875879e-06","0.0154149049982544","chr19:1-4720000","Downstream_679105","Long","NA"
"chr17.7254727","TNFSF12-TNFSF13|407977","-0.7014811499","1.878741e-06","0.0154194498638165","chr17:6920000-8240000","Upstream_197687","Intermediate","-0.11080988143438901"
"chr20.62667792","LAMA5|3911","-0.7014608419","1.880582e-06","0.0154194498638165","chr20:60720000-62920000","Upstream_1725425","Long","-0.12940602324946815"
"chr17.79071073","SLC16A3|9123","-0.7014608419","1.880582e-06","0.0154194498638165","chr17:79040000-81195210","Upstream_1115198","Long","-0.019447228534064262"
"chr1.202936120","CYB5R1|51706","-0.7014606557","1.880599e-06","0.0154194498638165","chr1:201000000-205440000","GeneBody","Proximal","-0.17269695329197662"
"chr17.28715943","RAB34|83871","-0.7014606557","1.880599e-06","0.0154194498638165","chr17:26800000-29160000","Upstream_1670497","Long","NA"
"chr18.11881158","CHMP1B|57132","-0.7014571820","1.880914e-06","0.0154194498638165","chr18:9560000-12240000","Downstream_26711","Intermediate","NA"
"chr11.67770816","UNC93B1|81622","-0.7014470558","1.881833e-06","0.0154204409353669","chr11:66920000-68680000","GeneBody","Proximal","-0.24010282313521258"
"chr16.1705668","FAHD1|81889","-0.7014387673","1.882586e-06","0.0154204409353669","chr16:1320000-2040000","Upstream_171298","Intermediate","-0.04206932612670425"
"chr17.73499393","JPT1|51155","-0.7014311620","1.883276e-06","0.0154204409353669","chr17:72880000-73720000","Upstream_335018","Intermediate","NA"
"chr16.1463852","MSRB1|51734","-0.7013992373","1.886178e-06","0.0154380789924385","chr16:1320000-2040000","Downstream_524357","Long","0.028435958469785083"
"chr1.11113080","PGD|5226","-0.7013778053","1.888128e-06","0.0154479141814031","chr1:9760000-12040000","Downstream_632880","Long","0.07839355419394552"
"chr22.50968280","ARSA|410","-0.7013679844","1.889023e-06","0.0154491134054101","chr22:50600000-51304566","Downstream_92900","Intermediate","-0.16946332058295832"
"chr17.48204858","HOXB7|3217","-0.7013547915","1.890225e-06","0.0154528214422277","chr17:45880000-48560000","Upstream_1493925","Long","-0.2020887207328163"
"chr1.156046829","SEMA4A|64218","-0.7013388492","1.891678e-06","0.0154574677070973","chr1:155120000-156280000","Upstream_70326","Intermediate","-0.1427814376801286"
"chr11.47396751","ACP2|53","-0.7013321335","1.892291e-06","0.0154574677070973","chr11:45880000-47880000","Upstream_126295","Intermediate","-0.14516758834871904"
"chr12.109162563","GLTP|51228","-0.7013082761","1.894468e-06","0.0154691293245965","chr12:108880000-110360000","Downstream_1126183","Long","0.09512705720691086"
"chr16.89167413","CYBA|1535","-0.7012972575","1.895475e-06","0.0154710892064407","chr16:88680000-90120000","Upstream_449854","Intermediate","-0.2942676653228325"
"chr11.65184740","NAALADL1|10004","-0.7012892421","1.896207e-06","0.0154710892064407","chr11:63920000-65360000","Upstream_358720","Intermediate","NA"
"chr19.6228673","STXBP2|6813","-0.7012687702","1.898079e-06","0.015480244117983","chr19:5880000-8120000","Upstream_1473092","Long","NA"
"chr19.46017956","VASP|7408","-0.7012321221","1.901435e-06","0.015501490140393","chr19:45200000-46160000","GeneBody","Proximal","-0.16174205997884478"
"chr11.117779353","SIDT2|51092","-0.7012235839","1.902217e-06","0.0155017430809889","chr11:117040000-119240000","Downstream_711194","Long","NA"
"chr20.23636440","CST4|1472","-0.7011885479","1.905431e-06","0.0155028902084652","chr20:23320000-23800000","Downstream_29835","Intermediate","NA"
"chr8.38036770","RAB11FIP1|80223","-0.7011885479","1.905431e-06","0.0155028902084652","chr8:37600000-38800000","Upstream_279786","Intermediate","NA"
"chr11.1846415","CTSD|1509","-0.7011852718","1.905732e-06","0.0155028902084652","chr11:1640000-2160000","Upstream_61194","Intermediate","0.16404483134956713"
"chr12.123298365","EIF2B1|1967","-0.7011785898","1.906346e-06","0.0155028902084652","chr12:123000000-124200000","Downstream_806586","Long","0.08304782720427263"
"chr19.8115165","STXBP2|6813","-0.7011590786","1.908139e-06","0.0155028902084652","chr19:5880000-8120000","Downstream_402407","Intermediate","-0.2149905316201718"
"chr17.79281082","CYBC1|79415","-0.7011583012","1.908210e-06","0.0155028902084652","chr17:79040000-81195210","Downstream_1119381","Long","-0.09882140571265145"
"chr16.31580300","ITGAX|3687","-0.7011576626","1.908269e-06","0.0155028902084652","chr16:30040000-34160000","Downstream_185983","Intermediate","-0.2413109053061322"
"chr19.18211794","MAST3|23031","-0.7011566121","1.908366e-06","0.0155028902084652","chr19:17480000-18240000","GeneBody","Proximal","0.0075429045065187736"
"chr16.89167369","CYBA|1535","-0.7011154094","1.912157e-06","0.0155214000702433","chr16:88680000-90120000","Upstream_449810","Intermediate","-0.2690785766692173"
"chr17.46641663","HOXB6|3216","-0.7010973107","1.913825e-06","0.0155214000702433","chr17:45880000-48560000","Downstream_29974","Intermediate","-0.20188297930701377"
"chr17.1107173","CRK|1398","-0.7010973107","1.913825e-06","0.0155214000702433","chr17:1080000-2280000","Downstream_216808","Intermediate","0.14876719488823592"
"chr19.16987886","OCEL1|79629","-0.7010948009","1.914056e-06","0.0155214000702433","chr19:16640000-17360000","Upstream_349125","Intermediate","-0.23554682586247122"
"chr11.74035027","POLD3|10714","-0.7010843250","1.915022e-06","0.0155214000702433","chr11:73560000-74880000","Upstream_169867","Intermediate","NA"
"chr20.62317711","LAMA5|3911","-0.7010813827","1.915293e-06","0.0155214000702433","chr20:60720000-62920000","Upstream_1375344","Long","-0.2704386160847193"
"chr16.2867246","PRSS21|10942","-0.7010747167","1.915908e-06","0.0155214000702433","chr16:2680000-3080000","GeneBody","Proximal","-0.7085538224978942"
"chr17.80272329","SLC16A3|9123","-0.7010659590","1.916717e-06","0.0155218622623166","chr17:79040000-81195210","Downstream_53325","Intermediate","NA"
"chr14.24804206","CIDEB|27141","-0.7010451187","1.918641e-06","0.0155313499884647","chr14:23440000-24960000","Upstream_23571","Intermediate","-0.11364654679000724"
"chr9.114938016","INIP|58493","-0.7009460083","1.927818e-06","0.0155934074460541","chr9:114360000-115640000","Downstream_508188","Long","0.1738610245365106"
"chr20.61304051","ADRM1|11047","-0.7009291366","1.929384e-06","0.0155999614038543","chr20:60720000-62920000","Downstream_420134","Intermediate","0.10845838793491873"
"chr19.947549","LRG1|116844","-0.7009009009","1.932008e-06","0.015608949728955","chr19:1-4720000","Downstream_3588870","Long","NA"
"chr19.4058761","LRG1|116844","-0.7009009009","1.932008e-06","0.015608949728955","chr19:1-4720000","Downstream_477658","Intermediate","-0.20726261099796114"
"chr22.42470341","NAGA|4668","-0.7008611739","1.935705e-06","0.0156326998104167","chr22:42080000-43560000","Upstream_3496","Intermediate","-0.43638926699527525"
"chr20.821791","SIRPB1|10326","-0.7008372348","1.937936e-06","0.0156384806216419","chr20:1-1800000","Downstream_722374","Long","0.014063959548747387"
"chr11.47290146","ACP2|53","-0.7008372348","1.937936e-06","0.0156384806216419","chr11:45880000-47880000","Upstream_19690","Intermediate","-0.09813594215999231"
"chr14.65754385","FUT8|2530","-0.7008239161","1.939178e-06","0.0156423880515553","chr14:65560000-67760000","Upstream_122923","Intermediate","-0.28392554506076195"
"chr19.4062287","LRG1|116844","-0.7007737777","1.943861e-06","0.0156740384282363","chr19:1-4720000","Downstream_474132","Intermediate","-0.023418292613187754"
"chr14.24780366","CIDEB|27141","-0.7007340590","1.947578e-06","0.0156978779296876","chr14:23440000-24960000","GeneBody","Proximal","NA"
"chr19.2639320","AZU1|566","-0.7007147035","1.949392e-06","0.0157044664255345","chr19:1-4720000","Downstream_1807304","Long","-0.09141266198667825"
"chr22.37653398","TST|7263","-0.7007091062","1.949917e-06","0.0157044664255345","chr22:36880000-37960000","Upstream_237718","Intermediate","-0.15385420182773138"
"chr22.42316130","NAGA|4668","-0.7006885915","1.951841e-06","0.0157138311281533","chr22:42080000-43560000","Downstream_138226","Intermediate","NA"
"chr5.169729983","LCP2|3937","-0.7006435006","1.956078e-06","0.0157316038354133","chr5:169000000-170080000","Upstream_4753","Intermediate","-0.07716002414830664"
"chr16.31548753","ITGAM|3684","-0.7006160556","1.958660e-06","0.0157316038354133","chr16:30040000-34160000","Downstream_204541","Intermediate","NA"
"chr17.46711185","HOXB5|3215","-0.7006124566","1.958999e-06","0.0157316038354133","chr17:45880000-48560000","Upstream_39863","Intermediate","-0.00019867694676882085"
"chr14.24780401","CIDEB|27141","-0.7005993284","1.960236e-06","0.0157316038354133","chr14:23440000-24960000","GeneBody","Proximal","NA"
"chr2.242707766","THAP4|51078","-0.7005987437","1.960291e-06","0.0157316038354133","chr2:241760000-243040000","Upstream_130903","Intermediate","0.33682281942867975"
"chr1.85262093","GNG5|2787","-0.7005944347","1.960697e-06","0.0157316038354133","chr1:84640000-85480000","Upstream_289846","Intermediate","NA"
"chr10.134468508","ADAM8|101","-0.7005796687","1.962089e-06","0.0157316038354133","chr10:133960000-135440000","Downstream_607397","Long","-0.03778595330142017"
"chr19.7967819","GPR108|56927","-0.7005796687","1.962089e-06","0.0157316038354133","chr19:5880000-8120000","Upstream_1230206","Long","0.018434535103954458"
"chr21.46924738","CSTB|1476","-0.7005796687","1.962089e-06","0.0157316038354133","chr21:43520000-48080000","Upstream_1728413","Long","0.08872572578196947"
"chr19.4058067","LRG1|116844","-0.7005612445","1.963827e-06","0.0157316038354133","chr19:1-4720000","Downstream_478352","Intermediate","NA"
"chr20.60881063","ADRM1|11047","-0.7005612445","1.963827e-06","0.0157316038354133","chr20:60720000-62920000","GeneBody","Proximal","NA"
"chr2.98330021","TBC1D8|11138","-0.7005598830","1.963956e-06","0.0157316038354133","chr2:95720000-101800000","Downstream_3294056","Long","NA"
"chr11.64535455","NAALADL1|10004","-0.7005598830","1.963956e-06","0.0157316038354133","chr11:63920000-65360000","Downstream_276833","Intermediate","0.0004198064693101726"
"chr11.64769672","PRDX5|25824","-0.7005295908","1.966817e-06","0.0157464427798236","chr11:63920000-65360000","Downstream_680390","Long","0.07482566613677932"
"chr19.39993508","SHKBP1|92799","-0.7005160456","1.968097e-06","0.0157464427798236","chr19:39920000-42920000","Upstream_1089247","Long","0.01850948863104469"
"chr19.16293390","CCDC105|126402","-0.7005160456","1.968097e-06","0.0157464427798236","chr19:14680000-16520000","Downstream_1159310","Long","-0.03210810629727203"
"chr16.1821624","NME3|4832","-0.7005014056","1.969482e-06","0.0157514187517125","chr16:1320000-2040000","GeneBody","Proximal","-0.2939890867734802"
"chr2.242141104","LOC200772|200772","-0.7004503032","1.974324e-06","0.0157840283725562","chr2:241760000-243040000","Upstream_234237","Intermediate","-0.4455075751699117"
"chr3.46451512","CCR1|1230","-0.7004311746","1.976139e-06","0.0157924223088328","chr3:45000000-46640000","Upstream_201626","Intermediate","-0.09790562628944528"
"chr17.48071167","HOXB6|3216","-0.7004217625","1.977032e-06","0.0157934443865789","chr17:45880000-48560000","Upstream_1388814","Long","-0.11334614163134414"
"chr19.2489527","ADAMTSL5|339366","-0.7003931890","1.979747e-06","0.0157960731460858","chr19:1-4720000","Upstream_975925","Long","NA"
"chr17.77997503","LGALS3BP|3959","-0.7003861004","1.980422e-06","0.0157960731460858","chr17:76960000-78000000","Upstream_1021313","Long","0.008942628678265957"
"chr10.73525884","H2AFY2|55506","-0.7003861004","1.980422e-06","0.0157960731460858","chr10:71160000-73800000","Downstream_1653849","Long","-0.18223798832754592"
"chr10.134331065","ADAM8|101","-0.7003861004","1.980422e-06","0.0157960731460858","chr10:133960000-135440000","Downstream_744840","Long","-0.24400050519125788"
"chr1.110626584","GSTM5|2949","-0.7003297236","1.985790e-06","0.0158324522855772","chr1:109600000-110640000","Downstream_308535","Intermediate","-0.08272742730119428"
"chr6.132473558","VNN2|8875","-0.7003221027","1.986517e-06","0.0158324522855772","chr6:132000000-134200000","Downstream_591449","Long","-0.020056359321146282"
"chr1.1280390","NADK|65220","-0.7003089830","1.987769e-06","0.0158363162621633","chr1:800000-1800000","Downstream_402279","Intermediate","-0.14984229703640953"
"chr1.150522275","ADAMTSL4|54507","-0.7002583134","1.992610e-06","0.0158537765366238","chr1:149800000-151200000","GeneBody","Proximal","NA"
"chr11.65308586","NAALADL1|10004","-0.7002571375","1.992722e-06","0.0158537765366238","chr11:63920000-65360000","Upstream_482566","Intermediate","-0.004780673344498709"
"chr11.46412809","ACP2|53","-0.7002233829","1.995954e-06","0.0158537765366238","chr11:45880000-47880000","Downstream_848042","Long","-0.3116696704277978"
"chr17.46604442","HOXB-AS3|404266","-0.7002191555","1.996359e-06","0.0158537765366238","chr17:45880000-48560000","Upstream_22548","Intermediate","0.04318522742065435"
"chr17.46507594","HOXB-AS3|404266","-0.7002151725","1.996740e-06","0.0158537765366238","chr17:45880000-48560000","Upstream_119396","Intermediate","NA"
"chr10.72237763","SAR1A|56681","-0.7002151725","1.996740e-06","0.0158537765366238","chr10:71160000-73800000","Upstream_307485","Intermediate","NA"
"chr17.7339904","PLSCR3|57048","-0.7001933197","1.998835e-06","0.0158537765366238","chr17:6920000-8240000","Upstream_32489","Intermediate","-0.050660220199171185"
"chr2.242294545","LOC200772|200772","-0.7001933197","1.998835e-06","0.0158537765366238","chr2:241760000-243040000","Upstream_387678","Intermediate","-0.15952031669621408"
"chr16.3630824","ROGDI|79641","-0.7001915002","1.999010e-06","0.0158537765366238","chr16:3080000-5120000","Downstream_1216143","Long","-0.18912082953929257"
"chr16.31226147","SLX1A-SULT1A3|100526830","-0.7001746213","2.000630e-06","0.0158537765366238","chr16:30040000-34160000","Downstream_1010517","Long","NA"
"chr16.31226147","SULT1A3|6818","-0.7001746213","2.000630e-06","0.0158537765366238","chr16:30040000-34160000","Downstream_1010517","Long","NA"
"chr17.80292153","PPP1R27|116729","-0.7001737578","2.000713e-06","0.0158537765366238","chr17:79040000-81195210","Upstream_499228","Intermediate","-0.08685385686487693"
"chr17.45929414","HOXB9|3219","-0.7001737578","2.000713e-06","0.0158537765366238","chr17:45880000-48560000","Downstream_769102","Long","0.3494741103256287"
"chr16.30616650","ITGAM|3684","-0.7001737578","2.000713e-06","0.0158537765366238","chr16:30040000-34160000","Upstream_654659","Long","-0.08624270291521016"
"chr10.134870546","ZNF511|118472","-0.7001509030","2.002908e-06","0.0158650796139601","chr10:133960000-135440000","Upstream_251431","Intermediate","0.13259977214659024"
"chr19.4058202","LRG1|116844","-0.7000901075","2.008758e-06","0.0159053142524856","chr19:1-4720000","Downstream_478217","Intermediate","-0.21138970841143362"
[truncated: 6,411,316 more chars]
