# Supplementary material for: MIR retrotransposons link the epigenome and the transcriptome of coding genes in acute myeloid leukemia
Source: Nat Commun. 2022 Oct 31;13:6524. doi: 10.1038/s41467-022-34211-x (PMC9622910; doi:10.1038/s41467-022-34211-x)
Supplement: Supplementary file 5 — Supplementary Data 3 [file 41467_2022_34211_MOESM5_ESM.txt]

"Supplementary Data 3: Pathway analyses in correlations or differentially expressed genes"
""
"Contents:"
"Line 21: 1. Likelihood of genes with signifcant correlations in the same TAD being part of the same pathway"
"Line 638: 2. GSEA analyses based on correlation strength"
"Line 694: 3. DAVID on genes with significant expression-methylation correlations (FDR<10%%) - Proximal set - Glass et al."
"Line 812: 4. DAVID on genes with significant expression-methylation correlations (FDR<10%%) - Intermediate set - Glass et al."
"Line 863: 5. DAVID on genes with significant expression-methylation correlations (FDR<10%%) - Long set - Glass et al."
"Line 869: 6. DAVID on genes with significant expression-methylation correlations (FDR<10%%) - Proximal set - TCGA"
"Line 1057: 7. DAVID on genes with significant expression-methylation correlations (FDR<10%%) - Intermediate set - TCGA"
"Line 1394: 8. DAVID on genes with significant expression-methylation correlations (FDR<10%%) - Long set - TCGA"
"Line 1535: 9. DAVID on the 1,000 genes with the weakest proximal expression-methylation correlations (FDR<10%%) - Glass et al."
"Line 1553: 10. DAVID on the 1,000 genes with the weakest proximal expression-methylation correlations (FDR<10%%) - TCGA"
"Line 1557: 11. DAVID on the genes upregulated after Dnmt3a KO (FDR<10%%) - Zhang et al. (GSE60055)"
"Line 1643: 12. DAVID on the genes downregulated after Dnmt3a KO (FDR<10%%) - Zhang et al. (GSE60055)"
"Line 2477: 13. DAVID on the genes upregulated after Idh2 R140Q mutation (FDR<10%%) - Zhang et al. (GSE60055)"
"Line 2951: 14. DAVID on the genes downregulated after Idh2 R140Q mutation (FDR<10%%) - Zhang et al. (GSE60055)"
"Line 4850: 15. DAVID on the genes upregulated after Dnmt3a KO and Idh2 R140Q mutation (FDR<10%%) - Zhang et al. (GSE60055)"
"Line 4904: 16. DAVID on the genes downregulated after Dnmt3a KO and Idh2 R140Q mutation (FDR<10%%) - Zhang et al. (GSE60055)"
""
"1. Likelihood of genes with signifcant correlations in the same TAD being part of the same pathway"
"Note: Fold enrichment of pathways in the significant correlations within a TAD with respect to all genes examined in that TAD. P-value of Hypergeometric test. Only TADs with >=20 significant correlations were considered."
"TAD","Pathway","FoldEnrichment","PValue"
"TAD_chr1_40880000_46720000","01240_Biosynthesis_of_cofactors","2.10714285714","0.04498754191146792"
"TAD_chr1_40880000_46720000","01100_Metabolic_pathways","1.63888888889","0.052033571579203075"
"TADnot_chr11_66920000_68680000","04152_AMPK_signaling_pathway","0.0","0.08275862068965509"
"TAD_chr22_38240000_42040000","01100_Metabolic_pathways","2.22727272727","0.08358662613981638"
"TADnot_chr17_79040000_81195210","01100_Metabolic_pathways","0.593406593407","0.0841419586702605"
"TAD_chr3_46960000_50160000","04512_ECM-receptor_interaction","2.81818181818","0.12215758857747083"
"TAD_chr3_46960000_50160000","04510_Focal_adhesion","2.81818181818","0.12215758857747083"
"TAD_chr21_43520000_48080000","01100_Metabolic_pathways","1.46153846154","0.13105099792406394"
"TADnot_chr16_30040000_34160000","04145_Phagosome","2.5","0.1559322033898325"
"TADnot_chr16_30040000_34160000","04510_Focal_adhesion","2.5","0.1559322033898325"
"TADnot_chr19_1_4720000","02010_ABC_transporters","0.0","0.15887850467289755"
"TADnot_chr19_1_4720000","00310_Lysine_degradation","0.0","0.15887850467289755"
"TADnot_chr16_30040000_34160000","01100_Metabolic_pathways","1.66666666667","0.16696914700544463"
"TADnot_chr16_30040000_34160000","04810_Regulation_of_actin_cytoskeleton","1.66666666667","0.16696914700544463"
"TAD_chr11_61200000_63920000","04141_Protein_processing_in_endoplasmic_reticulum","0.0","0.18357487922705187"
"TAD_chr22_38240000_42040000","04141_Protein_processing_in_endoplasmic_reticulum","2.22727272727","0.19642857142857528"
"TAD_chr15_40640000_45640000","00564_Glycerophospholipid_metabolism","0.0","0.19682539682539632"
"TAD_chr15_40640000_45640000","04010_MAPK_signaling_pathway","0.0","0.19682539682539632"
"TAD_chr15_40640000_45640000","04014_Ras_signaling_pathway","0.0","0.19682539682539632"
"TAD_chr15_40640000_45640000","00592_alpha-Linolenic_acid_metabolism","0.0","0.19682539682539632"
"TAD_chr15_40640000_45640000","04072_Phospholipase_D_signaling_pathway","0.0","0.19682539682539632"
"TAD_chr15_40640000_45640000","04370_VEGF_signaling_pathway","0.0","0.19682539682539632"
"TAD_chr15_40640000_45640000","04217_Necroptosis","0.0","0.19682539682539632"
"TAD_chr15_40640000_45640000","00591_Linoleic_acid_metabolism","0.0","0.19682539682539632"
"TAD_chr15_40640000_45640000","00590_Arachidonic_acid_metabolism","0.0","0.19682539682539632"
"TAD_chr15_40640000_45640000","00565_Ether_lipid_metabolism","0.0","0.19682539682539632"
"TAD_chr15_40640000_45640000","01100_Metabolic_pathways","0.405797101449","0.2022362888067662"
"TAD_chr1_40880000_46720000","00515_Mannose_type_O-glycan_biosynthesis","2.10714285714","0.2209234365867897"
"TAD_chr1_40880000_46720000","00533_Glycosaminoglycan_biosynthesis_-_keratan_sulfate","2.10714285714","0.2209234365867897"
"TAD_chr1_40880000_46720000","00513_Various_types_of_N-glycan_biosynthesis","2.10714285714","0.2209234365867897"
"TAD_chr1_40880000_46720000","00514_Other_types_of_O-glycan_biosynthesis","2.10714285714","0.2209234365867897"
"TAD_chr1_40880000_46720000","00601_Glycosphingolipid_biosynthesis_-_lacto_and_neolacto_series","2.10714285714","0.2209234365867897"
"TAD_chr1_40880000_46720000","04068_FoxO_signaling_pathway","0.0","0.27177089421390965"
"TAD_chr17_6920000_8240000","04060_Cytokine-cytokine_receptor_interaction","1.9","0.2725563909774429"
"TAD_chr17_6920000_8240000","04216_Ferroptosis","1.9","0.2725563909774429"
"TADnot_chr17_79040000_81195210","01212_Fatty_acid_metabolism","0.0","0.2777777777777781"
"TADnot_chr17_79040000_81195210","04330_Notch_signaling_pathway","0.0","0.2777777777777781"
"TADnot_chr17_79040000_81195210","04144_Endocytosis","0.0","0.2777777777777781"
"TADnot_chr17_79040000_81195210","04152_AMPK_signaling_pathway","0.0","0.2777777777777781"
"TADnot_chr17_79040000_81195210","00061_Fatty_acid_biosynthesis","0.0","0.2777777777777781"
"TADnot_chr17_79040000_81195210","00230_Purine_metabolism","0.0","0.2777777777777781"
"TADnot_chr17_79040000_81195210","00513_Various_types_of_N-glycan_biosynthesis","0.0","0.2777777777777781"
"TADnot_chr17_79040000_81195210","00330_Arginine_and_proline_metabolism","0.0","0.2777777777777781"
"TADnot_chr17_79040000_81195210","00511_Other_glycan_degradation","0.0","0.2777777777777781"
"TADnot_chr17_79040000_81195210","00514_Other_types_of_O-glycan_biosynthesis","0.0","0.2777777777777781"
"TADnot_chr17_79040000_81195210","01230_Biosynthesis_of_amino_acids","0.0","0.2777777777777781"
"TADnot_chr19_1_4720000","04550_Signaling_pathways_regulating_pluripotency_of_stem_cells","0.594444444444","0.2937753482630927"
"TADnot_chr19_1_4720000","04020_Calcium_signaling_pathway","0.594444444444","0.2937753482630927"
"TADnot_chr11_66920000_68680000","01100_Metabolic_pathways","1.22448979592","0.29701149425287277"
"TAD_chr22_38240000_42040000","04068_FoxO_signaling_pathway","0.0","0.2984693877550998"
"TAD_chr1_800000_1800000","00534_Glycosaminoglycan_biosynthesis_-_heparan_sulfate_/_heparin","0.0","0.2999999999999992"
"TAD_chr1_800000_1800000","03015_mRNA_surveillance_pathway","0.0","0.2999999999999992"
"TAD_chr1_800000_1800000","04371_Apelin_signaling_pathway","0.0","0.2999999999999992"
"TAD_chr1_800000_1800000","04390_Hippo_signaling_pathway","0.0","0.2999999999999992"
"TAD_chr1_800000_1800000","04330_Notch_signaling_pathway","0.0","0.2999999999999992"
"TAD_chr1_800000_1800000","04512_ECM-receptor_interaction","0.0","0.2999999999999992"
"TAD_chr1_800000_1800000","00532_Glycosaminoglycan_biosynthesis_-_chondroitin_sulfate_/_dermatan_sulfate","0.0","0.2999999999999992"
"TAD_chr1_800000_1800000","04151_PI3K-Akt_signaling_pathway","0.0","0.2999999999999992"
"TAD_chr1_800000_1800000","04310_Wnt_signaling_pathway","0.0","0.2999999999999992"
"TAD_chr1_800000_1800000","04150_mTOR_signaling_pathway","0.0","0.2999999999999992"
"TAD_chr1_800000_1800000","04550_Signaling_pathways_regulating_pluripotency_of_stem_cells","0.0","0.2999999999999992"
"TAD_chr1_800000_1800000","04014_Ras_signaling_pathway","0.0","0.2999999999999992"
"TADnot_chr11_66920000_68680000","04060_Cytokine-cytokine_receptor_interaction","0.0","0.2999999999999992"
"TADnot_chr11_66920000_68680000","01212_Fatty_acid_metabolism","0.0","0.2999999999999992"
"TADnot_chr11_66920000_68680000","00564_Glycerophospholipid_metabolism","0.0","0.2999999999999992"
"TADnot_chr11_66920000_68680000","04350_TGF-beta_signaling_pathway","0.0","0.2999999999999992"
"TADnot_chr11_66920000_68680000","04371_Apelin_signaling_pathway","0.0","0.2999999999999992"
"TADnot_chr11_66920000_68680000","04140_Autophagy_-_animal","0.0","0.2999999999999992"
"TADnot_chr11_66920000_68680000","04151_PI3K-Akt_signaling_pathway","0.0","0.2999999999999992"
"TADnot_chr11_66920000_68680000","04150_mTOR_signaling_pathway","0.0","0.2999999999999992"
"TADnot_chr11_66920000_68680000","04066_HIF-1_signaling_pathway","0.0","0.2999999999999992"
"TADnot_chr11_66920000_68680000","03010_Ribosome","0.0","0.2999999999999992"
"TADnot_chr11_66920000_68680000","00071_Fatty_acid_degradation","0.0","0.2999999999999992"
"TADnot_chr11_66920000_68680000","04012_ErbB_signaling_pathway","0.0","0.2999999999999992"
"TADnot_chr11_63920000_65360000","03010_Ribosome","0.0","0.3043478260869568"
"TADnot_chr11_63920000_65360000","04668_TNF_signaling_pathway","0.0","0.3043478260869568"
"TADnot_chr11_63920000_65360000","04120_Ubiquitin_mediated_proteolysis","0.0","0.3043478260869568"
"TADnot_chr11_63920000_65360000","00100_Steroid_biosynthesis","0.0","0.3043478260869568"
"TAD_chr11_61200000_63920000","01212_Fatty_acid_metabolism","1.76923076923","0.31400966183575274"
"TAD_chr11_61200000_63920000","01040_Biosynthesis_of_unsaturated_fatty_acids","1.76923076923","0.31400966183575274"
"TAD_chr11_61200000_63920000","04014_Ras_signaling_pathway","1.76923076923","0.31400966183575274"
"TAD_chr11_61200000_63920000","00592_alpha-Linolenic_acid_metabolism","1.76923076923","0.31400966183575274"
"TAD_chr21_43520000_48080000","04141_Protein_processing_in_endoplasmic_reticulum","0.0","0.31578947368421073"
"TAD_chr21_43520000_48080000","03040_Spliceosome","0.0","0.31578947368421073"
"TAD_chr21_43520000_48080000","04120_Ubiquitin_mediated_proteolysis","0.0","0.31578947368421073"
"TADnot_chr11_66920000_68680000","00190_Oxidative_phosphorylation","1.42857142857","0.3275862068965498"
"TAD_chr11_61200000_63920000","01100_Metabolic_pathways","1.26373626374","0.33182076006806427"
"TAD_chr19_39920000_42920000","01100_Metabolic_pathways","1.33333333333","0.33472908889113107"
"TADnot_chr16_30040000_34160000","04015_Rap1_signaling_pathway","1.66666666667","0.349503214494451"
"TAD_chr3_46960000_50160000","04530_Tight_junction","2.81818181818","0.35483870967741515"
"TAD_chr3_46960000_50160000","04022_cGMP-PKG_signaling_pathway","2.81818181818","0.35483870967741515"
"TAD_chr3_46960000_50160000","00630_Glyoxylate_and_dicarboxylate_metabolism","2.81818181818","0.35483870967741515"
"TAD_chr3_46960000_50160000","01200_Carbon_metabolism","2.81818181818","0.35483870967741515"
"TAD_chr3_46960000_50160000","04350_TGF-beta_signaling_pathway","2.81818181818","0.35483870967741515"
"TAD_chr3_46960000_50160000","04144_Endocytosis","2.81818181818","0.35483870967741515"
"TAD_chr3_46960000_50160000","04520_Adherens_junction","2.81818181818","0.35483870967741515"
"TAD_chr3_46960000_50160000","04152_AMPK_signaling_pathway","2.81818181818","0.35483870967741515"
"TAD_chr3_46960000_50160000","00260_Glycine,_serine_and_threonine_metabolism","2.81818181818","0.35483870967741515"
"TAD_chr3_46960000_50160000","04151_PI3K-Akt_signaling_pathway","2.81818181818","0.35483870967741515"
"TAD_chr3_46960000_50160000","04310_Wnt_signaling_pathway","2.81818181818","0.35483870967741515"
"TAD_chr3_46960000_50160000","04150_mTOR_signaling_pathway","2.81818181818","0.35483870967741515"
"TAD_chr3_46960000_50160000","04014_Ras_signaling_pathway","2.81818181818","0.35483870967741515"
"TAD_chr3_46960000_50160000","04015_Rap1_signaling_pathway","2.81818181818","0.35483870967741515"
"TAD_chr3_46960000_50160000","04115_p53_signaling_pathway","2.81818181818","0.35483870967741515"
"TAD_chr3_46960000_50160000","04072_Phospholipase_D_signaling_pathway","2.81818181818","0.35483870967741515"
"TAD_chr3_46960000_50160000","03460_Fanconi_anemia_pathway","2.81818181818","0.35483870967741515"
"TAD_chr3_46960000_50160000","04024_cAMP_signaling_pathway","2.81818181818","0.35483870967741515"
"TAD_chr3_46960000_50160000","00670_One_carbon_pool_by_folate","2.81818181818","0.35483870967741515"
"TAD_chr3_46960000_50160000","04810_Regulation_of_actin_cytoskeleton","2.81818181818","0.35483870967741515"
"TAD_chr3_46960000_50160000","04071_Sphingolipid_signaling_pathway","2.81818181818","0.35483870967741515"
"TAD_chr3_46960000_50160000","00190_Oxidative_phosphorylation","2.81818181818","0.35483870967741515"
"TAD_chr16_3080000_5120000","03460_Fanconi_anemia_pathway","0.0","0.35483870967741826"
"TAD_chr16_3080000_5120000","04142_Lysosome","0.0","0.35483870967741826"
"TAD_chr9_139200000_140280000","04110_Cell_cycle","0.0","0.35555555555555446"
"TAD_chr9_139200000_140280000","02010_ABC_transporters","0.0","0.35555555555555446"
"TAD_chr9_139200000_140280000","04540_Gap_junction","0.0","0.35555555555555446"
"TAD_chr9_139200000_140280000","00510_N-Glycan_biosynthesis","0.0","0.35555555555555446"
"TAD_chr9_139200000_140280000","04114_Oocyte_meiosis","0.0","0.35555555555555446"
"TAD_chr9_139200000_140280000","00562_Inositol_phosphate_metabolism","0.0","0.35555555555555446"
"TAD_chr9_139200000_140280000","04145_Phagosome","0.0","0.35555555555555446"
"TAD_chr9_139200000_140280000","00513_Various_types_of_N-glycan_biosynthesis","0.0","0.35555555555555446"
"TAD_chr9_139200000_140280000","04070_Phosphatidylinositol_signaling_system","0.0","0.35555555555555446"
"TAD_chr9_139200000_140280000","04142_Lysosome","0.0","0.35555555555555446"
"TAD_chr9_139200000_140280000","04120_Ubiquitin_mediated_proteolysis","0.0","0.35555555555555446"
"TAD_chr9_139200000_140280000","00590_Arachidonic_acid_metabolism","0.0","0.35555555555555446"
"TAD_chr20_60720000_62920000","04060_Cytokine-cytokine_receptor_interaction","0.0","0.35714285714285676"
"TAD_chr20_60720000_62920000","04215_Apoptosis_-_multiple_species","0.0","0.35714285714285676"
"TAD_chr20_60720000_62920000","03010_Ribosome","0.0","0.35714285714285676"
"TAD_chr20_60720000_62920000","04120_Ubiquitin_mediated_proteolysis","0.0","0.35714285714285676"
"TAD_chr9_139200000_140280000","01100_Metabolic_pathways","0.775862068966","0.3584798638684067"
"TAD_chr17_45880000_48560000","04371_Apelin_signaling_pathway","0.0","0.36842105263157743"
"TAD_chr17_45880000_48560000","04144_Endocytosis","0.0","0.36842105263157743"
"TAD_chr17_45880000_48560000","04151_PI3K-Akt_signaling_pathway","0.0","0.36842105263157743"
"TAD_chr17_45880000_48560000","04014_Ras_signaling_pathway","0.0","0.36842105263157743"
"TAD_chr17_45880000_48560000","04120_Ubiquitin_mediated_proteolysis","0.0","0.36842105263157743"
"TAD_chr19_46200000_48360000","04530_Tight_junction","0.0","0.37499999999999983"
"TAD_chr19_46200000_48360000","03015_mRNA_surveillance_pathway","0.0","0.37499999999999983"
"TAD_chr19_46200000_48360000","04120_Ubiquitin_mediated_proteolysis","0.0","0.37499999999999983"
"TAD_chr19_46200000_48360000","04022_cGMP-PKG_signaling_pathway","1.6","0.3830645161290328"
"TAD_chr19_46200000_48360000","04371_Apelin_signaling_pathway","1.6","0.3830645161290328"
"TAD_chr19_46200000_48360000","04144_Endocytosis","1.6","0.3830645161290328"
"TAD_chr19_46200000_48360000","04080_Neuroactive_ligand-receptor_interaction","1.6","0.3830645161290328"
"TAD_chr19_46200000_48360000","04020_Calcium_signaling_pathway","1.6","0.3830645161290328"
"TAD_chr17_45880000_48560000","01100_Metabolic_pathways","1.58333333333","0.3926031294452368"
"TADnot_chr16_30040000_34160000","04022_cGMP-PKG_signaling_pathway","2.5","0.40000000000000047"
"TADnot_chr16_30040000_34160000","04130_SNARE_interactions_in_vesicular_transport","2.5","0.40000000000000047"
"TADnot_chr16_30040000_34160000","04210_Apoptosis","2.5","0.40000000000000047"
"TADnot_chr16_30040000_34160000","00450_Selenocompound_metabolism","2.5","0.40000000000000047"
"TADnot_chr16_30040000_34160000","04350_TGF-beta_signaling_pathway","2.5","0.40000000000000047"
"TADnot_chr16_30040000_34160000","04371_Apelin_signaling_pathway","2.5","0.40000000000000047"
"TADnot_chr16_30040000_34160000","04540_Gap_junction","2.5","0.40000000000000047"
"TADnot_chr16_30040000_34160000","04114_Oocyte_meiosis","2.5","0.40000000000000047"
"TADnot_chr16_30040000_34160000","04520_Adherens_junction","2.5","0.40000000000000047"
"TADnot_chr16_30040000_34160000","04140_Autophagy_-_animal","2.5","0.40000000000000047"
"TADnot_chr16_30040000_34160000","00240_Pyrimidine_metabolism","2.5","0.40000000000000047"
"TADnot_chr16_30040000_34160000","04151_PI3K-Akt_signaling_pathway","2.5","0.40000000000000047"
"TADnot_chr16_30040000_34160000","04150_mTOR_signaling_pathway","2.5","0.40000000000000047"
"TADnot_chr16_30040000_34160000","04550_Signaling_pathways_regulating_pluripotency_of_stem_cells","2.5","0.40000000000000047"
"TADnot_chr16_30040000_34160000","04010_MAPK_signaling_pathway","2.5","0.40000000000000047"
"TADnot_chr16_30040000_34160000","00130_Ubiquinone_and_other_terpenoid-quinone_biosynthesis","2.5","0.40000000000000047"
"TADnot_chr16_30040000_34160000","04014_Ras_signaling_pathway","2.5","0.40000000000000047"
"TADnot_chr16_30040000_34160000","04072_Phospholipase_D_signaling_pathway","2.5","0.40000000000000047"
"TADnot_chr16_30040000_34160000","04218_Cellular_senescence","2.5","0.40000000000000047"
"TADnot_chr16_30040000_34160000","03460_Fanconi_anemia_pathway","2.5","0.40000000000000047"
"TADnot_chr16_30040000_34160000","04370_VEGF_signaling_pathway","2.5","0.40000000000000047"
"TADnot_chr16_30040000_34160000","04024_cAMP_signaling_pathway","2.5","0.40000000000000047"
"TADnot_chr16_30040000_34160000","00120_Primary_bile_acid_biosynthesis","2.5","0.40000000000000047"
"TADnot_chr16_30040000_34160000","04217_Necroptosis","2.5","0.40000000000000047"
"TADnot_chr16_30040000_34160000","04668_TNF_signaling_pathway","2.5","0.40000000000000047"
"TADnot_chr16_30040000_34160000","01240_Biosynthesis_of_cofactors","2.5","0.40000000000000047"
"TADnot_chr16_30040000_34160000","04071_Sphingolipid_signaling_pathway","2.5","0.40000000000000047"
"TADnot_chr16_30040000_34160000","04068_FoxO_signaling_pathway","2.5","0.40000000000000047"
"TADnot_chr16_30040000_34160000","04012_ErbB_signaling_pathway","2.5","0.40000000000000047"
"TAD_chr8_144400000_146280000","01200_Carbon_metabolism","0.0","0.4000000000000007"
"TAD_chr8_144400000_146280000","04144_Endocytosis","0.0","0.4000000000000007"
"TAD_chr8_144400000_146280000","00250_Alanine,_aspartate_and_glutamate_metabolism","0.0","0.4000000000000007"
"TAD_chr8_144400000_146280000","00563_Glycosylphosphatidylinositol_(GPI)-anchor_biosynthesis","0.0","0.4000000000000007"
"TAD_chr8_144400000_146280000","03018_RNA_degradation","0.0","0.4000000000000007"
"TAD_chr8_144400000_146280000","00220_Arginine_biosynthesis","0.0","0.4000000000000007"
"TAD_chr8_144400000_146280000","01230_Biosynthesis_of_amino_acids","0.0","0.4000000000000007"
"TAD_chr3_46960000_50160000","01100_Metabolic_pathways","0.704545454545","0.4062965828166962"
"TADnot_chr19_1_4720000","04210_Apoptosis","0.792592592593","0.40811648235383097"
"TAD_chr15_40640000_45640000","04130_SNARE_interactions_in_vesicular_transport","2.4347826087","0.41071428571428625"
"TAD_chr15_40640000_45640000","04141_Protein_processing_in_endoplasmic_reticulum","2.4347826087","0.41071428571428625"
"TAD_chr15_40640000_45640000","00480_Glutathione_metabolism","2.4347826087","0.41071428571428625"
"TAD_chr3_46960000_50160000","00983_Drug_metabolism_-_other_enzymes","0.0","0.4124801692226339"
"TAD_chr3_46960000_50160000","00230_Purine_metabolism","0.0","0.4124801692226339"
"TAD_chr3_46960000_50160000","01240_Biosynthesis_of_cofactors","0.0","0.4124801692226339"
"TAD_chr11_61200000_63920000","00534_Glycosaminoglycan_biosynthesis_-_heparan_sulfate_/_heparin","0.0","0.4347826086956554"
"TAD_chr11_61200000_63920000","00510_N-Glycan_biosynthesis","0.0","0.4347826086956554"
"TAD_chr11_61200000_63920000","03450_Non-homologous_end-joining","0.0","0.4347826086956554"
"TAD_chr11_61200000_63920000","00532_Glycosaminoglycan_biosynthesis_-_chondroitin_sulfate_/_dermatan_sulfate","0.0","0.4347826086956554"
"TAD_chr11_61200000_63920000","03410_Base_excision_repair","0.0","0.4347826086956554"
"TAD_chr11_61200000_63920000","04217_Necroptosis","0.0","0.4347826086956554"
"TAD_chr11_61200000_63920000","03030_DNA_replication","0.0","0.4347826086956554"
"TAD_chr22_38240000_42040000","04022_cGMP-PKG_signaling_pathway","2.22727272727","0.44897959183673286"
"TAD_chr22_38240000_42040000","04210_Apoptosis","2.22727272727","0.44897959183673286"
"TAD_chr22_38240000_42040000","00630_Glyoxylate_and_dicarboxylate_metabolism","2.22727272727","0.44897959183673286"
"TAD_chr22_38240000_42040000","00564_Glycerophospholipid_metabolism","2.22727272727","0.44897959183673286"
"TAD_chr22_38240000_42040000","01200_Carbon_metabolism","2.22727272727","0.44897959183673286"
"TAD_chr22_38240000_42040000","00020_Citrate_cycle_(TCA_cycle)","2.22727272727","0.44897959183673286"
"TAD_chr22_38240000_42040000","04114_Oocyte_meiosis","2.22727272727","0.44897959183673286"
"TAD_chr22_38240000_42040000","04151_PI3K-Akt_signaling_pathway","2.22727272727","0.44897959183673286"
"TAD_chr22_38240000_42040000","03420_Nucleotide_excision_repair","2.22727272727","0.44897959183673286"
"TAD_chr22_38240000_42040000","04137_Mitophagy_-_animal","2.22727272727","0.44897959183673286"
"TAD_chr22_38240000_42040000","00250_Alanine,_aspartate_and_glutamate_metabolism","2.22727272727","0.44897959183673286"
"TAD_chr22_38240000_42040000","00230_Purine_metabolism","2.22727272727","0.44897959183673286"
"TAD_chr22_38240000_42040000","04014_Ras_signaling_pathway","2.22727272727","0.44897959183673286"
"TAD_chr22_38240000_42040000","00592_alpha-Linolenic_acid_metabolism","2.22727272727","0.44897959183673286"
"TAD_chr22_38240000_42040000","00591_Linoleic_acid_metabolism","2.22727272727","0.44897959183673286"
"TAD_chr22_38240000_42040000","03010_Ribosome","2.22727272727","0.44897959183673286"
"TAD_chr22_38240000_42040000","04668_TNF_signaling_pathway","2.22727272727","0.44897959183673286"
"TAD_chr22_38240000_42040000","01240_Biosynthesis_of_cofactors","2.22727272727","0.44897959183673286"
"TAD_chr22_38240000_42040000","04120_Ubiquitin_mediated_proteolysis","2.22727272727","0.44897959183673286"
"TAD_chr22_38240000_42040000","01230_Biosynthesis_of_amino_acids","2.22727272727","0.44897959183673286"
"TAD_chr22_38240000_42040000","00590_Arachidonic_acid_metabolism","2.22727272727","0.44897959183673286"
"TAD_chr22_38240000_42040000","00565_Ether_lipid_metabolism","2.22727272727","0.44897959183673286"
"TAD_chr17_6920000_8240000","04022_cGMP-PKG_signaling_pathway","0.0","0.47368421052631493"
"TAD_chr17_6920000_8240000","04130_SNARE_interactions_in_vesicular_transport","0.0","0.47368421052631493"
"TAD_chr17_6920000_8240000","01212_Fatty_acid_metabolism","0.0","0.47368421052631493"
"TAD_chr17_6920000_8240000","04136_Autophagy_-_other","0.0","0.47368421052631493"
"TAD_chr17_6920000_8240000","04390_Hippo_signaling_pathway","0.0","0.47368421052631493"
"TAD_chr17_6920000_8240000","04330_Notch_signaling_pathway","0.0","0.47368421052631493"
"TAD_chr17_6920000_8240000","04140_Autophagy_-_animal","0.0","0.47368421052631493"
"TAD_chr17_6920000_8240000","04150_mTOR_signaling_pathway","0.0","0.47368421052631493"
"TAD_chr17_6920000_8240000","04550_Signaling_pathways_regulating_pluripotency_of_stem_cells","0.0","0.47368421052631493"
"TAD_chr17_6920000_8240000","04024_cAMP_signaling_pathway","0.0","0.47368421052631493"
"TAD_chr17_6920000_8240000","00071_Fatty_acid_degradation","0.0","0.47368421052631493"
"TAD_chr17_6920000_8240000","04068_FoxO_signaling_pathway","0.0","0.47368421052631493"
"TAD_chr17_6920000_8240000","04514_Cell_adhesion_molecules","0.0","0.47368421052631493"
"TAD_chr1_40880000_46720000","04530_Tight_junction","2.10714285714","0.4745762711864375"
"TAD_chr1_40880000_46720000","00770_Pantothenate_and_CoA_biosynthesis","2.10714285714","0.4745762711864375"
"TAD_chr1_40880000_46720000","03013_Nucleocytoplasmic_transport","2.10714285714","0.4745762711864375"
"TAD_chr1_40880000_46720000","00510_N-Glycan_biosynthesis","2.10714285714","0.4745762711864375"
"TAD_chr1_40880000_46720000","00240_Pyrimidine_metabolism","2.10714285714","0.4745762711864375"
"TAD_chr1_40880000_46720000","00053_Ascorbate_and_aldarate_metabolism","2.10714285714","0.4745762711864375"
"TAD_chr1_40880000_46720000","00561_Glycerolipid_metabolism","2.10714285714","0.4745762711864375"
"TAD_chr1_40880000_46720000","04066_HIF-1_signaling_pathway","2.10714285714","0.4745762711864375"
"TAD_chr1_40880000_46720000","04145_Phagosome","2.10714285714","0.4745762711864375"
"TAD_chr1_40880000_46720000","00860_Porphyrin_and_chlorophyll_metabolism","2.10714285714","0.4745762711864375"
"TAD_chr1_40880000_46720000","00040_Pentose_and_glucuronate_interconversions","2.10714285714","0.4745762711864375"
"TAD_chr1_40880000_46720000","00620_Pyruvate_metabolism","2.10714285714","0.4745762711864375"
"TAD_chr1_40880000_46720000","04142_Lysosome","2.10714285714","0.4745762711864375"
"TAD_chr1_40880000_46720000","00190_Oxidative_phosphorylation","2.10714285714","0.4745762711864375"
"TAD_chr1_40880000_46720000","00010_Glycolysis_/_Gluconeogenesis","2.10714285714","0.4745762711864375"
"TAD_chr1_40880000_46720000","04514_Cell_adhesion_molecules","2.10714285714","0.4745762711864375"
"TAD_chr1_40880000_46720000","04146_Peroxisome","2.10714285714","0.4745762711864375"
"TAD_chr1_40880000_46720000","00052_Galactose_metabolism","2.10714285714","0.4745762711864375"
"TADnot_chr11_63920000_65360000","04015_Rap1_signaling_pathway","1.4375","0.4792270531400967"
"TADnot_chr11_63920000_65360000","04071_Sphingolipid_signaling_pathway","1.4375","0.4792270531400967"
"TADnot_chr17_79040000_81195210","04145_Phagosome","0.692307692308","0.482180293501047"
"TADnot_chr17_79040000_81195210","03460_Fanconi_anemia_pathway","0.692307692308","0.482180293501047"
"TADnot_chr11_66920000_68680000","00982_Drug_metabolism_-_cytochrome_P450","1.42857142857","0.482758620689656"
"TADnot_chr11_66920000_68680000","00980_Metabolism_of_xenobiotics_by_cytochrome_P450","1.42857142857","0.482758620689656"
"TADnot_chr11_66920000_68680000","04218_Cellular_senescence","1.42857142857","0.482758620689656"
"TADnot_chr11_66920000_68680000","04810_Regulation_of_actin_cytoskeleton","1.42857142857","0.482758620689656"
"TADnot_chr19_1_4720000","04068_FoxO_signaling_pathway","1.18888888889","0.49513332726170134"
"TAD_chr19_39920000_42920000","04110_Cell_cycle","2.0","0.49999999999999734"
"TAD_chr19_39920000_42920000","04060_Cytokine-cytokine_receptor_interaction","2.0","0.49999999999999734"
"TAD_chr19_39920000_42920000","00640_Propanoate_metabolism","2.0","0.49999999999999734"
"TAD_chr19_39920000_42920000","00983_Drug_metabolism_-_other_enzymes","2.0","0.49999999999999734"
"TAD_chr19_39920000_42920000","00564_Glycerophospholipid_metabolism","2.0","0.49999999999999734"
"TAD_chr19_39920000_42920000","04350_TGF-beta_signaling_pathway","2.0","0.49999999999999734"
"TAD_chr19_39920000_42920000","04390_Hippo_signaling_pathway","2.0","0.49999999999999734"
"TAD_chr19_39920000_42920000","00830_Retinol_metabolism","2.0","0.49999999999999734"
"TAD_chr19_39920000_42920000","03050_Proteasome","2.0","0.49999999999999734"
"TAD_chr19_39920000_42920000","00982_Drug_metabolism_-_cytochrome_P450","2.0","0.49999999999999734"
"TAD_chr19_39920000_42920000","00562_Inositol_phosphate_metabolism","2.0","0.49999999999999734"
"TAD_chr19_39920000_42920000","00280_Valine,_leucine_and_isoleucine_degradation","2.0","0.49999999999999734"
"TAD_chr19_39920000_42920000","00980_Metabolism_of_xenobiotics_by_cytochrome_P450","2.0","0.49999999999999734"
"TAD_chr19_39920000_42920000","04020_Calcium_signaling_pathway","2.0","0.49999999999999734"
"TAD_chr19_39920000_42920000","00232_Caffeine_metabolism","2.0","0.49999999999999734"
"TAD_chr19_39920000_42920000","03018_RNA_degradation","2.0","0.49999999999999734"
"TAD_chr19_39920000_42920000","04070_Phosphatidylinositol_signaling_system","2.0","0.49999999999999734"
"TAD_chr19_39920000_42920000","04218_Cellular_senescence","0.666666666667","0.5000000000000008"
"TAD_chr19_39920000_42920000","04022_cGMP-PKG_signaling_pathway","0.0","0.5000000000000027"
"TAD_chr19_39920000_42920000","04210_Apoptosis","0.0","0.5000000000000027"
"TAD_chr19_39920000_42920000","03040_Spliceosome","0.0","0.5000000000000027"
"TAD_chr19_39920000_42920000","04371_Apelin_signaling_pathway","0.0","0.5000000000000027"
"TAD_chr19_39920000_42920000","00740_Riboflavin_metabolism","0.0","0.5000000000000027"
"TAD_chr19_39920000_42920000","04330_Notch_signaling_pathway","0.0","0.5000000000000027"
"TAD_chr19_39920000_42920000","04630_JAK-STAT_signaling_pathway","0.0","0.5000000000000027"
"TAD_chr19_39920000_42920000","04152_AMPK_signaling_pathway","0.0","0.5000000000000027"
"TAD_chr19_39920000_42920000","04140_Autophagy_-_animal","0.0","0.5000000000000027"
"TAD_chr19_39920000_42920000","03008_Ribosome_biogenesis_in_eukaryotes","0.0","0.5000000000000027"
"TAD_chr19_39920000_42920000","04151_PI3K-Akt_signaling_pathway","0.0","0.5000000000000027"
"TAD_chr19_39920000_42920000","04150_mTOR_signaling_pathway","0.0","0.5000000000000027"
"TAD_chr19_39920000_42920000","04550_Signaling_pathways_regulating_pluripotency_of_stem_cells","0.0","0.5000000000000027"
"TAD_chr19_39920000_42920000","04080_Neuroactive_ligand-receptor_interaction","0.0","0.5000000000000027"
"TAD_chr19_39920000_42920000","04014_Ras_signaling_pathway","0.0","0.5000000000000027"
"TAD_chr19_39920000_42920000","00860_Porphyrin_and_chlorophyll_metabolism","0.0","0.5000000000000027"
"TAD_chr19_39920000_42920000","04015_Rap1_signaling_pathway","0.0","0.5000000000000027"
"TAD_chr19_39920000_42920000","04072_Phospholipase_D_signaling_pathway","0.0","0.5000000000000027"
"TAD_chr19_39920000_42920000","04510_Focal_adhesion","0.0","0.5000000000000027"
"TAD_chr19_39920000_42920000","04370_VEGF_signaling_pathway","0.0","0.5000000000000027"
"TAD_chr19_39920000_42920000","04024_cAMP_signaling_pathway","0.0","0.5000000000000027"
"TAD_chr19_39920000_42920000","04810_Regulation_of_actin_cytoskeleton","0.0","0.5000000000000027"
"TAD_chr19_39920000_42920000","04340_Hedgehog_signaling_pathway","0.0","0.5000000000000027"
"TAD_chr19_39920000_42920000","04668_TNF_signaling_pathway","0.0","0.5000000000000027"
"TAD_chr19_39920000_42920000","04071_Sphingolipid_signaling_pathway","0.0","0.5000000000000027"
"TAD_chr19_39920000_42920000","04012_ErbB_signaling_pathway","0.0","0.5000000000000027"
"TAD_chr1_800000_1800000","01100_Metabolic_pathways","0.714285714286","0.517241379310344"
"TADnot_chr17_79040000_81195210","04141_Protein_processing_in_endoplasmic_reticulum","1.38461538462","0.5178197064989529"
"TADnot_chr17_79040000_81195210","04390_Hippo_signaling_pathway","1.38461538462","0.5178197064989529"
"TADnot_chr17_79040000_81195210","04520_Adherens_junction","1.38461538462","0.5178197064989529"
"TADnot_chr17_79040000_81195210","04080_Neuroactive_ligand-receptor_interaction","1.38461538462","0.5178197064989529"
"TADnot_chr17_79040000_81195210","04810_Regulation_of_actin_cytoskeleton","1.38461538462","0.5178197064989529"
"TADnot_chr11_63920000_65360000","04141_Protein_processing_in_endoplasmic_reticulum","0.71875","0.5207729468599033"
"TADnot_chr11_63920000_65360000","01100_Metabolic_pathways","0.71875","0.5207729468599033"
"TAD_chr1_40880000_46720000","04110_Cell_cycle","0.0","0.5254237288135625"
"TAD_chr1_40880000_46720000","01212_Fatty_acid_metabolism","0.0","0.5254237288135625"
"TAD_chr1_40880000_46720000","00630_Glyoxylate_and_dicarboxylate_metabolism","0.0","0.5254237288135625"
"TAD_chr1_40880000_46720000","03040_Spliceosome","0.0","0.5254237288135625"
"TAD_chr1_40880000_46720000","01040_Biosynthesis_of_unsaturated_fatty_acids","0.0","0.5254237288135625"
"TAD_chr1_40880000_46720000","04114_Oocyte_meiosis","0.0","0.5254237288135625"
"TAD_chr1_40880000_46720000","00062_Fatty_acid_elongation","0.0","0.5254237288135625"
"TAD_chr1_40880000_46720000","04144_Endocytosis","0.0","0.5254237288135625"
"TAD_chr1_40880000_46720000","03440_Homologous_recombination","0.0","0.5254237288135625"
"TAD_chr1_40880000_46720000","03410_Base_excision_repair","0.0","0.5254237288135625"
"TAD_chr1_40880000_46720000","03010_Ribosome","0.0","0.5254237288135625"
"TAD_chr1_40880000_46720000","04340_Hedgehog_signaling_pathway","0.0","0.5254237288135625"
"TAD_chr1_40880000_46720000","04120_Ubiquitin_mediated_proteolysis","0.0","0.5254237288135625"
"TAD_chr17_6920000_8240000","04110_Cell_cycle","1.9","0.5263157894736851"
"TAD_chr17_6920000_8240000","04210_Apoptosis","1.9","0.5263157894736851"
"TAD_chr17_6920000_8240000","04144_Endocytosis","1.9","0.5263157894736851"
"TAD_chr17_6920000_8240000","04151_PI3K-Akt_signaling_pathway","1.9","0.5263157894736851"
"TAD_chr17_6920000_8240000","04080_Neuroactive_ligand-receptor_interaction","1.9","0.5263157894736851"
"TAD_chr17_6920000_8240000","00230_Purine_metabolism","1.9","0.5263157894736851"
"TAD_chr17_6920000_8240000","04010_MAPK_signaling_pathway","1.9","0.5263157894736851"
"TAD_chr17_6920000_8240000","04115_p53_signaling_pathway","1.9","0.5263157894736851"
"TAD_chr17_6920000_8240000","04218_Cellular_senescence","1.9","0.5263157894736851"
"TAD_chr17_6920000_8240000","00330_Arginine_and_proline_metabolism","1.9","0.5263157894736851"
"TAD_chr17_6920000_8240000","04142_Lysosome","1.9","0.5263157894736851"
"TAD_chr17_6920000_8240000","04071_Sphingolipid_signaling_pathway","1.9","0.5263157894736851"
"TAD_chr17_6920000_8240000","01100_Metabolic_pathways","1.26666666667","0.5401572112098455"
"TAD_chr8_144400000_146280000","01100_Metabolic_pathways","1.11111111111","0.5444432286537539"
"TAD_chr22_38240000_42040000","04392_Hippo_signaling_pathway_-_multiple_species","0.0","0.5510204081632671"
"TAD_chr22_38240000_42040000","03040_Spliceosome","0.0","0.5510204081632671"
"TAD_chr22_38240000_42040000","03013_Nucleocytoplasmic_transport","0.0","0.5510204081632671"
"TAD_chr22_38240000_42040000","04390_Hippo_signaling_pathway","0.0","0.5510204081632671"
"TAD_chr22_38240000_42040000","04330_Notch_signaling_pathway","0.0","0.5510204081632671"
"TAD_chr22_38240000_42040000","04630_JAK-STAT_signaling_pathway","0.0","0.5510204081632671"
"TAD_chr22_38240000_42040000","04520_Adherens_junction","0.0","0.5510204081632671"
"TAD_chr22_38240000_42040000","03450_Non-homologous_end-joining","0.0","0.5510204081632671"
"TAD_chr22_38240000_42040000","04020_Calcium_signaling_pathway","0.0","0.5510204081632671"
"TAD_chr22_38240000_42040000","04024_cAMP_signaling_pathway","0.0","0.5510204081632671"
"TAD_chr22_38240000_42040000","03018_RNA_degradation","0.0","0.5510204081632671"
"TAD_chr22_38240000_42040000","04340_Hedgehog_signaling_pathway","0.0","0.5510204081632671"
"TAD_chr22_38240000_42040000","04146_Peroxisome","0.0","0.5510204081632671"
"TADnot_chr19_1_4720000","01100_Metabolic_pathways","1.05679012346","0.5645089246827758"
"TAD_chr11_61200000_63920000","04130_SNARE_interactions_in_vesicular_transport","1.76923076923","0.5652173913043446"
"TAD_chr11_61200000_63920000","03015_mRNA_surveillance_pathway","1.76923076923","0.5652173913043446"
"TAD_chr11_61200000_63920000","00564_Glycerophospholipid_metabolism","1.76923076923","0.5652173913043446"
"TAD_chr11_61200000_63920000","04371_Apelin_signaling_pathway","1.76923076923","0.5652173913043446"
"TAD_chr11_61200000_63920000","03013_Nucleocytoplasmic_transport","1.76923076923","0.5652173913043446"
"TAD_chr11_61200000_63920000","03008_Ribosome_biogenesis_in_eukaryotes","1.76923076923","0.5652173913043446"
"TAD_chr11_61200000_63920000","04151_PI3K-Akt_signaling_pathway","1.76923076923","0.5652173913043446"
"TAD_chr11_61200000_63920000","04150_mTOR_signaling_pathway","1.76923076923","0.5652173913043446"
"TAD_chr11_61200000_63920000","00250_Alanine,_aspartate_and_glutamate_metabolism","1.76923076923","0.5652173913043446"
"TAD_chr11_61200000_63920000","00591_Linoleic_acid_metabolism","1.76923076923","0.5652173913043446"
"TAD_chr11_61200000_63920000","03020_RNA_polymerase","1.76923076923","0.5652173913043446"
"TAD_chr11_61200000_63920000","00190_Oxidative_phosphorylation","1.76923076923","0.5652173913043446"
"TAD_chr11_61200000_63920000","00590_Arachidonic_acid_metabolism","1.76923076923","0.5652173913043446"
"TAD_chr11_61200000_63920000","00565_Ether_lipid_metabolism","1.76923076923","0.5652173913043446"
"TAD_chr22_38240000_42040000","04310_Wnt_signaling_pathway","0.742424242424","0.5778875379939216"
"TAD_chr3_46960000_50160000","00051_Fructose_and_mannose_metabolism","1.40909090909","0.5875198307773661"
"TAD_chr3_46960000_50160000","04070_Phosphatidylinositol_signaling_system","1.40909090909","0.5875198307773661"
"TAD_chr15_40640000_45640000","04330_Notch_signaling_pathway","0.0","0.5892857142857137"
"TAD_chr15_40640000_45640000","00532_Glycosaminoglycan_biosynthesis_-_chondroitin_sulfate_/_dermatan_sulfate","0.0","0.5892857142857137"
"TAD_chr15_40640000_45640000","00051_Fructose_and_mannose_metabolism","0.0","0.5892857142857137"
"TAD_chr15_40640000_45640000","00280_Valine,_leucine_and_isoleucine_degradation","0.0","0.5892857142857137"
"TAD_chr15_40640000_45640000","00040_Pentose_and_glucuronate_interconversions","0.0","0.5892857142857137"
"TAD_chr9_139200000_140280000","04141_Protein_processing_in_endoplasmic_reticulum","0.775862068966","0.589898989898988"
"TADnot_chr19_1_4720000","04010_MAPK_signaling_pathway","1.18888888889","0.591883517646169"
"TADnot_chr19_1_4720000","00190_Oxidative_phosphorylation","1.18888888889","0.591883517646169"
"TAD_chr20_60720000_62920000","04080_Neuroactive_ligand-receptor_interaction","0.777777777778","0.592334494773519"
"TAD_chr8_144400000_146280000","04530_Tight_junction","1.66666666667","0.5999999999999993"
"TAD_chr8_144400000_146280000","03015_mRNA_surveillance_pathway","1.66666666667","0.5999999999999993"
"TAD_chr8_144400000_146280000","03040_Spliceosome","1.66666666667","0.5999999999999993"
"TAD_chr8_144400000_146280000","04390_Hippo_signaling_pathway","1.66666666667","0.5999999999999993"
"TAD_chr8_144400000_146280000","00830_Retinol_metabolism","1.66666666667","0.5999999999999993"
"TAD_chr8_144400000_146280000","00051_Fructose_and_mannose_metabolism","1.66666666667","0.5999999999999993"
"TAD_chr8_144400000_146280000","00561_Glycerolipid_metabolism","1.66666666667","0.5999999999999993"
"TAD_chr8_144400000_146280000","00520_Amino_sugar_and_nucleotide_sugar_metabolism","1.66666666667","0.5999999999999993"
"TAD_chr8_144400000_146280000","00760_Nicotinate_and_nicotinamide_metabolism","1.66666666667","0.5999999999999993"
"TAD_chr8_144400000_146280000","04217_Necroptosis","1.66666666667","0.5999999999999993"
"TAD_chr8_144400000_146280000","03010_Ribosome","1.66666666667","0.5999999999999993"
"TAD_chr8_144400000_146280000","01240_Biosynthesis_of_cofactors","1.66666666667","0.5999999999999993"
"TAD_chr8_144400000_146280000","00190_Oxidative_phosphorylation","1.66666666667","0.5999999999999993"
"TADnot_chr16_30040000_34160000","04060_Cytokine-cytokine_receptor_interaction","0.0","0.5999999999999995"
"TADnot_chr16_30040000_34160000","03015_mRNA_surveillance_pathway","0.0","0.5999999999999995"
"TADnot_chr16_30040000_34160000","03040_Spliceosome","0.0","0.5999999999999995"
"TADnot_chr16_30040000_34160000","01200_Carbon_metabolism","0.0","0.5999999999999995"
"TADnot_chr16_30040000_34160000","04630_JAK-STAT_signaling_pathway","0.0","0.5999999999999995"
"TADnot_chr16_30040000_34160000","00030_Pentose_phosphate_pathway","0.0","0.5999999999999995"
"TADnot_chr16_30040000_34160000","00051_Fructose_and_mannose_metabolism","0.0","0.5999999999999995"
"TADnot_chr16_30040000_34160000","00310_Lysine_degradation","0.0","0.5999999999999995"
"TADnot_chr16_30040000_34160000","04020_Calcium_signaling_pathway","0.0","0.5999999999999995"
"TADnot_chr16_30040000_34160000","00010_Glycolysis_/_Gluconeogenesis","0.0","0.5999999999999995"
"TADnot_chr16_30040000_34160000","01230_Biosynthesis_of_amino_acids","0.0","0.5999999999999995"
"TADnot_chr16_30040000_34160000","00565_Ether_lipid_metabolism","0.0","0.5999999999999995"
"TAD_chr17_45880000_48560000","03010_Ribosome","0.791666666667","0.6073968705547632"
"TAD_chr19_46200000_48360000","04015_Rap1_signaling_pathway","0.8","0.6169354838709672"
"TAD_chr19_46200000_48360000","04210_Apoptosis","1.6","0.6250000000000002"
"TAD_chr19_46200000_48360000","04390_Hippo_signaling_pathway","1.6","0.6250000000000002"
"TAD_chr19_46200000_48360000","04215_Apoptosis_-_multiple_species","1.6","0.6250000000000002"
"TAD_chr19_46200000_48360000","04114_Oocyte_meiosis","1.6","0.6250000000000002"
"TAD_chr19_46200000_48360000","04010_MAPK_signaling_pathway","1.6","0.6250000000000002"
"TAD_chr19_46200000_48360000","04014_Ras_signaling_pathway","1.6","0.6250000000000002"
"TAD_chr19_46200000_48360000","04115_p53_signaling_pathway","1.6","0.6250000000000002"
"TAD_chr19_46200000_48360000","04218_Cellular_senescence","1.6","0.6250000000000002"
"TAD_chr19_46200000_48360000","04024_cAMP_signaling_pathway","1.6","0.6250000000000002"
"TAD_chr19_46200000_48360000","04070_Phosphatidylinositol_signaling_system","1.6","0.6250000000000002"
"TAD_chr17_45880000_48560000","00750_Vitamin_B6_metabolism","1.58333333333","0.6315789473684226"
"TAD_chr17_45880000_48560000","04137_Mitophagy_-_animal","1.58333333333","0.6315789473684226"
"TAD_chr17_45880000_48560000","04340_Hedgehog_signaling_pathway","1.58333333333","0.6315789473684226"
"TAD_chr17_45880000_48560000","01240_Biosynthesis_of_cofactors","1.58333333333","0.6315789473684226"
"TAD_chr17_45880000_48560000","00190_Oxidative_phosphorylation","1.58333333333","0.6315789473684226"
"TAD_chr20_60720000_62920000","00983_Drug_metabolism_-_other_enzymes","1.55555555556","0.6428571428571432"
"TAD_chr20_60720000_62920000","04141_Protein_processing_in_endoplasmic_reticulum","1.55555555556","0.6428571428571432"
"TAD_chr20_60720000_62920000","03040_Spliceosome","1.55555555556","0.6428571428571432"
"TAD_chr20_60720000_62920000","01100_Metabolic_pathways","1.55555555556","0.6428571428571432"
"TAD_chr20_60720000_62920000","04144_Endocytosis","1.55555555556","0.6428571428571432"
"TAD_chr20_60720000_62920000","03050_Proteasome","1.55555555556","0.6428571428571432"
"TAD_chr20_60720000_62920000","04512_ECM-receptor_interaction","1.55555555556","0.6428571428571432"
"TAD_chr20_60720000_62920000","00240_Pyrimidine_metabolism","1.55555555556","0.6428571428571432"
"TAD_chr20_60720000_62920000","04151_PI3K-Akt_signaling_pathway","1.55555555556","0.6428571428571432"
"TAD_chr20_60720000_62920000","04510_Focal_adhesion","1.55555555556","0.6428571428571432"
"TADnot_chr16_30040000_34160000","04066_HIF-1_signaling_pathway","1.25","0.6440677966101704"
"TADnot_chr16_30040000_34160000","04514_Cell_adhesion_molecules","1.25","0.6440677966101704"
"TAD_chr9_139200000_140280000","04210_Apoptosis","1.55172413793","0.6444444444444455"
"TAD_chr9_139200000_140280000","00564_Glycerophospholipid_metabolism","1.55172413793","0.6444444444444455"
"TAD_chr9_139200000_140280000","04330_Notch_signaling_pathway","1.55172413793","0.6444444444444455"
"TAD_chr9_139200000_140280000","00561_Glycerolipid_metabolism","1.55172413793","0.6444444444444455"
"TAD_chr9_139200000_140280000","04064_NF-kappa_B_signaling_pathway","1.55172413793","0.6444444444444455"
"TAD_chr9_139200000_140280000","00520_Amino_sugar_and_nucleotide_sugar_metabolism","1.55172413793","0.6444444444444455"
"TAD_chr9_139200000_140280000","04010_MAPK_signaling_pathway","1.55172413793","0.6444444444444455"
"TAD_chr9_139200000_140280000","04072_Phospholipase_D_signaling_pathway","1.55172413793","0.6444444444444455"
"TAD_chr9_139200000_140280000","04217_Necroptosis","1.55172413793","0.6444444444444455"
"TAD_chr9_139200000_140280000","04668_TNF_signaling_pathway","1.55172413793","0.6444444444444455"
"TAD_chr9_139200000_140280000","04071_Sphingolipid_signaling_pathway","1.55172413793","0.6444444444444455"
"TAD_chr9_139200000_140280000","00601_Glycosphingolipid_biosynthesis_-_lacto_and_neolacto_series","1.55172413793","0.6444444444444455"
"TAD_chr16_3080000_5120000","04110_Cell_cycle","1.55","0.6451612903225817"
"TAD_chr16_3080000_5120000","04060_Cytokine-cytokine_receptor_interaction","1.55","0.6451612903225817"
"TAD_chr16_3080000_5120000","04350_TGF-beta_signaling_pathway","1.55","0.6451612903225817"
"TAD_chr16_3080000_5120000","04330_Notch_signaling_pathway","1.55","0.6451612903225817"
"TAD_chr16_3080000_5120000","04630_JAK-STAT_signaling_pathway","1.55","0.6451612903225817"
"TAD_chr16_3080000_5120000","01100_Metabolic_pathways","1.55","0.6451612903225817"
"TAD_chr16_3080000_5120000","04520_Adherens_junction","1.55","0.6451612903225817"
"TAD_chr16_3080000_5120000","04310_Wnt_signaling_pathway","1.55","0.6451612903225817"
"TAD_chr16_3080000_5120000","04066_HIF-1_signaling_pathway","1.55","0.6451612903225817"
"TAD_chr16_3080000_5120000","00860_Porphyrin_and_chlorophyll_metabolism","1.55","0.6451612903225817"
"TAD_chr16_3080000_5120000","04024_cAMP_signaling_pathway","1.55","0.6451612903225817"
"TAD_chr16_3080000_5120000","04340_Hedgehog_signaling_pathway","1.55","0.6451612903225817"
"TAD_chr16_3080000_5120000","04120_Ubiquitin_mediated_proteolysis","1.55","0.6451612903225817"
"TAD_chr16_3080000_5120000","04068_FoxO_signaling_pathway","1.55","0.6451612903225817"
"TAD_chr3_46960000_50160000","03040_Spliceosome","0.0","0.6451612903225848"
"TAD_chr3_46960000_50160000","00240_Pyrimidine_metabolism","0.0","0.6451612903225848"
"TAD_chr3_46960000_50160000","00520_Amino_sugar_and_nucleotide_sugar_metabolism","0.0","0.6451612903225848"
"TAD_chr3_46960000_50160000","00310_Lysine_degradation","0.0","0.6451612903225848"
"TAD_chr3_46960000_50160000","04020_Calcium_signaling_pathway","0.0","0.6451612903225848"
"TAD_chr3_46960000_50160000","00970_Aminoacyl-tRNA_biosynthesis","0.0","0.6451612903225848"
"TAD_chr3_46960000_50160000","00480_Glutathione_metabolism","0.0","0.6451612903225848"
"TAD_chr3_46960000_50160000","04120_Ubiquitin_mediated_proteolysis","0.0","0.6451612903225848"
"TAD_chr3_46960000_50160000","00590_Arachidonic_acid_metabolism","0.0","0.6451612903225848"
"TADnot_chr11_63920000_65360000","04010_MAPK_signaling_pathway","0.958333333333","0.6732542819499364"
"TAD_chr21_43520000_48080000","00750_Vitamin_B6_metabolism","1.46153846154","0.6842105263157893"
"TAD_chr21_43520000_48080000","00564_Glycerophospholipid_metabolism","1.46153846154","0.6842105263157893"
"TAD_chr21_43520000_48080000","01200_Carbon_metabolism","1.46153846154","0.6842105263157893"
"TAD_chr21_43520000_48080000","03013_Nucleocytoplasmic_transport","1.46153846154","0.6842105263157893"
"TAD_chr21_43520000_48080000","04390_Hippo_signaling_pathway","1.46153846154","0.6842105263157893"
"TAD_chr21_43520000_48080000","04152_AMPK_signaling_pathway","1.46153846154","0.6842105263157893"
"TAD_chr21_43520000_48080000","00030_Pentose_phosphate_pathway","1.46153846154","0.6842105263157893"
"TAD_chr21_43520000_48080000","03008_Ribosome_biogenesis_in_eukaryotes","1.46153846154","0.6842105263157893"
"TAD_chr21_43520000_48080000","00051_Fructose_and_mannose_metabolism","1.46153846154","0.6842105263157893"
"TAD_chr21_43520000_48080000","00561_Glycerolipid_metabolism","1.46153846154","0.6842105263157893"
"TAD_chr21_43520000_48080000","04066_HIF-1_signaling_pathway","1.46153846154","0.6842105263157893"
"TAD_chr21_43520000_48080000","04145_Phagosome","1.46153846154","0.6842105263157893"
"TAD_chr21_43520000_48080000","04015_Rap1_signaling_pathway","1.46153846154","0.6842105263157893"
"TAD_chr21_43520000_48080000","04072_Phospholipase_D_signaling_pathway","1.46153846154","0.6842105263157893"
"TAD_chr21_43520000_48080000","03018_RNA_degradation","1.46153846154","0.6842105263157893"
"TAD_chr21_43520000_48080000","00514_Other_types_of_O-glycan_biosynthesis","1.46153846154","0.6842105263157893"
"TAD_chr21_43520000_48080000","04810_Regulation_of_actin_cytoskeleton","1.46153846154","0.6842105263157893"
"TAD_chr21_43520000_48080000","01240_Biosynthesis_of_cofactors","1.46153846154","0.6842105263157893"
"TAD_chr21_43520000_48080000","00190_Oxidative_phosphorylation","1.46153846154","0.6842105263157893"
"TAD_chr21_43520000_48080000","00010_Glycolysis_/_Gluconeogenesis","1.46153846154","0.6842105263157893"
"TAD_chr21_43520000_48080000","01230_Biosynthesis_of_amino_acids","1.46153846154","0.6842105263157893"
"TAD_chr21_43520000_48080000","04514_Cell_adhesion_molecules","1.46153846154","0.6842105263157893"
"TAD_chr21_43520000_48080000","00052_Galactose_metabolism","1.46153846154","0.6842105263157893"
"TAD_chr21_43520000_48080000","00100_Steroid_biosynthesis","1.46153846154","0.6842105263157893"
"TAD_chr11_61200000_63920000","04216_Ferroptosis","0.884615384615","0.6859903381642473"
"TADnot_chr11_63920000_65360000","04022_cGMP-PKG_signaling_pathway","1.4375","0.6956521739130432"
"TADnot_chr11_63920000_65360000","04210_Apoptosis","1.4375","0.6956521739130432"
"TADnot_chr11_63920000_65360000","03015_mRNA_surveillance_pathway","1.4375","0.6956521739130432"
"TADnot_chr11_63920000_65360000","04136_Autophagy_-_other","1.4375","0.6956521739130432"
"TADnot_chr11_63920000_65360000","04371_Apelin_signaling_pathway","1.4375","0.6956521739130432"
"TADnot_chr11_63920000_65360000","04540_Gap_junction","1.4375","0.6956521739130432"
"TADnot_chr11_63920000_65360000","04114_Oocyte_meiosis","1.4375","0.6956521739130432"
"TADnot_chr11_63920000_65360000","04144_Endocytosis","1.4375","0.6956521739130432"
"TADnot_chr11_63920000_65360000","04152_AMPK_signaling_pathway","1.4375","0.6956521739130432"
"TADnot_chr11_63920000_65360000","00562_Inositol_phosphate_metabolism","1.4375","0.6956521739130432"
"TADnot_chr11_63920000_65360000","04140_Autophagy_-_animal","1.4375","0.6956521739130432"
"TADnot_chr11_63920000_65360000","04151_PI3K-Akt_signaling_pathway","1.4375","0.6956521739130432"
"TADnot_chr11_63920000_65360000","04310_Wnt_signaling_pathway","1.4375","0.6956521739130432"
"TADnot_chr11_63920000_65360000","04014_Ras_signaling_pathway","1.4375","0.6956521739130432"
"TADnot_chr11_63920000_65360000","04072_Phospholipase_D_signaling_pathway","1.4375","0.6956521739130432"
"TADnot_chr11_63920000_65360000","04218_Cellular_senescence","1.4375","0.6956521739130432"
"TADnot_chr11_63920000_65360000","04020_Calcium_signaling_pathway","1.4375","0.6956521739130432"
"TADnot_chr11_63920000_65360000","04217_Necroptosis","1.4375","0.6956521739130432"
"TADnot_chr11_63920000_65360000","04070_Phosphatidylinositol_signaling_system","1.4375","0.6956521739130432"
"TADnot_chr11_63920000_65360000","03030_DNA_replication","1.4375","0.6956521739130432"
"TADnot_chr11_63920000_65360000","04514_Cell_adhesion_molecules","1.4375","0.6956521739130432"
"TADnot_chr11_63920000_65360000","04146_Peroxisome","1.4375","0.6956521739130432"
"TAD_chr1_800000_1800000","04141_Protein_processing_in_endoplasmic_reticulum","1.42857142857","0.7000000000000008"
"TAD_chr1_800000_1800000","04144_Endocytosis","1.42857142857","0.7000000000000008"
"TAD_chr1_800000_1800000","00760_Nicotinate_and_nicotinamide_metabolism","1.42857142857","0.7000000000000008"
"TAD_chr1_800000_1800000","01240_Biosynthesis_of_cofactors","1.42857142857","0.7000000000000008"
"TAD_chr1_800000_1800000","04120_Ubiquitin_mediated_proteolysis","1.42857142857","0.7000000000000008"
"TADnot_chr11_66920000_68680000","04022_cGMP-PKG_signaling_pathway","1.42857142857","0.7000000000000008"
"TADnot_chr11_66920000_68680000","03015_mRNA_surveillance_pathway","1.42857142857","0.7000000000000008"
"TADnot_chr11_66920000_68680000","00410_beta-Alanine_metabolism","1.42857142857","0.7000000000000008"
"TADnot_chr11_66920000_68680000","00983_Drug_metabolism_-_other_enzymes","1.42857142857","0.7000000000000008"
"TADnot_chr11_66920000_68680000","04390_Hippo_signaling_pathway","1.42857142857","0.7000000000000008"
"TADnot_chr11_66920000_68680000","04114_Oocyte_meiosis","1.42857142857","0.7000000000000008"
"TADnot_chr11_66920000_68680000","00360_Phenylalanine_metabolism","1.42857142857","0.7000000000000008"
"TADnot_chr11_66920000_68680000","04144_Endocytosis","1.42857142857","0.7000000000000008"
"TADnot_chr11_66920000_68680000","03440_Homologous_recombination","1.42857142857","0.7000000000000008"
"TADnot_chr11_66920000_68680000","03430_Mismatch_repair","1.42857142857","0.7000000000000008"
"TADnot_chr11_66920000_68680000","03420_Nucleotide_excision_repair","1.42857142857","0.7000000000000008"
"TADnot_chr11_66920000_68680000","00350_Tyrosine_metabolism","1.42857142857","0.7000000000000008"
"TADnot_chr11_66920000_68680000","04145_Phagosome","1.42857142857","0.7000000000000008"
"TADnot_chr11_66920000_68680000","03410_Base_excision_repair","1.42857142857","0.7000000000000008"
"TADnot_chr11_66920000_68680000","00310_Lysine_degradation","1.42857142857","0.7000000000000008"
"TADnot_chr11_66920000_68680000","00340_Histidine_metabolism","1.42857142857","0.7000000000000008"
"TADnot_chr11_66920000_68680000","04510_Focal_adhesion","1.42857142857","0.7000000000000008"
"TADnot_chr11_66920000_68680000","04024_cAMP_signaling_pathway","1.42857142857","0.7000000000000008"
"TADnot_chr11_66920000_68680000","03030_DNA_replication","1.42857142857","0.7000000000000008"
"TADnot_chr11_66920000_68680000","04340_Hedgehog_signaling_pathway","1.42857142857","0.7000000000000008"
"TADnot_chr11_66920000_68680000","04142_Lysosome","1.42857142857","0.7000000000000008"
"TADnot_chr11_66920000_68680000","00480_Glutathione_metabolism","1.42857142857","0.7000000000000008"
"TADnot_chr11_66920000_68680000","00010_Glycolysis_/_Gluconeogenesis","1.42857142857","0.7000000000000008"
"TAD_chr22_38240000_42040000","04110_Cell_cycle","1.11363636364","0.7015306122449002"
"TAD_chr22_38240000_42040000","04350_TGF-beta_signaling_pathway","1.11363636364","0.7015306122449002"
"TAD_chr22_38240000_42040000","04066_HIF-1_signaling_pathway","1.11363636364","0.7015306122449002"
"TAD_chr22_38240000_42040000","04010_MAPK_signaling_pathway","1.11363636364","0.7015306122449002"
"TAD_chr22_38240000_42040000","03020_RNA_polymerase","1.11363636364","0.7015306122449002"
"TADnot_chr19_1_4720000","04110_Cell_cycle","1.18888888889","0.7062246517369073"
"TADnot_chr19_1_4720000","03040_Spliceosome","1.18888888889","0.7062246517369073"
"TADnot_chr19_1_4720000","04144_Endocytosis","1.18888888889","0.7062246517369073"
"TADnot_chr19_1_4720000","04152_AMPK_signaling_pathway","1.18888888889","0.7062246517369073"
"TADnot_chr19_1_4720000","04140_Autophagy_-_animal","1.18888888889","0.7062246517369073"
"TADnot_chr19_1_4720000","04151_PI3K-Akt_signaling_pathway","1.18888888889","0.7062246517369073"
"TADnot_chr19_1_4720000","04150_mTOR_signaling_pathway","1.18888888889","0.7062246517369073"
"TADnot_chr19_1_4720000","04066_HIF-1_signaling_pathway","1.18888888889","0.7062246517369073"
"TADnot_chr19_1_4720000","04080_Neuroactive_ligand-receptor_interaction","1.18888888889","0.7062246517369073"
"TADnot_chr19_1_4720000","00760_Nicotinate_and_nicotinamide_metabolism","1.18888888889","0.7062246517369073"
"TADnot_chr19_1_4720000","04072_Phospholipase_D_signaling_pathway","1.18888888889","0.7062246517369073"
"TADnot_chr19_1_4720000","04218_Cellular_senescence","1.18888888889","0.7062246517369073"
"TADnot_chr19_1_4720000","04810_Regulation_of_actin_cytoskeleton","1.18888888889","0.7062246517369073"
"TADnot_chr19_1_4720000","04071_Sphingolipid_signaling_pathway","1.18888888889","0.7062246517369073"
"TADnot_chr19_1_4720000","04120_Ubiquitin_mediated_proteolysis","1.18888888889","0.7062246517369073"
"TADnot_chr17_79040000_81195210","04530_Tight_junction","1.38461538462","0.7222222222222219"
"TADnot_chr17_79040000_81195210","04110_Cell_cycle","1.38461538462","0.7222222222222219"
"TADnot_chr17_79040000_81195210","04210_Apoptosis","1.38461538462","0.7222222222222219"
"TADnot_chr17_79040000_81195210","03015_mRNA_surveillance_pathway","1.38461538462","0.7222222222222219"
"TADnot_chr17_79040000_81195210","00564_Glycerophospholipid_metabolism","1.38461538462","0.7222222222222219"
"TADnot_chr17_79040000_81195210","03040_Spliceosome","1.38461538462","0.7222222222222219"
"TADnot_chr17_79040000_81195210","03013_Nucleocytoplasmic_transport","1.38461538462","0.7222222222222219"
"TADnot_chr17_79040000_81195210","04540_Gap_junction","1.38461538462","0.7222222222222219"
"TADnot_chr17_79040000_81195210","04114_Oocyte_meiosis","1.38461538462","0.7222222222222219"
"TADnot_chr17_79040000_81195210","00440_Phosphonate_and_phosphinate_metabolism","1.38461538462","0.7222222222222219"
"TADnot_chr17_79040000_81195210","04310_Wnt_signaling_pathway","1.38461538462","0.7222222222222219"
"TADnot_chr17_79040000_81195210","00760_Nicotinate_and_nicotinamide_metabolism","1.38461538462","0.7222222222222219"
"TADnot_chr17_79040000_81195210","04015_Rap1_signaling_pathway","1.38461538462","0.7222222222222219"
"TADnot_chr17_79040000_81195210","04510_Focal_adhesion","1.38461538462","0.7222222222222219"
"TADnot_chr17_79040000_81195210","00040_Pentose_and_glucuronate_interconversions","1.38461538462","0.7222222222222219"
"TADnot_chr17_79040000_81195210","03010_Ribosome","1.38461538462","0.7222222222222219"
"TADnot_chr17_79040000_81195210","04340_Hedgehog_signaling_pathway","1.38461538462","0.7222222222222219"
"TADnot_chr17_79040000_81195210","04120_Ubiquitin_mediated_proteolysis","1.38461538462","0.7222222222222219"
"TAD_chr17_6920000_8240000","04310_Wnt_signaling_pathway","0.95","0.7274436090225571"
"TAD_chr17_6920000_8240000","04137_Mitophagy_-_animal","0.95","0.7274436090225571"
"TAD_chr19_39920000_42920000","04066_HIF-1_signaling_pathway","1.0","0.7545454545454552"
"TAD_chr19_39920000_42920000","04010_MAPK_signaling_pathway","1.0","0.7545454545454552"
"TAD_chr19_39920000_42920000","03010_Ribosome","1.0","0.7545454545454552"
"TAD_chr19_39920000_42920000","04068_FoxO_signaling_pathway","1.0","0.7545454545454552"
"TAD_chr19_39920000_42920000","00565_Ether_lipid_metabolism","1.0","0.7545454545454552"
"TADnot_chr19_1_4720000","04530_Tight_junction","1.18888888889","0.8411214953271025"
"TADnot_chr19_1_4720000","04022_cGMP-PKG_signaling_pathway","1.18888888889","0.8411214953271025"
"TADnot_chr19_1_4720000","03015_mRNA_surveillance_pathway","1.18888888889","0.8411214953271025"
"TADnot_chr19_1_4720000","04141_Protein_processing_in_endoplasmic_reticulum","1.18888888889","0.8411214953271025"
"TADnot_chr19_1_4720000","04371_Apelin_signaling_pathway","1.18888888889","0.8411214953271025"
"TADnot_chr19_1_4720000","04540_Gap_junction","1.18888888889","0.8411214953271025"
"TADnot_chr19_1_4720000","04216_Ferroptosis","1.18888888889","0.8411214953271025"
"TADnot_chr19_1_4720000","00562_Inositol_phosphate_metabolism","1.18888888889","0.8411214953271025"
"TADnot_chr19_1_4720000","00260_Glycine,_serine_and_threonine_metabolism","1.18888888889","0.8411214953271025"
"TADnot_chr19_1_4720000","03008_Ribosome_biogenesis_in_eukaryotes","1.18888888889","0.8411214953271025"
"TADnot_chr19_1_4720000","04064_NF-kappa_B_signaling_pathway","1.18888888889","0.8411214953271025"
"TADnot_chr19_1_4720000","04014_Ras_signaling_pathway","1.18888888889","0.8411214953271025"
"TADnot_chr19_1_4720000","04015_Rap1_signaling_pathway","1.18888888889","0.8411214953271025"
"TADnot_chr19_1_4720000","04115_p53_signaling_pathway","1.18888888889","0.8411214953271025"
"TADnot_chr19_1_4720000","04510_Focal_adhesion","1.18888888889","0.8411214953271025"
"TADnot_chr19_1_4720000","04370_VEGF_signaling_pathway","1.18888888889","0.8411214953271025"
"TADnot_chr19_1_4720000","04024_cAMP_signaling_pathway","1.18888888889","0.8411214953271025"
"TADnot_chr19_1_4720000","00330_Arginine_and_proline_metabolism","1.18888888889","0.8411214953271025"
"TADnot_chr19_1_4720000","03018_RNA_degradation","1.18888888889","0.8411214953271025"
"TADnot_chr19_1_4720000","03010_Ribosome","1.18888888889","0.8411214953271025"
"TADnot_chr19_1_4720000","03020_RNA_polymerase","1.18888888889","0.8411214953271025"
"TADnot_chr19_1_4720000","04070_Phosphatidylinositol_signaling_system","1.18888888889","0.8411214953271025"
"TADnot_chr19_1_4720000","04340_Hedgehog_signaling_pathway","1.18888888889","0.8411214953271025"
"TADnot_chr19_1_4720000","04142_Lysosome","1.18888888889","0.8411214953271025"
"TADnot_chr19_1_4720000","00480_Glutathione_metabolism","1.18888888889","0.8411214953271025"
"TADnot_chr19_1_4720000","04514_Cell_adhesion_molecules","1.18888888889","0.8411214953271025"
"TADnot_chr19_1_4720000","04012_ErbB_signaling_pathway","1.18888888889","0.8411214953271025"
""
"2. GSEA analyses based on correlation strength (FDR<10%%)"
"Glass et al. | Proximal","-","-","TCGA | Proximal","-","-","Glass et al., CpG islands | Proximal","-","-"
"Pathway","Normalized Enrichment Score","FDR","Pathway","Normalized Enrichment Score","FDR","Pathway","Normalized Enrichment Score","FDR"
"03040_SPLICEOSOME","-2.5920773","0.0","04080_NEUROACTIVE_LIGAND-RECEPTOR_INTERACTION","2.223859","0.0","-","-","-"
"03010_RIBOSOME","-2.288737","0.0040652715","00982_DRUG_METABOLISM_-_CYTOCHROME_P450","1.9993678","0.0043487535","-","-","-"
"03060_PROTEIN_EXPORT","-2.0330758","0.021389747","04514_CELL_ADHESION_MOLECULES","1.9792248","0.004835034","-","-","-"
"03420_NUCLEOTIDE_EXCISION_REPAIR","-1.7547816","0.07454325","00980_METABOLISM_OF_XENOBIOTICS_BY_CYTOCHROME_P450","2.0076296","0.005139443","-","-","-"
"00564_GLYCEROPHOSPHOLIPID_METABOLISM","1.6294017","0.096450485","04060_CYTOKINE-CYTOKINE_RECEPTOR_INTERACTION","2.0252724","0.0062581296","-","-","-"
"00561_GLYCEROLIPID_METABOLISM","1.6476701","0.08862772","04061_VIRAL_PROTEIN_INTERACTION_WITH_CYTOKINE_AND_CYTOKINE_RECEPTOR","1.9218544","0.008860457","-","-","-"
"00030_PENTOSE_PHOSPHATE_PATHWAY","1.6700587","0.0787089","04020_CALCIUM_SIGNALING_PATHWAY","1.8104424","0.029464368","-","-","-"
"01212_FATTY_ACID_METABOLISM","1.676539","0.07780772","04512_ECM-RECEPTOR_INTERACTION","1.6999155","0.06624175","-","-","-"
"04630_JAK-STAT_SIGNALING_PATHWAY","1.7019535","0.06714544","04072_PHOSPHOLIPASE_D_SIGNALING_PATHWAY","1.6871934","0.0662884","-","-","-"
"00514_OTHER_TYPES_OF_O-GLYCAN_BIOSYNTHESIS","1.7065343","0.06701449","00760_NICOTINATE_AND_NICOTINAMIDE_METABOLISM","1.7011565","0.072846875","-","-","-"
"00590_ARACHIDONIC_ACID_METABOLISM","1.7199352","0.062933266","00052_GALACTOSE_METABOLISM","1.7047815","0.07941376","-","-","-"
"04140_AUTOPHAGY_-_ANIMAL","1.736304","0.058838002","04310_WNT_SIGNALING_PATHWAY","1.656781","0.08289064","-","-","-"
"00010_GLYCOLYSIS_/_GLUCONEOGENESIS","1.7681459","0.04789124","-","-","-","-","-","-"
"04371_APELIN_SIGNALING_PATHWAY","1.7819762","0.045055542","-","-","-","-","-","-"
"04540_GAP_JUNCTION","1.7924069","0.043983966","-","-","-","-","-","-"
"04310_WNT_SIGNALING_PATHWAY","1.803481","0.042227257","-","-","-","-","-","-"
"04012_ERBB_SIGNALING_PATHWAY","1.8670508","0.026725851","-","-","-","-","-","-"
"04142_LYSOSOME","1.8702961","0.027308386","-","-","-","-","-","-"
"04072_PHOSPHOLIPASE_D_SIGNALING_PATHWAY","1.871557","0.028688103","-","-","-","-","-","-"
"04022_CGMP-PKG_SIGNALING_PATHWAY","1.8879818","0.027452795","-","-","-","-","-","-"
"04152_AMPK_SIGNALING_PATHWAY","1.8921255","0.028586073","-","-","-","-","-","-"
"00562_INOSITOL_PHOSPHATE_METABOLISM","1.8947734","0.030085515","-","-","-","-","-","-"
"04070_PHOSPHATIDYLINOSITOL_SIGNALING_SYSTEM","1.90009","0.031159205","-","-","-","-","-","-"
"04520_ADHERENS_JUNCTION","1.9147373","0.029476164","-","-","-","-","-","-"
"00052_GALACTOSE_METABOLISM","1.9261916","0.03007442","-","-","-","-","-","-"
"04512_ECM-RECEPTOR_INTERACTION","1.931568","0.030903555","-","-","-","-","-","-"
"04510_FOCAL_ADHESION","1.9525253","0.027467817","-","-","-","-","-","-"
"04024_CAMP_SIGNALING_PATHWAY","1.9588071","0.029692616","-","-","-","-","-","-"
"04066_HIF-1_SIGNALING_PATHWAY","2.0202243","0.019516185","-","-","-","-","-","-"
"00520_AMINO_SUGAR_AND_NUCLEOTIDE_SUGAR_METABOLISM","2.0936084","0.011474877","-","-","-","-","-","-"
"04015_RAP1_SIGNALING_PATHWAY","2.1198468","0.011861917","-","-","-","-","-","-"
"04810_REGULATION_OF_ACTIN_CYTOSKELETON","2.161957","0.009136277","-","-","-","-","-","-"
"04330_NOTCH_SIGNALING_PATHWAY","2.1805437","0.010240553","-","-","-","-","-","-"
"04514_CELL_ADHESION_MOLECULES","2.1837718","0.014403615","-","-","-","-","-","-"
"00051_FRUCTOSE_AND_MANNOSE_METABOLISM","2.4490976","9.248121E-4","-","-","-","-","-","-"
"Glass et al. | Intermediate","-","-","TCGA | Intermediate","-","-","Glass et al., CpG islands | Intermediate","-","-"
"Pathway","Normalized Enrichment Score","FDR","Pathway","Normalized Enrichment Score","FDR","Pathway","Normalized Enrichment Score","FDR"
"04142_LYSOSOME","2.0544615","0.08206814","04142_LYSOSOME","2.4975626","9.836064E-4","04060_CYTOKINE-CYTOKINE_RECEPTOR_INTERACTION","1.7844253","0.09851399"
"04015_RAP1_SIGNALING_PATHWAY","2.1186414","0.07411969","-","-","-","-","-","-"
"04145_PHAGOSOME","2.6111202","0.0","-","-","-","-","-","-"
"Glass et al. | Long","-","-","TCGA | Long","-","-","Glass et al., CpG islands | Long","-","-"
"Pathway","Normalized Enrichment Score","FDR","Pathway","Normalized Enrichment Score","FDR","Pathway","Normalized Enrichment Score","FDR"
"00051_FRUCTOSE_AND_MANNOSE_METABOLISM","1.9978374","0.08423576","00310_LYSINE_DEGRADATION","2.154266","0.010194363","03040_SPLICEOSOME","-1.8759605","0.00623087"
"04142_LYSOSOME","2.037955","0.09344352","04514_CELL_ADHESION_MOLECULES","2.1647828","0.014276876","00510_N-GLYCAN_BIOSYNTHESIS","1.7019393","0.08707989"
"00565_ETHER_LIPID_METABOLISM","2.3469822","0.012641432","04145_PHAGOSOME","2.256505","0.018397659","01040_BIOSYNTHESIS_OF_UNSATURATED_FATTY_ACIDS","1.7183709","0.08592474"
"-","-","-","03450_NON-HOMOLOGOUS_END-JOINING","-1.9813281","0.041058835","00600_SPHINGOLIPID_METABOLISM","1.7460414","0.074816726"
"-","-","-","-","-","-","00051_FRUCTOSE_AND_MANNOSE_METABOLISM","1.7564842","0.07728672"
"-","-","-","-","-","-","00100_STEROID_BIOSYNTHESIS","1.7698289","0.08107264"
"-","-","-","-","-","-","04145_PHAGOSOME","1.7953973","0.077226356"
"-","-","-","-","-","-","04146_PEROXISOME","1.8182187","0.07419907"
"-","-","-","-","-","-","04144_ENDOCYTOSIS","1.8298854","0.08867532"
"-","-","-","-","-","-","04142_LYSOSOME","2.190989","0.0020154936"
""
"3. DAVID on genes with significant expression-methylation correlations (FDR<10%%) - Proximal set - Glass et al."
"Category","Term","Count","%","Pvalue","Genes","List Total","Pop Hits","Pop Total","Fold Enrichment","Bonferroni","Benjamini","FDR"
"GOTERM_BP_FAT","GO:0007166~cell surface receptor signaling pathway","102","25.12315270935961","3.959287961532256E-10","10095, 8895, 4058, 7040, 348093, 79651, 1612, 2268, 84166, 5534, 637, 5777, 4689, 3911, 3092, 919, 5791, 222487, 5829, 84957, 2950, 54923, 10023, 9368, 116985, 64218, 3384, 54492, 134, 63917, 535, 3655, 64170, 4627, 124925, 5690, 5296, 8682, 5330, 4242, 3276, 81619, 5291, 2214, 3543, 5724, 3669, 5580, 162989, 5583, 11140, 4772, 3684, 116844, 3560, 8174, 8692, 6272, 83706, 5739, 51162, 1535, 23240, 51324, 5216, 3955, 7133, 11151, 5595, 8741, 6720, 8742, 64127, 7090, 3055, 51330, 10509, 11033, 3687, 9046, 407977, 28996, 3185, 3219, 2885, 578, 10154, 976, 10312, 1439, 7433, 25939, 8764, 5499, 3594, 115727, 2812, 2811, 101, 7305, 55679, 55959","358","1315","8403","1.82064702508656","1.9325268267866846E-6","1.9321325252277407E-6","1.9000622927393295E-4"
"GOTERM_BP_FAT","GO:0006897~endocytosis","39","9.60591133004926","2.2511867375116946E-7","5580, 10095, 23166, 29887, 7040, 26119, 54492, 23149, 6272, 1535, 134, 156, 2885, 2268, 10938, 4627, 57706, 3092, 919, 5296, 50618, 11151, 5595, 9051, 1053, 3055, 2580, 29916, 5291, 344, 2214, 302, 566, 3543, 22918, 51411, 10043, 8218, 11334","358","365","8403","2.5079742863702457","0.0010982009055500175","5.492895639528535E-4","0.05401722576659311"
"GOTERM_BP_FAT","GO:0040011~locomotion","59","14.532019704433496","5.2531870580538E-7","5580, 8895, 3684, 7040, 8174, 64759, 8692, 83706, 2268, 5777, 8525, 5216, 10653, 3911, 11151, 5595, 8742, 2683, 3055, 222487, 23613, 3204, 51330, 2950, 566, 3202, 10509, 159296, 51411, 3687, 7408, 9948, 9048, 9123, 9046, 407977, 9368, 64218, 3219, 134, 2885, 51225, 10154, 3655, 4627, 5296, 4046, 8764, 57175, 9051, 1890, 5291, 51192, 101, 54820, 1400, 9647, 11057, 5724","358","704","8403","1.967119254697816","0.002560796827683842","5.720065036149925E-4","0.056251213337056336"
"GOTERM_BP_FAT","GO:0051674~localization of cell","54","13.30049261083744","6.520363564284579E-7","5580, 8895, 3684, 7040, 8174, 64759, 8692, 83706, 2268, 5777, 8525, 5216, 10653, 3911, 11151, 8742, 2683, 3055, 222487, 23613, 3204, 51330, 2950, 566, 3202, 10509, 159296, 51411, 3687, 9948, 9048, 9123, 9046, 407977, 9368, 64218, 3219, 134, 2885, 51225, 10154, 3655, 4627, 5296, 8764, 57175, 9051, 5291, 51192, 101, 54820, 9647, 11057, 5724","358","623","8403","2.0344969825228443","0.003177531420763824","5.720065036149925E-4","0.056251213337056336"
"GOTERM_BP_FAT","GO:0048870~cell motility","54","13.30049261083744","6.520363564284579E-7","5580, 8895, 3684, 7040, 8174, 64759, 8692, 83706, 2268, 5777, 8525, 5216, 10653, 3911, 11151, 8742, 2683, 3055, 222487, 23613, 3204, 51330, 2950, 566, 3202, 10509, 159296, 51411, 3687, 9948, 9048, 9123, 9046, 407977, 9368, 64218, 3219, 134, 2885, 51225, 10154, 3655, 4627, 5296, 8764, 57175, 9051, 5291, 51192, 101, 54820, 9647, 11057, 5724","358","623","8403","2.0344969825228443","0.003177531420763824","5.720065036149925E-4","0.056251213337056336"
"GOTERM_BP_FAT","GO:0009605~response to external stimulus","76","18.7192118226601","7.889041836154993E-7","5580, 4255, 23166, 7040, 8692, 5739, 1535, 10935, 3159, 2268, 4521, 84166, 11343, 5976, 919, 7133, 11151, 7378, 5595, 6720, 93589, 64127, 1471, 3055, 162, 84957, 2950, 566, 10509, 84557, 4258, 51411, 3687, 7408, 9048, 4152, 11040, 64218, 9681, 3219, 134, 410, 2885, 578, 10154, 5315, 3655, 64170, 6648, 1439, 7351, 25939, 4046, 8764, 5499, 2023, 57175, 1890, 3594, 1053, 22861, 5291, 5292, 115727, 51192, 55630, 81622, 2811, 101, 1400, 302, 3543, 9647, 5724, 11334, 3669","358","1018","8403","1.7523350638232487","0.003843238620849232","5.720065036149925E-4","0.056251213337056336"
"GOTERM_BP_FAT","GO:0016477~cell migration","50","12.31527093596059","1.033744359710374E-6","5580, 8895, 3684, 7040, 8174, 64759, 8692, 83706, 2268, 5777, 8525, 5216, 3911, 11151, 8742, 2683, 3055, 23613, 3204, 51330, 2950, 566, 3202, 10509, 159296, 51411, 3687, 9948, 9048, 9123, 9046, 407977, 9368, 64218, 3219, 134, 2885, 3655, 4627, 5296, 8764, 57175, 9051, 5291, 51192, 101, 54820, 9647, 11057, 5724","358","565","8403","2.0771740742571807","0.005033000621696426","5.720065036149925E-4","0.056251213337056336"
"GOTERM_BP_FAT","GO:0001775~cell activation","48","11.822660098522167","1.0507219540244862E-6","5580, 5583, 8379, 64218, 7040, 8692, 196, 83706, 54472, 2885, 23240, 2268, 578, 6688, 8525, 5777, 3955, 4627, 3956, 919, 11151, 4242, 5595, 8741, 8764, 64127, 3594, 1471, 222487, 161882, 23533, 5291, 3109, 2812, 2811, 101, 566, 3543, 22918, 7305, 159296, 10320, 51237, 5724, 11334, 7704, 6813, 87","358","532","8403","2.1177804847313815","0.005115447856528177","5.720065036149925E-4","0.056251213337056336"
"GOTERM_BP_FAT","GO:0006928~movement of cell or subcellular component","66","16.25615763546798","1.0549300271587977E-6","5580, 10095, 8895, 3684, 23046, 7040, 22994, 8174, 64759, 8692, 83706, 2268, 832, 5777, 8525, 5216, 10653, 3911, 11151, 5595, 8742, 2683, 3055, 222487, 23613, 3204, 51330, 2950, 566, 3202, 10509, 159296, 51411, 3687, 7408, 9948, 9048, 9123, 9046, 407977, 9368, 64218, 7140, 3219, 134, 2885, 51225, 10154, 976, 3655, 4627, 5296, 4046, 8764, 57175, 9051, 5291, 51192, 101, 54820, 1400, 3784, 9647, 11057, 5724, 87","358","843","8403","1.837670729040339","0.005135882203767483","5.720065036149925E-4","0.056251213337056336"
"GOTERM_BP_FAT","GO:0002252~immune effector process","41","10.098522167487685","2.0193186523567557E-6","5580, 10095, 64218, 7040, 8692, 2885, 2268, 84166, 5777, 64170, 3955, 3956, 919, 5296, 11151, 4242, 5595, 25939, 4068, 8741, 8764, 64127, 3594, 3055, 161882, 162, 5291, 3109, 81622, 2214, 566, 3543, 7305, 159296, 3687, 51237, 5724, 11334, 6813, 3669, 9948","358","430","8403","2.238034299077563","0.009807890118894602","9.854275023500967E-4","0.0969071021266007"
"GOTERM_BP_FAT","GO:0001525~angiogenesis","25","6.157635467980295","3.1318559454327057E-6","407977, 7127, 4211, 23166, 28996, 64218, 10908, 116844, 51162, 578, 3213, 6688, 10553, 3911, 4627, 8742, 2683, 1890, 5291, 101, 3204, 51330, 302, 3202, 79924","358","198","8403","2.9636448281699677","0.015170365637655725","0.0013894051830646913","0.1366343334739232"
"GOTERM_BP_FAT","GO:0048646~anatomical structure formation involved in morphogenesis","44","10.83743842364532","3.7928952240682477E-6","25946, 407977, 79191, 7127, 4211, 23166, 28996, 64218, 10908, 116844, 29887, 7040, 51162, 2885, 578, 3213, 10938, 6688, 5777, 5216, 3655, 10653, 10553, 3911, 3955, 4627, 5990, 8842, 5595, 8742, 2683, 1890, 161882, 5291, 101, 10801, 3204, 51330, 302, 3202, 79924, 7408, 9948, 87","358","490","8403","2.10769581575647","0.01834284086013105","0.001398329460053458","0.13751194833599478"
"GOTERM_BP_FAT","GO:0007155~cell adhesion","64","15.763546798029557","3.982510290328002E-6","5580, 8379, 3684, 23166, 7040, 8174, 83706, 51162, 29780, 23240, 10938, 831, 832, 5777, 5216, 10653, 5339, 3911, 3955, 3956, 919, 11151, 2683, 64127, 3055, 161882, 6282, 5829, 3204, 51330, 566, 22918, 159296, 3687, 7408, 89790, 50807, 64218, 3384, 2885, 10154, 976, 5315, 3655, 4627, 8764, 2023, 57175, 9051, 3594, 5291, 3109, 2812, 2811, 101, 10801, 302, 822, 9647, 11135, 55679, 5724, 7704, 87","358","839","8403","1.7904794880843782","0.01925095872382243","0.001398329460053458","0.13751194833599478"
"GOTERM_BP_FAT","GO:0006909~phagocytosis","21","5.172413793103448","4.011600909989429E-6","5580, 919, 5296, 10095, 11151, 5595, 3055, 1053, 7040, 5291, 1535, 134, 2885, 2214, 566, 2268, 3543, 22918, 51411, 11334, 4627","358","148","8403","3.330495998792088","0.019390207239905255","0.001398329460053458","0.13751194833599478"
"KEGG_PATHWAY","hsa04650:Natural killer cell mediated cytotoxicity","15","3.6945812807881775","4.045259096693869E-6","919, 5296, 5595, 4772, 4068, 3384, 23533, 5291, 2215, 2885, 2214, 7305, 5534, 5777, 637","171","73","3678","4.419610670511896","8.733960996157863E-4","8.778212239825696E-4","0.08535496694024064"
"GOTERM_BP_FAT","GO:0022610~biological adhesion","64","15.763546798029557","4.377113367089083E-6","5580, 8379, 3684, 23166, 7040, 8174, 83706, 51162, 29780, 23240, 10938, 831, 832, 5777, 5216, 10653, 5339, 3911, 3955, 3956, 919, 11151, 2683, 64127, 3055, 161882, 6282, 5829, 3204, 51330, 566, 22918, 159296, 3687, 7408, 89790, 50807, 64218, 3384, 2885, 10154, 976, 5315, 3655, 4627, 8764, 2023, 57175, 9051, 3594, 5291, 3109, 2812, 2811, 101, 10801, 302, 822, 9647, 11135, 55679, 5724, 7704, 87","358","842","8403","1.7841001074855027","0.02113812779226465","0.0014240208820929816","0.14003844699107007"
"GOTERM_BP_FAT","GO:0048534~hematopoietic or lymphoid organ development","42","10.344827586206897","6.780888069497529E-6","9048, 25946, 4211, 8379, 28996, 64218, 29887, 7040, 8692, 3217, 23240, 3214, 10935, 578, 3213, 6688, 5777, 6648, 3955, 4627, 3956, 4242, 5595, 3276, 3594, 1053, 222487, 161882, 1052, 115727, 79641, 101, 3204, 302, 3202, 7305, 159296, 10320, 11334, 7704, 9948, 87","358","468","8403","2.106467554791577","0.03255589357402844","0.001962684291625164","0.19301069498994183"
"GOTERM_BP_FAT","GO:0050900~leukocyte migration","25","6.157635467980295","6.8372198683663485E-6","9048, 9046, 9123, 3684, 7040, 8174, 134, 2885, 5777, 3655, 4627, 5296, 11151, 8764, 2683, 3055, 5291, 51192, 101, 3204, 566, 159296, 3687, 5724, 9948","358","207","8403","2.834790705206056","0.03282186290654443","0.001962684291625164","0.19301069498994183"
"GOTERM_BP_FAT","GO:0048584~positive regulation of response to stimulus","77","18.96551724137931","8.555930674756138E-6","5580, 25946, 5660, 162989, 5583, 10095, 4255, 3684, 116844, 7040, 26119, 8692, 5739, 1535, 3159, 2268, 84166, 51324, 5534, 5777, 637, 6503, 638, 3955, 3956, 3092, 919, 57190, 7133, 5595, 8741, 4068, 8742, 64127, 3055, 23533, 84957, 51330, 566, 54923, 10783, 9048, 407977, 11040, 9368, 116985, 28996, 3384, 134, 27141, 2885, 578, 64170, 7077, 5690, 5296, 8682, 50618, 4242, 8764, 5499, 3276, 81619, 3594, 5291, 115727, 3109, 138151, 81622, 101, 2214, 2850, 3543, 9647, 55679, 5724, 55959","358","1103","8403","1.6385758495114897","0.040901670779863175","0.002319607871822775","0.22811061837863725"
"GOTERM_BP_FAT","GO:0048514~blood vessel morphogenesis","26","6.403940886699508","1.014367673305508E-5","407977, 7127, 4211, 23166, 28996, 64218, 10908, 116844, 7040, 51162, 578, 3213, 6688, 10553, 3911, 4627, 8742, 2683, 1890, 5291, 101, 3204, 51330, 302, 3202, 79924","358","226","8403","2.7003262965343358","0.04830582185940524","0.0026053232872267785","0.2562079191680596"
"GOTERM_BP_FAT","GO:0002520~immune system development","43","10.591133004926109","1.1680596974289533E-5","9048, 25946, 4211, 8379, 28996, 64218, 29887, 7040, 8692, 3217, 23240, 3214, 10935, 578, 3213, 6688, 5777, 6648, 3955, 4627, 3956, 4242, 5595, 8741, 3276, 3594, 1053, 222487, 161882, 1052, 115727, 79641, 101, 3204, 302, 3202, 7305, 159296, 10320, 11334, 7704, 9948, 87","358","495","8403","2.038987641780938","0.05541851897258043","0.002850065661726646","0.2802759243980773"
"GOTERM_BP_FAT","GO:0043067~regulation of programmed cell death","61","15.024630541871922","2.350802873650109E-5","5580, 25946, 162989, 5583, 4255, 4058, 3560, 7040, 8692, 6272, 1612, 10935, 831, 5534, 637, 638, 3956, 3092, 5273, 8462, 7133, 11151, 112398, 8742, 2683, 64127, 1471, 3055, 84957, 51330, 2950, 566, 3202, 407977, 11040, 9368, 28996, 134, 27141, 578, 50650, 3655, 64170, 10553, 6648, 64780, 7351, 8682, 25816, 8764, 5499, 22861, 5292, 138151, 101, 9647, 4832, 55679, 7704, 54507, 87","358","831","8403","1.7229796502833632","0.10840567011294389","0.00535184238925601","0.5263010579106474"
"GOTERM_BP_FAT","GO:0072358~cardiovascular system development","38","9.35960591133005","2.6291061209270186E-5","4152, 407977, 6256, 7127, 4211, 64598, 23166, 28996, 64218, 10908, 116844, 7040, 6050, 196, 51162, 156, 63917, 578, 3213, 6688, 6648, 10553, 3911, 4627, 5595, 8742, 2683, 1890, 161882, 162, 5291, 101, 3204, 51330, 302, 3202, 3784, 79924","358","428","8403","2.0839685688926015","0.1204354791927773","0.00535184238925601","0.5263010579106474"
"GOTERM_BP_FAT","GO:0072359~circulatory system development","38","9.35960591133005","2.6291061209270186E-5","4152, 407977, 6256, 7127, 4211, 64598, 23166, 28996, 64218, 10908, 116844, 7040, 6050, 196, 51162, 156, 63917, 578, 3213, 6688, 6648, 10553, 3911, 4627, 5595, 8742, 2683, 1890, 161882, 162, 5291, 101, 3204, 51330, 302, 3202, 3784, 79924","358","428","8403","2.0839685688926015","0.1204354791927773","0.00535184238925601","0.5263010579106474"
"GOTERM_BP_FAT","GO:0007229~integrin-mediated signaling pathway","12","2.955665024630542","2.6320536340603327E-5","101, 2268, 3684, 7305, 3687, 3055, 3655, 55679, 8174, 3911, 4627, 83706","358","58","8403","4.856289732228857","0.12056201470951611","0.00535184238925601","0.5263010579106474"
"GOTERM_BP_FAT","GO:0042127~regulation of cell proliferation","58","14.285714285714285","3.204048378737229E-5","5583, 8379, 116844, 7040, 22994, 64759, 348093, 196, 51162, 5739, 1535, 10935, 23240, 3159, 2268, 5777, 637, 10653, 3911, 8462, 6320, 57190, 7133, 11151, 8741, 8742, 2683, 64127, 1471, 3055, 6282, 79641, 84957, 2950, 3202, 159296, 407977, 11040, 9368, 28996, 134, 578, 10312, 6648, 7077, 7433, 4883, 8764, 3594, 3109, 138151, 79068, 302, 51237, 55679, 5724, 7704, 55959","358","784","8403","1.7364539391175464","0.14477621445988764","0.006133786916869455","0.603197610943781"
"GOTERM_BP_FAT","GO:0030097~hemopoiesis","39","9.60591133004926","3.268001226200939E-5","25946, 4211, 28996, 64218, 29887, 7040, 8692, 3217, 23240, 3214, 10935, 578, 3213, 6688, 5777, 6648, 3955, 4627, 3956, 4242, 3276, 3594, 1053, 222487, 161882, 1052, 115727, 79641, 101, 3204, 302, 3202, 7305, 159296, 10320, 11334, 7704, 9948, 87","358","449","8403","2.0387764243321596","0.147441752223043","0.006133786916869455","0.603197610943781"
"GOTERM_BP_FAT","GO:0042981~regulation of apoptotic process","60","14.77832512315271","3.4229226004094644E-5","5580, 25946, 162989, 5583, 4255, 4058, 3560, 7040, 8692, 6272, 1612, 10935, 831, 5534, 637, 638, 3956, 3092, 5273, 8462, 7133, 11151, 112398, 8742, 2683, 64127, 3055, 84957, 51330, 2950, 566, 3202, 407977, 11040, 9368, 28996, 134, 27141, 578, 50650, 3655, 64170, 10553, 6648, 64780, 7351, 8682, 25816, 8764, 5499, 22861, 5292, 138151, 101, 9647, 4832, 55679, 7704, 54507, 87","358","823","8403","1.7112078035800349","0.15386445334561283","0.006186615662962291","0.6083927984950007"
"GOTERM_CC_FAT","GO:0005615~extracellular space","44","10.83743842364532","3.879903703235392E-5","9048, 7263, 5660, 407977, 7127, 3684, 253461, 64218, 116844, 7040, 51162, 410, 976, 4521, 5216, 3911, 3956, 124925, 7077, 5273, 6320, 8842, 4242, 5552, 8741, 8742, 2023, 2683, 1152, 1471, 240, 6282, 51192, 344, 1522, 2950, 346, 302, 566, 10509, 3543, 54923, 55959, 87","326","546","7744","1.9142902087687366","0.020923878766384463","0.02114547518263289","2.0757484812309346"
"GOTERM_BP_FAT","GO:0001944~vasculature development","28","6.896551724137931","3.9545731613988205E-5","407977, 7127, 4211, 23166, 28996, 64218, 10908, 116844, 7040, 6050, 196, 51162, 578, 3213, 6688, 10553, 3911, 4627, 8742, 2683, 1890, 5291, 101, 3204, 51330, 302, 3202, 79924","358","275","8403","2.3898831894362624","0.17553990132080854","0.006892256081295086","0.677785592912605"
"GOTERM_BP_FAT","GO:0001568~blood vessel development","27","6.65024630541872","4.337648197625775E-5","407977, 7127, 4211, 23166, 28996, 64218, 10908, 116844, 7040, 196, 51162, 578, 3213, 6688, 10553, 3911, 4627, 8742, 2683, 1890, 5291, 101, 3204, 51330, 302, 3202, 79924","358","261","8403","2.4281448661144287","0.19081296879722254","0.007299214898073719","0.7178059896691757"
"GOTERM_MF_FAT","GO:1901981~phosphatidylinositol phosphate binding","13","3.201970443349754","5.592348960547069E-5","3092, 50807, 25851, 116985, 26119, 29916, 124460, 302, 3784, 11033, 5216, 4689, 57706","344","71","7756","4.128234523419588","0.05168909881840289","0.053071391635591686","5.273585069795886"
"GOTERM_BP_FAT","GO:0045321~leukocyte activation","38","9.35960591133005","7.055945132987491E-5","5580, 8379, 64218, 7040, 8692, 196, 54472, 2885, 23240, 2268, 578, 6688, 5777, 3955, 4627, 3956, 919, 11151, 4242, 8741, 8764, 64127, 3594, 222487, 161882, 3109, 101, 566, 3543, 22918, 7305, 159296, 10320, 51237, 5724, 11334, 7704, 6813","358","448","8403","1.9909342577813247","0.29136368071395213","0.011477670749659651","1.128716023106899"
"GOTERM_BP_FAT","GO:0010941~regulation of cell death","62","15.270935960591133","7.792369587050085E-5","5580, 25946, 5660, 162989, 5583, 4255, 4058, 3560, 7040, 8692, 6272, 1612, 10935, 831, 5534, 637, 638, 3956, 3092, 5273, 8462, 7133, 11151, 112398, 8742, 2683, 64127, 1471, 3055, 84957, 51330, 2950, 566, 3202, 407977, 11040, 9368, 28996, 134, 27141, 578, 50650, 3655, 64170, 10553, 6648, 64780, 7351, 8682, 25816, 8764, 5499, 22861, 5292, 138151, 101, 9647, 4832, 55679, 7704, 54507, 87","358","885","8403","1.6443707982198656","0.3163849958672017","0.012266697930582068","1.2063090854275278"
"GOTERM_CC_FAT","GO:0009986~cell surface","29","7.142857142857142","7.802864199145078E-5","3684, 3560, 7040, 8692, 6272, 410, 3655, 4627, 3956, 7077, 8842, 8764, 2683, 81619, 9051, 64127, 3594, 2811, 81502, 101, 54820, 2214, 51330, 302, 3543, 22918, 7305, 3687, 55959","326","306","7744","2.251253057460203","0.041635668548478555","0.021262804942670337","2.0872661732713085"
"GOTERM_BP_FAT","GO:0008283~cell proliferation","65","16.00985221674877","1.14259653101644E-4","5580, 5583, 8379, 4058, 116844, 7040, 22994, 64759, 348093, 196, 51162, 5739, 1535, 10935, 23240, 3159, 5777, 10653, 3911, 8462, 6320, 57190, 11151, 8741, 8742, 2683, 64127, 1471, 3055, 6282, 79641, 2950, 3202, 9048, 407977, 6256, 11040, 9368, 28996, 134, 3214, 578, 10312, 6648, 7077, 7433, 4883, 8764, 3594, 5291, 5292, 115727, 51192, 3109, 138151, 79068, 54820, 302, 51237, 55679, 5724, 7704, 11334, 55959, 3669","358","954","8403","1.5992498506728507","0.42749466830836247","0.01742459709800071","1.7135377351087173"
"GOTERM_BP_FAT","GO:0048706~embryonic skeletal system development","10","2.4630541871921183","1.3254868445566632E-4","3219, 3217, 3216, 3204, 3215, 3214, 3202, 3213, 3212, 55959","358","47","8403","4.994056816831095","0.47639254660082253","0.019314764978060683","1.8994171542974023"
"GOTERM_BP_FAT","GO:0009967~positive regulation of signal transduction","56","13.793103448275861","1.3827175142248023E-4","5580, 25946, 5660, 162989, 5583, 116844, 7040, 26119, 8692, 5739, 1535, 2268, 84166, 5534, 5777, 637, 6503, 638, 3955, 3956, 3092, 7133, 5595, 4068, 8742, 64127, 23533, 84957, 51330, 10783, 407977, 11040, 9368, 116985, 28996, 134, 27141, 2885, 578, 64170, 7077, 5690, 8682, 50618, 4242, 8764, 5499, 3276, 81619, 5291, 115727, 138151, 101, 2850, 55679, 55959","358","789","8403","1.6659515262229965","0.4908186724308842","0.019314764978060683","1.8994171542974023"
"GOTERM_BP_FAT","GO:0030099~myeloid cell differentiation","23","5.665024630541872","1.3852802750658277E-4","25946, 4211, 3276, 28996, 1053, 161882, 29887, 7040, 115727, 3217, 3204, 302, 10935, 3202, 7305, 6688, 159296, 5777, 10320, 7704, 9948, 4627, 87","358","218","8403","2.476410742657988","0.49145528884409906","0.019314764978060683","1.8994171542974023"
"GOTERM_MF_FAT","GO:0005102~receptor binding","51","12.561576354679804","1.407490925677805E-4","5660, 8895, 116844, 7040, 26119, 8174, 8692, 83706, 156, 54472, 79930, 3159, 2268, 51324, 5216, 637, 3911, 3092, 6320, 7375, 8741, 8742, 3055, 5829, 10509, 79924, 10025, 9048, 9046, 407977, 6256, 9368, 116985, 64218, 3384, 134, 63917, 2885, 10154, 3655, 7077, 5296, 6342, 9612, 1890, 3594, 51192, 81622, 3543, 7305, 87","344","670","7756","1.7162270045123222","0.1250427839122188","0.053075546672327605","5.273997946470488"
"GOTERM_BP_FAT","GO:0009952~anterior/posterior pattern specification","13","3.201970443349754","1.4369246866720688E-4","5090, 28996, 3219, 3217, 3216, 3204, 3215, 3214, 3202, 3213, 3212, 7704, 3955","358","81","8403","3.7671218704738263","0.5041160417044799","0.019478312419332486","1.9155004364831272"
"GOTERM_CC_FAT","GO:0015629~actin cytoskeleton","25","6.157635467980295","1.6644608087460074E-4","9123, 10095, 9368, 8379, 7140, 83706, 1612, 1535, 2268, 832, 4627, 7739, 11151, 4046, 57175, 3055, 5829, 101, 10801, 822, 51411, 11135, 7408, 9948, 87","326","255","7744","2.328882473234693","0.08672721506789216","0.026314798233958867","2.5831957899390816"
"GOTERM_MF_FAT","GO:0050839~cell adhesion molecule binding","28","6.896551724137931","1.677836038113623E-4","50807, 3384, 8174, 83706, 10938, 831, 832, 5315, 5777, 5216, 3655, 5339, 3911, 4627, 7077, 8842, 2023, 57175, 6282, 5829, 101, 10801, 302, 55357, 822, 11135, 7408, 87","344","288","7756","2.1920219638242893","0.14720833501365616","0.053075546672327605","5.273997946470488"
"GOTERM_BP_FAT","GO:0006955~immune response","60","14.77832512315271","1.8434457686432304E-4","5580, 5583, 11140, 10095, 4772, 3684, 7040, 8174, 1612, 1535, 54472, 2268, 84166, 51324, 5534, 5777, 4689, 3955, 3956, 919, 7133, 11151, 5595, 8741, 4068, 8742, 64127, 3055, 161882, 84957, 566, 54923, 159296, 407977, 64218, 3384, 2885, 976, 64170, 5690, 5296, 7433, 4242, 25939, 8764, 9051, 3594, 22861, 5291, 3109, 81622, 101, 2215, 2214, 3543, 7305, 7942, 5724, 6813, 3669","358","874","8403","1.6113547166434423","0.5933770050644347","0.024313555002645853","2.390998984788882"
"GOTERM_BP_FAT","GO:0007389~pattern specification process","19","4.679802955665025","1.974151275381578E-4","4242, 79191, 5090, 28996, 162, 3219, 3217, 63917, 3216, 3204, 3215, 3214, 3202, 578, 3213, 3212, 6688, 7704, 3955","358","164","8403","2.719324839896444","0.6185129458796477","0.024461356216653244","2.405533780404076"
"GOTERM_BP_FAT","GO:0001763~morphogenesis of a branching structure","12","2.955665024630542","2.0498907930563905E-4","3217, 1522, 6256, 2885, 3202, 578, 5499, 2683, 6688, 7040, 10653, 3911","358","72","8403","3.912011173184357","0.6323611693510267","0.024461356216653244","2.405533780404076"
"GOTERM_BP_FAT","GO:0043207~response to external biotic stimulus","38","9.35960591133005","2.0551549280384897E-4","5580, 11040, 23166, 7040, 8692, 5739, 1535, 3159, 2268, 10935, 578, 84166, 5976, 64170, 6648, 1439, 919, 7133, 5595, 25939, 8764, 2023, 64127, 3594, 1053, 3055, 22861, 162, 81622, 84957, 2950, 566, 3543, 4258, 3687, 5724, 11334, 3669","358","472","8403","1.8897003124704101","0.6333047703918816","0.024461356216653244","2.405533780404076"
"GOTERM_BP_FAT","GO:0051707~response to other organism","38","9.35960591133005","2.0551549280384897E-4","5580, 11040, 23166, 7040, 8692, 5739, 1535, 3159, 2268, 10935, 578, 84166, 5976, 64170, 6648, 1439, 919, 7133, 5595, 25939, 8764, 2023, 64127, 3594, 1053, 3055, 22861, 162, 81622, 84957, 2950, 566, 3543, 4258, 3687, 5724, 11334, 3669","358","472","8403","1.8897003124704101","0.6333047703918816","0.024461356216653244","2.405533780404076"
"GOTERM_BP_FAT","GO:0009887~organ morphogenesis","35","8.620689655172415","2.1490192940670956E-4","6256, 79191, 9368, 4211, 28996, 10908, 7040, 8692, 348093, 3217, 3216, 3215, 3214, 578, 3213, 3212, 5216, 3655, 3911, 3955, 5690, 8842, 5595, 2683, 7090, 161882, 79641, 363, 1522, 3204, 3202, 159296, 3687, 55679, 55959","358","421","8403","1.9513594925622684","0.6497293167901759","0.024470037073744427","2.4063874573135147"
"GOTERM_BP_FAT","GO:0098609~cell-cell adhesion","47","11.576354679802956","2.156171299530759E-4","5580, 50807, 8379, 64218, 3384, 7040, 8174, 83706, 2885, 23240, 10938, 831, 832, 5315, 5777, 5216, 3655, 5339, 10653, 3955, 4627, 3956, 919, 11151, 8764, 2023, 57175, 64127, 3594, 161882, 5291, 6282, 3109, 2811, 101, 10801, 302, 22918, 822, 159296, 3687, 11135, 55679, 5724, 7408, 7704, 87","358","635","8403","1.7373025997448643","0.6509502051417857","0.024470037073744427","2.4063874573135147"
"GOTERM_BP_FAT","GO:0001501~skeletal system development","22","5.41871921182266","2.2268768652214645E-4","25946, 5595, 4211, 4883, 161882, 7040, 8692, 3219, 3217, 3216, 3204, 3215, 3214, 302, 3202, 3213, 3212, 124565, 7305, 5777, 7704, 55959","358","210","8403","2.4589784517158817","0.6627934538563096","0.02469808886881988","2.4288141082267742"
"GOTERM_MF_FAT","GO:0001784~phosphotyrosine binding","5","1.2315270935960592","2.2840568156681472E-4","2885, 5595, 2268, 5777, 26119","344","8","7756","14.09156976744186","0.1948943354292293","0.05418924795172679","5.3846639429376575"
"GOTERM_CC_FAT","GO:0031988~membrane-bounded vesicle","117","28.817733990147783","2.2900604766053022E-4","5660, 10095, 8895, 23166, 7040, 22994, 230, 54472, 873, 10935, 2268, 10938, 5413, 637, 5777, 4689, 3911, 3092, 5552, 2683, 1471, 363, 84957, 2950, 23295, 55577, 22918, 9368, 3384, 23149, 84617, 410, 535, 55748, 55506, 5315, 6648, 4627, 5690, 7077, 51706, 50618, 8842, 4883, 2581, 55630, 81622, 81502, 2215, 1522, 2214, 302, 55357, 3543, 51673, 822, 3784, 11057, 6813, 5184, 5580, 5583, 11140, 3684, 8291, 116844, 26119, 8692, 6272, 23646, 83706, 1535, 1497, 832, 5973, 51324, 4521, 5216, 5339, 57706, 3956, 11151, 5595, 8741, 6720, 9555, 1152, 3055, 162, 6282, 10227, 566, 150368, 8218, 7408, 79729, 9948, 7263, 6050, 2885, 976, 6448, 10312, 6342, 4046, 5499, 2023, 57175, 6184, 221, 2811, 101, 344, 10043, 4832, 54509, 87","326","2082","7744","1.3349127490673787","0.11734651894299386","0.026314798233958867","2.5831957899390816"
"GOTERM_CC_FAT","GO:0044421~extracellular region part","114","28.078817733990146","2.414201672840263E-4","5660, 10095, 8895, 7040, 22994, 79650, 230, 54472, 873, 10935, 2268, 10938, 637, 5777, 3911, 5273, 5552, 2683, 1471, 240, 84957, 2950, 23295, 55577, 54923, 9368, 64218, 3384, 84617, 410, 535, 55748, 55506, 5315, 3655, 6648, 4627, 124925, 5690, 7077, 51706, 50618, 8842, 4242, 4883, 2581, 5291, 55630, 2215, 1522, 2214, 302, 3543, 51673, 822, 6813, 5184, 5580, 5583, 11140, 7127, 3684, 8291, 116844, 23646, 83706, 51162, 1497, 832, 5973, 4521, 5216, 5339, 3955, 3956, 6320, 11151, 5595, 8741, 9555, 8742, 1152, 6282, 566, 10509, 8218, 7408, 79729, 9948, 9048, 7263, 407977, 253461, 6050, 2885, 976, 6448, 1955, 6342, 4046, 5499, 2023, 57175, 51192, 221, 2811, 344, 346, 10043, 4832, 54509, 55959, 54507, 87","326","2019","7744","1.3412702030100547","0.12329952276501455","0.026314798233958867","2.5831957899390816"
"GOTERM_BP_FAT","GO:0009966~regulation of signal transduction","90","22.167487684729064","2.6766395315177383E-4","5580, 23526, 25946, 5660, 162989, 5583, 11140, 4772, 116844, 7040, 26119, 348093, 8692, 51162, 5739, 79651, 1612, 1535, 156, 84803, 23240, 2268, 832, 84166, 5534, 5777, 637, 11343, 6503, 638, 3955, 57706, 3956, 3092, 5791, 57190, 7133, 5595, 4068, 8742, 64127, 222487, 23533, 23613, 5829, 84957, 51330, 2950, 23295, 10783, 10025, 407977, 11040, 9368, 23221, 116028, 116985, 28996, 9681, 134, 27141, 63917, 2885, 578, 50650, 3655, 64170, 6648, 124925, 7077, 5690, 5296, 8682, 50618, 4242, 8764, 5499, 3276, 81619, 5291, 115727, 138151, 2811, 101, 302, 2850, 23550, 55679, 54509, 55959","358","1485","8403","1.4225495175215848","0.7292725364548485","0.029026668697347918","2.8544873581674723"
"KEGG_PATHWAY","hsa04380:Osteoclast differentiation","14","3.4482758620689653","2.8278250294446914E-4","5296, 5595, 4772, 7040, 23533, 5291, 1535, 2215, 2885, 2214, 7305, 6688, 5534, 4689","171","93","3678","3.237879645349934","0.059261109324380445","0.02595798611957152","2.524025378446816"
"GOTERM_BP_FAT","GO:0006935~chemotaxis","23","5.665024630541872","3.588502199110158E-4","5580, 9048, 11151, 5595, 4046, 1890, 57175, 64218, 7040, 5291, 51192, 3219, 101, 2885, 1400, 2950, 566, 10509, 10154, 51411, 9647, 7408, 5724","358","233","8403","2.316985158366701","0.8265493694565036","0.037281844552698604","3.6663027050901764"
"KEGG_PATHWAY","hsa04930:Type II diabetes mellitus","7","1.7241379310344827","3.5886616755168005E-4","5580, 5296, 5595, 3101, 5315, 23533, 5291","171","22","3678","6.843700159489632","0.0745998165694498","0.02595798611957152","2.524025378446816"
"GOTERM_BP_FAT","GO:0007169~transmembrane receptor protein tyrosine kinase signaling pathway","30","7.389162561576355","3.590669454870562E-4","5580, 9046, 11140, 10095, 9368, 8895, 4058, 116985, 7040, 3185, 6272, 5739, 79651, 1535, 134, 2885, 2268, 535, 4689, 10312, 3092, 5791, 5296, 5595, 6720, 3055, 5291, 115727, 5829, 55959","358","347","8403","2.0292853347930384","0.8267328208477034","0.037281844552698604","3.6663027050901764"
"GOTERM_BP_FAT","GO:0042330~taxis","23","5.665024630541872","3.809735280279272E-4","5580, 9048, 11151, 5595, 4046, 1890, 57175, 64218, 7040, 5291, 51192, 3219, 101, 2885, 1400, 2950, 566, 10509, 10154, 51411, 9647, 7408, 5724","358","234","8403","2.307083512390775","0.8443096369627785","0.03873230868283927","3.808941585429214"
"GOTERM_BP_FAT","GO:0061138~morphogenesis of a branching epithelium","11","2.70935960591133","4.2521501801984153E-4","3217, 1522, 2885, 3202, 578, 5499, 2683, 6688, 7040, 10653, 3911","358","66","8403","3.912011173184357","0.8745585156805383","0.04234794465177197","4.164503819341264"
"GOTERM_CC_FAT","GO:0005887~integral component of plasma membrane","42","10.344827586206897","4.5442554921697615E-4","166929, 9123, 407977, 4058, 3684, 23166, 1043, 3560, 3384, 9121, 5739, 1535, 134, 54472, 976, 10154, 11047, 3655, 4689, 10312, 1439, 4627, 7133, 7433, 8842, 4883, 8742, 8764, 81619, 3594, 55630, 363, 2812, 2811, 84957, 101, 4356, 3784, 7305, 3687, 3787, 5724","326","572","7744","1.7442189712128362","0.21942013070721134","0.04127698738720866","4.051961147184705"
"GOTERM_MF_FAT","GO:0005546~phosphatidylinositol-4,5-bisphosphate binding","7","1.7241379310344827","4.89389405529114E-4","3092, 50807, 302, 3784, 5216, 26119, 124460","344","24","7756","6.576065891472869","0.37157854230723386","0.08408905556535565","8.35574071634672"
"GOTERM_BP_FAT","GO:0016337~single organismal cell-cell adhesion","32","7.8817733990147785","5.143114687424361E-4","5580, 8379, 64218, 3384, 7040, 8174, 83706, 2885, 23240, 5777, 3655, 10653, 3955, 4627, 3956, 919, 11151, 8764, 64127, 3594, 161882, 5291, 3109, 2811, 101, 22918, 159296, 3687, 55679, 5724, 7704, 87","358","389","8403","1.9308641266102742","0.9188129926286238","0.04813924688897657","4.734021430741773"
"GOTERM_BP_FAT","GO:0002433~immune response-regulating cell surface receptor signaling pathway involved in phagocytosis","10","2.4630541871921183","5.259638599248504E-4","5580, 919, 5296, 2885, 2214, 5595, 10095, 2268, 3055, 5291","358","56","8403","4.191440542697525","0.9233039423940188","0.04813924688897657","4.734021430741773"
"GOTERM_BP_FAT","GO:0038096~Fc-gamma receptor signaling pathway involved in phagocytosis","10","2.4630541871921183","5.259638599248504E-4","5580, 919, 5296, 2885, 2214, 5595, 10095, 2268, 3055, 5291","358","56","8403","4.191440542697525","0.9233039423940188","0.04813924688897657","4.734021430741773"
"GOTERM_BP_FAT","GO:0030198~extracellular matrix organization","16","3.9408866995073892","5.38767606165139E-4","7077, 3684, 2683, 1471, 3384, 7040, 8174, 101, 302, 822, 3687, 3655, 10653, 3911, 54507, 55959","358","134","8403","2.802634870341032","0.9279527658699599","0.04813924688897657","4.734021430741773"
"GOTERM_BP_FAT","GO:0043062~extracellular structure organization","16","3.9408866995073892","5.38767606165139E-4","7077, 3684, 2683, 1471, 3384, 7040, 8174, 101, 302, 822, 3687, 3655, 10653, 3911, 54507, 55959","358","134","8403","2.802634870341032","0.9279527658699599","0.04813924688897657","4.734021430741773"
"GOTERM_BP_FAT","GO:0009607~response to biotic stimulus","38","9.35960591133005","5.425529874782195E-4","5580, 11040, 23166, 7040, 8692, 5739, 1535, 3159, 2268, 10935, 578, 84166, 5976, 64170, 6648, 1439, 919, 7133, 5595, 25939, 8764, 2023, 64127, 3594, 1053, 3055, 22861, 162, 81622, 84957, 2950, 566, 3543, 4258, 3687, 5724, 11334, 3669","358","496","8403","1.7982632005766805","0.9292724273139971","0.04813924688897657","4.734021430741773"
"GOTERM_BP_FAT","GO:0012501~programmed cell death","70","17.24137931034483","5.58746874236299E-4","5580, 25946, 162989, 5583, 4255, 4058, 3560, 7040, 8692, 6272, 196, 1612, 10935, 831, 5534, 5777, 637, 638, 3956, 3092, 5273, 8462, 7133, 11151, 5595, 5552, 112398, 8742, 2683, 64127, 1471, 3055, 10227, 84957, 51330, 2950, 566, 3202, 10783, 407977, 11040, 9368, 28996, 134, 27141, 578, 50650, 6688, 5315, 3655, 64170, 10553, 6648, 64780, 7351, 8682, 25816, 8764, 5499, 22861, 5292, 138151, 101, 9647, 51237, 4832, 55679, 7704, 54507, 87","358","1109","8403","1.4815551783024619","0.9346505134892903","0.048690799040591766","4.7882611597499976"
"GOTERM_BP_FAT","GO:0048732~gland development","20","4.926108374384237","5.715027655507418E-4","7351, 5660, 9612, 6256, 5595, 9368, 4255, 8379, 2683, 1471, 7040, 3219, 3202, 3213, 159296, 5315, 55679, 6648, 3911, 55959","358","194","8403","2.419800725681046","0.9385973575059312","0.04892865782258983","4.81165223136493"
"GOTERM_CC_FAT","GO:0005576~extracellular region","121","29.802955665024633","5.821542537948153E-4","5660, 10095, 8895, 7040, 22994, 79650, 230, 79258, 54472, 873, 10935, 2268, 10938, 637, 5777, 10653, 3911, 5273, 5552, 2683, 1471, 240, 84957, 2950, 23295, 55577, 79924, 54923, 9368, 64218, 3384, 84617, 410, 535, 55748, 55506, 5315, 3655, 6648, 4627, 124925, 5690, 7077, 51706, 50618, 8842, 4242, 4883, 2581, 5291, 55630, 2215, 1522, 2214, 302, 3543, 51673, 822, 6813, 5184, 5580, 5583, 11140, 7127, 3684, 8291, 116844, 23646, 83706, 51162, 1497, 832, 5973, 4521, 5216, 5339, 3955, 3956, 6320, 7133, 11151, 5595, 8741, 9555, 8742, 1152, 6282, 566, 10509, 8218, 7408, 79729, 9948, 9048, 7263, 89790, 407977, 253461, 6050, 79630, 2885, 976, 6448, 1955, 6342, 4046, 5499, 2023, 57175, 51192, 221, 2811, 344, 346, 10043, 51237, 4832, 54509, 55959, 54507, 87","326","2217","7744","1.2964847760334948","0.27193609671475594","0.04275496168358396","4.197046697379343"
"GOTERM_MF_FAT","GO:0032403~protein complex binding","36","8.866995073891626","5.918506291255417E-4","9046, 10095, 9368, 3384, 26119, 9681, 22994, 8174, 23149, 83706, 134, 2268, 79930, 832, 5315, 11047, 3655, 3911, 4627, 7077, 3092, 11151, 5552, 6720, 9555, 5499, 57175, 23533, 3109, 5829, 2215, 2214, 79924, 822, 9948, 87","344","445","7756","1.823987457538542","0.4298367319037092","0.08408905556535565","8.35574071634672"
"GOTERM_BP_FAT","GO:0009611~response to wounding","28","6.896551724137931","6.015688370717067E-4","5580, 5583, 8291, 7040, 83706, 10938, 832, 5315, 8525, 5777, 6648, 4627, 3956, 57190, 5595, 2683, 57175, 1471, 161882, 23533, 5291, 2812, 2811, 51330, 302, 11057, 55959, 87","358","324","8403","2.0284502379474447","0.9469829133946486","0.049764168089603524","4.893816447991953"
"GOTERM_BP_FAT","GO:0002431~Fc receptor mediated stimulatory signaling pathway","10","2.4630541871921183","6.016569502636491E-4","5580, 919, 5296, 2885, 2214, 5595, 10095, 2268, 3055, 5291","358","57","8403","4.117906498088797","0.9470057238267418","0.049764168089603524","4.893816447991953"
"GOTERM_BP_FAT","GO:0023056~positive regulation of signaling","57","14.039408866995073","6.131016275642922E-4","5580, 25946, 5660, 162989, 5583, 116844, 7040, 26119, 8692, 5739, 1535, 2268, 84166, 5534, 5777, 637, 6503, 638, 3955, 3956, 3092, 7133, 5595, 4068, 8742, 64127, 23533, 84957, 51330, 10783, 407977, 11040, 9368, 116985, 28996, 134, 27141, 2885, 578, 64170, 7077, 5690, 8682, 50618, 4242, 8764, 5499, 3276, 81619, 5291, 115727, 138151, 101, 302, 2850, 55679, 55959","358","856","8403","1.5629764266694512","0.9498865972956281","0.04986559904189576","4.903791184468397"
"GOTERM_MF_FAT","GO:1902936~phosphatidylinositol bisphosphate binding","7","1.7241379310344827","6.202564688698519E-4","3092, 50807, 302, 3784, 5216, 26119, 124460","344","25","7756","6.313023255813954","0.44501046052698534","0.08408905556535565","8.35574071634672"
"GOTERM_CC_FAT","GO:0031226~intrinsic component of plasma membrane","43","10.591133004926109","6.286684052725237E-4","166929, 9123, 407977, 4058, 3684, 23166, 1043, 3560, 3384, 9121, 8692, 5739, 1535, 134, 54472, 976, 10154, 11047, 3655, 4689, 10312, 1439, 4627, 7133, 7433, 8842, 4883, 8742, 8764, 81619, 3594, 55630, 363, 2812, 2811, 84957, 101, 4356, 3784, 7305, 3687, 3787, 5724","326","600","7744","1.70241308793456","0.290171597347615","0.04275496168358396","4.197046697379343"
"GOTERM_BP_FAT","GO:0065009~regulation of molecular function","93","22.906403940886698","6.672256958794861E-4","5580, 23526, 5660, 5583, 11140, 4255, 9467, 3560, 7040, 26119, 8692, 6272, 5739, 1612, 1535, 10935, 2268, 831, 84166, 5973, 5777, 5216, 637, 4689, 10653, 3955, 57706, 3092, 5273, 57190, 5595, 9555, 338440, 64127, 1471, 3055, 222487, 161882, 23533, 146198, 79961, 2950, 566, 11033, 4258, 10025, 9048, 50807, 9368, 116985, 28996, 6050, 9681, 7140, 134, 27141, 2885, 578, 50650, 11047, 3655, 6648, 1439, 64780, 7077, 5690, 5296, 8682, 50618, 5330, 25816, 4242, 4883, 5499, 22861, 5291, 141, 5292, 115727, 10645, 2811, 101, 344, 54820, 1400, 302, 55357, 23550, 3784, 9647, 11135, 3787, 5724","358","1588","8403","1.3746235734489114","0.9615276543899036","0.05150552161860565","5.065061439501814"
"GOTERM_BP_FAT","GO:0043065~positive regulation of apoptotic process","30","7.389162561576355","6.67666396015933E-4","5580, 162989, 407977, 9368, 4058, 7040, 8692, 6272, 1612, 27141, 578, 50650, 5534, 637, 3655, 638, 3092, 8462, 8682, 8742, 5499, 2683, 22861, 138151, 101, 51330, 3202, 9647, 7704, 54507","358","360","8403","1.9560055865921786","0.961610376822797","0.05150552161860565","5.065061439501814"
"GOTERM_BP_FAT","GO:2001238~positive regulation of extrinsic apoptotic signaling pathway","8","1.9704433497536946","6.763547293825723E-4","8682, 162989, 407977, 51330, 8742, 5499, 637, 8692","358","36","8403","5.216014897579143","0.9632054064298166","0.05150552161860565","5.065061439501814"
"GOTERM_BP_FAT","GO:0010646~regulation of cell communication","94","23.15270935960591","6.822608412051665E-4","5580, 23526, 25946, 5660, 162989, 5583, 11140, 4772, 116844, 7040, 26119, 348093, 8692, 51162, 5739, 79651, 1612, 1535, 156, 84803, 23240, 2268, 832, 84166, 5534, 5413, 5777, 637, 11343, 6503, 638, 3955, 57706, 3956, 3092, 5791, 57190, 7133, 5595, 6720, 4068, 8742, 64127, 222487, 23533, 23613, 5829, 84957, 51330, 2950, 23295, 10783, 10025, 407977, 11040, 9368, 23221, 116028, 116985, 28996, 9681, 80024, 134, 27141, 63917, 2885, 578, 50650, 3655, 64170, 6648, 124925, 7077, 5690, 7351, 5296, 8682, 50618, 4242, 8764, 5499, 3276, 81619, 5291, 115727, 138151, 2811, 101, 302, 2850, 23550, 55679, 54509, 55959","358","1610","8403","1.3704188209167563","0.9642516686506671","0.05150552161860565","5.065061439501814"
"GOTERM_BP_FAT","GO:0038094~Fc-gamma receptor signaling pathway","10","2.4630541871921183","6.860366609035589E-4","5580, 919, 5296, 2885, 2214, 5595, 10095, 2268, 3055, 5291","358","58","8403","4.0469081101907145","0.9649049112433477","0.05150552161860565","5.065061439501814"
"GOTERM_BP_FAT","GO:0023051~regulation of signaling","95","23.39901477832512","6.969641763068563E-4","5580, 23526, 25946, 5660, 162989, 5583, 11140, 4772, 116844, 7040, 26119, 348093, 8692, 51162, 5739, 79651, 1612, 1535, 156, 84803, 23240, 2268, 832, 84166, 5534, 5413, 5777, 637, 11343, 6503, 638, 3955, 57706, 3956, 3092, 5791, 57190, 7133, 5595, 6720, 4068, 8742, 64127, 222487, 23533, 23613, 5829, 84957, 51330, 2950, 23295, 150368, 10783, 10025, 407977, 11040, 9368, 23221, 116028, 116985, 28996, 9681, 80024, 134, 27141, 63917, 2885, 578, 50650, 3655, 64170, 6648, 124925, 7077, 5690, 7351, 5296, 8682, 50618, 4242, 8764, 5499, 3276, 81619, 5291, 115727, 138151, 2811, 101, 302, 2850, 23550, 55679, 54509, 55959","358","1632","8403","1.3663274318107133","0.9667289686710745","0.051533108793597855","5.067774366813035"
"GOTERM_CC_FAT","GO:0016023~cytoplasmic, membrane-bounded vesicle","46","11.330049261083744","7.060452388114783E-4","8291, 23166, 7040, 26119, 22994, 23149, 8692, 6272, 1535, 410, 1497, 10938, 832, 535, 4521, 51324, 5413, 4689, 10312, 57706, 51706, 3092, 11151, 5552, 6720, 3055, 162, 6184, 55630, 363, 81622, 10227, 81502, 101, 1522, 302, 566, 55357, 150368, 22918, 3784, 822, 8218, 11057, 6813, 87","326","660","7744","1.6556237218813905","0.31950211189623856","0.04275496168358396","4.197046697379343"
"KEGG_PATHWAY","hsa05152:Tuberculosis","15","3.6945812807881775","7.071859073207797E-4","11151, 5595, 4046, 3684, 64127, 7040, 3109, 2215, 2214, 535, 5534, 3687, 637, 10312, 64170","171","115","3678","2.805491990846682","0.14170395099234434","0.036689011465618176","3.5674568752283116"
"GOTERM_BP_FAT","GO:0006915~apoptotic process","67","16.502463054187192","7.172752918234545E-4","5580, 25946, 162989, 5583, 4255, 4058, 3560, 7040, 8692, 6272, 196, 1612, 10935, 831, 5534, 5777, 637, 638, 3956, 3092, 5273, 8462, 7133, 11151, 5595, 5552, 112398, 8742, 2683, 64127, 1471, 3055, 10227, 84957, 51330, 2950, 566, 3202, 10783, 407977, 11040, 9368, 28996, 134, 27141, 578, 50650, 6688, 3655, 10553, 6648, 64780, 7351, 8682, 25816, 8764, 5499, 22861, 5292, 138151, 101, 9647, 51237, 4832, 55679, 7704, 54507","358","1059","8403","1.4850127399623338","0.9698712947215983","0.051566814741267786","5.07108901523246"
"GOTERM_BP_FAT","GO:0036344~platelet morphogenesis","6","1.477832512315271","7.291209461367781E-4","25946, 5777, 161882, 9948, 4627, 87","358","18","8403","7.824022346368714","0.9715650819784066","0.051566814741267786","5.07108901523246"
"GOTERM_BP_FAT","GO:0030220~platelet formation","6","1.477832512315271","7.291209461367781E-4","25946, 5777, 161882, 9948, 4627, 87","358","18","8403","7.824022346368714","0.9715650819784066","0.051566814741267786","5.07108901523246"
"GOTERM_BP_FAT","GO:0043068~positive regulation of programmed cell death","30","7.389162561576355","7.484501081460896E-4","5580, 162989, 407977, 9368, 4058, 7040, 8692, 6272, 1612, 27141, 578, 50650, 5534, 637, 3655, 638, 3092, 8462, 8682, 8742, 5499, 2683, 22861, 138151, 101, 51330, 3202, 9647, 7704, 54507","358","363","8403","1.939840251165797","0.9741269339892006","0.05217766468218453","5.1311600985615495"
"GOTERM_BP_FAT","GO:0002682~regulation of immune system process","53","13.054187192118228","7.609558621925023E-4","5580, 5583, 11140, 10095, 4772, 4211, 8379, 3684, 7040, 8174, 196, 1535, 23240, 2268, 84166, 51324, 5534, 5777, 3956, 919, 11151, 5595, 8741, 4068, 64127, 3055, 161882, 162, 3204, 3202, 54923, 3384, 134, 2885, 6688, 64170, 5690, 5296, 25939, 8764, 3276, 3594, 5291, 3109, 81622, 101, 2214, 3543, 7305, 51237, 5724, 7704, 6813","358","786","8403","1.5827220777005417","0.9756601282743425","0.05230231841548467","5.143418567129322"
"GOTERM_BP_FAT","GO:0098602~single organism cell adhesion","33","8.12807881773399","8.034421868863652E-4","5580, 8379, 64218, 3384, 7040, 8174, 83706, 2885, 23240, 5777, 3655, 10653, 3911, 3955, 4627, 3956, 919, 11151, 8764, 64127, 3594, 161882, 5291, 3109, 2811, 101, 22918, 159296, 3687, 55679, 5724, 7704, 87","358","417","8403","1.8575017081307021","0.9802218512364008","0.05445552600007586","5.35516535398287"
"KEGG_PATHWAY","hsa04611:Platelet activation","12","2.955665024630542","8.668890204255647E-4","5739, 2812, 6916, 2811, 5296, 5330, 5595, 5499, 7408, 23533, 5291, 83706","171","79","3678","3.2671552298467685","0.17082930221396153","0.036689011465618176","3.5674568752283116"
"GOTERM_BP_FAT","GO:0022603~regulation of anatomical structure morphogenesis","39","9.60591133004926","8.697804768712358E-4","407977, 6256, 9368, 23166, 116985, 28996, 64218, 116844, 7040, 6050, 3217, 29780, 2268, 10938, 832, 10154, 5216, 10553, 3955, 4627, 5690, 8100, 50618, 11151, 8742, 2683, 57175, 3055, 1471, 10801, 51330, 3202, 10509, 55357, 79924, 11135, 55679, 55959, 9948","358","527","8403","1.7370220389471343","0.9856964262628507","0.057528063838667966","5.657319228724745"
"GOTERM_BP_FAT","GO:0010647~positive regulation of cell communication","56","13.793103448275861","8.72351787717506E-4","5580, 25946, 5660, 162989, 5583, 116844, 7040, 26119, 8692, 5739, 1535, 2268, 84166, 5534, 5777, 637, 6503, 638, 3955, 3956, 3092, 7133, 5595, 4068, 8742, 64127, 23533, 84957, 51330, 10783, 407977, 11040, 9368, 116985, 28996, 134, 27141, 2885, 578, 64170, 7077, 5690, 8682, 50618, 4242, 8764, 5499, 3276, 81619, 5291, 115727, 138151, 101, 2850, 55679, 55959","358","849","8403","1.5482164360305584","0.9858749769684227","0.057528063838667966","5.657319228724745"
"GOTERM_BP_FAT","GO:0016192~vesicle-mediated transport","58","14.285714285714285","8.926005976595387E-4","5580, 5660, 10095, 8895, 7127, 8291, 23166, 7040, 26119, 6272, 1535, 156, 2268, 10938, 5413, 57706, 3092, 919, 11151, 5595, 5552, 3055, 29916, 162, 566, 26088, 150368, 22918, 51411, 8218, 9948, 29887, 54492, 23149, 134, 2885, 4627, 51706, 5296, 50618, 9051, 1053, 2580, 5291, 141, 344, 1522, 2214, 302, 55357, 3543, 51112, 10043, 5724, 6813, 11334, 100534593, 87","358","889","8403","1.5313609541824031","0.9872053620861466","0.05807854555438065","5.711453690890835"
"GOTERM_BP_FAT","GO:0010942~positive regulation of cell death","31","7.635467980295567","9.149183832487982E-4","5580, 162989, 407977, 9368, 4058, 7040, 8692, 6272, 1612, 27141, 578, 50650, 5534, 637, 3655, 638, 3092, 7351, 8462, 8682, 8742, 5499, 2683, 22861, 138151, 101, 51330, 3202, 9647, 7704, 54507","358","385","8403","1.8899586447072483","0.9885270221255925","0.05874739092439652","5.7772280542249765"
"GOTERM_BP_FAT","GO:0098542~defense response to other organism","24","5.911330049261084","0.0010144950850289422","5580, 919, 5595, 25939, 8764, 23166, 64127, 3594, 3055, 1053, 22861, 7040, 162, 8692, 81622, 1535, 566, 2268, 3543, 84166, 3687, 11334, 64170, 3669","358","268","8403","2.101976152755774","0.9929467302360847","0.06429527292131479","6.322807679290772"
"KEGG_PATHWAY","hsa05221:Acute myeloid leukemia","9","2.2167487684729066","0.0010216256570140636","5296, 2885, 5595, 11040, 6688, 23533, 7704, 5291, 5292","171","46","3678","4.2082379862700225","0.19811008240799355","0.036689011465618176","3.5674568752283116"
"GOTERM_BP_FAT","GO:0009617~response to bacterium","25","6.157635467980295","0.001089960897353956","5580, 23166, 7040, 5739, 1535, 2268, 10935, 5976, 64170, 6648, 1439, 7133, 5595, 8764, 64127, 1053, 3055, 22861, 84957, 2950, 566, 3543, 4258, 5724, 11334","358","286","8403","2.0517541118099776","0.9951219054601343","0.06819242537291416","6.706054290258506"
"GOTERM_BP_FAT","GO:0048704~embryonic skeletal system morphogenesis","8","1.9704433497536946","0.0011168866230944737","3217, 3216, 3204, 3215, 3214, 3202, 3213, 3212","358","39","8403","4.8147829823807475","0.9957232856649424","0.0689924901354561","6.7847327901650365"
"GOTERM_BP_FAT","GO:0060429~epithelium development","35","8.620689655172415","0.0011361794993214006","7263, 5583, 5660, 6256, 79191, 9368, 4255, 7040, 230, 3217, 54472, 2885, 3215, 873, 3214, 578, 3212, 55506, 6688, 5216, 10653, 3911, 3955, 5690, 8842, 9555, 5499, 2683, 1471, 1522, 3204, 3202, 7408, 9948, 54507","358","462","8403","1.7781868969019807","0.9961080500536807","0.06930694945860544","6.815656771554251"
"KEGG_PATHWAY","hsa05146:Amoebiasis","9","2.2167487684729066","0.001183516498890909","5273, 5296, 5330, 3684, 7040, 23533, 5291, 3911, 87","171","47","3678","4.118701007838745","0.22569618769114907","0.036689011465618176","3.5674568752283116"
"GOTERM_BP_FAT","GO:0042554~superoxide anion generation","5","1.2315270935960592","0.0012085972006733163","5580, 1535, 2950, 7040, 6648","358","12","8403","9.780027932960893","0.9972680254895542","0.07281425110229363","7.160565390162031"
"GOTERM_BP_FAT","GO:0008219~cell death","71","17.48768472906404","0.001236996513568666","5580, 25946, 5660, 162989, 5583, 4255, 4058, 3560, 7040, 8692, 6272, 196, 1612, 10935, 831, 5534, 5777, 637, 638, 3956, 3092, 5273, 8462, 7133, 11151, 5595, 5552, 112398, 8742, 2683, 64127, 1471, 3055, 10227, 84957, 51330, 2950, 566, 3202, 10783, 407977, 11040, 9368, 28996, 134, 27141, 578, 50650, 6688, 5315, 3655, 64170, 10553, 6648, 64780, 7351, 8682, 25816, 8764, 5499, 22861, 5292, 138151, 101, 9647, 51237, 4832, 55679, 7704, 54507, 87","358","1162","8403","1.4341796555736115","0.9976220521747923","0.07361637788067184","7.239446669043938"
"GOTERM_BP_FAT","GO:0051270~regulation of cellular component movement","30","7.389162561576355","0.0013008207638063487","9368, 8895, 116985, 64218, 7040, 8174, 8692, 83706, 134, 2268, 51225, 10154, 5216, 3655, 10653, 3911, 11151, 8764, 2683, 57175, 222487, 23613, 101, 3204, 2950, 10509, 9647, 11057, 5724, 87","358","376","8403","1.8727713063116604","0.998259250284482","0.07648199189608412","7.521251621092372"
"GOTERM_BP_FAT","GO:0040012~regulation of locomotion","29","7.142857142857142","0.0013296070982681963","9048, 9368, 8895, 64218, 7040, 8174, 8692, 83706, 134, 2268, 51225, 10154, 5216, 3655, 10653, 3911, 11151, 8764, 57175, 222487, 23613, 101, 3204, 2950, 566, 10509, 9647, 11057, 5724","358","359","8403","1.8960722677829476","0.9984877104602726","0.0772438409470095","7.59617198165366"
"GOTERM_BP_FAT","GO:2000026~regulation of multicellular organismal development","53","13.054187192118228","0.0013782602045318538","5583, 4211, 4058, 23166, 116844, 7040, 23240, 5777, 5216, 3911, 3955, 3956, 5552, 8741, 9555, 8742, 2683, 161882, 23613, 3204, 51330, 3202, 10509, 79924, 9948, 4152, 407977, 6256, 50807, 79191, 28996, 64218, 6050, 3217, 3213, 10154, 55506, 6688, 10553, 124925, 7077, 5690, 50618, 8842, 3276, 3594, 2580, 101, 1400, 7305, 55679, 7704, 55959","358","807","8403","1.5415360013291521","0.9988077682393433","0.07904406249760287","7.773206064057299"
"GOTERM_BP_FAT","GO:2001235~positive regulation of apoptotic signaling pathway","15","3.6945812807881775","0.0013929896259823457","5580, 8682, 162989, 407977, 9368, 8742, 5499, 8692, 138151, 27141, 51330, 578, 5534, 637, 638","358","132","8403","2.667280345352971","0.998890584925018","0.07904406249760287","7.773206064057299"
"GOTERM_BP_FAT","GO:0051336~regulation of hydrolase activity","47","11.576354679802956","0.0015404569607313907","5580, 23526, 9048, 50807, 4255, 116985, 3560, 9681, 6272, 7140, 5739, 1612, 27141, 2885, 10935, 578, 831, 50650, 5973, 5216, 11047, 637, 3655, 10653, 1439, 57706, 64780, 7077, 3092, 5273, 5296, 5330, 25816, 50618, 1471, 22861, 141, 115727, 79961, 344, 54820, 55357, 23550, 11033, 9647, 11135, 5724","358","695","8403","1.5873196414935091","0.9994604460104147","0.08640724101573777","8.49730224660913"
"GOTERM_BP_FAT","GO:0030168~platelet activation","12","2.955665024630542","0.0015622578568128306","5580, 2812, 2811, 5583, 5595, 5777, 8525, 23533, 5291, 4627, 87, 83706","358","91","8403","3.0952176315304802","0.999514991050871","0.08663429933234787","8.519631198687243"
"GOTERM_BP_FAT","GO:0050790~regulation of catalytic activity","77","18.96551724137931","0.0015973304217450027","5580, 23526, 5660, 11140, 4255, 9467, 3560, 7040, 8692, 6272, 5739, 1612, 1535, 10935, 2268, 831, 84166, 5973, 5777, 5216, 637, 4689, 10653, 57706, 3092, 5273, 5595, 9555, 64127, 1471, 23533, 79961, 2950, 566, 11033, 4258, 9048, 50807, 9368, 116985, 6050, 9681, 7140, 134, 27141, 2885, 578, 50650, 11047, 3655, 6648, 1439, 64780, 7077, 5690, 5296, 8682, 50618, 5330, 25816, 4883, 22861, 5291, 141, 5292, 115727, 10645, 2811, 101, 344, 54820, 302, 55357, 23550, 9647, 11135, 5724","358","1296","8403","1.3945595385888683","0.9995914120130128","0.08758396020354622","8.613021004442997"
"GOTERM_BP_FAT","GO:1903725~regulation of phospholipid metabolic process","7","1.7241379310344827","0.0016834343580085485","5580, 5296, 344, 2268, 64127, 7040, 23533","358","31","8403","5.300144170120743","0.9997317971957335","0.09127955185646351","8.976446093425583"
"GOTERM_BP_FAT","GO:0034109~homotypic cell-cell adhesion","8","1.9704433497536946","0.0017561176360883848","5580, 2811, 5777, 5291, 4627, 3956, 87, 83706","358","42","8403","4.470869912210695","0.9998120144355164","0.09417422048473977","9.26110828086611"
"KEGG_PATHWAY","hsa05140:Leishmaniasis","9","2.2167487684729066","0.002325443319482136","3109, 1535, 2215, 2214, 5595, 3684, 5777, 4689, 7040","171","52","3678","3.7226720647773277","0.39521405541832155","0.06307765004095293","6.133356755134134"
""
"4. DAVID on genes with significant expression-methylation correlations (FDR<10%%) - Intermediate set - Glass et al."
"Category","Term","Count","%","Pvalue","Genes","List Total","Pop Hits","Pop Total","Fold Enrichment","Bonferroni","Benjamini","FDR"
"GOTERM_CC_FAT","GO:0031988~membrane-bounded vesicle","451","26.451612903225808","1.0390546306835025E-7","388552, 22994, 113419, 54472, 2787, 1212, 10539, 2783, 55207, 10652, 10897, 1472, 388662, 1471, 2678, 1465, 201294, 805, 2319, 27092, 6915, 928, 2210, 339123, 100302736, 339487, 57403, 10755, 80781, 2203, 1476, 930, 10519, 5834, 5714, 3418, 6804, 939, 91663, 66005, 56681, 10404, 10525, 81622, 55233, 151835, 2215, 2214, 55357, 10409, 942, 6810, 3784, 945, 5725, 6813, 706, 58509, 4637, 5861, 3684, 116844, 83706, 79575, 392617, 2348, 388588, 2588, 950, 81892, 951, 126402, 1497, 1013, 55004, 832, 3674, 3795, 5973, 6948, 6720, 5510, 2242, 5742, 112483, 967, 10980, 6836, 728, 5880, 6850, 113675, 22818, 3460, 55020, 84817, 80223, 5519, 83854, 26056, 80347, 1398, 10959, 22808, 976, 4668, 5757, 5879, 6727, 22948, 1173, 83716, 145482, 79585, 80331, 3105, 80336, 3588, 989, 5768, 7827, 5660, 10493, 3122, 23564, 23324, 2268, 51121, 3113, 8802, 5413, 128866, 10131, 55845, 637, 5777, 51128, 4689, 6866, 5899, 5538, 8804, 5552, 3134, 1198, 3133, 2286, 54760, 402, 403, 6513, 527, 5306, 8815, 10269, 3385, 3384, 130612, 51382, 410, 533, 3135, 535, 55506, 5315, 6647, 79958, 6888, 6528, 10476, 29085, 4482, 5571, 4363, 8721, 5211, 5695, 4245, 23673, 23312, 23433, 23557, 25977, 55630, 10007, 3029, 51399, 79701, 5566, 56729, 5688, 307, 11212, 11332, 309, 5329, 10487, 5580, 23406, 6794, 5223, 90522, 64114, 126014, 3042, 25824, 435, 54432, 4125, 317, 5216, 439, 7879, 5339, 57706, 8607, 4140, 5594, 5110, 7531, 8741, 3055, 23654, 55890, 51294, 78992, 11316, 10227, 10109, 566, 327, 5226, 6556, 5106, 7408, 7529, 79729, 11314, 9961, 5245, 51181, 147007, 5236, 7414, 5479, 10312, 5119, 170384, 9718, 7430, 8766, 5499, 581, 23513, 10327, 221, 56886, 101, 344, 55313, 8878, 9967, 8650, 11060, 5265, 8655, 10095, 7322, 10094, 10097, 4179, 23166, 230, 127262, 6590, 355, 84446, 51645, 7332, 7453, 6122, 9513, 4067, 7335, 28988, 23171, 84313, 84433, 4059, 83464, 4077, 10072, 8676, 64855, 29926, 23149, 28956, 57085, 375, 498, 54812, 6129, 8566, 152007, 51673, 9528, 9526, 11057, 5184, 29907, 9540, 6275, 11140, 6036, 11261, 6277, 8337, 6398, 11021, 6037, 391, 392, 8692, 6272, 396, 53, 9551, 11031, 161, 9550, 6282, 150368, 50488, 84231, 10068, 8218, 7264, 7263, 127281, 374882, 10273, 292, 6050, 54732, 140576, 71, 2805, 51228, 55707, 7277, 6187, 11252, 5092, 2811, 2810, 221143, 51596, 54504, 196463, 10287, 1727, 1605, 1603, 9463, 7167, 7045, 191, 7040, 3913, 10935, 27243, 10938, 55048, 83874, 65082, 2947, 3911, 7297, 9476, 9114, 7178, 43849, 9230, 27131, 2950, 22918, 1509, 9368, 27348, 80023, 8288, 51706, 7077, 728441, 1891, 57132, 79025, 653361, 1521, 257106, 1889, 50628, 8291, 84519, 1535, 1777, 3958, 3959, 1774, 1893, 1892, 3956, 27335, 93100, 7094, 57030, 29992, 83547, 30851, 3601, 10903, 1785, 387522, 375791, 146705, 1428, 2879, 9289, 373156, 2771, 59342, 79073, 2647, 59349, 1435, 4707, 1434, 3612, 1312, 1675, 30846, 340024, 51622, 51504, 2782, 57175, 84418, 2896, 1201, 2530, 4832","1380","2082","7744","1.2155758816077074","9.932869448425752E-5","9.933362269334284E-5","0.009673598611663408"
"GOTERM_BP_FAT","GO:0007166~cell surface receptor signaling pathway","299","17.5366568914956","1.9559328992303106E-7","8772, 8650, 10095, 4055, 7322, 10094, 10097, 81603, 348093, 4050, 79651, 79412, 355, 1455, 1453, 51763, 4600, 915, 919, 4064, 4067, 7335, 1230, 9191, 85407, 84433, 54923, 83464, 5029, 805, 27092, 928, 7341, 22856, 5164, 2210, 100302736, 54492, 2207, 55223, 10755, 10636, 1234, 930, 10519, 10077, 142678, 9636, 4502, 5714, 64170, 6804, 939, 91662, 5296, 8682, 9530, 4087, 9775, 5971, 3430, 3551, 9093, 142, 2214, 6810, 7106, 3665, 5601, 5724, 54949, 5725, 4878, 3669, 58509, 11140, 4650, 7124, 9786, 4772, 3684, 4773, 29108, 116844, 8692, 6272, 83706, 396, 2348, 3437, 10859, 951, 3674, 11025, 11024, 51567, 27040, 719, 7133, 6720, 9314, 353376, 2242, 29117, 161, 9550, 166, 57674, 3566, 10509, 842, 50488, 11033, 3687, 967, 728, 2914, 5626, 6850, 407977, 10273, 2010, 2251, 3460, 83605, 84818, 84817, 3219, 5519, 3459, 1398, 26058, 10154, 976, 71, 978, 2805, 150372, 5879, 9454, 26508, 92799, 3594, 1173, 115727, 2812, 2811, 80332, 3105, 3588, 10288, 10287, 5526, 9466, 5663, 2155, 3122, 7040, 2268, 3113, 84166, 55845, 637, 5777, 4689, 55608, 1979, 3911, 10379, 7297, 9114, 4221, 3134, 23210, 3133, 222487, 80349, 2950, 55851, 403, 527, 10023, 7726, 7187, 7186, 8036, 5441, 8711, 9368, 6774, 55182, 116985, 64218, 2296, 3385, 130612, 3384, 148022, 84619, 51382, 3937, 2963, 63917, 2962, 533, 535, 3135, 5434, 29085, 2180, 5330, 6663, 4242, 5695, 23433, 1524, 653361, 5566, 5688, 6776, 307, 8718, 5329, 2859, 8717, 5580, 5460, 162989, 6794, 64114, 23401, 8174, 147111, 51162, 3958, 1535, 433, 1893, 5216, 7879, 5338, 2869, 3955, 9034, 5594, 7410, 8741, 8742, 5598, 64127, 3055, 23411, 23654, 57030, 29992, 30851, 4938, 10109, 3601, 1785, 387522, 2872, 55658, 11314, 7409, 9289, 9047, 9961, 9046, 2771, 28996, 92162, 10437, 59349, 1435, 575, 578, 10312, 10432, 1439, 10555, 7430, 25939, 7434, 5499, 2782, 581, 2537, 101, 100526737, 1201, 2530, 7305, 8879, 8638, 3984, 8636, 51517, 8519","1480","1315","8403","1.2909757476107284","0.00153481522034693","0.0014356965326260704","0.14320396387579448"
"GOTERM_BP_FAT","GO:0006955~immune response","210","12.316715542521994","3.656893868125498E-7","8772, 10095, 4055, 7322, 10094, 10097, 4179, 81603, 6590, 4050, 5818, 10538, 54472, 355, 2302, 911, 912, 4600, 915, 919, 4064, 4067, 7335, 1230, 28988, 60489, 84433, 201294, 54923, 805, 2319, 7341, 2210, 100302736, 29927, 2207, 55223, 1234, 930, 9636, 4502, 5714, 64170, 939, 5296, 5971, 66005, 3430, 3551, 9093, 54145, 81622, 2215, 2214, 942, 6810, 3665, 5601, 5724, 6813, 3669, 58509, 11140, 6398, 7124, 4772, 3684, 4773, 6037, 8698, 29108, 3437, 10859, 27166, 11025, 11024, 11027, 27040, 719, 7133, 5199, 5871, 353376, 200315, 1396, 2242, 200316, 3566, 140564, 159296, 50487, 10068, 728, 89122, 5880, 10392, 6850, 407977, 10270, 7940, 9567, 3460, 3459, 1398, 976, 71, 55829, 150372, 5879, 1054, 3594, 1051, 3105, 3588, 10288, 79908, 9466, 5663, 3122, 191, 7040, 23569, 79132, 2268, 1178, 3113, 84166, 55845, 5777, 4689, 10379, 7297, 9235, 3134, 3133, 7726, 7187, 7186, 8711, 64218, 3385, 3384, 148022, 3937, 3135, 29085, 4242, 5452, 5695, 22904, 1524, 653361, 124599, 1521, 1520, 29895, 5566, 10241, 5688, 8718, 284021, 5580, 6794, 23521, 8174, 3958, 1535, 1893, 5338, 3955, 3956, 5594, 7410, 8741, 8742, 1671, 64127, 3055, 161882, 23411, 79168, 4938, 10109, 51295, 566, 387522, 6556, 51734, 11314, 7409, 5245, 10437, 54210, 1435, 2643, 1675, 404734, 2529, 5914, 7430, 25939, 9051, 581, 2537, 101, 7305, 8638, 3984, 51517, 8519","1480","874","8403","1.3642077432123199","0.0028676397231290895","0.0014356965326260704","0.14320396387579448"
"GOTERM_CC_FAT","GO:0005764~lysosome","106","6.217008797653959","2.271698741276394E-6","5660, 5663, 3122, 1186, 23324, 8372, 3113, 2783, 84286, 911, 65082, 912, 55207, 4689, 84283, 5538, 9476, 9114, 5552, 4067, 729991, 126321, 1471, 57192, 51092, 138050, 79887, 51374, 84557, 201294, 89845, 79803, 527, 10266, 1509, 10542, 4077, 389541, 28956, 51382, 410, 8943, 6647, 9516, 66005, 25851, 220002, 23557, 10404, 81622, 653361, 1521, 1520, 29895, 23274, 9528, 3784, 309, 4878, 6813, 284021, 1889, 91056, 6036, 64114, 8692, 6272, 1777, 2588, 950, 1497, 55004, 4125, 112770, 7879, 27040, 6948, 53, 7375, 3055, 161, 9550, 83547, 51296, 566, 2475, 50487, 6556, 967, 968, 8078, 2647, 10437, 768239, 51622, 4668, 10312, 2805, 2782, 1173, 101, 80331, 55315, 1201, 196463, 8878","1380","388","7744","1.533064395637233","0.002169389928283638","7.239146655534109E-4","0.07049838427094408"
"GOTERM_CC_FAT","GO:0000323~lytic vacuole","106","6.217008797653959","2.271698741276394E-6","5660, 5663, 3122, 1186, 23324, 8372, 3113, 2783, 84286, 911, 65082, 912, 55207, 4689, 84283, 5538, 9476, 9114, 5552, 4067, 729991, 126321, 1471, 57192, 51092, 138050, 79887, 51374, 84557, 201294, 89845, 79803, 527, 10266, 1509, 10542, 4077, 389541, 28956, 51382, 410, 8943, 6647, 9516, 66005, 25851, 220002, 23557, 10404, 81622, 653361, 1521, 1520, 29895, 23274, 9528, 3784, 309, 4878, 6813, 284021, 1889, 91056, 6036, 64114, 8692, 6272, 1777, 2588, 950, 1497, 55004, 4125, 112770, 7879, 27040, 6948, 53, 7375, 3055, 161, 9550, 83547, 51296, 566, 2475, 50487, 6556, 967, 968, 8078, 2647, 10437, 768239, 51622, 4668, 10312, 2805, 2782, 1173, 101, 80331, 55315, 1201, 196463, 8878","1380","388","7744","1.533064395637233","0.002169389928283638","7.239146655534109E-4","0.07049838427094408"
"GOTERM_BP_FAT","GO:0002252~immune effector process","113","6.6275659824046915","4.419397993164174E-6","8772, 9466, 10095, 10094, 5663, 10097, 4179, 7040, 79132, 10538, 355, 2302, 2268, 1178, 84166, 911, 55845, 5777, 4600, 10533, 10379, 919, 4064, 4067, 3133, 60489, 201294, 7187, 7186, 64218, 148022, 2207, 375, 10077, 9636, 64170, 939, 51428, 5296, 5452, 4242, 22904, 5971, 81622, 1524, 2214, 942, 6810, 3665, 5724, 11334, 6813, 3669, 284021, 5580, 7124, 29108, 8692, 3958, 3437, 10859, 5338, 27040, 3955, 3956, 719, 5594, 5199, 7410, 8741, 200315, 64127, 2242, 3055, 161882, 200316, 161, 4938, 10109, 566, 3566, 140564, 50487, 159296, 6556, 3687, 728, 11314, 7409, 5880, 6850, 5245, 54210, 1675, 1398, 56915, 71, 2529, 5879, 5914, 25939, 1054, 3594, 1173, 1051, 3105, 3588, 7305, 8638, 3984, 51237, 51517, 8519","1480","430","8403","1.4920474544311755","0.03411027647616993","0.011487174466706034","1.1457915234748044"
"GOTERM_BP_FAT","GO:0002274~myeloid leukocyte activation","38","2.2287390029325516","6.154500662710377E-6","5580, 5880, 6850, 4495, 4055, 5663, 29108, 7040, 8692, 148022, 2207, 1435, 3937, 10538, 2268, 10077, 6688, 55509, 27040, 4067, 22904, 5971, 23210, 2242, 1524, 3566, 566, 201294, 942, 22918, 7305, 6810, 6556, 50487, 5724, 6813, 284021, 11314","1480","103","8403","2.0946864340068223","0.047182069555827266","0.011487174466706034","1.1457915234748044"
"GOTERM_BP_FAT","GO:0045055~regulated exocytosis","50","2.932551319648094","7.314807989496964E-6","9342, 5660, 5265, 11261, 5663, 7040, 3959, 2268, 1893, 126567, 3674, 5413, 84283, 27040, 5552, 4067, 11031, 2242, 3055, 9230, 7094, 3566, 201294, 50487, 967, 805, 928, 11314, 5880, 6850, 8676, 2207, 80223, 375, 1675, 26056, 7414, 6647, 6804, 51706, 7277, 23557, 23513, 80331, 1521, 6810, 5768, 5724, 6813, 284021","1480","152","8403","1.8676653627311524","0.0558246681924458","0.011487174466706034","1.1457915234748044"
"GOTERM_CC_FAT","GO:0005773~vacuole","190","11.143695014662756","1.0002573393396803E-5","9342, 5660, 8650, 9744, 5663, 3122, 1186, 23324, 8372, 55041, 79412, 79411, 23163, 10935, 27243, 10938, 55048, 3113, 2783, 84286, 128866, 911, 65082, 912, 55207, 5899, 4689, 6503, 84283, 10652, 5538, 9476, 9114, 7178, 5552, 4067, 729991, 3134, 28988, 3133, 126321, 1471, 9230, 57192, 51092, 27131, 138050, 79887, 84313, 51374, 84557, 201294, 89845, 79803, 527, 10266, 1509, 2837, 10542, 2319, 7187, 4077, 2210, 100302736, 389541, 29887, 54492, 28956, 148022, 51382, 57403, 375, 410, 533, 1234, 535, 221472, 3135, 81631, 142678, 8943, 6647, 9516, 66005, 25851, 23673, 57132, 220002, 23557, 55630, 10404, 80772, 81622, 653361, 55111, 1521, 1520, 29895, 23274, 57533, 9528, 6810, 3784, 10241, 3665, 309, 4878, 6813, 285195, 284021, 1889, 91056, 6036, 7124, 11021, 5861, 64114, 8291, 8692, 6272, 29100, 1777, 1535, 2348, 2588, 950, 29984, 1497, 55004, 4125, 112770, 7879, 27040, 6948, 53, 7375, 5594, 11031, 353376, 3055, 161, 29916, 124460, 9550, 83547, 51296, 10109, 1785, 566, 150368, 2475, 50487, 6556, 967, 8218, 968, 8078, 53917, 643246, 5245, 114885, 2647, 80223, 10437, 768239, 26056, 30846, 51622, 4668, 10312, 2805, 5119, 5879, 7430, 4043, 8766, 11252, 2782, 1173, 414918, 101, 80331, 344, 55315, 3105, 26100, 1201, 89944, 196463, 8878","1380","805","7744","1.324475650373571","0.00951693259681241","0.001245935845354301","0.12133538410301822"
"GOTERM_CC_FAT","GO:1903561~extracellular vesicle","362","21.2316715542522","1.0005515668782558E-5","11060, 5265, 10095, 8655, 7322, 10094, 10097, 4179, 230, 127262, 6590, 54472, 2787, 355, 10539, 2783, 55207, 51645, 10652, 7332, 7453, 6122, 9513, 4067, 7335, 28988, 1472, 1471, 2678, 23171, 84313, 1465, 84433, 4059, 805, 2319, 928, 4077, 10072, 100302736, 339123, 339487, 64855, 29926, 28956, 10755, 57403, 375, 80781, 498, 2203, 1476, 930, 10519, 6129, 5834, 5714, 3418, 939, 91663, 8566, 66005, 56681, 10404, 10525, 55233, 151835, 2215, 2214, 152007, 10409, 942, 51673, 6810, 9528, 9526, 945, 5725, 6813, 706, 4637, 58509, 5184, 9540, 6275, 11140, 6036, 11261, 6277, 8337, 6398, 5861, 11021, 3684, 6037, 116844, 391, 392, 83706, 79575, 396, 392617, 2348, 2588, 950, 388588, 951, 126402, 1497, 1013, 55004, 832, 3674, 3795, 5973, 53, 6948, 9551, 5510, 9550, 6282, 5742, 50488, 10068, 112483, 967, 8218, 10980, 7264, 7263, 127281, 5880, 374882, 113675, 10273, 292, 6050, 55020, 84817, 5519, 83854, 54732, 80347, 1398, 140576, 22808, 976, 71, 4668, 5757, 2805, 51228, 5879, 6727, 7277, 6187, 22948, 11252, 1173, 83716, 5092, 145482, 2811, 2810, 80331, 3105, 3588, 80336, 221143, 51596, 54504, 196463, 989, 5768, 1727, 1605, 1603, 7827, 7167, 5660, 7045, 10493, 3122, 191, 23564, 23324, 3913, 10935, 2268, 51121, 27243, 10938, 55048, 83874, 8802, 128866, 10131, 55845, 637, 5777, 6866, 5899, 2947, 5538, 8804, 3911, 7297, 9476, 9114, 7178, 3133, 2286, 43849, 9230, 2950, 402, 403, 6513, 527, 1509, 5306, 8815, 10269, 9368, 27348, 3385, 3384, 51382, 410, 535, 55506, 5315, 6647, 6888, 6528, 10476, 29085, 8288, 7077, 51706, 728441, 4482, 5571, 8721, 4363, 5695, 5211, 4245, 1891, 23673, 57132, 23433, 79025, 55630, 10007, 3029, 79701, 5566, 5688, 56729, 307, 11212, 11332, 309, 5329, 10487, 1889, 50628, 5580, 23406, 6794, 5223, 64114, 8291, 126014, 3042, 25824, 1777, 3958, 3959, 1774, 1893, 435, 1892, 4125, 317, 5216, 7879, 439, 5339, 3955, 3956, 8607, 4140, 5594, 5110, 7531, 8741, 27335, 55890, 23654, 93100, 7094, 51294, 29992, 30851, 10109, 10903, 1785, 566, 387522, 327, 5226, 375791, 5106, 7408, 7529, 79729, 1428, 11314, 2879, 9289, 9961, 373156, 5245, 2771, 59342, 79073, 51181, 2647, 4707, 1435, 3612, 1434, 1675, 1312, 5236, 30846, 340024, 7414, 5479, 51504, 5119, 170384, 7430, 8766, 5499, 2782, 57175, 581, 23513, 10327, 56886, 221, 84418, 344, 2896, 55313, 2530, 8878, 4832, 9967","1380","1686","7744","1.2048618632557981","0.009519718666697097","0.001245935845354301","0.12133538410301822"
"GOTERM_CC_FAT","GO:0043230~extracellular organelle","362","21.2316715542522","1.0005515668782558E-5","11060, 5265, 10095, 8655, 7322, 10094, 10097, 4179, 230, 127262, 6590, 54472, 2787, 355, 10539, 2783, 55207, 51645, 10652, 7332, 7453, 6122, 9513, 4067, 7335, 28988, 1472, 1471, 2678, 23171, 84313, 1465, 84433, 4059, 805, 2319, 928, 4077, 10072, 100302736, 339123, 339487, 64855, 29926, 28956, 10755, 57403, 375, 80781, 498, 2203, 1476, 930, 10519, 6129, 5834, 5714, 3418, 939, 91663, 8566, 66005, 56681, 10404, 10525, 55233, 151835, 2215, 2214, 152007, 10409, 942, 51673, 6810, 9528, 9526, 945, 5725, 6813, 706, 4637, 58509, 5184, 9540, 6275, 11140, 6036, 11261, 6277, 8337, 6398, 5861, 11021, 3684, 6037, 116844, 391, 392, 83706, 79575, 396, 392617, 2348, 2588, 950, 388588, 951, 126402, 1497, 1013, 55004, 832, 3674, 3795, 5973, 53, 6948, 9551, 5510, 9550, 6282, 5742, 50488, 10068, 112483, 967, 8218, 10980, 7264, 7263, 127281, 5880, 374882, 113675, 10273, 292, 6050, 55020, 84817, 5519, 83854, 54732, 80347, 1398, 140576, 22808, 976, 71, 4668, 5757, 2805, 51228, 5879, 6727, 7277, 6187, 22948, 11252, 1173, 83716, 5092, 145482, 2811, 2810, 80331, 3105, 3588, 80336, 221143, 51596, 54504, 196463, 989, 5768, 1727, 1605, 1603, 7827, 7167, 5660, 7045, 10493, 3122, 191, 23564, 23324, 3913, 10935, 2268, 51121, 27243, 10938, 55048, 83874, 8802, 128866, 10131, 55845, 637, 5777, 6866, 5899, 2947, 5538, 8804, 3911, 7297, 9476, 9114, 7178, 3133, 2286, 43849, 9230, 2950, 402, 403, 6513, 527, 1509, 5306, 8815, 10269, 9368, 27348, 3385, 3384, 51382, 410, 535, 55506, 5315, 6647, 6888, 6528, 10476, 29085, 8288, 7077, 51706, 728441, 4482, 5571, 8721, 4363, 5695, 5211, 4245, 1891, 23673, 57132, 23433, 79025, 55630, 10007, 3029, 79701, 5566, 5688, 56729, 307, 11212, 11332, 309, 5329, 10487, 1889, 50628, 5580, 23406, 6794, 5223, 64114, 8291, 126014, 3042, 25824, 1777, 3958, 3959, 1774, 1893, 435, 1892, 4125, 317, 5216, 7879, 439, 5339, 3955, 3956, 8607, 4140, 5594, 5110, 7531, 8741, 27335, 55890, 23654, 93100, 7094, 51294, 29992, 30851, 10109, 10903, 1785, 566, 387522, 327, 5226, 375791, 5106, 7408, 7529, 79729, 1428, 11314, 2879, 9289, 9961, 373156, 5245, 2771, 59342, 79073, 51181, 2647, 4707, 1435, 3612, 1434, 1675, 1312, 5236, 30846, 340024, 7414, 5479, 51504, 5119, 170384, 7430, 8766, 5499, 2782, 57175, 581, 23513, 10327, 56886, 221, 84418, 344, 2896, 55313, 2530, 8878, 4832, 9967","1380","1686","7744","1.2048618632557981","0.009519718666697097","0.001245935845354301","0.12133538410301822"
"GOTERM_CC_FAT","GO:0012506~vesicle membrane","81","4.750733137829912","1.0181168602049175E-5","29907, 9463, 4179, 8291, 23166, 3122, 84519, 79058, 1535, 2348, 1212, 3113, 3674, 51128, 7879, 10652, 57706, 9114, 7531, 6720, 11031, 3134, 388662, 28988, 3133, 9230, 161, 55890, 57030, 83547, 27131, 11316, 54760, 10227, 3601, 1785, 566, 6556, 527, 967, 8218, 7529, 2319, 27092, 928, 7186, 5880, 22818, 2210, 100302736, 3460, 57085, 147007, 80223, 10755, 57403, 26056, 533, 535, 3135, 10959, 54812, 10312, 55707, 6804, 9718, 51706, 8766, 8884, 11252, 23312, 1173, 23557, 25977, 80331, 101, 2810, 3105, 3784, 307, 6813","1380","286","7744","1.5892976588628762","0.009686031994009303","0.001245935845354301","0.12133538410301822"
"GOTERM_CC_FAT","GO:0070062~extracellular exosome","361","21.173020527859236","1.0426241383718E-5","11060, 5265, 10095, 8655, 7322, 10094, 10097, 4179, 230, 127262, 6590, 54472, 2787, 355, 10539, 2783, 55207, 51645, 10652, 7332, 7453, 6122, 9513, 4067, 7335, 28988, 1472, 1471, 2678, 23171, 84313, 1465, 84433, 4059, 805, 2319, 928, 4077, 10072, 100302736, 339123, 339487, 64855, 29926, 28956, 10755, 57403, 375, 80781, 498, 2203, 1476, 930, 10519, 6129, 5834, 5714, 3418, 939, 91663, 8566, 66005, 56681, 10404, 10525, 55233, 151835, 2215, 2214, 152007, 10409, 942, 51673, 6810, 9528, 9526, 945, 5725, 6813, 706, 4637, 58509, 5184, 9540, 6275, 11140, 6036, 11261, 6277, 8337, 6398, 5861, 11021, 3684, 6037, 116844, 391, 392, 83706, 79575, 396, 392617, 2348, 2588, 950, 388588, 951, 126402, 1497, 1013, 55004, 832, 3674, 3795, 5973, 53, 6948, 9551, 5510, 9550, 6282, 5742, 50488, 10068, 112483, 967, 8218, 10980, 7264, 7263, 127281, 5880, 374882, 113675, 10273, 292, 6050, 55020, 84817, 5519, 83854, 54732, 80347, 1398, 140576, 22808, 976, 71, 4668, 5757, 2805, 51228, 5879, 6727, 7277, 6187, 22948, 11252, 1173, 83716, 5092, 145482, 2811, 2810, 80331, 3105, 3588, 80336, 221143, 51596, 54504, 196463, 989, 5768, 1727, 1605, 1603, 7827, 7167, 5660, 7045, 10493, 3122, 191, 23564, 23324, 3913, 10935, 2268, 51121, 27243, 10938, 55048, 83874, 8802, 128866, 10131, 55845, 637, 5777, 6866, 5899, 2947, 5538, 8804, 3911, 7297, 9476, 9114, 7178, 3133, 2286, 43849, 9230, 2950, 402, 403, 6513, 527, 1509, 5306, 8815, 10269, 9368, 27348, 3385, 3384, 51382, 410, 535, 55506, 5315, 6647, 6888, 6528, 10476, 29085, 8288, 7077, 51706, 728441, 4482, 5571, 8721, 4363, 5695, 5211, 4245, 1891, 23673, 57132, 23433, 79025, 55630, 10007, 3029, 79701, 5566, 5688, 56729, 307, 11212, 11332, 309, 5329, 10487, 1889, 50628, 5580, 23406, 6794, 5223, 64114, 8291, 126014, 3042, 25824, 1777, 3958, 3959, 1774, 1893, 435, 1892, 4125, 317, 5216, 7879, 439, 5339, 3956, 8607, 4140, 5594, 5110, 7531, 8741, 27335, 55890, 23654, 93100, 7094, 51294, 29992, 30851, 10109, 10903, 1785, 566, 387522, 327, 5226, 375791, 5106, 7408, 7529, 79729, 1428, 11314, 2879, 9289, 9961, 373156, 5245, 2771, 59342, 79073, 51181, 2647, 4707, 1435, 3612, 1434, 1675, 1312, 5236, 30846, 340024, 7414, 5479, 51504, 5119, 170384, 7430, 8766, 5499, 2782, 57175, 581, 23513, 10327, 56886, 221, 84418, 344, 2896, 55313, 2530, 8878, 4832, 9967","1380","1682","7744","1.2043909079942787","0.009918027449174138","0.001245935845354301","0.12133538410301822"
"GOTERM_BP_FAT","GO:0009607~response to biotic stimulus","125","7.331378299120235","1.2192711695475205E-5","8772, 9466, 4055, 23166, 7040, 8372, 79132, 6590, 10538, 355, 10935, 2268, 57103, 84166, 912, 4600, 10533, 10379, 919, 7178, 4064, 4067, 3133, 60489, 2950, 201294, 283234, 10542, 6915, 8815, 7187, 11040, 100302736, 148022, 2207, 375, 2962, 57003, 1234, 54499, 10077, 9636, 9516, 64170, 55509, 939, 51428, 8288, 22904, 3551, 54145, 81622, 1524, 942, 10241, 3665, 8718, 5724, 11334, 706, 3669, 58509, 5580, 23406, 7124, 5861, 6037, 29108, 8692, 1535, 3437, 10859, 317, 5976, 5594, 7133, 5199, 353376, 200315, 1671, 126520, 8061, 64127, 3055, 200316, 161, 4938, 566, 3566, 140564, 842, 6556, 10068, 3687, 5106, 728, 10392, 6850, 10270, 3460, 84818, 54210, 3459, 1312, 2643, 578, 57048, 56915, 7538, 55829, 5879, 1439, 5914, 25939, 22948, 128488, 7157, 3594, 1173, 1051, 3105, 3588, 8638, 10288, 8519","1480","496","8403","1.4308726569311248","0.0913087928938594","0.01595619537214522","1.5915552999826967"
"GOTERM_CC_FAT","GO:0005576~extracellular region","461","27.038123167155426","1.2444857389227097E-5","91775, 22994, 79650, 5818, 54472, 79411, 2787, 10539, 2783, 55207, 10653, 10652, 170680, 1472, 1471, 2678, 79887, 1465, 805, 2319, 928, 22856, 339123, 100302736, 339366, 339487, 57403, 10755, 80781, 2203, 1476, 930, 10519, 5834, 5714, 3418, 6804, 939, 91663, 66005, 56681, 10404, 10525, 54145, 55233, 151835, 2215, 2214, 10409, 942, 6810, 945, 5725, 6813, 706, 4878, 58509, 4637, 5861, 3684, 29108, 116844, 339105, 83706, 79575, 392617, 2348, 388588, 2588, 10859, 950, 951, 126402, 1497, 1013, 2101, 55004, 832, 3674, 3795, 5973, 55009, 6948, 5510, 3566, 146547, 10509, 5742, 643866, 112483, 967, 10980, 5880, 113675, 2251, 55020, 84817, 5519, 83854, 80347, 1398, 22808, 976, 978, 4668, 5757, 5879, 6727, 22948, 1173, 83716, 145482, 80331, 3105, 80336, 3588, 989, 5768, 7827, 5660, 10493, 1066, 2155, 3122, 23564, 23324, 245812, 2268, 51121, 8802, 10011, 128866, 10131, 55845, 637, 5777, 6866, 5899, 4327, 5538, 8804, 5552, 3133, 2286, 64207, 54760, 402, 403, 6513, 527, 5306, 8815, 10269, 3385, 64218, 3384, 51382, 410, 23780, 535, 55506, 5315, 6647, 6888, 6528, 10476, 29085, 4482, 5571, 4242, 4363, 8721, 5211, 5695, 4245, 23673, 23312, 23433, 55630, 256933, 10007, 3029, 79701, 5566, 56729, 5688, 307, 158062, 11212, 11332, 309, 8718, 5329, 10487, 5580, 23406, 6794, 5223, 64114, 81926, 126014, 3042, 25824, 147111, 51162, 435, 4125, 317, 5216, 439, 7879, 5339, 8607, 4140, 6320, 5594, 5110, 7531, 8741, 8742, 23654, 55890, 51294, 10109, 566, 327, 5226, 5106, 7408, 7529, 79729, 11314, 9961, 89790, 5245, 253461, 51181, 10437, 79630, 54210, 5236, 7414, 5479, 5119, 170384, 7430, 4043, 8766, 5499, 581, 23513, 51192, 10327, 221, 56886, 344, 346, 55313, 8878, 9967, 11060, 5265, 8655, 10095, 7322, 10094, 10097, 4179, 57186, 230, 127262, 6590, 4050, 355, 51645, 7332, 7453, 6122, 9513, 4067, 7335, 28988, 240, 113091, 23171, 84313, 84433, 54923, 4059, 4077, 10072, 64855, 29926, 28956, 375, 498, 9636, 6129, 8566, 152007, 51673, 9528, 9526, 55911, 5184, 9540, 6275, 11140, 6036, 11261, 6277, 8337, 6398, 7124, 11021, 7127, 8214, 6037, 391, 392, 396, 51567, 11027, 53, 116173, 9551, 7133, 5199, 9550, 6282, 50488, 50487, 10068, 8218, 7264, 7263, 127281, 374882, 407977, 10273, 292, 6050, 768239, 54732, 54973, 140576, 71, 55829, 2805, 51228, 374875, 9212, 7277, 6187, 128488, 11252, 5092, 2811, 2810, 221143, 51596, 89944, 54504, 196463, 10288, 51237, 1727, 1605, 54507, 1603, 7167, 7045, 191, 8372, 7040, 3913, 79258, 10935, 27243, 10938, 55048, 83874, 2947, 3911, 7297, 9476, 9235, 9114, 7178, 43849, 9230, 2950, 1509, 51816, 9368, 27348, 389812, 80263, 8288, 51706, 7077, 728441, 1891, 57132, 79025, 1521, 1520, 1408, 1889, 50628, 8291, 57143, 84519, 79174, 1777, 3958, 3959, 1774, 1893, 1892, 3955, 3956, 1671, 27335, 93100, 7094, 29992, 30851, 4938, 3601, 10903, 1785, 387522, 401115, 375791, 1428, 2879, 9289, 96764, 373156, 2771, 59342, 79073, 2647, 1435, 4707, 1434, 3612, 1312, 1675, 145864, 30846, 340024, 51504, 2782, 57175, 1325, 84418, 2896, 2530, 4832","1380","2217","7744","1.1668673556771456","0.011826863974650936","0.001321920407122345","0.12873513588189364"
"KEGG_PATHWAY","hsa04380:Osteoclast differentiation","35","2.0527859237536656","1.96234113180143E-5","7186, 6850, 7124, 4772, 4773, 126014, 7040, 3460, 1535, 3459, 1435, 3937, 10859, 6688, 11025, 11024, 4689, 11027, 5879, 10379, 7297, 5296, 5594, 5971, 3551, 8061, 23533, 79168, 653361, 2215, 2214, 7305, 5601, 10288, 8878","675","93","3678","2.0506571087216248","0.005596630885777221","0.005631919048270104","0.5612295636952089"
"GOTERM_BP_FAT","GO:0006952~defense response","189","11.085043988269796","2.0837024367910346E-5","8772, 9466, 5265, 4055, 7322, 4179, 23166, 3122, 191, 7040, 8372, 81603, 23569, 79132, 6590, 10538, 355, 54472, 2268, 3113, 84166, 912, 5777, 4600, 11343, 10533, 10379, 7297, 9235, 919, 4064, 4067, 7335, 3134, 3133, 1230, 1471, 240, 241, 2678, 60489, 2950, 84433, 201294, 283234, 7726, 6915, 2319, 7187, 7341, 8711, 6774, 2210, 100302736, 3385, 3384, 29927, 148022, 2207, 55223, 375, 1234, 930, 23780, 3135, 10077, 10871, 9636, 4502, 5714, 64170, 939, 51428, 91662, 8288, 5695, 22904, 5971, 66005, 3430, 3551, 9093, 54145, 81622, 1524, 653361, 124599, 1520, 942, 5566, 10241, 5688, 3665, 8718, 5724, 10367, 11334, 3669, 58509, 5580, 23406, 11140, 7124, 5861, 3684, 6037, 29108, 63940, 23521, 8692, 25824, 3958, 1535, 3437, 3959, 26471, 10859, 1893, 55527, 11025, 11024, 11027, 27040, 719, 9034, 7133, 5199, 5871, 9314, 5598, 353376, 200315, 1671, 126520, 8061, 64127, 2242, 3055, 200316, 161, 10866, 4938, 51295, 566, 387522, 3566, 140564, 5742, 6556, 3687, 51734, 728, 89122, 7409, 10392, 6850, 10270, 5245, 3460, 84818, 10437, 54210, 3459, 1435, 2643, 1675, 56915, 976, 404734, 7538, 55829, 10312, 150372, 5879, 25939, 128488, 1054, 9051, 3594, 1173, 1051, 2537, 101, 3105, 3588, 7305, 8638, 10288, 8519","1480","817","8403","1.3134465248602336","0.15094800949277842","0.02337318790526172","2.3313653549924833"
"GOTERM_CC_FAT","GO:0044421~extracellular region part","421","24.69208211143695","2.9766458186107076E-5","22994, 79650, 54472, 2787, 10539, 2783, 55207, 10652, 1472, 1471, 2678, 79887, 1465, 805, 2319, 928, 339123, 100302736, 339366, 339487, 57403, 10755, 80781, 2203, 1476, 930, 10519, 5834, 5714, 3418, 939, 91663, 66005, 56681, 10404, 10525, 54145, 55233, 151835, 2215, 2214, 10409, 942, 6810, 945, 5725, 6813, 706, 4878, 58509, 4637, 5861, 3684, 116844, 83706, 79575, 392617, 2348, 388588, 2588, 950, 951, 126402, 1497, 1013, 2101, 55004, 832, 3674, 3795, 5973, 6948, 5510, 3566, 146547, 10509, 5742, 643866, 112483, 967, 10980, 5880, 113675, 2251, 55020, 84817, 5519, 83854, 80347, 1398, 22808, 976, 4668, 5757, 5879, 6727, 22948, 1173, 83716, 145482, 80331, 3105, 80336, 3588, 989, 5768, 7827, 5660, 10493, 1066, 2155, 3122, 23564, 23324, 2268, 51121, 8802, 10011, 128866, 10131, 55845, 637, 5777, 6866, 5899, 4327, 5538, 8804, 5552, 3133, 2286, 64207, 54760, 402, 403, 6513, 527, 5306, 8815, 10269, 3385, 64218, 3384, 51382, 410, 535, 55506, 5315, 6647, 6888, 6528, 10476, 29085, 4482, 5571, 4242, 4363, 8721, 5211, 5695, 4245, 23673, 23312, 23433, 55630, 10007, 3029, 79701, 5566, 56729, 5688, 307, 11212, 11332, 309, 5329, 10487, 5580, 23406, 6794, 5223, 64114, 126014, 3042, 25824, 51162, 435, 4125, 317, 5216, 439, 7879, 5339, 8607, 4140, 6320, 5594, 5110, 7531, 8741, 8742, 23654, 55890, 51294, 10109, 566, 327, 5226, 5106, 7408, 7529, 79729, 11314, 9961, 5245, 253461, 51181, 5236, 7414, 5479, 5119, 170384, 7430, 8766, 5499, 581, 23513, 51192, 10327, 221, 56886, 344, 346, 55313, 8878, 9967, 11060, 5265, 8655, 10095, 7322, 10094, 10097, 4179, 57186, 230, 127262, 6590, 4050, 355, 51645, 7332, 7453, 6122, 9513, 4067, 7335, 28988, 240, 23171, 84313, 84433, 54923, 4059, 4077, 10072, 64855, 29926, 28956, 375, 498, 6129, 8566, 152007, 51673, 9528, 9526, 55911, 5184, 9540, 6275, 11140, 6036, 11261, 6277, 8337, 6398, 7124, 11021, 7127, 8214, 6037, 391, 392, 396, 51567, 53, 116173, 9551, 5199, 9550, 6282, 50488, 50487, 10068, 8218, 7264, 7263, 127281, 374882, 407977, 10273, 292, 6050, 768239, 54732, 54973, 140576, 71, 55829, 2805, 51228, 9212, 7277, 6187, 11252, 5092, 2811, 2810, 221143, 51596, 54504, 196463, 10288, 1727, 1605, 54507, 1603, 7167, 7045, 191, 7040, 3913, 10935, 27243, 10938, 55048, 83874, 2947, 3911, 7297, 9476, 9235, 9114, 7178, 43849, 9230, 2950, 1509, 51816, 9368, 27348, 80263, 8288, 51706, 7077, 728441, 1891, 57132, 79025, 1521, 1520, 1889, 50628, 8291, 79174, 1777, 3958, 3959, 1774, 1893, 1892, 3955, 3956, 1671, 27335, 93100, 7094, 29992, 30851, 3601, 10903, 1785, 387522, 375791, 1428, 2879, 9289, 96764, 373156, 2771, 59342, 79073, 2647, 1435, 4707, 1434, 3612, 1312, 1675, 145864, 30846, 340024, 51504, 2782, 57175, 1325, 84418, 2896, 2530, 4832","1380","2019","7744","1.1701243979298117","0.02805606629850521","0.002845673402591836","0.27712572571265687"
"GOTERM_BP_FAT","GO:0051707~response to other organism","118","6.920821114369502","3.242188735362941E-5","8772, 9466, 4055, 23166, 7040, 8372, 79132, 6590, 10538, 355, 10935, 2268, 84166, 912, 4600, 10533, 10379, 919, 7178, 4064, 4067, 3133, 60489, 2950, 201294, 283234, 10542, 6915, 8815, 11040, 100302736, 148022, 2207, 375, 2962, 1234, 10077, 9636, 9516, 64170, 55509, 939, 51428, 8288, 22904, 3551, 54145, 81622, 1524, 942, 10241, 3665, 8718, 5724, 11334, 706, 3669, 58509, 5580, 23406, 7124, 5861, 6037, 29108, 8692, 1535, 3437, 10859, 5976, 5594, 7133, 5199, 353376, 200315, 1671, 8061, 64127, 3055, 200316, 161, 4938, 566, 3566, 140564, 842, 6556, 10068, 3687, 5106, 728, 10392, 6850, 10270, 3460, 84818, 54210, 3459, 1312, 2643, 578, 57048, 56915, 7538, 55829, 5879, 1439, 5914, 25939, 22948, 128488, 3594, 1173, 1051, 3105, 3588, 8638, 10288, 8519","1480","472","8403","1.4194256756756758","0.2247837132840832","0.028286295500077573","2.8214246861513947"
"GOTERM_BP_FAT","GO:0043207~response to external biotic stimulus","118","6.920821114369502","3.242188735362941E-5","8772, 9466, 4055, 23166, 7040, 8372, 79132, 6590, 10538, 355, 10935, 2268, 84166, 912, 4600, 10533, 10379, 919, 7178, 4064, 4067, 3133, 60489, 2950, 201294, 283234, 10542, 6915, 8815, 11040, 100302736, 148022, 2207, 375, 2962, 1234, 10077, 9636, 9516, 64170, 55509, 939, 51428, 8288, 22904, 3551, 54145, 81622, 1524, 942, 10241, 3665, 8718, 5724, 11334, 706, 3669, 58509, 5580, 23406, 7124, 5861, 6037, 29108, 8692, 1535, 3437, 10859, 5976, 5594, 7133, 5199, 353376, 200315, 1671, 8061, 64127, 3055, 200316, 161, 4938, 566, 3566, 140564, 842, 6556, 10068, 3687, 5106, 728, 10392, 6850, 10270, 3460, 84818, 54210, 3459, 1312, 2643, 578, 57048, 56915, 7538, 55829, 5879, 1439, 5914, 25939, 22948, 128488, 3594, 1173, 1051, 3105, 3588, 8638, 10288, 8519","1480","472","8403","1.4194256756756758","0.2247837132840832","0.028286295500077573","2.8214246861513947"
"GOTERM_CC_FAT","GO:0030659~cytoplasmic vesicle membrane","76","4.457478005865103","3.293970092550386E-5","29907, 9463, 4179, 8291, 23166, 3122, 84519, 1535, 2348, 1212, 3113, 3674, 51128, 7879, 10652, 57706, 9114, 7531, 6720, 11031, 3134, 388662, 28988, 3133, 9230, 161, 55890, 57030, 83547, 27131, 11316, 54760, 10227, 3601, 1785, 566, 6556, 527, 967, 8218, 7529, 2319, 27092, 928, 5880, 22818, 2210, 100302736, 3460, 57085, 147007, 80223, 57403, 26056, 533, 535, 3135, 10959, 54812, 10312, 55707, 6804, 9718, 51706, 8766, 11252, 23312, 1173, 23557, 25977, 80331, 101, 2810, 3105, 3784, 6813","1380","272","7744","1.5679454390451832","0.031000199271212003","0.002862759462252881","0.27878965056040084"
"GOTERM_BP_FAT","GO:0050776~regulation of immune response","131","7.683284457478005","4.7557648682062335E-5","8772, 9466, 10095, 10094, 7322, 5663, 10097, 4179, 3122, 7040, 79132, 2302, 2268, 1178, 3113, 84166, 911, 55845, 912, 5777, 915, 7297, 919, 4064, 4067, 7335, 3134, 3133, 84433, 201294, 54923, 805, 2319, 7187, 7341, 7186, 2210, 100302736, 3385, 3384, 148022, 2207, 3937, 930, 3135, 10871, 5714, 29085, 64170, 5296, 5695, 5971, 3551, 9093, 81622, 2214, 124599, 1520, 942, 6810, 5566, 5688, 3665, 945, 5601, 5724, 6813, 58509, 5580, 11140, 6794, 7124, 4772, 3684, 4773, 126014, 29108, 8174, 3958, 1535, 10859, 1893, 11024, 5338, 120425, 27040, 719, 5594, 5199, 7410, 8741, 353376, 64127, 2242, 3055, 23411, 10109, 387522, 3566, 6556, 728, 11314, 7409, 5880, 10392, 6850, 5245, 3460, 54210, 3459, 1675, 1398, 71, 55829, 150372, 5879, 5914, 7430, 25939, 3594, 581, 101, 3105, 27036, 79865, 146722, 7305, 10288, 3984, 51517, 8519","1480","539","8403","1.3799240334954619","0.31166462493554825","0.03734226574515535","3.724715044779122"
"GOTERM_CC_FAT","GO:0044433~cytoplasmic vesicle part","86","5.043988269794721","6.450595830800972E-5","29907, 9463, 5265, 4179, 8291, 23166, 3122, 7040, 84519, 1535, 2348, 3959, 1212, 1893, 3113, 3674, 51128, 7879, 10652, 57706, 9114, 5552, 7531, 6720, 11031, 3134, 388662, 28988, 3133, 9230, 161, 55890, 57030, 83547, 27131, 11316, 54760, 10227, 3601, 1785, 566, 6556, 527, 967, 8218, 7529, 2319, 27092, 928, 5880, 22818, 2210, 100302736, 3460, 57085, 147007, 80223, 57403, 1675, 26056, 533, 535, 3135, 10959, 54812, 10312, 55707, 6804, 9718, 51706, 8766, 11252, 23433, 23312, 1173, 23557, 25977, 10525, 80331, 101, 2810, 3105, 1521, 3784, 5768, 6813","1380","323","7744","1.4941086732175708","0.05980660469637422","0.005029933775696187","0.48983978505995296"
"GOTERM_CC_FAT","GO:0016023~cytoplasmic, membrane-bounded vesicle","156","9.149560117302052","6.839868105026197E-5","9463, 8650, 5265, 4179, 23166, 3122, 191, 388552, 7040, 22994, 113419, 127262, 1212, 10938, 3113, 84446, 5413, 65082, 51128, 4689, 10652, 5538, 10897, 9476, 9114, 5552, 3134, 1198, 388662, 28988, 3133, 9230, 27131, 54760, 201294, 6513, 22918, 83464, 527, 1509, 6915, 2319, 27092, 928, 8676, 2210, 100302736, 130612, 23149, 57085, 10755, 57403, 375, 80023, 410, 533, 535, 3135, 54812, 6647, 79958, 6804, 51706, 23673, 23312, 23433, 23557, 25977, 10525, 55630, 81622, 653361, 1521, 257106, 55357, 51399, 6810, 5566, 3784, 11057, 309, 6813, 1889, 29907, 11261, 11021, 5861, 90522, 8291, 84519, 8692, 6272, 1535, 2348, 3959, 81892, 1893, 1497, 832, 54432, 3674, 7879, 57706, 7531, 6720, 11031, 2242, 3055, 55890, 161, 57030, 83547, 78992, 11316, 10227, 3601, 1785, 566, 150368, 84231, 6556, 146705, 967, 8218, 7529, 6836, 728, 5880, 6850, 22818, 3460, 147007, 80223, 83854, 59349, 1675, 26056, 54732, 10959, 5479, 10312, 55707, 5879, 9718, 8766, 11252, 1173, 83716, 79585, 101, 80331, 2810, 3105, 1201, 10287, 5768","1380","660","7744","1.326376811594203","0.06329921006593464","0.005029933775696187","0.48983978505995296"
"GOTERM_BP_FAT","GO:0002576~platelet degranulation","21","1.2316715542521994","7.904413566149304E-5","51706, 7277, 5660, 6850, 5265, 4067, 5552, 7040, 7094, 2207, 3959, 1675, 1521, 1893, 3674, 7414, 967, 6647, 5768, 805, 928","1480","48","8403","2.4839949324324326","0.4624632403745821","0.05642314120127667","5.627942459098304"
"GOTERM_BP_FAT","GO:0071294~cellular response to zinc ion","9","0.5278592375366569","9.01378835841396E-5","4493, 84329, 4494, 4495, 4496, 4501, 4502, 706, 142","1480","11","8403","4.645393120393121","0.5073147287743047","0.05898022182522202","5.882999201924845"
"GOTERM_BP_FAT","GO:0071345~cellular response to cytokine stimulus","103","6.041055718475073","9.963739403115237E-5","8772, 9466, 4055, 3122, 8372, 81603, 4050, 355, 3113, 997, 84166, 51763, 5777, 4600, 10379, 7297, 6122, 3134, 3133, 1230, 2950, 7726, 7187, 7341, 7186, 6774, 2210, 100302736, 55223, 1234, 10519, 3135, 4501, 9636, 6404, 4502, 5714, 939, 51428, 91662, 2180, 9530, 5695, 22904, 3430, 3551, 9093, 1524, 942, 5688, 6776, 3665, 10365, 8718, 5724, 2859, 3669, 58509, 8717, 5580, 11140, 7124, 29108, 23521, 8692, 1535, 3437, 1893, 5976, 9034, 5594, 7133, 8741, 8742, 353376, 3055, 23411, 4938, 3601, 3566, 10068, 5106, 407977, 6850, 5245, 3460, 84818, 84817, 10437, 3459, 1435, 7538, 1439, 10555, 25939, 3594, 1051, 2537, 2811, 3105, 3588, 8638, 8519","1480","411","8403","1.4228792661274412","0.5427346576182712","0.060180985994816034","6.002769769630657"
"GOTERM_BP_FAT","GO:0034097~response to cytokine","115","6.744868035190615","1.091558440467714E-4","8772, 9466, 4055, 3122, 8372, 81603, 4050, 355, 3113, 997, 84166, 51763, 5777, 4600, 10379, 7297, 6122, 3134, 3133, 1230, 2950, 7726, 7187, 7341, 7186, 6774, 2210, 100302736, 29927, 55223, 1234, 10519, 3135, 4501, 9636, 6404, 4502, 5714, 939, 51428, 91662, 2180, 7077, 9530, 5695, 22904, 5971, 3430, 3551, 9093, 1524, 942, 10241, 5688, 6776, 3665, 10365, 8718, 5724, 2859, 3669, 58509, 8717, 5580, 11140, 7124, 29108, 23521, 8692, 1535, 3437, 1893, 5976, 9034, 5594, 7133, 8741, 8742, 9314, 5598, 353376, 8061, 3055, 23411, 166, 4938, 3601, 3566, 6556, 10068, 5106, 5229, 407977, 6850, 5245, 3460, 84818, 84817, 10437, 3459, 1435, 2643, 7538, 1439, 5914, 10555, 25939, 3594, 1051, 2537, 2811, 3105, 3588, 8638, 8519","1480","470","8403","1.3892251293847038","0.5756716151504685","0.061220834818232074","6.106489789816526"
"GOTERM_BP_FAT","GO:0002431~Fc receptor mediated stimulatory signaling pathway","23","1.3489736070381233","1.3851696415889062E-4","5580, 919, 5296, 5594, 6850, 10095, 4067, 10094, 7410, 10097, 3055, 2207, 10109, 2214, 2268, 1398, 55845, 71, 3984, 5338, 5879, 51517, 7409","1480","57","8403","2.2910028449502136","0.6630595478363724","0.07250901350504062","7.232432421949541"
"GOTERM_CC_FAT","GO:0005774~vacuolar membrane","108","6.334310850439882","1.3905864750408085E-4","9342, 5660, 9744, 5663, 3122, 1186, 55041, 79412, 23163, 27243, 10938, 55048, 3113, 2783, 84286, 128866, 911, 65082, 912, 55207, 4689, 84283, 9114, 729991, 3134, 3133, 126321, 9230, 57192, 51092, 27131, 138050, 84313, 51374, 84557, 89845, 79803, 527, 10542, 2210, 100302736, 389541, 29887, 28956, 148022, 51382, 57403, 533, 535, 221472, 3135, 81631, 8943, 9516, 25851, 23673, 57132, 220002, 23557, 55630, 80772, 29895, 23274, 9528, 10241, 3665, 309, 285195, 1889, 91056, 11021, 64114, 6272, 950, 29984, 1497, 55004, 112770, 7879, 53, 353376, 161, 124460, 9550, 83547, 51296, 566, 2475, 6556, 967, 968, 643246, 114885, 2647, 26056, 30846, 51622, 10312, 5119, 5879, 8766, 11252, 2782, 1173, 80331, 55315, 3105, 1201","1380","434","7744","1.3964335804448007","0.1244905304073749","0.009495719072421522","0.9247400059021378"
"GOTERM_BP_FAT","GO:0034341~response to interferon-gamma","33","1.935483870967742","1.687499014444147E-4","5580, 7341, 11140, 2210, 3122, 23521, 81603, 3460, 29927, 10437, 55223, 3459, 2643, 3113, 3135, 84166, 4502, 10379, 3134, 3133, 3594, 3055, 9093, 4938, 3105, 942, 10241, 6556, 8638, 3665, 5724, 7726, 8519","1480","97","8403","1.9315895792699918","0.734278045763237","0.08281401413384652","8.2603076757041"
"GOTERM_BP_FAT","GO:0038094~Fc-gamma receptor signaling pathway","23","1.3489736070381233","1.8656858796346163E-4","5580, 919, 5296, 5594, 6850, 10095, 4067, 10094, 7410, 10097, 3055, 2207, 10109, 2214, 2268, 1398, 55845, 71, 3984, 5338, 5879, 51517, 7409","1480","58","8403","2.2515027958993477","0.7689820373872223","0.08617273839347651","8.595324593704891"
"GOTERM_CC_FAT","GO:0045335~phagocytic vesicle","26","1.5249266862170088","1.9771235833618097E-4","5880, 6850, 80223, 57403, 1535, 533, 535, 3135, 7879, 4689, 10312, 9114, 8766, 11031, 3134, 23673, 3133, 9230, 83547, 81622, 101, 653361, 3105, 1785, 6556, 527","1380","69","7744","2.1145137576139468","0.17223973549059468","0.012600867637959267","1.2271347040732299"
"GOTERM_CC_FAT","GO:0005887~integral component of plasma membrane","135","7.9178885630498534","2.4527721622318445E-4","9466, 11182, 9986, 4055, 5663, 4179, 23166, 3122, 5818, 355, 84329, 54472, 353174, 3113, 911, 7439, 912, 4689, 10652, 4064, 4067, 388662, 1230, 57192, 55851, 6513, 4059, 83464, 10266, 5029, 2837, 805, 6915, 124935, 27092, 928, 7187, 7341, 7186, 9123, 3385, 3384, 9121, 26539, 2207, 1234, 930, 10077, 11047, 10871, 6404, 6528, 6804, 939, 4363, 9415, 6543, 3551, 64748, 10008, 55630, 1524, 653361, 3784, 7106, 79948, 945, 8834, 8718, 5724, 2859, 5329, 284021, 7124, 3684, 8698, 1140, 1535, 2348, 951, 26476, 3674, 10296, 11025, 719, 23416, 9034, 7133, 8742, 55890, 23654, 29992, 51294, 4815, 3566, 6556, 3687, 967, 2914, 728, 9289, 654817, 654816, 407977, 5245, 113278, 292, 3460, 84818, 28232, 3459, 575, 2124, 10154, 976, 340024, 8869, 10312, 1439, 9056, 8402, 8884, 7434, 3594, 2812, 2811, 101, 3105, 27036, 3588, 7305, 10288, 11255, 50700, 7827","1380","572","7744","1.3244147157190636","0.2090446658082783","0.014655313669335271","1.4272068018986546"
"GOTERM_CC_FAT","GO:0098589~membrane region","56","3.2844574780058653","2.949347333259111E-4","8772, 7124, 11021, 5663, 4179, 8692, 6272, 355, 1212, 1013, 55004, 27040, 5538, 5594, 7133, 4067, 3055, 161, 1785, 84433, 6513, 10266, 1509, 8218, 10542, 2319, 9289, 7186, 9368, 2771, 389541, 23149, 28956, 5519, 3937, 30846, 7414, 150372, 55707, 91663, 7430, 79180, 11252, 3551, 23673, 23433, 1173, 25977, 10008, 1201, 5566, 3784, 10287, 1605, 8717, 7827","1380","198","7744","1.5871175523349434","0.24572570660364912","0.016585741474092412","1.6152013925083721"
"GOTERM_CC_FAT","GO:0098852~lytic vacuole membrane","60","3.519061583577713","3.819872797069526E-4","5660, 91056, 5663, 64114, 1186, 3122, 6272, 950, 1497, 3113, 55004, 2783, 112770, 84286, 912, 55207, 65082, 7879, 84283, 53, 9114, 729991, 126321, 51092, 161, 57192, 9550, 83547, 51296, 138050, 51374, 566, 2475, 89845, 79803, 527, 967, 968, 10542, 389541, 28956, 51382, 2647, 8943, 51622, 9516, 10312, 2782, 25851, 1173, 220002, 23557, 80331, 55315, 1201, 29895, 23274, 9528, 309, 1889","1380","218","7744","1.5444754686876745","0.30597660189385756","0.019219991547360354","1.8717376705640678"
"GOTERM_CC_FAT","GO:0005765~lysosomal membrane","60","3.519061583577713","3.819872797069526E-4","5660, 91056, 5663, 64114, 1186, 3122, 6272, 950, 1497, 3113, 55004, 2783, 112770, 84286, 912, 55207, 65082, 7879, 84283, 53, 9114, 729991, 126321, 51092, 161, 57192, 9550, 83547, 51296, 138050, 51374, 566, 2475, 89845, 79803, 527, 967, 968, 10542, 389541, 28956, 51382, 2647, 8943, 51622, 9516, 10312, 2782, 25851, 1173, 220002, 23557, 80331, 55315, 1201, 29895, 23274, 9528, 309, 1889","1380","218","7744","1.5444754686876745","0.30597660189385756","0.019219991547360354","1.8717376705640678"
"GOTERM_CC_FAT","GO:0031226~intrinsic component of plasma membrane","139","8.1524926686217","4.622278413486256E-4","9466, 11182, 9986, 4055, 5663, 4179, 23166, 3122, 5818, 355, 84329, 54472, 353174, 3113, 911, 7439, 912, 4689, 10652, 4064, 4067, 388662, 1230, 57192, 2678, 55851, 6513, 4059, 83464, 10266, 5029, 2837, 805, 6915, 124935, 27092, 928, 7187, 7341, 7186, 9123, 3385, 3384, 9121, 26539, 92086, 2207, 1234, 930, 10077, 11047, 10871, 6404, 6528, 6804, 939, 728441, 4363, 9415, 6543, 3551, 64748, 10008, 55630, 1524, 653361, 3784, 7106, 79948, 945, 8834, 8718, 5724, 2859, 5329, 284021, 7124, 3684, 8698, 1140, 8692, 1535, 2348, 951, 26476, 3674, 10296, 11025, 719, 23416, 9034, 7133, 8742, 55890, 23654, 29992, 51294, 4815, 3566, 6556, 3687, 967, 2914, 728, 9289, 654817, 654816, 407977, 5245, 113278, 292, 3460, 84818, 28232, 3459, 575, 2124, 10154, 976, 340024, 8869, 10312, 1439, 9056, 8402, 8884, 7434, 3594, 2812, 2811, 101, 3105, 27036, 3588, 7305, 10288, 11255, 50700, 7827","1380","600","7744","1.3000193236714976","0.3572452062643272","0.022094490816464304","2.1516706014778517"
"GOTERM_CC_FAT","GO:0044437~vacuolar part","119","6.979472140762463","5.038806443172625E-4","9342, 5660, 9744, 5663, 3122, 1186, 23324, 55041, 79412, 23163, 27243, 10938, 55048, 3113, 2783, 84286, 128866, 911, 65082, 912, 55207, 4689, 84283, 5538, 9476, 9114, 729991, 3134, 3133, 126321, 9230, 57192, 51092, 27131, 138050, 84313, 51374, 84557, 89845, 79803, 527, 1509, 10542, 2210, 100302736, 389541, 29887, 28956, 148022, 51382, 57403, 410, 533, 535, 221472, 3135, 81631, 8943, 9516, 25851, 23673, 57132, 220002, 23557, 55630, 80772, 1520, 29895, 23274, 9528, 10241, 3665, 309, 285195, 1889, 91056, 11021, 64114, 6272, 2588, 950, 29984, 1497, 55004, 4125, 112770, 7879, 6948, 53, 353376, 161, 124460, 9550, 83547, 51296, 566, 2475, 6556, 967, 968, 643246, 114885, 2647, 10437, 26056, 30846, 51622, 10312, 5119, 5879, 8766, 11252, 2782, 1173, 80331, 55315, 3105, 1201, 196463","1380","502","7744","1.3302384664241584","0.3823487485767195","0.022938566474633472","2.2338708564731973"
"GOTERM_CC_FAT","GO:0030670~phagocytic vesicle membrane","19","1.1143695014662758","7.085689528869615E-4","9114, 5880, 11031, 3134, 3133, 9230, 83547, 80223, 57403, 1535, 3105, 1785, 533, 535, 3135, 6556, 7879, 527, 10312","1380","47","7744","2.268516805427074","0.4921819281509636","0.030790541770906146","2.9985349778989145"
"GOTERM_CC_FAT","GO:0045121~membrane raft","44","2.5806451612903225","8.67717839989137E-4","8772, 9289, 7186, 7124, 9368, 5663, 2771, 389541, 8692, 28956, 5519, 3937, 355, 1013, 55004, 30846, 7414, 150372, 27040, 5538, 91663, 7430, 5594, 7133, 4067, 79180, 11252, 3551, 23673, 3055, 23433, 10008, 84433, 1201, 3784, 6513, 5566, 1509, 10287, 1605, 10542, 2319, 8717, 7827","1380","152","7744","1.624408848207475","0.5639063939637433","0.036066880653461524","3.512370908825594"
"GOTERM_CC_FAT","GO:0010008~endosome membrane","74","4.3401759530791795","9.438596167082085E-4","9744, 11021, 64114, 3122, 6272, 55041, 79412, 950, 29984, 23163, 10938, 27243, 55048, 3113, 55004, 911, 84286, 128866, 912, 55207, 65082, 7879, 4689, 9114, 3134, 353376, 3133, 9230, 161, 57192, 124460, 83547, 27131, 84313, 79803, 6556, 527, 967, 968, 10542, 2210, 389541, 114885, 100302736, 29887, 28956, 148022, 57403, 26056, 533, 535, 221472, 3135, 30846, 8943, 10312, 5119, 5879, 8766, 11252, 23673, 57132, 1173, 220002, 55630, 80772, 55315, 3105, 23274, 9528, 3665, 309, 285195, 1889","1380","291","7744","1.4270033368195625","0.594549262263173","0.03759707473221031","3.661388763147259"
"GOTERM_CC_FAT","GO:0098857~membrane microdomain","44","2.5806451612903225","0.0010039183530037518","8772, 9289, 7186, 7124, 9368, 5663, 2771, 389541, 8692, 28956, 5519, 3937, 355, 1013, 55004, 30846, 7414, 150372, 27040, 5538, 91663, 7430, 5594, 7133, 4067, 79180, 11252, 3551, 23673, 3055, 23433, 10008, 84433, 1201, 3784, 6513, 5566, 1509, 10287, 1605, 10542, 2319, 8717, 7827","1380","153","7744","1.6137917969120015","0.6171944118535938","0.03838983781886347","3.7385919465859714"
"GOTERM_CC_FAT","GO:0005768~endosome","123","7.2140762463343115","0.0011120756428785526","8650, 9744, 3122, 55041, 79412, 23163, 10935, 27243, 10938, 55048, 3113, 84286, 128866, 911, 65082, 912, 55207, 4689, 6503, 10652, 9476, 9114, 7178, 3134, 28988, 3133, 1471, 9230, 57192, 27131, 84313, 84557, 201294, 79803, 527, 2837, 10542, 2319, 7187, 4077, 2210, 100302736, 389541, 29887, 54492, 28956, 148022, 57403, 375, 410, 533, 1234, 535, 221472, 3135, 142678, 8943, 66005, 23673, 57132, 220002, 55630, 80772, 81622, 55111, 1520, 23274, 57533, 9528, 6810, 3784, 3665, 309, 285195, 1889, 7124, 11021, 5861, 64114, 8291, 6272, 1535, 2348, 950, 29984, 1497, 55004, 7879, 6948, 5594, 11031, 353376, 161, 29916, 124460, 83547, 10109, 1785, 150368, 6556, 967, 8218, 968, 5245, 114885, 2647, 80223, 26056, 30846, 10312, 5119, 5879, 7430, 4043, 8766, 11252, 1173, 414918, 344, 55315, 3105, 1201, 8878","1380","532","7744","1.2974174566851913","0.6548360997845992","0.04089016594584216","3.9820862443074327"
"GOTERM_CC_FAT","GO:0099503~secretory vesicle","54","3.167155425219941","0.0014166821260504286","5265, 4179, 7040, 84519, 22994, 127262, 1535, 3959, 81892, 1893, 832, 84446, 3674, 5413, 7879, 5538, 9476, 9114, 5552, 1198, 388662, 9230, 57030, 54760, 566, 201294, 6556, 967, 6915, 2319, 928, 8676, 10755, 83854, 410, 1675, 26056, 10959, 6647, 6804, 51706, 23312, 23557, 80331, 101, 1521, 1201, 51399, 6810, 5566, 11057, 5768, 6813, 1889","1380","201","7744","1.5075924724205063","0.742132233888632","0.048811346509782964","4.753489916381583"
"GOTERM_CC_FAT","GO:0030135~coated vesicle","45","2.6392961876832843","0.0014296210274831829","8650, 5265, 11021, 90522, 22818, 2210, 100302736, 3122, 23149, 6272, 113419, 147007, 59349, 375, 2348, 54732, 1212, 10959, 3113, 3135, 54812, 51128, 65082, 79958, 55707, 10897, 57706, 6720, 3134, 28988, 3133, 1173, 161, 57030, 25977, 11316, 80331, 3105, 1785, 201294, 150368, 8218, 10287, 928, 1889","1380","160","7744","1.5782608695652174","0.7453067957042674","0.048811346509782964","4.753489916381583"
"GOTERM_CC_FAT","GO:0030139~endocytic vesicle","42","2.463343108504399","0.0023108649779811346","9463, 5880, 6850, 11021, 2210, 8291, 23166, 3122, 8692, 80223, 10755, 57403, 1535, 533, 10938, 535, 3113, 3135, 7879, 4689, 10312, 9114, 8766, 11031, 3134, 23673, 3133, 1173, 9230, 161, 83547, 10525, 81622, 101, 653361, 3105, 1785, 6556, 527, 2319, 27092, 928","1380","150","7744","1.571246376811594","0.890490439665137","0.07617885927413671","7.418673429311849"
"GOTERM_CC_FAT","GO:0030666~endocytic vesicle membrane","28","1.6422287390029326","0.003086694260497775","9463, 5880, 2210, 23166, 3122, 80223, 57403, 1535, 533, 535, 3113, 3135, 7879, 10312, 9114, 11031, 3134, 3133, 1173, 9230, 161, 83547, 3105, 1785, 6556, 527, 27092, 928","1380","90","7744","1.745829307568438","0.9479444227665712","0.09836265710119577","9.579041188411429"
""
"5. DAVID on genes with significant expression-methylation correlations (FDR<10%%) - Long set - Glass et al."
"Category","Term","Count","%","Pvalue","Genes","List Total","Pop Hits","Pop Total","Fold Enrichment","Bonferroni","Benjamini","FDR"
"GOTERM_BP_FAT","GO:0009119~ribonucleoside metabolic process","63","4.834996162701458","5.22156380938045E-6","191, 2593, 7040, 230, 2987, 1337, 10975, 4728, 126328, 158, 57103, 29103, 1497, 513, 515, 516, 400916, 1537, 3692, 4860, 200315, 1351, 440567, 65018, 200316, 374659, 1503, 54963, 60489, 29796, 4731, 6834, 4656, 11315, 65220, 10190, 7384, 27304, 445329, 2203, 535, 11165, 51103, 978, 79717, 4700, 374291, 10312, 51548, 4702, 60490, 4704, 5210, 5211, 6389, 9054, 6818, 57017, 6817, 27350, 9605, 706, 1329","1111","269","8403","1.7713670995352324","0.03675660588450691","0.03744383407706721","3.7355067492307743"
"KEGG_PATHWAY","hsa05152:Tuberculosis","30","2.3023791250959325","3.4443437840865274E-4","8772, 929, 808, 3684, 7040, 3459, 533, 1432, 535, 8625, 4800, 10312, 64170, 4802, 51606, 9114, 5594, 11151, 5595, 3112, 64127, 581, 387, 1387, 207, 5601, 3687, 54106, 3689, 8717","490","115","3678","1.9581188997338066","0.09101324652562415","0.04947829292677699","4.930031345581736"
"KEGG_PATHWAY","hsa04978:Mineral absorption","11","0.844205679201842","3.559589419192589E-4","55630, 65010, 4493, 4494, 4495, 4496, 340024, 4501, 4502, 3163, 483","490","23","3678","3.5898846495119785","0.0939113952326871","0.04947829292677699","4.930031345581736"
""
"6. DAVID on genes with significant expression-methylation correlations (FDR<10%%) - Proximal set - TCGA"
"Category","Term","Count","%","Pvalue","Genes","List Total","Pop Hits","Pop Total","Fold Enrichment","Bonferroni","Benjamini","FDR"
"GOTERM_BP_FAT","GO:0006955~immune response","65","23.897058823529413","2.570763349564242E-13","ENSG00000076944, ENSG00000134954, ENSG00000179583, ENSG00000096996, ENSG00000204472, ENSG00000172232, ENSG00000198821, ENSG00000151651, ENSG00000204592, ENSG00000167286, ENSG00000160255, ENSG00000162711, ENSG00000167207, ENSG00000082074, ENSG00000186407, ENSG00000182866, ENSG00000128322, ENSG00000135218, ENSG00000106952, ENSG00000140749, ENSG00000112799, ENSG00000198851, ENSG00000110057, ENSG00000170542, ENSG00000153029, ENSG00000011600, ENSG00000081059, ENSG00000140030, ENSG00000169397, ENSG00000103569, ENSG00000231389, ENSG00000101096, ENSG00000186818, ENSG00000158869, ENSG00000161955, ENSG00000204252, ENSG00000111335, ENSG00000116701, ENSG00000005844, ENSG00000008517, ENSG00000142089, ENSG00000092929, ENSG00000204257, ENSG00000100448, ENSG00000187796, ENSG00000124731, ENSG00000163823, ENSG00000019582, ENSG00000130303, ENSG00000153283, ENSG00000242574, ENSG00000196730, ENSG00000176903, ENSG00000204287, ENSG00000248871, ENSG00000174837, ENSG00000055163, ENSG00000136286, ENSG00000223865, ENSG00000134061, ENSG00000149269, ENSG00000119919, ENSG00000185885, ENSG00000168329, ENSG00000010610","245","798","7885","2.621477162293489","1.0069118872024774E-9","1.0064538513544009E-9","9.779183781742377E-8"
"GOTERM_MF_FAT","GO:0004872~receptor activity","40","14.705882352941178","3.684928784743891E-12","ENSG00000186818, ENSG00000158869, ENSG00000096996, ENSG00000116824, ENSG00000204252, ENSG00000005844, ENSG00000198821, ENSG00000137642, ENSG00000204257, ENSG00000167286, ENSG00000124731, ENSG00000100368, ENSG00000160255, ENSG00000163823, ENSG00000108679, ENSG00000019582, ENSG00000181631, ENSG00000135218, ENSG00000197043, ENSG00000140749, ENSG00000198851, ENSG00000061918, ENSG00000091972, ENSG00000134243, ENSG00000139679, ENSG00000169252, ENSG00000113389, ENSG00000204287, ENSG00000153029, ENSG00000174837, ENSG00000167850, ENSG00000170837, ENSG00000140030, ENSG00000134061, ENSG00000223865, ENSG00000231389, ENSG00000125810, ENSG00000105383, ENSG00000168329, ENSG00000010610","237","346","7309","3.5652788956366916","2.5315546325899163E-9","1.2657730375595266E-9","1.2547182512052948E-7"
"GOTERM_MF_FAT","GO:0060089~molecular transducer activity","40","14.705882352941178","3.684928784743891E-12","ENSG00000186818, ENSG00000158869, ENSG00000096996, ENSG00000116824, ENSG00000204252, ENSG00000005844, ENSG00000198821, ENSG00000137642, ENSG00000204257, ENSG00000167286, ENSG00000124731, ENSG00000100368, ENSG00000160255, ENSG00000163823, ENSG00000108679, ENSG00000019582, ENSG00000181631, ENSG00000135218, ENSG00000197043, ENSG00000140749, ENSG00000198851, ENSG00000061918, ENSG00000091972, ENSG00000134243, ENSG00000139679, ENSG00000169252, ENSG00000113389, ENSG00000204287, ENSG00000153029, ENSG00000174837, ENSG00000167850, ENSG00000170837, ENSG00000140030, ENSG00000134061, ENSG00000223865, ENSG00000231389, ENSG00000125810, ENSG00000105383, ENSG00000168329, ENSG00000010610","237","346","7309","3.5652788956366916","2.5315546325899163E-9","1.2657730375595266E-9","1.2547182512052948E-7"
"GOTERM_MF_FAT","GO:0099600~transmembrane receptor activity","30","11.029411764705882","6.593343236289458E-11","ENSG00000158869, ENSG00000096996, ENSG00000204252, ENSG00000005844, ENSG00000198821, ENSG00000137642, ENSG00000204257, ENSG00000167286, ENSG00000100368, ENSG00000160255, ENSG00000163823, ENSG00000019582, ENSG00000181631, ENSG00000197043, ENSG00000140749, ENSG00000198851, ENSG00000134243, ENSG00000139679, ENSG00000169252, ENSG00000113389, ENSG00000204287, ENSG00000153029, ENSG00000174837, ENSG00000167850, ENSG00000170837, ENSG00000140030, ENSG00000223865, ENSG00000231389, ENSG00000168329, ENSG00000010610","237","220","7309","4.205408515535098","4.5296300377195564E-8","1.5098756011102858E-8","1.496688914637707E-6"
"GOTERM_MF_FAT","GO:0004888~transmembrane signaling receptor activity","29","10.661764705882353","1.38110226729938E-10","ENSG00000158869, ENSG00000096996, ENSG00000204252, ENSG00000005844, ENSG00000198821, ENSG00000137642, ENSG00000204257, ENSG00000167286, ENSG00000100368, ENSG00000160255, ENSG00000163823, ENSG00000019582, ENSG00000181631, ENSG00000140749, ENSG00000198851, ENSG00000134243, ENSG00000139679, ENSG00000169252, ENSG00000113389, ENSG00000204287, ENSG00000153029, ENSG00000174837, ENSG00000167850, ENSG00000170837, ENSG00000140030, ENSG00000223865, ENSG00000231389, ENSG00000168329, ENSG00000010610","237","212","7309","4.218633070615398","9.488169605553765E-8","2.372043144086685E-8","2.3513266100771944E-6"
"GOTERM_CC_FAT","GO:0005887~integral component of plasma membrane","41","15.073529411764705","6.907538784421248E-10","ENSG00000158869, ENSG00000096996, ENSG00000116824, ENSG00000116701, ENSG00000005844, ENSG00000174059, ENSG00000151651, ENSG00000137642, ENSG00000144668, ENSG00000007062, ENSG00000169442, ENSG00000100368, ENSG00000160255, ENSG00000163823, ENSG00000162511, ENSG00000181631, ENSG00000135218, ENSG00000130303, ENSG00000106952, ENSG00000140749, ENSG00000198851, ENSG00000091972, ENSG00000153283, ENSG00000139679, ENSG00000169252, ENSG00000113389, ENSG00000204287, ENSG00000248871, ENSG00000011600, ENSG00000174837, ENSG00000085514, ENSG00000167850, ENSG00000140030, ENSG00000083457, ENSG00000134061, ENSG00000103569, ENSG00000231389, ENSG00000177272, ENSG00000105383, ENSG00000168329, ENSG00000129951","226","443","7187","2.943197027507541","2.949518712602739E-7","1.8843031968203677E-7","1.7607423314550977E-5"
"GOTERM_CC_FAT","GO:0009986~cell surface","31","11.397058823529411","8.825776097519287E-10","ENSG00000158869, ENSG00000179583, ENSG00000182718, ENSG00000096996, ENSG00000116824, ENSG00000005844, ENSG00000174059, ENSG00000151651, ENSG00000204592, ENSG00000007062, ENSG00000204257, ENSG00000100448, ENSG00000160255, ENSG00000163823, ENSG00000167207, ENSG00000019582, ENSG00000128322, ENSG00000135218, ENSG00000130303, ENSG00000198851, ENSG00000134243, ENSG00000204287, ENSG00000011600, ENSG00000174837, ENSG00000083457, ENSG00000223865, ENSG00000231389, ENSG00000100299, ENSG00000125810, ENSG00000105383, ENSG00000010610","226","269","7187","3.6647859986182847","3.768605500997779E-7","1.8843031968203677E-7","1.7607423314550977E-5"
"GOTERM_BP_FAT","GO:0050776~regulation of immune response","44","16.176470588235293","1.1517831098326464E-9","ENSG00000101096, ENSG00000076944, ENSG00000158869, ENSG00000161955, ENSG00000096996, ENSG00000005844, ENSG00000198821, ENSG00000174059, ENSG00000151651, ENSG00000204592, ENSG00000092929, ENSG00000100448, ENSG00000160593, ENSG00000187796, ENSG00000167286, ENSG00000124731, ENSG00000160255, ENSG00000162711, ENSG00000167207, ENSG00000082074, ENSG00000186407, ENSG00000182866, ENSG00000019582, ENSG00000128322, ENSG00000135218, ENSG00000130303, ENSG00000198851, ENSG00000091972, ENSG00000153283, ENSG00000110057, ENSG00000242574, ENSG00000204287, ENSG00000170542, ENSG00000011600, ENSG00000167850, ENSG00000055163, ENSG00000136286, ENSG00000134061, ENSG00000223865, ENSG00000149269, ENSG00000231389, ENSG00000185885, ENSG00000105383, ENSG00000010610","245","512","7885","2.76578443877551","4.510372502597448E-6","2.198416327386841E-6","2.1360857495222331E-4"
"GOTERM_CC_FAT","GO:0005576~extracellular region","100","36.76470588235294","1.7922467888108034E-9","ENSG00000134755, ENSG00000076944, ENSG00000182718, ENSG00000172232, ENSG00000064601, ENSG00000085662, ENSG00000136250, ENSG00000160255, ENSG00000162711, ENSG00000105472, ENSG00000186407, ENSG00000123342, ENSG00000104774, ENSG00000135218, ENSG00000106952, ENSG00000113648, ENSG00000196154, ENSG00000112799, ENSG00000110013, ENSG00000153029, ENSG00000133313, ENSG00000139410, ENSG00000250722, ENSG00000100299, ENSG00000127951, ENSG00000186818, ENSG00000158825, ENSG00000196187, ENSG00000116824, ENSG00000005844, ENSG00000142089, ENSG00000147813, ENSG00000204257, ENSG00000007062, ENSG00000054983, ENSG00000023191, ENSG00000107796, ENSG00000131236, ENSG00000177311, ENSG00000101160, ENSG00000130303, ENSG00000198752, ENSG00000113389, ENSG00000111885, ENSG00000130021, ENSG00000159348, ENSG00000139117, ENSG00000159228, ENSG00000085514, ENSG00000055163, ENSG00000121552, ENSG00000128311, ENSG00000151176, ENSG00000246705, ENSG00000169385, ENSG00000004455, ENSG00000172037, ENSG00000174059, ENSG00000204592, ENSG00000114541, ENSG00000111275, ENSG00000005381, ENSG00000167642, ENSG00000182866, ENSG00000128322, ENSG00000197043, ENSG00000109107, ENSG00000128284, ENSG00000136068, ENSG00000170266, ENSG00000171236, ENSG00000170542, ENSG00000030582, ENSG00000169397, ENSG00000143382, ENSG00000051620, ENSG00000105383, ENSG00000161955, ENSG00000105612, ENSG00000176014, ENSG00000118292, ENSG00000085719, ENSG00000008517, ENSG00000137642, ENSG00000100448, ENSG00000124731, ENSG00000108679, ENSG00000019582, ENSG00000135636, ENSG00000115129, ENSG00000176788, ENSG00000204287, ENSG00000001036, ENSG00000248871, ENSG00000136286, ENSG00000013364, ENSG00000031698, ENSG00000126522, ENSG00000103024, ENSG00000163754","226","1862","7187","1.707888558311075","7.652890895437636E-7","1.9852788842796502E-7","1.855096662359673E-5"
"GOTERM_CC_FAT","GO:0031226~intrinsic component of plasma membrane","41","15.073529411764705","1.8597460274282438E-9","ENSG00000158869, ENSG00000096996, ENSG00000116824, ENSG00000116701, ENSG00000005844, ENSG00000174059, ENSG00000151651, ENSG00000137642, ENSG00000144668, ENSG00000007062, ENSG00000169442, ENSG00000100368, ENSG00000160255, ENSG00000163823, ENSG00000162511, ENSG00000181631, ENSG00000135218, ENSG00000130303, ENSG00000106952, ENSG00000140749, ENSG00000198851, ENSG00000091972, ENSG00000153283, ENSG00000139679, ENSG00000169252, ENSG00000113389, ENSG00000204287, ENSG00000248871, ENSG00000011600, ENSG00000174837, ENSG00000085514, ENSG00000167850, ENSG00000140030, ENSG00000083457, ENSG00000134061, ENSG00000103569, ENSG00000231389, ENSG00000177272, ENSG00000105383, ENSG00000168329, ENSG00000129951","226","458","7187","2.846804111759478","7.941112376563808E-7","1.9852788842796502E-7","1.855096662359673E-5"
"GOTERM_BP_FAT","GO:0007155~cell adhesion","55","20.22058823529412","2.1941802564177346E-9","ENSG00000134755, ENSG00000134954, ENSG00000182718, ENSG00000096996, ENSG00000204472, ENSG00000172037, ENSG00000172232, ENSG00000198821, ENSG00000174059, ENSG00000151651, ENSG00000204592, ENSG00000167642, ENSG00000167286, ENSG00000160255, ENSG00000162711, ENSG00000167207, ENSG00000182866, ENSG00000136826, ENSG00000135218, ENSG00000106952, ENSG00000198851, ENSG00000091972, ENSG00000136068, ENSG00000081059, ENSG00000231389, ENSG00000125810, ENSG00000105383, ENSG00000158869, ENSG00000107438, ENSG00000116824, ENSG00000204252, ENSG00000005844, ENSG00000008517, ENSG00000144668, ENSG00000092929, ENSG00000160593, ENSG00000153094, ENSG00000164877, ENSG00000163823, ENSG00000122592, ENSG00000108679, ENSG00000019582, ENSG00000153283, ENSG00000242574, ENSG00000204287, ENSG00000174837, ENSG00000055163, ENSG00000136286, ENSG00000083457, ENSG00000223865, ENSG00000149269, ENSG00000119919, ENSG00000168329, ENSG00000010610, ENSG00000121552","245","754","7885","2.3476154387484436","8.592373078708526E-6","2.198416327386841E-6","2.1360857495222331E-4"
"GOTERM_BP_FAT","GO:0022610~biological adhesion","55","20.22058823529412","2.415082580459306E-9","ENSG00000134755, ENSG00000134954, ENSG00000182718, ENSG00000096996, ENSG00000204472, ENSG00000172037, ENSG00000172232, ENSG00000198821, ENSG00000174059, ENSG00000151651, ENSG00000204592, ENSG00000167642, ENSG00000167286, ENSG00000160255, ENSG00000162711, ENSG00000167207, ENSG00000182866, ENSG00000136826, ENSG00000135218, ENSG00000106952, ENSG00000198851, ENSG00000091972, ENSG00000136068, ENSG00000081059, ENSG00000231389, ENSG00000125810, ENSG00000105383, ENSG00000158869, ENSG00000107438, ENSG00000116824, ENSG00000204252, ENSG00000005844, ENSG00000008517, ENSG00000144668, ENSG00000092929, ENSG00000160593, ENSG00000153094, ENSG00000164877, ENSG00000163823, ENSG00000122592, ENSG00000108679, ENSG00000019582, ENSG00000153283, ENSG00000242574, ENSG00000204287, ENSG00000174837, ENSG00000055163, ENSG00000136286, ENSG00000083457, ENSG00000223865, ENSG00000149269, ENSG00000119919, ENSG00000168329, ENSG00000010610, ENSG00000121552","245","756","7885","2.341404815894612","9.4574186666474E-6","2.198416327386841E-6","2.1360857495222331E-4"
"GOTERM_MF_FAT","GO:0038023~signaling receptor activity","30","11.029411764705882","2.7893080116255933E-9","ENSG00000158869, ENSG00000096996, ENSG00000204252, ENSG00000005844, ENSG00000198821, ENSG00000137642, ENSG00000204257, ENSG00000167286, ENSG00000100368, ENSG00000160255, ENSG00000163823, ENSG00000019582, ENSG00000181631, ENSG00000135218, ENSG00000140749, ENSG00000198851, ENSG00000134243, ENSG00000139679, ENSG00000169252, ENSG00000113389, ENSG00000204287, ENSG00000153029, ENSG00000174837, ENSG00000167850, ENSG00000170837, ENSG00000140030, ENSG00000223865, ENSG00000231389, ENSG00000168329, ENSG00000010610","237","257","7309","3.599960596956115","1.916252767353299E-6","3.832509207973565E-7","3.799037511834058E-5"
"GOTERM_BP_FAT","GO:0002682~regulation of immune system process","54","19.852941176470587","3.0608320353826584E-9","ENSG00000076944, ENSG00000134954, ENSG00000096996, ENSG00000204472, ENSG00000198821, ENSG00000174059, ENSG00000151651, ENSG00000204592, ENSG00000143995, ENSG00000167286, ENSG00000160255, ENSG00000162711, ENSG00000167207, ENSG00000082074, ENSG00000186407, ENSG00000182866, ENSG00000128322, ENSG00000135218, ENSG00000198851, ENSG00000091972, ENSG00000110013, ENSG00000110057, ENSG00000170542, ENSG00000011600, ENSG00000167850, ENSG00000231389, ENSG00000105383, ENSG00000101096, ENSG00000186818, ENSG00000158869, ENSG00000161955, ENSG00000116824, ENSG00000204252, ENSG00000005844, ENSG00000092929, ENSG00000100448, ENSG00000160593, ENSG00000078399, ENSG00000187796, ENSG00000124731, ENSG00000163823, ENSG00000122592, ENSG00000019582, ENSG00000130303, ENSG00000153283, ENSG00000242574, ENSG00000204287, ENSG00000055163, ENSG00000136286, ENSG00000223865, ENSG00000134061, ENSG00000149269, ENSG00000185885, ENSG00000010610","245","739","7885","2.3517163292922043","1.1986146422282573E-5","2.198416327386841E-6","2.1360857495222331E-4"
"GOTERM_BP_FAT","GO:0006952~defense response","54","19.852941176470587","3.3692204251139323E-9","ENSG00000134954, ENSG00000179583, ENSG00000096996, ENSG00000204472, ENSG00000172232, ENSG00000198821, ENSG00000151651, ENSG00000204592, ENSG00000005381, ENSG00000136250, ENSG00000160255, ENSG00000162711, ENSG00000167207, ENSG00000186407, ENSG00000182866, ENSG00000136826, ENSG00000128322, ENSG00000135218, ENSG00000106952, ENSG00000128284, ENSG00000112799, ENSG00000110057, ENSG00000170542, ENSG00000153029, ENSG00000011600, ENSG00000167850, ENSG00000169397, ENSG00000231389, ENSG00000158869, ENSG00000213402, ENSG00000111335, ENSG00000116701, ENSG00000005844, ENSG00000008517, ENSG00000142089, ENSG00000092929, ENSG00000100448, ENSG00000187796, ENSG00000124731, ENSG00000163823, ENSG00000108679, ENSG00000019582, ENSG00000130303, ENSG00000153283, ENSG00000196730, ENSG00000176903, ENSG00000204287, ENSG00000197548, ENSG00000223865, ENSG00000134061, ENSG00000149269, ENSG00000185885, ENSG00000168329, ENSG00000010610","245","741","7885","2.3453689167974883","1.3193780297737767E-5","2.198416327386841E-6","2.1360857495222331E-4"
"GOTERM_BP_FAT","GO:0098602~single organism cell adhesion","36","13.23529411764706","4.645956188453197E-9","ENSG00000158869, ENSG00000134755, ENSG00000134954, ENSG00000096996, ENSG00000116824, ENSG00000204472, ENSG00000204252, ENSG00000005844, ENSG00000198821, ENSG00000174059, ENSG00000151651, ENSG00000204592, ENSG00000092929, ENSG00000167642, ENSG00000160593, ENSG00000167286, ENSG00000164877, ENSG00000160255, ENSG00000162711, ENSG00000167207, ENSG00000182866, ENSG00000136826, ENSG00000019582, ENSG00000106952, ENSG00000198851, ENSG00000242574, ENSG00000204287, ENSG00000055163, ENSG00000081059, ENSG00000223865, ENSG00000149269, ENSG00000231389, ENSG00000119919, ENSG00000125810, ENSG00000121552, ENSG00000010610","245","380","7885","3.048979591836735","1.819339892294991E-5","2.598416925399181E-6","2.524745334410852E-4"
"GOTERM_CC_FAT","GO:0005764~lysosome","35","12.867647058823529","5.792594478190405E-9","ENSG00000076944, ENSG00000151176, ENSG00000105612, ENSG00000196187, ENSG00000182718, ENSG00000169385, ENSG00000204252, ENSG00000116701, ENSG00000172232, ENSG00000174059, ENSG00000064601, ENSG00000151651, ENSG00000005381, ENSG00000142089, ENSG00000092929, ENSG00000204257, ENSG00000085662, ENSG00000054983, ENSG00000162511, ENSG00000019582, ENSG00000104774, ENSG00000101160, ENSG00000197043, ENSG00000134243, ENSG00000110013, ENSG00000114316, ENSG00000110057, ENSG00000169252, ENSG00000242574, ENSG00000170266, ENSG00000204287, ENSG00000223865, ENSG00000231389, ENSG00000100299, ENSG00000163754","226","362","7187","3.0746711973793572","2.473434806193886E-6","4.1223964036455055E-7","3.85207532799662E-5"
"GOTERM_CC_FAT","GO:0000323~lytic vacuole","35","12.867647058823529","5.792594478190405E-9","ENSG00000076944, ENSG00000151176, ENSG00000105612, ENSG00000196187, ENSG00000182718, ENSG00000169385, ENSG00000204252, ENSG00000116701, ENSG00000172232, ENSG00000174059, ENSG00000064601, ENSG00000151651, ENSG00000005381, ENSG00000142089, ENSG00000092929, ENSG00000204257, ENSG00000085662, ENSG00000054983, ENSG00000162511, ENSG00000019582, ENSG00000104774, ENSG00000101160, ENSG00000197043, ENSG00000134243, ENSG00000110013, ENSG00000114316, ENSG00000110057, ENSG00000169252, ENSG00000242574, ENSG00000170266, ENSG00000204287, ENSG00000223865, ENSG00000231389, ENSG00000100299, ENSG00000163754","226","362","7187","3.0746711973793572","2.473434806193886E-6","4.1223964036455055E-7","3.85207532799662E-5"
"GOTERM_BP_FAT","GO:0045321~leukocyte activation","38","13.970588235294118","9.695264794102345E-9","ENSG00000101096, ENSG00000076944, ENSG00000158869, ENSG00000161955, ENSG00000096996, ENSG00000116824, ENSG00000204472, ENSG00000204252, ENSG00000005844, ENSG00000172232, ENSG00000198821, ENSG00000151651, ENSG00000204592, ENSG00000092929, ENSG00000160593, ENSG00000167286, ENSG00000160255, ENSG00000162711, ENSG00000167207, ENSG00000182866, ENSG00000019582, ENSG00000128322, ENSG00000130303, ENSG00000106952, ENSG00000198851, ENSG00000091972, ENSG00000242574, ENSG00000204287, ENSG00000011600, ENSG00000081059, ENSG00000134061, ENSG00000223865, ENSG00000149269, ENSG00000231389, ENSG00000119919, ENSG00000125810, ENSG00000168329, ENSG00000010610","245","429","7885","2.850768279339708","3.796593646809843E-5","4.690086169374558E-6","4.557110546181564E-4"
"GOTERM_BP_FAT","GO:0016337~single organismal cell-cell adhesion","34","12.5","1.0781807285918526E-8","ENSG00000158869, ENSG00000134755, ENSG00000134954, ENSG00000096996, ENSG00000116824, ENSG00000204472, ENSG00000204252, ENSG00000005844, ENSG00000198821, ENSG00000174059, ENSG00000151651, ENSG00000204592, ENSG00000167642, ENSG00000160593, ENSG00000167286, ENSG00000160255, ENSG00000162711, ENSG00000167207, ENSG00000182866, ENSG00000136826, ENSG00000019582, ENSG00000106952, ENSG00000198851, ENSG00000242574, ENSG00000204287, ENSG00000055163, ENSG00000081059, ENSG00000223865, ENSG00000149269, ENSG00000231389, ENSG00000119919, ENSG00000125810, ENSG00000121552, ENSG00000010610","245","355","7885","3.0823799942512213","4.222066643733147E-5","4.690086169374558E-6","4.557110546181564E-4"
"GOTERM_BP_FAT","GO:0002252~immune effector process","36","13.23529411764706","2.1443470436736722E-8","ENSG00000076944, ENSG00000158869, ENSG00000161955, ENSG00000096996, ENSG00000111335, ENSG00000005844, ENSG00000172232, ENSG00000198821, ENSG00000204592, ENSG00000005381, ENSG00000142089, ENSG00000092929, ENSG00000100448, ENSG00000187796, ENSG00000124731, ENSG00000162711, ENSG00000167207, ENSG00000182866, ENSG00000019582, ENSG00000128322, ENSG00000135218, ENSG00000130303, ENSG00000153283, ENSG00000110057, ENSG00000242574, ENSG00000170542, ENSG00000197548, ENSG00000011600, ENSG00000055163, ENSG00000136286, ENSG00000134061, ENSG00000149269, ENSG00000119919, ENSG00000185885, ENSG00000168329, ENSG00000010610","245","403","7885","2.874968349622728","8.396910555530379E-5","8.395118675982427E-6","8.157096154134649E-4"
"GOTERM_CC_FAT","GO:0044421~extracellular region part","91","33.455882352941174","5.96348800386464E-8","ENSG00000128311, ENSG00000076944, ENSG00000134755, ENSG00000151176, ENSG00000246705, ENSG00000182718, ENSG00000169385, ENSG00000004455, ENSG00000172037, ENSG00000172232, ENSG00000174059, ENSG00000064601, ENSG00000204592, ENSG00000111275, ENSG00000114541, ENSG00000005381, ENSG00000085662, ENSG00000160255, ENSG00000105472, ENSG00000186407, ENSG00000123342, ENSG00000182866, ENSG00000128322, ENSG00000104774, ENSG00000135218, ENSG00000106952, ENSG00000197043, ENSG00000109107, ENSG00000113648, ENSG00000196154, ENSG00000112799, ENSG00000110013, ENSG00000136068, ENSG00000170266, ENSG00000171236, ENSG00000170542, ENSG00000133313, ENSG00000030582, ENSG00000139410, ENSG00000250722, ENSG00000169397, ENSG00000143382, ENSG00000100299, ENSG00000051620, ENSG00000105383, ENSG00000127951, ENSG00000186818, ENSG00000161955, ENSG00000105612, ENSG00000176014, ENSG00000196187, ENSG00000085719, ENSG00000005844, ENSG00000008517, ENSG00000137642, ENSG00000142089, ENSG00000147813, ENSG00000007062, ENSG00000204257, ENSG00000100448, ENSG00000054983, ENSG00000023191, ENSG00000107796, ENSG00000131236, ENSG00000108679, ENSG00000177311, ENSG00000019582, ENSG00000135636, ENSG00000101160, ENSG00000130303, ENSG00000198752, ENSG00000115129, ENSG00000176788, ENSG00000113389, ENSG00000111885, ENSG00000204287, ENSG00000130021, ENSG00000159348, ENSG00000139117, ENSG00000001036, ENSG00000159228, ENSG00000248871, ENSG00000085514, ENSG00000055163, ENSG00000136286, ENSG00000013364, ENSG00000031698, ENSG00000126522, ENSG00000121552, ENSG00000103024, ENSG00000163754","226","1733","7187","1.6698675885594065","2.5463770326528135E-5","3.6377276823574303E-6","3.399188162202845E-4"
"GOTERM_CC_FAT","GO:0042611~MHC protein complex","9","3.308823529411765","7.423688375259619E-8","ENSG00000019582, ENSG00000204257, ENSG00000223865, ENSG00000242574, ENSG00000204252, ENSG00000231389, ENSG00000204287, ENSG00000153029, ENSG00000204592","226","20","7187","14.310398230088497","3.169864812568868E-5","3.929878784887165E-6","3.672181815386367E-4"
"KEGG_PATHWAY","hsa04514:Cell adhesion molecules (CAMs)","13","4.779411764705882","8.241382356812494E-8","ENSG00000116824, ENSG00000242574, ENSG00000204252, ENSG00000005844, ENSG00000204287, ENSG00000174059, ENSG00000204592, ENSG00000144668, ENSG00000204257, ENSG00000223865, ENSG00000231389, ENSG00000160255, ENSG00000010610","115","53","3444","7.3456931911402785","1.4504728346742546E-5","1.4587246771558113E-5","0.0013103797947331866"
"GOTERM_CC_FAT","GO:0005615~extracellular space","34","12.5","8.283116876811355E-8","ENSG00000128311, ENSG00000161955, ENSG00000182718, ENSG00000172232, ENSG00000008517, ENSG00000137642, ENSG00000114541, ENSG00000005381, ENSG00000007062, ENSG00000085662, ENSG00000100448, ENSG00000105472, ENSG00000107796, ENSG00000108679, ENSG00000177311, ENSG00000128322, ENSG00000104774, ENSG00000101160, ENSG00000135218, ENSG00000106952, ENSG00000196154, ENSG00000112799, ENSG00000110013, ENSG00000170266, ENSG00000171236, ENSG00000170542, ENSG00000001036, ENSG00000248871, ENSG00000030582, ENSG00000250722, ENSG00000169397, ENSG00000100299, ENSG00000127951, ENSG00000121552","226","383","7187","2.8230550613461496","3.5368285075332295E-5","3.929878784887165E-6","3.672181815386367E-4"
"GOTERM_BP_FAT","GO:0009605~response to external stimulus","58","21.323529411764707","8.372793286428993E-8","ENSG00000134755, ENSG00000134954, ENSG00000182718, ENSG00000096996, ENSG00000169385, ENSG00000204472, ENSG00000172037, ENSG00000172232, ENSG00000198821, ENSG00000174059, ENSG00000151651, ENSG00000204592, ENSG00000005381, ENSG00000120675, ENSG00000136250, ENSG00000160255, ENSG00000162711, ENSG00000167207, ENSG00000182866, ENSG00000136826, ENSG00000128322, ENSG00000135218, ENSG00000106952, ENSG00000112799, ENSG00000198851, ENSG00000110057, ENSG00000170542, ENSG00000153029, ENSG00000169397, ENSG00000100299, ENSG00000158869, ENSG00000111335, ENSG00000170430, ENSG00000142089, ENSG00000144668, ENSG00000092929, ENSG00000100448, ENSG00000160593, ENSG00000187796, ENSG00000100368, ENSG00000153094, ENSG00000124731, ENSG00000163823, ENSG00000107796, ENSG00000019582, ENSG00000130303, ENSG00000151062, ENSG00000025708, ENSG00000153283, ENSG00000169252, ENSG00000118263, ENSG00000197548, ENSG00000001036, ENSG00000134061, ENSG00000083290, ENSG00000185885, ENSG00000168329, ENSG00000010610","245","907","7885","2.0580518866863176","3.2782485229365665E-4","2.9799532469426827E-5","0.0028954641510523537"
"GOTERM_BP_FAT","GO:0007159~leukocyte cell-cell adhesion","28","10.294117647058822","1.247118473072553E-7","ENSG00000158869, ENSG00000134954, ENSG00000096996, ENSG00000116824, ENSG00000204472, ENSG00000204252, ENSG00000005844, ENSG00000198821, ENSG00000151651, ENSG00000204592, ENSG00000160593, ENSG00000167286, ENSG00000160255, ENSG00000162711, ENSG00000167207, ENSG00000182866, ENSG00000136826, ENSG00000019582, ENSG00000106952, ENSG00000198851, ENSG00000242574, ENSG00000204287, ENSG00000081059, ENSG00000223865, ENSG00000149269, ENSG00000231389, ENSG00000119919, ENSG00000010610","245","280","7885","3.2183673469387757","4.882523904436997E-4","4.0687240183992045E-5","0.003953365559639993"
"GOTERM_BP_FAT","GO:0002696~positive regulation of leukocyte activation","22","8.088235294117647","1.4165236050152036E-7","ENSG00000101096, ENSG00000182866, ENSG00000019582, ENSG00000128322, ENSG00000158869, ENSG00000161955, ENSG00000198851, ENSG00000096996, ENSG00000116824, ENSG00000242574, ENSG00000204472, ENSG00000204287, ENSG00000198821, ENSG00000151651, ENSG00000204592, ENSG00000223865, ENSG00000167286, ENSG00000149269, ENSG00000231389, ENSG00000162711, ENSG00000167207, ENSG00000010610","245","180","7885","3.9335600907029473","5.545568595102246E-4","4.179535389804187E-5","0.004061035152698627"
"GOTERM_BP_FAT","GO:0098542~defense response to other organism","25","9.191176470588236","1.4945975851151625E-7","ENSG00000158869, ENSG00000096996, ENSG00000111335, ENSG00000172232, ENSG00000198821, ENSG00000204592, ENSG00000005381, ENSG00000142089, ENSG00000092929, ENSG00000100448, ENSG00000187796, ENSG00000124731, ENSG00000162711, ENSG00000167207, ENSG00000182866, ENSG00000128322, ENSG00000135218, ENSG00000130303, ENSG00000106952, ENSG00000110057, ENSG00000153029, ENSG00000197548, ENSG00000169397, ENSG00000185885, ENSG00000010610","245","230","7885","3.498225377107365","5.851132123236846E-4","4.179535389804187E-5","0.004061035152698627"
"GOTERM_CC_FAT","GO:0031988~membrane-bounded vesicle","95","34.92647058823529","1.4976735240845909E-7","ENSG00000128311, ENSG00000076944, ENSG00000134755, ENSG00000151176, ENSG00000246705, ENSG00000182718, ENSG00000169385, ENSG00000004455, ENSG00000172037, ENSG00000172232, ENSG00000064601, ENSG00000151651, ENSG00000204592, ENSG00000095383, ENSG00000111275, ENSG00000005381, ENSG00000085662, ENSG00000127946, ENSG00000054523, ENSG00000160255, ENSG00000101310, ENSG00000186407, ENSG00000182866, ENSG00000128322, ENSG00000104774, ENSG00000135218, ENSG00000197043, ENSG00000109107, ENSG00000113648, ENSG00000196154, ENSG00000134243, ENSG00000110013, ENSG00000110057, ENSG00000136068, ENSG00000170266, ENSG00000171236, ENSG00000170542, ENSG00000133313, ENSG00000030582, ENSG00000139410, ENSG00000250722, ENSG00000169397, ENSG00000231389, ENSG00000100299, ENSG00000125810, ENSG00000051620, ENSG00000105383, ENSG00000127951, ENSG00000186818, ENSG00000161955, ENSG00000105612, ENSG00000176014, ENSG00000196187, ENSG00000085719, ENSG00000116701, ENSG00000005844, ENSG00000137642, ENSG00000142089, ENSG00000137880, ENSG00000147813, ENSG00000092929, ENSG00000007062, ENSG00000204257, ENSG00000100448, ENSG00000054983, ENSG00000023191, ENSG00000107796, ENSG00000131236, ENSG00000108679, ENSG00000019582, ENSG00000135636, ENSG00000101160, ENSG00000130303, ENSG00000198752, ENSG00000115129, ENSG00000176788, ENSG00000113389, ENSG00000111885, ENSG00000204287, ENSG00000130021, ENSG00000159348, ENSG00000139117, ENSG00000001036, ENSG00000159228, ENSG00000085514, ENSG00000055163, ENSG00000136286, ENSG00000223865, ENSG00000083290, ENSG00000013364, ENSG00000031698, ENSG00000126522, ENSG00000121552, ENSG00000103024, ENSG00000163754","226","1876","7187","1.6103859652433157","6.394861946723562E-5","6.395065947841203E-6","5.975717361097517E-4"
"KEGG_PATHWAY","hsa05310:Asthma","8","2.941176470588235","1.8734127783234932E-7","ENSG00000158869, ENSG00000204257, ENSG00000223865, ENSG00000169397, ENSG00000242574, ENSG00000204252, ENSG00000231389, ENSG00000204287","115","15","3444","15.972173913043479","3.297152441295026E-5","1.6579703088162914E-5","0.0014893631587671772"
"GOTERM_BP_FAT","GO:0050867~positive regulation of cell activation","22","8.088235294117647","2.0679010475408783E-7","ENSG00000101096, ENSG00000182866, ENSG00000019582, ENSG00000128322, ENSG00000158869, ENSG00000161955, ENSG00000198851, ENSG00000096996, ENSG00000116824, ENSG00000242574, ENSG00000204472, ENSG00000204287, ENSG00000198821, ENSG00000151651, ENSG00000204592, ENSG00000223865, ENSG00000167286, ENSG00000149269, ENSG00000231389, ENSG00000162711, ENSG00000167207, ENSG00000010610","245","184","7885","3.8480479148181006","8.094623422152392E-4","5.3972217340816925E-5","0.005244197056563667"
"GOTERM_BP_FAT","GO:0001775~cell activation","39","14.338235294117647","2.4187499747500835E-7","ENSG00000101096, ENSG00000076944, ENSG00000158869, ENSG00000161955, ENSG00000096996, ENSG00000116824, ENSG00000204472, ENSG00000204252, ENSG00000005844, ENSG00000172232, ENSG00000198821, ENSG00000151651, ENSG00000204592, ENSG00000092929, ENSG00000160593, ENSG00000078399, ENSG00000167286, ENSG00000160255, ENSG00000162711, ENSG00000167207, ENSG00000182866, ENSG00000019582, ENSG00000128322, ENSG00000130303, ENSG00000106952, ENSG00000198851, ENSG00000091972, ENSG00000242574, ENSG00000204287, ENSG00000011600, ENSG00000081059, ENSG00000134061, ENSG00000223865, ENSG00000149269, ENSG00000231389, ENSG00000119919, ENSG00000125810, ENSG00000168329, ENSG00000010610","245","506","7885","2.4805598128579494","9.467341688146336E-4","5.918378844466611E-5","0.005750578064968323"
"GOTERM_BP_FAT","GO:1903037~regulation of leukocyte cell-cell adhesion","21","7.720588235294118","3.0069728075823734E-7","ENSG00000136826, ENSG00000182866, ENSG00000019582, ENSG00000134954, ENSG00000198851, ENSG00000096996, ENSG00000116824, ENSG00000242574, ENSG00000204252, ENSG00000204472, ENSG00000204287, ENSG00000198821, ENSG00000151651, ENSG00000204592, ENSG00000223865, ENSG00000167286, ENSG00000149269, ENSG00000231389, ENSG00000162711, ENSG00000167207, ENSG00000010610","245","172","7885","3.929401993355482","0.0011768377111598394","6.924881495108818E-5","0.0067285438588490275"
"GOTERM_BP_FAT","GO:0043207~response to external biotic stimulus","34","12.5","4.2970351590276764E-7","ENSG00000158869, ENSG00000096996, ENSG00000111335, ENSG00000172232, ENSG00000198821, ENSG00000204592, ENSG00000005381, ENSG00000142089, ENSG00000092929, ENSG00000100448, ENSG00000187796, ENSG00000124731, ENSG00000100368, ENSG00000153094, ENSG00000162711, ENSG00000167207, ENSG00000107796, ENSG00000182866, ENSG00000128322, ENSG00000135218, ENSG00000130303, ENSG00000106952, ENSG00000112799, ENSG00000153283, ENSG00000110057, ENSG00000153029, ENSG00000170542, ENSG00000197548, ENSG00000001036, ENSG00000134061, ENSG00000169397, ENSG00000185885, ENSG00000168329, ENSG00000010610","245","414","7885","2.643103618258898","0.0016813043513344006","8.254322666490698E-5","0.008020292062153413"
"GOTERM_BP_FAT","GO:0051707~response to other organism","34","12.5","4.2970351590276764E-7","ENSG00000158869, ENSG00000096996, ENSG00000111335, ENSG00000172232, ENSG00000198821, ENSG00000204592, ENSG00000005381, ENSG00000142089, ENSG00000092929, ENSG00000100448, ENSG00000187796, ENSG00000124731, ENSG00000100368, ENSG00000153094, ENSG00000162711, ENSG00000167207, ENSG00000107796, ENSG00000182866, ENSG00000128322, ENSG00000135218, ENSG00000130303, ENSG00000106952, ENSG00000112799, ENSG00000153283, ENSG00000110057, ENSG00000153029, ENSG00000170542, ENSG00000197548, ENSG00000001036, ENSG00000134061, ENSG00000169397, ENSG00000185885, ENSG00000168329, ENSG00000010610","245","414","7885","2.643103618258898","0.0016813043513344006","8.254322666490698E-5","0.008020292062153413"
"GOTERM_CC_FAT","GO:0070062~extracellular exosome","80","29.411764705882355","4.34112825606088E-7","ENSG00000128311, ENSG00000076944, ENSG00000134755, ENSG00000151176, ENSG00000246705, ENSG00000182718, ENSG00000169385, ENSG00000004455, ENSG00000172037, ENSG00000172232, ENSG00000064601, ENSG00000204592, ENSG00000111275, ENSG00000005381, ENSG00000085662, ENSG00000160255, ENSG00000186407, ENSG00000182866, ENSG00000128322, ENSG00000104774, ENSG00000197043, ENSG00000109107, ENSG00000113648, ENSG00000196154, ENSG00000110013, ENSG00000136068, ENSG00000170266, ENSG00000171236, ENSG00000170542, ENSG00000133313, ENSG00000030582, ENSG00000139410, ENSG00000250722, ENSG00000169397, ENSG00000100299, ENSG00000051620, ENSG00000105383, ENSG00000127951, ENSG00000186818, ENSG00000161955, ENSG00000105612, ENSG00000176014, ENSG00000196187, ENSG00000085719, ENSG00000005844, ENSG00000137642, ENSG00000142089, ENSG00000147813, ENSG00000007062, ENSG00000204257, ENSG00000100448, ENSG00000054983, ENSG00000023191, ENSG00000107796, ENSG00000131236, ENSG00000108679, ENSG00000019582, ENSG00000135636, ENSG00000101160, ENSG00000130303, ENSG00000198752, ENSG00000115129, ENSG00000176788, ENSG00000113389, ENSG00000111885, ENSG00000204287, ENSG00000130021, ENSG00000159348, ENSG00000139117, ENSG00000001036, ENSG00000159228, ENSG00000085514, ENSG00000055163, ENSG00000136286, ENSG00000013364, ENSG00000031698, ENSG00000126522, ENSG00000121552, ENSG00000103024, ENSG00000163754","226","1506","7187","1.6892900374901572","1.8534903750011544E-4","1.553208151913236E-5","0.0014513584370336795"
"GOTERM_BP_FAT","GO:1903039~positive regulation of leukocyte cell-cell adhesion","18","6.61764705882353","4.501500650186132E-7","ENSG00000182866, ENSG00000019582, ENSG00000134954, ENSG00000198851, ENSG00000096996, ENSG00000242574, ENSG00000204472, ENSG00000204287, ENSG00000198821, ENSG00000151651, ENSG00000204592, ENSG00000223865, ENSG00000167286, ENSG00000149269, ENSG00000231389, ENSG00000162711, ENSG00000167207, ENSG00000010610","245","130","7885","4.456200941915228","0.0017612352529993158","8.254322666490698E-5","0.008020292062153413"
"GOTERM_BP_FAT","GO:0002694~regulation of leukocyte activation","26","9.558823529411764","4.5731893691343533E-7","ENSG00000101096, ENSG00000076944, ENSG00000158869, ENSG00000161955, ENSG00000096996, ENSG00000116824, ENSG00000204472, ENSG00000204252, ENSG00000198821, ENSG00000151651, ENSG00000204592, ENSG00000092929, ENSG00000167286, ENSG00000162711, ENSG00000167207, ENSG00000182866, ENSG00000019582, ENSG00000128322, ENSG00000198851, ENSG00000091972, ENSG00000242574, ENSG00000204287, ENSG00000223865, ENSG00000149269, ENSG00000231389, ENSG00000010610","245","262","7885","3.193799657267487","0.001789258731185961","8.254322666490698E-5","0.008020292062153413"
"GOTERM_BP_FAT","GO:0022407~regulation of cell-cell adhesion","22","8.088235294117647","4.6384444102885144E-7","ENSG00000136826, ENSG00000182866, ENSG00000019582, ENSG00000134954, ENSG00000198851, ENSG00000096996, ENSG00000116824, ENSG00000242574, ENSG00000204252, ENSG00000204472, ENSG00000204287, ENSG00000198821, ENSG00000151651, ENSG00000204592, ENSG00000167642, ENSG00000223865, ENSG00000167286, ENSG00000149269, ENSG00000231389, ENSG00000162711, ENSG00000167207, ENSG00000010610","245","193","7885","3.668605265940573","0.0018147665687291425","8.254322666490698E-5","0.008020292062153413"
"GOTERM_CC_FAT","GO:0043230~extracellular organelle","80","29.411764705882355","4.728736762265121E-7","ENSG00000128311, ENSG00000076944, ENSG00000134755, ENSG00000151176, ENSG00000246705, ENSG00000182718, ENSG00000169385, ENSG00000004455, ENSG00000172037, ENSG00000172232, ENSG00000064601, ENSG00000204592, ENSG00000111275, ENSG00000005381, ENSG00000085662, ENSG00000160255, ENSG00000186407, ENSG00000182866, ENSG00000128322, ENSG00000104774, ENSG00000197043, ENSG00000109107, ENSG00000113648, ENSG00000196154, ENSG00000110013, ENSG00000136068, ENSG00000170266, ENSG00000171236, ENSG00000170542, ENSG00000133313, ENSG00000030582, ENSG00000139410, ENSG00000250722, ENSG00000169397, ENSG00000100299, ENSG00000051620, ENSG00000105383, ENSG00000127951, ENSG00000186818, ENSG00000161955, ENSG00000105612, ENSG00000176014, ENSG00000196187, ENSG00000085719, ENSG00000005844, ENSG00000137642, ENSG00000142089, ENSG00000147813, ENSG00000007062, ENSG00000204257, ENSG00000100448, ENSG00000054983, ENSG00000023191, ENSG00000107796, ENSG00000131236, ENSG00000108679, ENSG00000019582, ENSG00000135636, ENSG00000101160, ENSG00000130303, ENSG00000198752, ENSG00000115129, ENSG00000176788, ENSG00000113389, ENSG00000111885, ENSG00000204287, ENSG00000130021, ENSG00000159348, ENSG00000139117, ENSG00000001036, ENSG00000159228, ENSG00000085514, ENSG00000055163, ENSG00000136286, ENSG00000013364, ENSG00000031698, ENSG00000126522, ENSG00000121552, ENSG00000103024, ENSG00000163754","226","1509","7187","1.685931607992165","2.018967235977165E-4","1.553208151913236E-5","0.0014513584370336795"
"GOTERM_CC_FAT","GO:1903561~extracellular vesicle","80","29.411764705882355","4.728736762265121E-7","ENSG00000128311, ENSG00000076944, ENSG00000134755, ENSG00000151176, ENSG00000246705, ENSG00000182718, ENSG00000169385, ENSG00000004455, ENSG00000172037, ENSG00000172232, ENSG00000064601, ENSG00000204592, ENSG00000111275, ENSG00000005381, ENSG00000085662, ENSG00000160255, ENSG00000186407, ENSG00000182866, ENSG00000128322, ENSG00000104774, ENSG00000197043, ENSG00000109107, ENSG00000113648, ENSG00000196154, ENSG00000110013, ENSG00000136068, ENSG00000170266, ENSG00000171236, ENSG00000170542, ENSG00000133313, ENSG00000030582, ENSG00000139410, ENSG00000250722, ENSG00000169397, ENSG00000100299, ENSG00000051620, ENSG00000105383, ENSG00000127951, ENSG00000186818, ENSG00000161955, ENSG00000105612, ENSG00000176014, ENSG00000196187, ENSG00000085719, ENSG00000005844, ENSG00000137642, ENSG00000142089, ENSG00000147813, ENSG00000007062, ENSG00000204257, ENSG00000100448, ENSG00000054983, ENSG00000023191, ENSG00000107796, ENSG00000131236, ENSG00000108679, ENSG00000019582, ENSG00000135636, ENSG00000101160, ENSG00000130303, ENSG00000198752, ENSG00000115129, ENSG00000176788, ENSG00000113389, ENSG00000111885, ENSG00000204287, ENSG00000130021, ENSG00000159348, ENSG00000139117, ENSG00000001036, ENSG00000159228, ENSG00000085514, ENSG00000055163, ENSG00000136286, ENSG00000013364, ENSG00000031698, ENSG00000126522, ENSG00000121552, ENSG00000103024, ENSG00000163754","226","1509","7187","1.685931607992165","2.018967235977165E-4","1.553208151913236E-5","0.0014513584370336795"
"GOTERM_BP_FAT","GO:0046649~lymphocyte activation","32","11.76470588235294","5.069093902777632E-7","ENSG00000101096, ENSG00000158869, ENSG00000161955, ENSG00000096996, ENSG00000116824, ENSG00000204472, ENSG00000204252, ENSG00000005844, ENSG00000198821, ENSG00000151651, ENSG00000204592, ENSG00000092929, ENSG00000160593, ENSG00000167286, ENSG00000160255, ENSG00000162711, ENSG00000167207, ENSG00000182866, ENSG00000019582, ENSG00000128322, ENSG00000130303, ENSG00000106952, ENSG00000198851, ENSG00000242574, ENSG00000204287, ENSG00000081059, ENSG00000134061, ENSG00000223865, ENSG00000149269, ENSG00000231389, ENSG00000119919, ENSG00000010610","245","377","7885","2.7317706923618257","0.0019830887513435647","8.628479404075839E-5","0.008383840524420049"
"GOTERM_BP_FAT","GO:0022409~positive regulation of cell-cell adhesion","18","6.61764705882353","6.265167265700028E-7","ENSG00000182866, ENSG00000019582, ENSG00000134954, ENSG00000198851, ENSG00000096996, ENSG00000242574, ENSG00000204472, ENSG00000204287, ENSG00000198821, ENSG00000151651, ENSG00000204592, ENSG00000223865, ENSG00000167286, ENSG00000149269, ENSG00000231389, ENSG00000162711, ENSG00000167207, ENSG00000010610","245","133","7885","4.355685131195336","0.0024504330452359557","1.0220054102173172E-4","0.009930290116134544"
"GOTERM_BP_FAT","GO:0051251~positive regulation of lymphocyte activation","20","7.352941176470589","9.261431970891544E-7","ENSG00000101096, ENSG00000182866, ENSG00000019582, ENSG00000128322, ENSG00000161955, ENSG00000198851, ENSG00000096996, ENSG00000242574, ENSG00000204472, ENSG00000204287, ENSG00000198821, ENSG00000151651, ENSG00000204592, ENSG00000223865, ENSG00000167286, ENSG00000149269, ENSG00000231389, ENSG00000162711, ENSG00000167207, ENSG00000010610","245","168","7885","3.8313896987366367","0.0036202096221213953","1.4503402466416158E-4","0.014092194886908571"
"GOTERM_BP_FAT","GO:0042110~T cell activation","25","9.191176470588236","1.0892590989777174E-6","ENSG00000158869, ENSG00000096996, ENSG00000116824, ENSG00000204472, ENSG00000204252, ENSG00000005844, ENSG00000198821, ENSG00000151651, ENSG00000204592, ENSG00000160593, ENSG00000167286, ENSG00000162711, ENSG00000167207, ENSG00000182866, ENSG00000019582, ENSG00000106952, ENSG00000198851, ENSG00000242574, ENSG00000204287, ENSG00000081059, ENSG00000223865, ENSG00000149269, ENSG00000231389, ENSG00000119919, ENSG00000010610","245","256","7885","3.142936862244898","0.004256456456477986","1.525179288124879E-4","0.014819366569673155"
"GOTERM_BP_FAT","GO:0070489~T cell aggregation","25","9.191176470588236","1.0892590989777174E-6","ENSG00000158869, ENSG00000096996, ENSG00000116824, ENSG00000204472, ENSG00000204252, ENSG00000005844, ENSG00000198821, ENSG00000151651, ENSG00000204592, ENSG00000160593, ENSG00000167286, ENSG00000162711, ENSG00000167207, ENSG00000182866, ENSG00000019582, ENSG00000106952, ENSG00000198851, ENSG00000242574, ENSG00000204287, ENSG00000081059, ENSG00000223865, ENSG00000149269, ENSG00000231389, ENSG00000119919, ENSG00000010610","245","256","7885","3.142936862244898","0.004256456456477986","1.525179288124879E-4","0.014819366569673155"
"GOTERM_CC_FAT","GO:0009897~external side of plasma membrane","14","5.147058823529411","1.1171256361876408E-6","ENSG00000019582, ENSG00000128322, ENSG00000135218, ENSG00000158869, ENSG00000198851, ENSG00000096996, ENSG00000116824, ENSG00000174059, ENSG00000174837, ENSG00000083457, ENSG00000163823, ENSG00000100299, ENSG00000105383, ENSG00000010610","226","81","7187","5.496449251611494","4.7689916053528236E-4","3.407233190372305E-5","0.0031838080631347767"
"GOTERM_BP_FAT","GO:0050865~regulation of cell activation","26","9.558823529411764","1.145149563606149E-6","ENSG00000101096, ENSG00000076944, ENSG00000158869, ENSG00000161955, ENSG00000096996, ENSG00000116824, ENSG00000204472, ENSG00000204252, ENSG00000198821, ENSG00000151651, ENSG00000204592, ENSG00000092929, ENSG00000167286, ENSG00000162711, ENSG00000167207, ENSG00000182866, ENSG00000019582, ENSG00000128322, ENSG00000198851, ENSG00000091972, ENSG00000242574, ENSG00000204287, ENSG00000223865, ENSG00000149269, ENSG00000231389, ENSG00000010610","245","275","7885","3.0428200371057517","0.0044743683134221834","1.525179288124879E-4","0.014819366569673155"
"GOTERM_BP_FAT","GO:0042742~defense response to bacterium","14","5.147058823529411","1.1570217123983607E-6","ENSG00000128322, ENSG00000135218, ENSG00000158869, ENSG00000106952, ENSG00000172232, ENSG00000153029, ENSG00000204592, ENSG00000005381, ENSG00000100448, ENSG00000187796, ENSG00000169397, ENSG00000124731, ENSG00000167207, ENSG00000010610","245","82","7885","5.494773519163763","0.004520650606248289","1.525179288124879E-4","0.014819366569673155"
"GOTERM_BP_FAT","GO:0071593~lymphocyte aggregation","25","9.191176470588236","1.168719761015233E-6","ENSG00000158869, ENSG00000096996, ENSG00000116824, ENSG00000204472, ENSG00000204252, ENSG00000005844, ENSG00000198821, ENSG00000151651, ENSG00000204592, ENSG00000160593, ENSG00000167286, ENSG00000162711, ENSG00000167207, ENSG00000182866, ENSG00000019582, ENSG00000106952, ENSG00000198851, ENSG00000242574, ENSG00000204287, ENSG00000081059, ENSG00000223865, ENSG00000149269, ENSG00000231389, ENSG00000119919, ENSG00000010610","245","257","7885","3.1307075359326606","0.004566252083813782","1.525179288124879E-4","0.014819366569673155"
"GOTERM_MF_FAT","GO:0004871~signal transducer activity","36","13.23529411764706","1.1840873137471706E-6","ENSG00000158869, ENSG00000096996, ENSG00000204252, ENSG00000005844, ENSG00000198821, ENSG00000137642, ENSG00000204257, ENSG00000119408, ENSG00000167286, ENSG00000100368, ENSG00000160255, ENSG00000163823, ENSG00000019582, ENSG00000181631, ENSG00000135218, ENSG00000130303, ENSG00000128284, ENSG00000140749, ENSG00000198851, ENSG00000134243, ENSG00000139679, ENSG00000169252, ENSG00000113389, ENSG00000204287, ENSG00000153029, ENSG00000011600, ENSG00000174837, ENSG00000167850, ENSG00000170837, ENSG00000140030, ENSG00000223865, ENSG00000149269, ENSG00000231389, ENSG00000185885, ENSG00000168329, ENSG00000010610","237","456","7309","2.4347101932045305","8.13137690383714E-4","1.3557799742405102E-4","0.013439391011030387"
"GOTERM_BP_FAT","GO:0050870~positive regulation of T cell activation","17","6.25","1.326879181851798E-6","ENSG00000182866, ENSG00000019582, ENSG00000198851, ENSG00000096996, ENSG00000242574, ENSG00000204472, ENSG00000204287, ENSG00000198821, ENSG00000151651, ENSG00000204592, ENSG00000223865, ENSG00000167286, ENSG00000149269, ENSG00000231389, ENSG00000162711, ENSG00000167207, ENSG00000010610","245","125","7885","4.376979591836735","0.005182586142740031","1.675719999016061E-4","0.01628209163794916"
"GOTERM_BP_FAT","GO:0009607~response to biotic stimulus","34","12.5","1.4661525822837965E-6","ENSG00000158869, ENSG00000096996, ENSG00000111335, ENSG00000172232, ENSG00000198821, ENSG00000204592, ENSG00000005381, ENSG00000142089, ENSG00000092929, ENSG00000100448, ENSG00000187796, ENSG00000124731, ENSG00000100368, ENSG00000153094, ENSG00000162711, ENSG00000167207, ENSG00000107796, ENSG00000182866, ENSG00000128322, ENSG00000135218, ENSG00000130303, ENSG00000106952, ENSG00000112799, ENSG00000153283, ENSG00000110057, ENSG00000153029, ENSG00000170542, ENSG00000197548, ENSG00000001036, ENSG00000134061, ENSG00000169397, ENSG00000185885, ENSG00000168329, ENSG00000010610","245","437","7885","2.5039929015084295","0.005725007051226139","1.793746049887832E-4","0.01742888882189863"
"GOTERM_BP_FAT","GO:0070486~leukocyte aggregation","25","9.191176470588236","1.542185980105917E-6","ENSG00000158869, ENSG00000096996, ENSG00000116824, ENSG00000204472, ENSG00000204252, ENSG00000005844, ENSG00000198821, ENSG00000151651, ENSG00000204592, ENSG00000160593, ENSG00000167286, ENSG00000162711, ENSG00000167207, ENSG00000182866, ENSG00000019582, ENSG00000106952, ENSG00000198851, ENSG00000242574, ENSG00000204287, ENSG00000081059, ENSG00000223865, ENSG00000149269, ENSG00000231389, ENSG00000119919, ENSG00000010610","245","261","7885","3.082727343811088","0.006021005611730357","1.8295933673074743E-4","0.017777198388857298"
"GOTERM_BP_FAT","GO:0045087~innate immune response","34","12.5","1.979260076087392E-6","ENSG00000158869, ENSG00000179583, ENSG00000096996, ENSG00000204472, ENSG00000111335, ENSG00000116701, ENSG00000151651, ENSG00000204592, ENSG00000142089, ENSG00000092929, ENSG00000187796, ENSG00000124731, ENSG00000160255, ENSG00000162711, ENSG00000167207, ENSG00000186407, ENSG00000182866, ENSG00000128322, ENSG00000135218, ENSG00000130303, ENSG00000112799, ENSG00000153283, ENSG00000196730, ENSG00000110057, ENSG00000204287, ENSG00000153029, ENSG00000170542, ENSG00000011600, ENSG00000134061, ENSG00000223865, ENSG00000169397, ENSG00000149269, ENSG00000231389, ENSG00000185885","245","443","7885","2.4700787764315657","0.00772083020876968","2.2790597640829822E-4","0.022144427439518936"
"GOTERM_CC_FAT","GO:0042613~MHC class II protein complex","7","2.5735294117647056","2.143853799482157E-6","ENSG00000019582, ENSG00000204257, ENSG00000223865, ENSG00000242574, ENSG00000204252, ENSG00000231389, ENSG00000204287","226","14","7187","15.900442477876107","9.150076785896522E-4","6.10283714919254E-5","0.0057026511066225385"
"GOTERM_MF_FAT","GO:0003823~antigen binding","11","4.044117647058823","2.2638400082746836E-6","ENSG00000128322, ENSG00000019582, ENSG00000186818, ENSG00000204257, ENSG00000223865, ENSG00000242574, ENSG00000204252, ENSG00000231389, ENSG00000204287, ENSG00000153029, ENSG00000204592","237","48","7309","7.067422644163151","0.0015540510562332965","2.221797265263868E-4","0.022023929223357996"
"GOTERM_BP_FAT","GO:0009952~anterior/posterior pattern specification","12","4.411764705882353","2.5037621226816126E-6","ENSG00000106006, ENSG00000105997, ENSG00000253293, ENSG00000120093, ENSG00000078399, ENSG00000173917, ENSG00000120075, ENSG00000176788, ENSG00000122592, ENSG00000167081, ENSG00000108511, ENSG00000182742","245","62","7885","6.229098090849243","0.009756834945800152","2.800636774371004E-4","0.027212317470516726"
"GOTERM_BP_FAT","GO:0050863~regulation of T cell activation","19","6.985294117647059","3.055226857905991E-6","ENSG00000182866, ENSG00000019582, ENSG00000198851, ENSG00000096996, ENSG00000116824, ENSG00000242574, ENSG00000204252, ENSG00000204472, ENSG00000204287, ENSG00000198821, ENSG00000151651, ENSG00000204592, ENSG00000223865, ENSG00000167286, ENSG00000149269, ENSG00000231389, ENSG00000162711, ENSG00000167207, ENSG00000010610","245","165","7885","3.7059987631416202","0.011892999159560325","3.2592752601273304E-4","0.031668666895336824"
"GOTERM_BP_FAT","GO:0045785~positive regulation of cell adhesion","21","7.720588235294118","3.0802856864549485E-6","ENSG00000182866, ENSG00000019582, ENSG00000135218, ENSG00000134954, ENSG00000198851, ENSG00000096996, ENSG00000242574, ENSG00000204472, ENSG00000172232, ENSG00000204287, ENSG00000198821, ENSG00000151651, ENSG00000204592, ENSG00000092929, ENSG00000223865, ENSG00000167286, ENSG00000149269, ENSG00000231389, ENSG00000162711, ENSG00000167207, ENSG00000010610","245","199","7885","3.3962670495333813","0.011989958007426638","3.2592752601273304E-4","0.031668666895336824"
"GOTERM_BP_FAT","GO:0051249~regulation of lymphocyte activation","22","8.088235294117647","8.505379360757601E-6","ENSG00000101096, ENSG00000182866, ENSG00000019582, ENSG00000128322, ENSG00000161955, ENSG00000198851, ENSG00000096996, ENSG00000116824, ENSG00000242574, ENSG00000204252, ENSG00000204472, ENSG00000204287, ENSG00000198821, ENSG00000151651, ENSG00000204592, ENSG00000223865, ENSG00000167286, ENSG00000149269, ENSG00000231389, ENSG00000162711, ENSG00000167207, ENSG00000010610","245","231","7885","3.06511175898931","0.032758629592715804","8.762778999306844E-4","0.08514332391663662"
"GOTERM_BP_FAT","GO:0048534~hematopoietic or lymphoid organ development","33","12.132352941176471","1.0160574464277018E-5","ENSG00000186818, ENSG00000158869, ENSG00000134954, ENSG00000105997, ENSG00000120093, ENSG00000105612, ENSG00000182718, ENSG00000096996, ENSG00000107957, ENSG00000116824, ENSG00000204252, ENSG00000174059, ENSG00000151651, ENSG00000143995, ENSG00000078399, ENSG00000167286, ENSG00000161642, ENSG00000153094, ENSG00000162711, ENSG00000163823, ENSG00000122592, ENSG00000182742, ENSG00000182866, ENSG00000136826, ENSG00000019582, ENSG00000245848, ENSG00000106952, ENSG00000198851, ENSG00000020633, ENSG00000011600, ENSG00000081059, ENSG00000119919, ENSG00000010610","245","456","7885","2.3290816326530615","0.03900782417072812","0.001019965359683193","0.09910468015925583"
"GOTERM_BP_FAT","GO:0030155~regulation of cell adhesion","26","9.558823529411764","1.1027795065527319E-5","ENSG00000134954, ENSG00000096996, ENSG00000116824, ENSG00000204472, ENSG00000204252, ENSG00000172232, ENSG00000198821, ENSG00000151651, ENSG00000204592, ENSG00000092929, ENSG00000167642, ENSG00000167286, ENSG00000162711, ENSG00000122592, ENSG00000167207, ENSG00000182866, ENSG00000136826, ENSG00000019582, ENSG00000135218, ENSG00000198851, ENSG00000242574, ENSG00000204287, ENSG00000223865, ENSG00000149269, ENSG00000231389, ENSG00000010610","245","312","7885","2.681972789115646","0.042265887210975794","0.0010793454420384863","0.10487433107316478"
"GOTERM_BP_FAT","GO:0002520~immune system development","34","12.5","1.3342023333371399E-5","ENSG00000186818, ENSG00000158869, ENSG00000134954, ENSG00000161955, ENSG00000105997, ENSG00000120093, ENSG00000105612, ENSG00000182718, ENSG00000096996, ENSG00000107957, ENSG00000116824, ENSG00000204252, ENSG00000174059, ENSG00000151651, ENSG00000143995, ENSG00000078399, ENSG00000167286, ENSG00000161642, ENSG00000153094, ENSG00000162711, ENSG00000163823, ENSG00000122592, ENSG00000182742, ENSG00000182866, ENSG00000136826, ENSG00000019582, ENSG00000245848, ENSG00000106952, ENSG00000198851, ENSG00000020633, ENSG00000011600, ENSG00000081059, ENSG00000119919, ENSG00000010610","245","484","7885","2.2608365660313714","0.05090626410920851","0.00125517213632534","0.12195848803528975"
"GOTERM_BP_FAT","GO:0098609~cell-cell adhesion","38","13.970588235294118","1.346544820578909E-5","ENSG00000158869, ENSG00000134755, ENSG00000134954, ENSG00000107438, ENSG00000182718, ENSG00000096996, ENSG00000116824, ENSG00000204472, ENSG00000204252, ENSG00000005844, ENSG00000198821, ENSG00000174059, ENSG00000151651, ENSG00000204592, ENSG00000167642, ENSG00000160593, ENSG00000167286, ENSG00000160255, ENSG00000162711, ENSG00000167207, ENSG00000182866, ENSG00000136826, ENSG00000019582, ENSG00000106952, ENSG00000198851, ENSG00000091972, ENSG00000242574, ENSG00000136068, ENSG00000204287, ENSG00000055163, ENSG00000081059, ENSG00000223865, ENSG00000149269, ENSG00000231389, ENSG00000119919, ENSG00000125810, ENSG00000121552, ENSG00000010610","245","574","7885","2.1306264666145207","0.05136488659828187","0.00125517213632534","0.12195848803528975"
"KEGG_PATHWAY","hsa04612:Antigen processing and presentation","10","3.6764705882352944","1.3695084178513617E-5","ENSG00000019582, ENSG00000204257, ENSG00000179583, ENSG00000223865, ENSG00000242574, ENSG00000204252, ENSG00000231389, ENSG00000204287, ENSG00000010610, ENSG00000204592","115","46","3444","6.510396975425331","0.0024074487562227853","6.769178548089645E-4","0.060807875093008674"
"GOTERM_BP_FAT","GO:0009617~response to bacterium","22","8.088235294117647","1.4407671810579543E-5","ENSG00000128322, ENSG00000135218, ENSG00000158869, ENSG00000106952, ENSG00000112799, ENSG00000153283, ENSG00000172232, ENSG00000153029, ENSG00000170542, ENSG00000204592, ENSG00000001036, ENSG00000005381, ENSG00000100448, ENSG00000187796, ENSG00000134061, ENSG00000169397, ENSG00000124731, ENSG00000162711, ENSG00000100368, ENSG00000168329, ENSG00000167207, ENSG00000010610","245","239","7885","2.962513875843224","0.054858709830782226","0.001311768259032998","0.12745763620335948"
"GOTERM_BP_FAT","GO:0002367~cytokine production involved in immune response","9","3.308823529411765","1.6398754055552944E-5","ENSG00000019582, ENSG00000135218, ENSG00000158869, ENSG00000130303, ENSG00000153283, ENSG00000124731, ENSG00000162711, ENSG00000167207, ENSG00000153029","245","38","7885","7.622448979591836","0.06219950775275673","0.0014591164119884042","0.14177468278937136"
"KEGG_PATHWAY","hsa05150:Staphylococcus aureus infection","8","2.941176470588235","1.8577312130540922E-5","ENSG00000204257, ENSG00000223865, ENSG00000242574, ENSG00000204252, ENSG00000231389, ENSG00000160255, ENSG00000005844, ENSG00000204287","115","27","3444","8.873429951690822","0.0032642978624773944","6.769178548089645E-4","0.060807875093008674"
"KEGG_PATHWAY","hsa05322:Systemic lupus erythematosus","9","3.308823529411765","1.9507871380653524E-5","ENSG00000113648, ENSG00000204257, ENSG00000100448, ENSG00000246705, ENSG00000223865, ENSG00000242574, ENSG00000204252, ENSG00000231389, ENSG00000204287","115","37","3444","7.284606345475911","0.003427531409880724","6.769178548089645E-4","0.060807875093008674"
"GOTERM_CC_FAT","GO:0098552~side of membrane","20","7.352941176470589","2.0242897967503788E-5","ENSG00000182866, ENSG00000019582, ENSG00000128322, ENSG00000135218, ENSG00000158869, ENSG00000198851, ENSG00000096996, ENSG00000116824, ENSG00000204287, ENSG00000174059, ENSG00000064601, ENSG00000204592, ENSG00000174837, ENSG00000083457, ENSG00000223865, ENSG00000231389, ENSG00000163823, ENSG00000100299, ENSG00000105383, ENSG00000010610","226","205","7187","3.1025253615368014","0.008606554643820874","5.402323395077574E-4","0.050480726806462574"
"GOTERM_BP_FAT","GO:0097529~myeloid leukocyte migration","11","4.044117647058823","2.3314898534525014E-5","ENSG00000019582, ENSG00000144668, ENSG00000158869, ENSG00000160593, ENSG00000124731, ENSG00000204472, ENSG00000160255, ENSG00000172232, ENSG00000163823, ENSG00000168329, ENSG00000151651","245","64","7885","5.53156887755102","0.08725816777071638","0.0020283961725036763","0.19708860894518476"
"GOTERM_BP_FAT","GO:0050900~leukocyte migration","18","6.61764705882353","2.5179630733037224E-5","ENSG00000182866, ENSG00000019582, ENSG00000158869, ENSG00000116824, ENSG00000204472, ENSG00000005844, ENSG00000172232, ENSG00000174059, ENSG00000151651, ENSG00000144668, ENSG00000136286, ENSG00000160593, ENSG00000124731, ENSG00000160255, ENSG00000163823, ENSG00000119919, ENSG00000122592, ENSG00000168329","245","174","7885","3.3293455313159748","0.09389915879105093","0.0021430055286921898","0.20822459849668176"
"GOTERM_BP_FAT","GO:0030097~hemopoiesis","31","11.397058823529411","2.827370089089873E-5","ENSG00000186818, ENSG00000158869, ENSG00000134954, ENSG00000120093, ENSG00000105612, ENSG00000182718, ENSG00000096996, ENSG00000107957, ENSG00000116824, ENSG00000204252, ENSG00000174059, ENSG00000151651, ENSG00000143995, ENSG00000078399, ENSG00000167286, ENSG00000161642, ENSG00000162711, ENSG00000163823, ENSG00000122592, ENSG00000182742, ENSG00000182866, ENSG00000136826, ENSG00000019582, ENSG00000245848, ENSG00000106952, ENSG00000198851, ENSG00000020633, ENSG00000011600, ENSG00000081059, ENSG00000119919, ENSG00000010610","245","436","7885","2.2882887099794043","0.10481186665956543","0.002355139127401458","0.2288365067850612"
"KEGG_PATHWAY","hsa05416:Viral myocarditis","9","3.308823529411765","2.941109982405156E-5","ENSG00000204257, ENSG00000223865, ENSG00000242574, ENSG00000204252, ENSG00000231389, ENSG00000160255, ENSG00000005844, ENSG00000204287, ENSG00000204592","115","39","3444","6.911036789297659","0.005163055067021971","6.769178548089645E-4","0.060807875093008674"
"GOTERM_BP_FAT","GO:0002684~positive regulation of immune system process","35","12.867647058823529","2.971343492594642E-5","ENSG00000101096, ENSG00000076944, ENSG00000158869, ENSG00000134954, ENSG00000161955, ENSG00000096996, ENSG00000116824, ENSG00000204472, ENSG00000198821, ENSG00000151651, ENSG00000204592, ENSG00000092929, ENSG00000100448, ENSG00000187796, ENSG00000167286, ENSG00000160255, ENSG00000162711, ENSG00000163823, ENSG00000167207, ENSG00000082074, ENSG00000182866, ENSG00000019582, ENSG00000128322, ENSG00000135218, ENSG00000198851, ENSG00000110057, ENSG00000242574, ENSG00000204287, ENSG00000055163, ENSG00000136286, ENSG00000134061, ENSG00000223865, ENSG00000149269, ENSG00000231389, ENSG00000010610","245","526","7885","2.141499185225421","0.10984488052629715","0.002423502036147505","0.23547897178812538"
"KEGG_PATHWAY","hsa05330:Allograft rejection","7","2.5735294117647056","3.059515727950122E-5","ENSG00000204257, ENSG00000223865, ENSG00000242574, ENSG00000204252, ENSG00000231389, ENSG00000204287, ENSG00000204592","115","20","3444","10.481739130434782","0.0053703578475603475","6.769178548089645E-4","0.060807875093008674"
"KEGG_PATHWAY","hsa05320:Autoimmune thyroid disease","7","2.5735294117647056","3.059515727950122E-5","ENSG00000204257, ENSG00000223865, ENSG00000242574, ENSG00000204252, ENSG00000231389, ENSG00000204287, ENSG00000204592","115","20","3444","10.481739130434782","0.0053703578475603475","6.769178548089645E-4","0.060807875093008674"
"GOTERM_BP_FAT","GO:0050778~positive regulation of immune response","29","10.661764705882353","3.159683513877587E-5","ENSG00000101096, ENSG00000158869, ENSG00000161955, ENSG00000096996, ENSG00000198821, ENSG00000151651, ENSG00000204592, ENSG00000100448, ENSG00000187796, ENSG00000167286, ENSG00000160255, ENSG00000162711, ENSG00000167207, ENSG00000082074, ENSG00000182866, ENSG00000019582, ENSG00000128322, ENSG00000135218, ENSG00000198851, ENSG00000110057, ENSG00000242574, ENSG00000204287, ENSG00000055163, ENSG00000136286, ENSG00000134061, ENSG00000223865, ENSG00000149269, ENSG00000231389, ENSG00000010610","245","395","7885","2.3628519762335314","0.11638617490708925","0.002524522644251174","0.24529461401612943"
"KEGG_PATHWAY","hsa05332:Graft-versus-host disease","7","2.5735294117647056","4.168549889029112E-5","ENSG00000204257, ENSG00000223865, ENSG00000242574, ENSG00000204252, ENSG00000231389, ENSG00000204287, ENSG00000204592","115","21","3444","9.982608695652173","0.007309952103532469","8.198148115090587E-4","0.07364438137284765"
"KEGG_PATHWAY","hsa05321:Inflammatory bowel disease (IBD)","8","2.941176470588235","4.9281941645484844E-5","ENSG00000204257, ENSG00000223865, ENSG00000096996, ENSG00000242574, ENSG00000204252, ENSG00000231389, ENSG00000204287, ENSG00000167207","115","31","3444","7.728471248246844","0.00863632628009725","8.227890672276134E-4","0.07391156027637884"
"GOTERM_BP_FAT","GO:0002443~leukocyte mediated immunity","17","6.25","5.554589715494272E-5","ENSG00000019582, ENSG00000128322, ENSG00000076944, ENSG00000158869, ENSG00000161955, ENSG00000130303, ENSG00000096996, ENSG00000153283, ENSG00000172232, ENSG00000170542, ENSG00000204592, ENSG00000092929, ENSG00000136286, ENSG00000100448, ENSG00000124731, ENSG00000162711, ENSG00000167207","245","167","7885","3.276182329219113","0.1954915221678195","0.004349243747232015","0.4225931855548042"
"KEGG_PATHWAY","hsa04672:Intestinal immune network for IgA production","7","2.5735294117647056","5.578230964255007E-5","ENSG00000161955, ENSG00000204257, ENSG00000223865, ENSG00000242574, ENSG00000204252, ENSG00000231389, ENSG00000204287","115","22","3444","9.52885375494071","0.009769921504309331","8.227890672276134E-4","0.07391156027637884"
"KEGG_PATHWAY","hsa04940:Type I diabetes mellitus","7","2.5735294117647056","5.578230964255007E-5","ENSG00000204257, ENSG00000223865, ENSG00000242574, ENSG00000204252, ENSG00000231389, ENSG00000204287, ENSG00000204592","115","22","3444","9.52885375494071","0.009769921504309331","8.227890672276134E-4","0.07391156027637884"
"GOTERM_BP_FAT","GO:0048706~embryonic skeletal system development","9","3.308823529411765","5.993354752292649E-5","ENSG00000106006, ENSG00000105997, ENSG00000120093, ENSG00000078399, ENSG00000173917, ENSG00000120075, ENSG00000122592, ENSG00000108511, ENSG00000182742","245","45","7885","6.436734693877551","0.20919732542280556","0.004600781148083474","0.4470337544651223"
"GOTERM_BP_FAT","GO:0030198~extracellular matrix organization","13","4.779411764705882","6.721568151626183E-5","ENSG00000135218, ENSG00000134954, ENSG00000182718, ENSG00000172037, ENSG00000005844, ENSG00000151651, ENSG00000144668, ENSG00000167642, ENSG00000100448, ENSG00000083457, ENSG00000143382, ENSG00000160255, ENSG00000123342","245","102","7885","4.101840736294518","0.23143140013073793","0.004965082889361604","0.4824310424299244"
"GOTERM_BP_FAT","GO:0043062~extracellular structure organization","13","4.779411764705882","6.721568151626183E-5","ENSG00000135218, ENSG00000134954, ENSG00000182718, ENSG00000172037, ENSG00000005844, ENSG00000151651, ENSG00000144668, ENSG00000167642, ENSG00000100448, ENSG00000083457, ENSG00000143382, ENSG00000160255, ENSG00000123342","245","102","7885","4.101840736294518","0.23143140013073793","0.004965082889361604","0.4824310424299244"
"GOTERM_BP_FAT","GO:0001501~skeletal system development","18","6.61764705882353","7.194784575968273E-5","ENSG00000157637, ENSG00000106006, ENSG00000105997, ENSG00000253293, ENSG00000120093, ENSG00000104447, ENSG00000182718, ENSG00000113389, ENSG00000020633, ENSG00000143995, ENSG00000011600, ENSG00000078399, ENSG00000173917, ENSG00000120075, ENSG00000161642, ENSG00000122592, ENSG00000182742, ENSG00000108511","245","189","7885","3.0651117589893104","0.2455436837415692","0.005216218817576998","0.5068326023515427"
"KEGG_PATHWAY","hsa05323:Rheumatoid arthritis","9","3.308823529411765","7.377111037482532E-5","ENSG00000161955, ENSG00000204257, ENSG00000223865, ENSG00000242574, ENSG00000204252, ENSG00000231389, ENSG00000160255, ENSG00000005844, ENSG00000204287","115","44","3444","6.125691699604743","0.012900263360998698","0.001004422041257237","0.09022774268920943"
"GOTERM_BP_FAT","GO:0031294~lymphocyte costimulation","9","3.308823529411765","8.288275204204864E-5","ENSG00000182866, ENSG00000198851, ENSG00000223865, ENSG00000167286, ENSG00000149269, ENSG00000231389, ENSG00000204287, ENSG00000198821, ENSG00000010610","245","47","7885","6.162831089882762","0.2771707896565827","0.005794392397225365","0.5630106942284875"
"GOTERM_BP_FAT","GO:0031295~T cell costimulation","9","3.308823529411765","8.288275204204864E-5","ENSG00000182866, ENSG00000198851, ENSG00000223865, ENSG00000167286, ENSG00000149269, ENSG00000231389, ENSG00000204287, ENSG00000198821, ENSG00000010610","245","47","7885","6.162831089882762","0.2771707896565827","0.005794392397225365","0.5630106942284875"
"GOTERM_BP_FAT","GO:0034341~response to interferon-gamma","12","4.411764705882353","8.605920097327194E-5","ENSG00000142089, ENSG00000130303, ENSG00000179583, ENSG00000223865, ENSG00000096996, ENSG00000204472, ENSG00000231389, ENSG00000196730, ENSG00000111335, ENSG00000204287, ENSG00000185885, ENSG00000204592","245","89","7885","4.339371703737675","0.2861071037564993","0.005910908277374731","0.574331930705836"
"GOTERM_BP_FAT","GO:0007166~cell surface receptor signaling pathway","60","22.058823529411764","1.1114822493709715E-4","ENSG00000214357, ENSG00000179583, ENSG00000096996, ENSG00000198821, ENSG00000151651, ENSG00000204592, ENSG00000127946, ENSG00000167286, ENSG00000160255, ENSG00000167207, ENSG00000082074, ENSG00000182866, ENSG00000136826, ENSG00000128322, ENSG00000135218, ENSG00000181631, ENSG00000114737, ENSG00000140749, ENSG00000112799, ENSG00000198851, ENSG00000134243, ENSG00000171236, ENSG00000011600, ENSG00000081059, ENSG00000231389, ENSG00000186635, ENSG00000101096, ENSG00000158869, ENSG00000158825, ENSG00000161955, ENSG00000116824, ENSG00000085719, ENSG00000111335, ENSG00000116701, ENSG00000005844, ENSG00000142089, ENSG00000144668, ENSG00000187796, ENSG00000100368, ENSG00000153094, ENSG00000163823, ENSG00000019582, ENSG00000245848, ENSG00000130303, ENSG00000169252, ENSG00000196730, ENSG00000204287, ENSG00000248871, ENSG00000085514, ENSG00000174837, ENSG00000055163, ENSG00000136286, ENSG00000083457, ENSG00000223865, ENSG00000134061, ENSG00000149269, ENSG00000185885, ENSG00000013364, ENSG00000168329, ENSG00000010610","245","1193","7885","1.618625656465436","0.3529169555566971","0.007502505183254057","0.7289790476908924"
"GOTERM_BP_FAT","GO:0048704~embryonic skeletal system morphogenesis","8","2.941176470588235","1.159781959256906E-4","ENSG00000106006, ENSG00000105997, ENSG00000120093, ENSG00000173917, ENSG00000120075, ENSG00000122592, ENSG00000108511, ENSG00000182742","245","37","7885","6.958632101489244","0.3650423366651795","0.007695841305916587","0.7477645039005543"
"GOTERM_BP_FAT","GO:0030595~leukocyte chemotaxis","11","4.044117647058823","1.3246627161103363E-4","ENSG00000019582, ENSG00000144668, ENSG00000158869, ENSG00000160593, ENSG00000124731, ENSG00000204472, ENSG00000160255, ENSG00000172232, ENSG00000163823, ENSG00000168329, ENSG00000151651","245","78","7885","4.538723181580324","0.4047490991998023","0.008643424222619945","0.8398361620139532"
"GOTERM_CC_FAT","GO:0005773~vacuole","43","15.808823529411764","1.333182318942968E-4","ENSG00000214357, ENSG00000076944, ENSG00000151176, ENSG00000105612, ENSG00000196187, ENSG00000182718, ENSG00000169385, ENSG00000204252, ENSG00000116701, ENSG00000172232, ENSG00000174059, ENSG00000064601, ENSG00000151651, ENSG00000204592, ENSG00000137642, ENSG00000005381, ENSG00000197948, ENSG00000142089, ENSG00000092929, ENSG00000204257, ENSG00000085662, ENSG00000164877, ENSG00000054983, ENSG00000162511, ENSG00000019582, ENSG00000104774, ENSG00000135636, ENSG00000101160, ENSG00000130303, ENSG00000197043, ENSG00000134243, ENSG00000110013, ENSG00000114316, ENSG00000110057, ENSG00000169252, ENSG00000242574, ENSG00000170266, ENSG00000204287, ENSG00000223865, ENSG00000231389, ENSG00000100299, ENSG00000010610, ENSG00000163754","226","755","7187","1.8111762292680067","0.05534044915215619","0.003348640295227337","0.3129057325048495"
"GOTERM_BP_FAT","GO:0001944~vasculature development","20","7.352941176470589","1.3664303713769406E-4","ENSG00000136826, ENSG00000109854, ENSG00000134954, ENSG00000105997, ENSG00000120093, ENSG00000182718, ENSG00000025708, ENSG00000174059, ENSG00000171236, ENSG00000135766, ENSG00000151651, ENSG00000248871, ENSG00000143995, ENSG00000160255, ENSG00000122592, ENSG00000108175, ENSG00000023191, ENSG00000168329, ENSG00000123342, ENSG00000107796","245","238","7885","2.7045103755788027","0.41440724902170556","0.008769794924492987","0.8521149397898167"
"GOTERM_BP_FAT","GO:0002718~regulation of cytokine production involved in immune response","7","2.5735294117647056","1.4146037807198758E-4","ENSG00000019582, ENSG00000135218, ENSG00000158869, ENSG00000130303, ENSG00000153283, ENSG00000162711, ENSG00000167207","245","27","7885","8.343915343915343","0.42535224496431445","0.008932538389545669","0.8679278680416785"
"GOTERM_BP_FAT","GO:0048584~positive regulation of response to stimulus","53","19.485294117647058","1.4451769280204461E-4","ENSG00000134954, ENSG00000096996, ENSG00000204472, ENSG00000172232, ENSG00000198821, ENSG00000151651, ENSG00000204592, ENSG00000162430, ENSG00000085662, ENSG00000127946, ENSG00000119408, ENSG00000167286, ENSG00000160255, ENSG00000162711, ENSG00000167207, ENSG00000082074, ENSG00000182866, ENSG00000128322, ENSG00000135218, ENSG00000128284, ENSG00000196154, ENSG00000112799, ENSG00000198851, ENSG00000110057, ENSG00000136305, ENSG00000171236, ENSG00000140030, ENSG00000231389, ENSG00000186635, ENSG00000101096, ENSG00000158869, ENSG00000161955, ENSG00000170430, ENSG00000100448, ENSG00000187796, ENSG00000161642, ENSG00000153094, ENSG00000163823, ENSG00000019582, ENSG00000130303, ENSG00000139679, ENSG00000169252, ENSG00000242574, ENSG00000204287, ENSG00000248871, ENSG00000055163, ENSG00000136286, ENSG00000170837, ENSG00000135272, ENSG00000223865, ENSG00000134061, ENSG00000149269, ENSG00000010610","245","1019","7885","1.6739300234323367","0.4321921345252392","0.008980742338412773","0.8726115927285361"
"KEGG_PATHWAY","hsa04640:Hematopoietic cell lineage","8","2.941176470588235","1.636483077205287E-4","ENSG00000135218, ENSG00000198851, ENSG00000167286, ENSG00000116824, ENSG00000105383, ENSG00000204287, ENSG00000174059, ENSG00000010610","115","37","3444","6.475205640423032","0.02839356533371762","0.00206898217618097","0.1858577209111719"
"GOTERM_BP_FAT","GO:0001525~angiogenesis","16","5.88235294117647","1.7167546439321774E-4","ENSG00000136826, ENSG00000109854, ENSG00000134954, ENSG00000105997, ENSG00000120093, ENSG00000182718, ENSG00000025708, ENSG00000174059, ENSG00000171236, ENSG00000151651, ENSG00000248871, ENSG00000143995, ENSG00000160255, ENSG00000122592, ENSG00000168329, ENSG00000123342","245","165","7885","3.1208410636982067","0.48948682427346124","0.010501710048428866","1.020396041487188"
"GOTERM_MF_FAT","GO:0032395~MHC class II receptor activity","5","1.8382352941176472","1.9089802129847904E-4","ENSG00000204257, ENSG00000223865, ENSG00000204252, ENSG00000231389, ENSG00000204287","237","10","7309","15.419831223628693","0.12292209566548096","0.016393367579006887","1.625019406303303"
"GOTERM_BP_FAT","GO:0002700~regulation of production of molecular mediator of immune response","9","3.308823529411765","1.9903983710151346E-4","ENSG00000019582, ENSG00000135218, ENSG00000158869, ENSG00000161955, ENSG00000130303, ENSG00000153283, ENSG00000162711, ENSG00000167207, ENSG00000204592","245","53","7885","5.465152098575279","0.5413727921203185","0.011988322496191157","1.1648423697448573"
"GOTERM_BP_FAT","GO:0003002~regionalization","12","4.411764705882353","2.0663695891912198E-4","ENSG00000106006, ENSG00000105997, ENSG00000253293, ENSG00000120093, ENSG00000078399, ENSG00000173917, ENSG00000120075, ENSG00000176788, ENSG00000122592, ENSG00000167081, ENSG00000108511, ENSG00000182742","245","98","7885","3.9408579758433984","0.5548188259435112","0.012257328699520646","1.1909802904974847"
"GOTERM_BP_FAT","GO:0048514~blood vessel morphogenesis","17","6.25","2.3774620044304438E-4","ENSG00000136826, ENSG00000109854, ENSG00000134954, ENSG00000105997, ENSG00000120093, ENSG00000182718, ENSG00000025708, ENSG00000174059, ENSG00000171236, ENSG00000151651, ENSG00000248871, ENSG00000143995, ENSG00000160255, ENSG00000122592, ENSG00000108175, ENSG00000168329, ENSG00000123342","245","189","7885","2.8948277723787927","0.6058898384864615","0.01389218469753013","1.349830666396031"
"GOTERM_BP_FAT","GO:0002697~regulation of immune effector process","17","6.25","2.532957396350141E-4","ENSG00000182866, ENSG00000019582, ENSG00000135218, ENSG00000076944, ENSG00000158869, ENSG00000161955, ENSG00000130303, ENSG00000096996, ENSG00000153283, ENSG00000242574, ENSG00000198821, ENSG00000170542, ENSG00000204592, ENSG00000092929, ENSG00000162711, ENSG00000167207, ENSG00000010610","245","190","7885","2.8795918367346935","0.6291774973690377","0.014583129715751179","1.4169661670170495"
"GOTERM_BP_FAT","GO:0001906~cell killing","9","3.308823529411765","2.592300486410345E-4","ENSG00000076944, ENSG00000092929, ENSG00000100448, ENSG00000096996, ENSG00000153094, ENSG00000124731, ENSG00000172232, ENSG00000170542, ENSG00000204592","245","55","7885","5.266419294990724","0.6376977501708823","0.014708487542458697","1.4291465290297032"
"KEGG_PATHWAY","hsa04145:Phagosome","12","4.411764705882353","2.6484261720157E-4","ENSG00000005381, ENSG00000135218, ENSG00000204257, ENSG00000176014, ENSG00000223865, ENSG00000242574, ENSG00000204252, ENSG00000231389, ENSG00000160255, ENSG00000116701, ENSG00000204287, ENSG00000204592","115","96","3444","3.743478260869565","0.045548523984063505","0.0031251428829785263","0.2807331742336642"
"GOTERM_CC_FAT","GO:0098802~plasma membrane receptor complex","10","3.6764705882352944","3.3838988123170304E-4","ENSG00000144668, ENSG00000083457, ENSG00000198851, ENSG00000167286, ENSG00000096996, ENSG00000160255, ENSG00000100368, ENSG00000005844, ENSG00000198821, ENSG00000010610","226","71","7187","4.4789978810918605","0.13455974152759287","0.008027359960329845","0.7500975700636084"
"GOTERM_BP_FAT","GO:1903557~positive regulation of tumor necrosis factor superfamily cytokine production","8","2.941176470588235","3.5894386647397647E-4","ENSG00000135218, ENSG00000158869, ENSG00000187796, ENSG00000116824, ENSG00000172232, ENSG00000167207, ENSG00000151651, ENSG00000204592","245","44","7885","5.851576994434138","0.7548479163876851","0.0200752176749374","1.9506035258100092"
"GOTERM_BP_FAT","GO:0002521~leukocyte differentiation","21","7.720588235294118","3.8776157421614526E-4","ENSG00000182866, ENSG00000019582, ENSG00000186818, ENSG00000245848, ENSG00000158869, ENSG00000106952, ENSG00000182718, ENSG00000198851, ENSG00000096996, ENSG00000107957, ENSG00000116824, ENSG00000204252, ENSG00000151651, ENSG00000011600, ENSG00000081059, ENSG00000167286, ENSG00000162711, ENSG00000163823, ENSG00000119919, ENSG00000122592, ENSG00000010610","245","279","7885","2.422427035330261","0.781018669959283","0.021381500888115617","2.0775282088988964"
"GOTERM_BP_FAT","GO:0051607~defense response to virus","14","5.147058823529411","5.312694851236509E-4","ENSG00000182866, ENSG00000130303, ENSG00000096996, ENSG00000110057, ENSG00000111335, ENSG00000172232, ENSG00000198821, ENSG00000197548, ENSG00000142089, ENSG00000092929, ENSG00000187796, ENSG00000162711, ENSG00000185885, ENSG00000010610","245","145","7885","3.107389162561576","0.875195172225248","0.02844526683163068","2.7638772676251113"
"GOTERM_BP_FAT","GO:0030855~epithelial cell differentiation","17","6.25","5.324148867986372E-4","ENSG00000136826, ENSG00000128311, ENSG00000109107, ENSG00000113648, ENSG00000176788, ENSG00000172037, ENSG00000136068, ENSG00000174059, ENSG00000170430, ENSG00000159228, ENSG00000167642, ENSG00000007062, ENSG00000143382, ENSG00000120075, ENSG00000122592, ENSG00000121552, ENSG00000107796","245","203","7885","2.6951844777319796","0.8757540138869783","0.02844526683163068","2.7638772676251113"
"GOTERM_BP_FAT","GO:0001909~leukocyte mediated cytotoxicity","8","2.941176470588235","5.443940246118225E-4","ENSG00000076944, ENSG00000092929, ENSG00000100448, ENSG00000096996, ENSG00000124731, ENSG00000172232, ENSG00000170542, ENSG00000204592","245","47","7885","5.478072079895789","0.8814508330456564","0.02844526683163068","2.7638772676251113"
"GOTERM_BP_FAT","GO:0002757~immune response-activating signal transduction","22","8.088235294117647","5.449284833645724E-4","ENSG00000101096, ENSG00000182866, ENSG00000128322, ENSG00000135218, ENSG00000158869, ENSG00000198851, ENSG00000110057, ENSG00000204287, ENSG00000198821, ENSG00000151651, ENSG00000055163, ENSG00000136286, ENSG00000187796, ENSG00000134061, ENSG00000223865, ENSG00000167286, ENSG00000149269, ENSG00000231389, ENSG00000160255, ENSG00000167207, ENSG00000082074, ENSG00000010610","245","308","7885","2.2988338192419824","0.8816988248604765","0.02844526683163068","2.7638772676251113"
"GOTERM_BP_FAT","GO:0040011~locomotion","35","12.867647058823529","5.907016923061095E-4","ENSG00000101096, ENSG00000158869, ENSG00000134954, ENSG00000105953, ENSG00000116824, ENSG00000169385, ENSG00000204472, ENSG00000172037, ENSG00000085719, ENSG00000005844, ENSG00000172232, ENSG00000174059, ENSG00000151651, ENSG00000137642, ENSG00000144668, ENSG00000167642, ENSG00000160593, ENSG00000124731, ENSG00000160255, ENSG00000163823, ENSG00000122592, ENSG00000182866, ENSG00000136826, ENSG00000131236, ENSG00000019582, ENSG00000130303, ENSG00000198752, ENSG00000025708, ENSG00000118263, ENSG00000248871, ENSG00000136286, ENSG00000149269, ENSG00000119919, ENSG00000185885, ENSG00000168329","245","614","7885","1.8345742205677058","0.9011222754938225","0.030428909544452876","2.9566174178058424"
"GOTERM_BP_FAT","GO:0002440~production of molecular mediator of immune response","11","4.044117647058823","6.173951902663075E-4","ENSG00000019582, ENSG00000135218, ENSG00000158869, ENSG00000161955, ENSG00000130303, ENSG00000153283, ENSG00000124731, ENSG00000162711, ENSG00000167207, ENSG00000153029, ENSG00000204592","245","94","7885","3.7661745549283543","0.9109418913956531","0.03139093727133239","3.050092602302641"
"GOTERM_BP_FAT","GO:0050671~positive regulation of lymphocyte proliferation","10","3.6764705882352944","6.355632091169455E-4","ENSG00000101096, ENSG00000019582, ENSG00000198851, ENSG00000223865, ENSG00000096996, ENSG00000242574, ENSG00000204472, ENSG00000231389, ENSG00000010610, ENSG00000204592","245","78","7885","4.12611198325484","0.917061572004691","0.03149658181889673","3.0603575284567857"
"GOTERM_BP_FAT","GO:0032946~positive regulation of mononuclear cell proliferation","10","3.6764705882352944","6.355632091169455E-4","ENSG00000101096, ENSG00000019582, ENSG00000198851, ENSG00000223865, ENSG00000096996, ENSG00000242574, ENSG00000204472, ENSG00000231389, ENSG00000010610, ENSG00000204592","245","78","7885","4.12611198325484","0.917061572004691","0.03149658181889673","3.0603575284567857"
"GOTERM_BP_FAT","GO:0001568~blood vessel development","18","6.61764705882353","6.453584707569095E-4","ENSG00000136826, ENSG00000109854, ENSG00000134954, ENSG00000105997, ENSG00000120093, ENSG00000182718, ENSG00000025708, ENSG00000174059, ENSG00000171236, ENSG00000151651, ENSG00000248871, ENSG00000143995, ENSG00000160255, ENSG00000122592, ENSG00000108175, ENSG00000168329, ENSG00000123342, ENSG00000107796","245","227","7885","2.552009349995505","0.9201846634094357","0.03158223016266626","3.068679528449105"
"GOTERM_CC_FAT","GO:0043235~receptor complex","12","4.411764705882353","6.67998346718374E-4","ENSG00000019582, ENSG00000144668, ENSG00000083457, ENSG00000198851, ENSG00000167286, ENSG00000096996, ENSG00000160255, ENSG00000169252, ENSG00000100368, ENSG00000005844, ENSG00000198821, ENSG00000010610","226","111","7187","3.4379335087299685","0.24823432414635516","0.015012383897302405","1.4027965281085855"
"GOTERM_BP_FAT","GO:0002703~regulation of leukocyte mediated immunity","11","4.044117647058823","6.716465911717586E-4","ENSG00000076944, ENSG00000158869, ENSG00000161955, ENSG00000130303, ENSG00000092929, ENSG00000153283, ENSG00000096996, ENSG00000162711, ENSG00000167207, ENSG00000170542, ENSG00000204592","245","95","7885","3.7265306122448973","0.9279973041588317","0.03246291857330167","3.1542513985399623"
"GOTERM_BP_FAT","GO:0009615~response to virus","16","5.88235294117647","6.975419323756524E-4","ENSG00000182866, ENSG00000130303, ENSG00000096996, ENSG00000110057, ENSG00000111335, ENSG00000172232, ENSG00000198821, ENSG00000197548, ENSG00000142089, ENSG00000092929, ENSG00000187796, ENSG00000153094, ENSG00000162711, ENSG00000185885, ENSG00000010610, ENSG00000107796","245","188","7885","2.7390360399478944","0.9349453338089132","0.03267296135874462","3.174660153478021"
"GOTERM_BP_FAT","GO:0061005~cell differentiation involved in kidney development","5","1.8382352941176472","7.010290559730647E-4","ENSG00000007062, ENSG00000176788, ENSG00000172037, ENSG00000174059, ENSG00000107796","245","14","7885","11.494169096209912","0.9358282679536135","0.03267296135874462","3.174660153478021"
"GOTERM_BP_FAT","GO:0035850~epithelial cell differentiation involved in kidney development","5","1.8382352941176472","7.010290559730647E-4","ENSG00000007062, ENSG00000176788, ENSG00000172037, ENSG00000174059, ENSG00000107796","245","14","7885","11.494169096209912","0.9358282679536135","0.03267296135874462","3.174660153478021"
"GOTERM_BP_FAT","GO:0006954~inflammatory response","20","7.352941176470589","7.144699438235059E-4","ENSG00000136826, ENSG00000158869, ENSG00000134954, ENSG00000128284, ENSG00000179583, ENSG00000112799, ENSG00000153283, ENSG00000204472, ENSG00000005844, ENSG00000172232, ENSG00000176903, ENSG00000151651, ENSG00000092929, ENSG00000134061, ENSG00000136250, ENSG00000160255, ENSG00000162711, ENSG00000163823, ENSG00000168329, ENSG00000167207","245","271","7885","2.3751788538293543","0.9391208344086703","0.0329076450596356","3.1974631368289606"
"GOTERM_CC_FAT","GO:0043202~lysosomal lumen","8","2.941176470588235","7.51841160797862E-4","ENSG00000019582, ENSG00000104774, ENSG00000151176, ENSG00000170266, ENSG00000054983, ENSG00000100299, ENSG00000064601, ENSG00000163754","226","49","7187","5.191981217265667","0.27469057370618977","0.016051808783034353","1.4999231157917345"
"GOTERM_BP_FAT","GO:0070665~positive regulation of leukocyte proliferation","10","3.6764705882352944","7.66004301241035E-4","ENSG00000101096, ENSG00000019582, ENSG00000198851, ENSG00000223865, ENSG00000096996, ENSG00000242574, ENSG00000204472, ENSG00000231389, ENSG00000010610, ENSG00000204592","245","80","7885","4.0229591836734695","0.9502538552999279","0.03487100975998433","3.388232978977787"
"GOTERM_BP_FAT","GO:0016477~cell migration","30","11.029411764705882","7.911211539895662E-4","ENSG00000101096, ENSG00000158869, ENSG00000134954, ENSG00000105953, ENSG00000116824, ENSG00000204472, ENSG00000085719, ENSG00000005844, ENSG00000172232, ENSG00000174059, ENSG00000151651, ENSG00000137642, ENSG00000144668, ENSG00000160593, ENSG00000124731, ENSG00000160255, ENSG00000163823, ENSG00000122592, ENSG00000182866, ENSG00000136826, ENSG00000131236, ENSG00000019582, ENSG00000130303, ENSG00000198752, ENSG00000248871, ENSG00000136286, ENSG00000149269, ENSG00000119919, ENSG00000185885, ENSG00000168329","245","502","7885","1.9233270997642085","0.9549172930733923","0.03560045192953048","3.4591090457198965"
"GOTERM_BP_FAT","GO:0002702~positive regulation of production of molecular mediator of immune response","7","2.5735294117647056","8.574387839751079E-4","ENSG00000019582, ENSG00000135218, ENSG00000158869, ENSG00000161955, ENSG00000162711, ENSG00000167207, ENSG00000204592","245","37","7885","6.088803088803088","0.9652359205684017","0.03734508725045296","3.6286261021896062"
"GOTERM_BP_FAT","GO:0060326~cell chemotaxis","11","4.044117647058823","8.585077528839762E-4","ENSG00000019582, ENSG00000144668, ENSG00000158869, ENSG00000160593, ENSG00000124731, ENSG00000204472, ENSG00000160255, ENSG00000172232, ENSG00000163823, ENSG00000168329, ENSG00000151651","245","98","7885","3.612453144523115","0.9653812661400736","0.03734508725045296","3.6286261021896062"
"GOTERM_BP_FAT","GO:0002699~positive regulation of immune effector process","11","4.044117647058823","8.585077528839762E-4","ENSG00000019582, ENSG00000135218, ENSG00000076944, ENSG00000158869, ENSG00000161955, ENSG00000092929, ENSG00000096996, ENSG00000242574, ENSG00000162711, ENSG00000167207, ENSG00000204592","245","98","7885","3.612453144523115","0.9653812661400736","0.03734508725045296","3.6286261021896062"
"GOTERM_BP_FAT","GO:1903555~regulation of tumor necrosis factor superfamily cytokine production","9","3.308823529411765","9.126262060476406E-4","ENSG00000135218, ENSG00000158869, ENSG00000187796, ENSG00000116824, ENSG00000172232, ENSG00000174059, ENSG00000167207, ENSG00000151651, ENSG00000204592","245","66","7885","4.388682745825603","0.9719979066110738","0.03926298457886278","3.81497811846728"
"GOTERM_BP_FAT","GO:0002253~activation of immune response","22","8.088235294117647","9.682888844625867E-4","ENSG00000101096, ENSG00000182866, ENSG00000128322, ENSG00000135218, ENSG00000158869, ENSG00000198851, ENSG00000110057, ENSG00000204287, ENSG00000198821, ENSG00000151651, ENSG00000055163, ENSG00000136286, ENSG00000187796, ENSG00000134061, ENSG00000223865, ENSG00000167286, ENSG00000149269, ENSG00000231389, ENSG00000160255, ENSG00000167207, ENSG00000082074, ENSG00000010610","245","322","7885","2.198884522753201","0.9774868623741984","0.04120490198555464","4.003664039669217"
"GOTERM_BP_FAT","GO:0008284~positive regulation of cell proliferation","24","8.823529411764707","9.94401759405784E-4","ENSG00000101096, ENSG00000019582, ENSG00000134954, ENSG00000161955, ENSG00000105997, ENSG00000182718, ENSG00000198851, ENSG00000096996, ENSG00000242574, ENSG00000204472, ENSG00000171236, ENSG00000204592, ENSG00000248871, ENSG00000162430, ENSG00000085662, ENSG00000160593, ENSG00000223865, ENSG00000149269, ENSG00000231389, ENSG00000108175, ENSG00000105472, ENSG00000168329, ENSG00000167207, ENSG00000010610","245","368","7885","2.0989352262644188","0.9796772577672576","0.04186110632337251","4.067423970730755"
"GOTERM_MF_FAT","GO:0023023~MHC protein complex binding","5","1.8382352941176472","0.0010921496987147828","ENSG00000019582, ENSG00000204257, ENSG00000242574, ENSG00000204252, ENSG00000204287","237","15","7309","10.279887482419129","0.5279719490943475","0.07503068430170558","7.437539448247671"
"GOTERM_MF_FAT","GO:0023026~MHC class II protein complex binding","5","1.8382352941176472","0.0010921496987147828","ENSG00000019582, ENSG00000204257, ENSG00000242574, ENSG00000204252, ENSG00000204287","237","15","7309","10.279887482419129","0.5279719490943475","0.07503068430170558","7.437539448247671"
"GOTERM_BP_FAT","GO:0071706~tumor necrosis factor superfamily cytokine production","9","3.308823529411765","0.001113830009968661","ENSG00000135218, ENSG00000158869, ENSG00000187796, ENSG00000116824, ENSG00000172232, ENSG00000174059, ENSG00000167207, ENSG00000151651, ENSG00000204592","245","68","7885","4.259603841536615","0.987275032275821","0.046389834989652205","4.507456763745518"
"GOTERM_BP_FAT","GO:0042102~positive regulation of T cell proliferation","8","2.941176470588235","0.0011398051864933236","ENSG00000198851, ENSG00000223865, ENSG00000096996, ENSG00000242574, ENSG00000204472, ENSG00000231389, ENSG00000010610, ENSG00000204592","245","53","7885","4.85791297651136","0.9885070651359785","0.04697197163285644","4.564019925705898"
"GOTERM_BP_FAT","GO:0001816~cytokine production","23","8.455882352941178","0.0011920141583605557","ENSG00000136826, ENSG00000101096, ENSG00000019582, ENSG00000135218, ENSG00000158869, ENSG00000130303, ENSG00000198851, ENSG00000096996, ENSG00000153283, ENSG00000116824, ENSG00000073792, ENSG00000172232, ENSG00000174059, ENSG00000153029, ENSG00000151651, ENSG00000204592, ENSG00000187796, ENSG00000223865, ENSG00000124731, ENSG00000231389, ENSG00000162711, ENSG00000167207, ENSG00000010610","245","350","7885","2.114927113702624","0.9906343990447457","0.04861182739564141","4.723356102503702"
"GOTERM_BP_FAT","GO:0042116~macrophage activation","6","2.2058823529411766","0.0012581841489132208","ENSG00000011600, ENSG00000091972, ENSG00000204472, ENSG00000172232, ENSG00000125810, ENSG00000168329","245","27","7885","7.151927437641723","0.9927745899844794","0.050781349927786185","4.934157219037003"
"GOTERM_BP_FAT","GO:0045765~regulation of angiogenesis","10","3.6764705882352944","0.001293500015353774","ENSG00000136826, ENSG00000248871, ENSG00000109854, ENSG00000134954, ENSG00000160255, ENSG00000174059, ENSG00000023191, ENSG00000168329, ENSG00000135766, ENSG00000171236","245","86","7885","3.7422876127195064","0.9937089349638895","0.051674005715408415","5.0208918963324045"
"KEGG_PATHWAY","hsa05140:Leishmaniasis","8","2.941176470588235","0.0014104713382470755","ENSG00000204257, ENSG00000223865, ENSG00000242574, ENSG00000204252, ENSG00000231389, ENSG00000160255, ENSG00000116701, ENSG00000204287","115","52","3444","4.607357859531772","0.21996632730873433","0.014296126501836875","1.2842283128768717"
"GOTERM_BP_FAT","GO:0002764~immune response-regulating signaling pathway","22","8.088235294117647","0.001430714903157414","ENSG00000101096, ENSG00000182866, ENSG00000128322, ENSG00000135218, ENSG00000158869, ENSG00000198851, ENSG00000110057, ENSG00000204287, ENSG00000198821, ENSG00000151651, ENSG00000055163, ENSG00000136286, ENSG00000187796, ENSG00000134061, ENSG00000223865, ENSG00000167286, ENSG00000149269, ENSG00000231389, ENSG00000160255, ENSG00000167207, ENSG00000082074, ENSG00000010610","245","332","7885","2.13265306122449","0.996326797223101","0.05441187672915921","5.286916451538228"
"GOTERM_BP_FAT","GO:0006897~endocytosis","22","8.088235294117647","0.001430714903157414","ENSG00000131236, ENSG00000108679, ENSG00000214357, ENSG00000128322, ENSG00000135218, ENSG00000158869, ENSG00000182718, ENSG00000136717, ENSG00000134243, ENSG00000204472, ENSG00000169252, ENSG00000005844, ENSG00000172232, ENSG00000198821, ENSG00000137642, ENSG00000092929, ENSG00000055163, ENSG00000136286, ENSG00000127946, ENSG00000149269, ENSG00000160255, ENSG00000125810","245","332","7885","2.13265306122449","0.996326797223101","0.05441187672915921","5.286916451538228"
"KEGG_PATHWAY","hsa05152:Tuberculosis","12","4.411764705882353","0.0014490941207247498","ENSG00000019582, ENSG00000158869, ENSG00000204257, ENSG00000179583, ENSG00000187796, ENSG00000223865, ENSG00000242574, ENSG00000204252, ENSG00000231389, ENSG00000160255, ENSG00000204287, ENSG00000167207","115","117","3444","3.071571906354515","0.22525825145961154","0.014296126501836875","1.2842283128768717"
"GOTERM_BP_FAT","GO:0006909~phagocytosis","13","4.779411764705882","0.0014528331473095855","ENSG00000128322, ENSG00000135218, ENSG00000158869, ENSG00000204472, ENSG00000005844, ENSG00000172232, ENSG00000198821, ENSG00000092929, ENSG00000055163, ENSG00000136286, ENSG00000149269, ENSG00000160255, ENSG00000125810","245","142","7885","2.9463926415636674","0.996631983925731","0.05441187672915921","5.286916451538228"
"KEGG_PATHWAY","hsa05166:HTLV-I infection","15","5.514705882352941","0.0014538433730681567","ENSG00000101096, ENSG00000182866, ENSG00000134954, ENSG00000198851, ENSG00000242574, ENSG00000204252, ENSG00000005844, ENSG00000204287, ENSG00000204592, ENSG00000115350, ENSG00000204257, ENSG00000223865, ENSG00000167286, ENSG00000231389, ENSG00000160255","115","173","3444","2.5966323196783114","0.22590650356816133","0.014296126501836875","1.2842283128768717"
"GOTERM_BP_FAT","GO:0051818~disruption of cells of other organism involved in symbiotic interaction","4","1.4705882352941175","0.0014606081635519996","ENSG00000100448, ENSG00000153094, ENSG00000124731, ENSG00000172232","245","8","7885","16.091836734693878","0.9967331295164551","0.05441187672915921","5.286916451538228"
"GOTERM_BP_FAT","GO:0072010~glomerular epithelium development","4","1.4705882352941175","0.0014606081635519996","ENSG00000007062, ENSG00000176788, ENSG00000172037, ENSG00000174059","245","8","7885","16.091836734693878","0.9967331295164551","0.05441187672915921","5.286916451538228"
"GOTERM_BP_FAT","GO:0051883~killing of cells in other organism involved in symbiotic interaction","4","1.4705882352941175","0.0014606081635519996","ENSG00000100448, ENSG00000153094, ENSG00000124731, ENSG00000172232","245","8","7885","16.091836734693878","0.9967331295164551","0.05441187672915921","5.286916451538228"
"GOTERM_BP_FAT","GO:0051674~localization of cell","31","11.397058823529411","0.001473220672615805","ENSG00000101096, ENSG00000158869, ENSG00000134954, ENSG00000105953, ENSG00000116824, ENSG00000204472, ENSG00000085719, ENSG00000005844, ENSG00000172232, ENSG00000174059, ENSG00000151651, ENSG00000137642, ENSG00000144668, ENSG00000167642, ENSG00000160593, ENSG00000124731, ENSG00000160255, ENSG00000163823, ENSG00000122592, ENSG00000182866, ENSG00000136826, ENSG00000131236, ENSG00000019582, ENSG00000130303, ENSG00000198752, ENSG00000248871, ENSG00000136286, ENSG00000149269, ENSG00000119919, ENSG00000185885, ENSG00000168329","245","547","7885","1.8239376189232548","0.9968907879178839","0.05441187672915921","5.286916451538228"
"GOTERM_BP_FAT","GO:0048870~cell motility","31","11.397058823529411","0.001473220672615805","ENSG00000101096, ENSG00000158869, ENSG00000134954, ENSG00000105953, ENSG00000116824, ENSG00000204472, ENSG00000085719, ENSG00000005844, ENSG00000172232, ENSG00000174059, ENSG00000151651, ENSG00000137642, ENSG00000144668, ENSG00000167642, ENSG00000160593, ENSG00000124731, ENSG00000160255, ENSG00000163823, ENSG00000122592, ENSG00000182866, ENSG00000136826, ENSG00000131236, ENSG00000019582, ENSG00000130303, ENSG00000198752, ENSG00000248871, ENSG00000136286, ENSG00000149269, ENSG00000119919, ENSG00000185885, ENSG00000168329","245","547","7885","1.8239376189232548","0.9968907879178839","0.05441187672915921","5.286916451538228"
"GOTERM_BP_FAT","GO:1990266~neutrophil migration","7","2.5735294117647056","0.0014957313939744778","ENSG00000019582, ENSG00000144668, ENSG00000158869, ENSG00000160593, ENSG00000124731, ENSG00000160255, ENSG00000151651","245","41","7885","5.494773519163763","0.9971535109989064","0.05472699446177645","5.317534787550387"
"GOTERM_BP_FAT","GO:0030217~T cell differentiation","12","4.411764705882353","0.0015395696199494917","ENSG00000182866, ENSG00000019582, ENSG00000158869, ENSG00000106952, ENSG00000081059, ENSG00000198851, ENSG00000167286, ENSG00000096996, ENSG00000162711, ENSG00000119919, ENSG00000151651, ENSG00000010610","245","124","7885","3.1145490454246216","0.9976031511855776","0.05564107318597467","5.406351019142979"
"GOTERM_BP_FAT","GO:0002720~positive regulation of cytokine production involved in immune response","5","1.8382352941176472","0.0015491384360846077","ENSG00000019582, ENSG00000135218, ENSG00000158869, ENSG00000162711, ENSG00000167207","245","17","7885","9.46578631452581","0.9976914365732413","0.05564107318597467","5.406351019142979"
"GOTERM_BP_FAT","GO:0071346~cellular response to interferon-gamma","9","3.308823529411765","0.001622015741985424","ENSG00000179583, ENSG00000223865, ENSG00000096996, ENSG00000204472, ENSG00000231389, ENSG00000196730, ENSG00000111335, ENSG00000204287, ENSG00000204592","245","72","7885","4.0229591836734695","0.9982653863901899","0.05748385446921293","5.585404403598621"
"GOTERM_BP_FAT","GO:0048646~anatomical structure formation involved in morphogenesis","27","9.926470588235293","0.0016298104332267266","ENSG00000101096, ENSG00000109854, ENSG00000134954, ENSG00000105997, ENSG00000120093, ENSG00000104447, ENSG00000182718, ENSG00000107957, ENSG00000174059, ENSG00000135766, ENSG00000151651, ENSG00000143995, ENSG00000092929, ENSG00000167642, ENSG00000007062, ENSG00000161642, ENSG00000153094, ENSG00000160255, ENSG00000122592, ENSG00000123342, ENSG00000136826, ENSG00000160439, ENSG00000135218, ENSG00000025708, ENSG00000171236, ENSG00000248871, ENSG00000168329","245","453","7885","1.9182321935396676","0.9983176174652463","0.05748385446921293","5.585404403598621"
"GOTERM_BP_FAT","GO:0032760~positive regulation of tumor necrosis factor production","7","2.5735294117647056","0.0017006252762739788","ENSG00000135218, ENSG00000158869, ENSG00000187796, ENSG00000116824, ENSG00000172232, ENSG00000167207, ENSG00000204592","245","42","7885","5.363945578231292","0.9987256484189612","0.059445963898327035","5.77605227763055"
"GOTERM_BP_FAT","GO:0002274~myeloid leukocyte activation","10","3.6764705882352944","0.0017850399442011556","ENSG00000011600, ENSG00000076944, ENSG00000158869, ENSG00000092929, ENSG00000091972, ENSG00000116824, ENSG00000204472, ENSG00000172232, ENSG00000125810, ENSG00000168329","245","90","7885","3.5759637188208613","0.9990848867809509","0.061844525500420564","6.009107918355041"
"GOTERM_BP_FAT","GO:0006935~chemotaxis","15","5.514705882352941","0.0019167991295802609","ENSG00000019582, ENSG00000158869, ENSG00000025708, ENSG00000169385, ENSG00000204472, ENSG00000172037, ENSG00000118263, ENSG00000172232, ENSG00000151651, ENSG00000144668, ENSG00000160593, ENSG00000124731, ENSG00000160255, ENSG00000163823, ENSG00000168329","245","187","7885","2.5815780857797663","0.9994542712619093","0.06566047220372892","6.379883429450444"
"GOTERM_BP_FAT","GO:1901342~regulation of vasculature development","10","3.6764705882352944","0.0019287239600073631","ENSG00000136826, ENSG00000248871, ENSG00000109854, ENSG00000134954, ENSG00000160255, ENSG00000174059, ENSG00000023191, ENSG00000168329, ENSG00000135766, ENSG00000171236","245","91","7885","3.5366674142184342","0.9994792164844305","0.06566047220372892","6.379883429450444"
"GOTERM_BP_FAT","GO:0032101~regulation of response to external stimulus","21","7.720588235294118","0.0019686998022849286","ENSG00000136826, ENSG00000182866, ENSG00000019582, ENSG00000135218, ENSG00000158869, ENSG00000134954, ENSG00000112799, ENSG00000182718, ENSG00000096996, ENSG00000204472, ENSG00000172232, ENSG00000174059, ENSG00000198821, ENSG00000151651, ENSG00000134061, ENSG00000136250, ENSG00000162711, ENSG00000163823, ENSG00000168329, ENSG00000167207, ENSG00000010610","245","318","7885","2.1253369272237195","0.9995548179131684","0.06644361832711634","6.45597762749299"
"GOTERM_BP_FAT","GO:0042330~taxis","15","5.514705882352941","0.0020213771524223074","ENSG00000019582, ENSG00000158869, ENSG00000025708, ENSG00000169385, ENSG00000204472, ENSG00000172037, ENSG00000118263, ENSG00000172232, ENSG00000151651, ENSG00000144668, ENSG00000160593, ENSG00000124731, ENSG00000160255, ENSG00000163823, ENSG00000168329","245","188","7885","2.5678462874511507","0.9996379484840455","0.06763838933105414","6.572067254542271"
"GOTERM_BP_FAT","GO:0002366~leukocyte activation involved in immune response","12","4.411764705882353","0.0021153033695768945","ENSG00000011600, ENSG00000076944, ENSG00000158869, ENSG00000161955, ENSG00000092929, ENSG00000134061, ENSG00000096996, ENSG00000242574, ENSG00000162711, ENSG00000005844, ENSG00000119919, ENSG00000168329","245","129","7885","2.993830090175605","0.9997495625720194","0.07004191671255361","6.805605393986052"
"GOTERM_BP_FAT","GO:0048598~embryonic morphogenesis","16","5.88235294117647","0.002128988017571872","ENSG00000136826, ENSG00000106006, ENSG00000105997, ENSG00000253293, ENSG00000120093, ENSG00000144218, ENSG00000167642, ENSG00000081059, ENSG00000078399, ENSG00000173917, ENSG00000120075, ENSG00000153094, ENSG00000160255, ENSG00000122592, ENSG00000182742, ENSG00000108511","245","210","7885","2.4520894071914485","0.9997626570708871","0.07004191671255361","6.805605393986052"
"GOTERM_BP_FAT","GO:0002263~cell activation involved in immune response","12","4.411764705882353","0.0022491583736758266","ENSG00000011600, ENSG00000076944, ENSG00000158869, ENSG00000161955, ENSG00000092929, ENSG00000134061, ENSG00000096996, ENSG00000242574, ENSG00000162711, ENSG00000005844, ENSG00000119919, ENSG00000168329","245","130","7885","2.9708006279434853","0.9998519001765978","0.07337879194117385","7.12983204455237"
"GOTERM_CC_FAT","GO:0015629~actin cytoskeleton","17","6.25","0.0023345504749197657","ENSG00000101096, ENSG00000131236, ENSG00000198752, ENSG00000107957, ENSG00000136717, ENSG00000147394, ENSG00000189060, ENSG00000204472, ENSG00000196730, ENSG00000136068, ENSG00000151651, ENSG00000136286, ENSG00000163171, ENSG00000149269, ENSG00000164877, ENSG00000082074, ENSG00000107796","226","231","7187","2.34032486687354","0.6313908715435865","0.047469192990035235","4.435645902347555"
"GOTERM_BP_FAT","GO:0032835~glomerulus development","5","1.8382352941176472","0.002403030082018697","ENSG00000007062, ENSG00000176788, ENSG00000172037, ENSG00000174059, ENSG00000107796","245","19","7885","8.469387755102039","0.9999190428473722","0.07775093199258842","7.5546499438009285"
"GOTERM_BP_FAT","GO:0032640~tumor necrosis factor production","8","2.941176470588235","0.002616532734805706","ENSG00000135218, ENSG00000158869, ENSG00000187796, ENSG00000116824, ENSG00000172232, ENSG00000174059, ENSG00000167207, ENSG00000204592","245","61","7885","4.220809635329542","0.9999649862796518","0.08396496439970769","8.15843485508271"
"GOTERM_BP_FAT","GO:0097530~granulocyte migration","7","2.5735294117647056","0.00273960502759535","ENSG00000019582, ENSG00000144668, ENSG00000158869, ENSG00000160593, ENSG00000124731, ENSG00000160255, ENSG00000151651","245","46","7885","4.89751552795031","0.9999784042889744","0.08719962343931541","8.472729695099765"
"GOTERM_CC_FAT","GO:0005775~vacuolar lumen","8","2.941176470588235","0.002779996589513842","ENSG00000019582, ENSG00000104774, ENSG00000151176, ENSG00000170266, ENSG00000054983, ENSG00000100299, ENSG00000064601, ENSG00000163754","226","61","7187","4.1706078630494705","0.6953865299723683","0.053957206532836845","5.041902905527378"
"GOTERM_BP_FAT","GO:0007389~pattern specification process","12","4.411764705882353","0.003025485771010188","ENSG00000106006, ENSG00000105997, ENSG00000253293, ENSG00000120093, ENSG00000078399, ENSG00000173917, ENSG00000120075, ENSG00000176788, ENSG00000122592, ENSG00000167081, ENSG00000108511, ENSG00000182742","245","135","7885","2.860770975056689","0.9999929730738129","0.09552239349600715","9.281409574937706"
"GOTERM_BP_FAT","GO:0052652~cyclic purine nucleotide metabolic process","6","2.2058823529411766","0.0031805201171383967","ENSG00000131236, ENSG00000181631, ENSG00000140030, ENSG00000061918, ENSG00000169252, ENSG00000113389","245","33","7885","5.8515769944341365","0.999996178109768","0.09961389006877458","9.678958820475568"
"KEGG_PATHWAY","hsa05340:Primary immunodeficiency","5","1.8382352941176472","0.0036598747632533486","ENSG00000182866, ENSG00000179583, ENSG00000198851, ENSG00000167286, ENSG00000010610","115","20","3444","7.48695652173913","0.4755050998152266","0.03409462279451804","3.062737301880434"
"GOTERM_CC_FAT","GO:0030141~secretory granule","12","4.411764705882353","0.004103684934781328","ENSG00000108679, ENSG00000005381, ENSG00000135218, ENSG00000076944, ENSG00000092929, ENSG00000100448, ENSG00000250722, ENSG00000116701, ENSG00000172232, ENSG00000100299, ENSG00000159348, ENSG00000151651","226","139","7187","2.7454001400649393","0.8272446285203072","0.07618580291963595","7.119001256424999"
"GOTERM_CC_FAT","GO:0071556~integral component of lumenal side of endoplasmic reticulum membrane","5","1.8382352941176472","0.0051835459357072525","ENSG00000019582, ENSG00000223865, ENSG00000231389, ENSG00000204287, ENSG00000204592","226","23","7187","6.913235859946132","0.8912964230703639","0.08853496458187986","8.272939313388775"
"GOTERM_CC_FAT","GO:0098553~lumenal side of endoplasmic reticulum membrane","5","1.8382352941176472","0.0051835459357072525","ENSG00000019582, ENSG00000223865, ENSG00000231389, ENSG00000204287, ENSG00000204592","226","23","7187","6.913235859946132","0.8912964230703639","0.08853496458187986","8.272939313388775"
"GOTERM_CC_FAT","GO:0042105~alpha-beta T cell receptor complex","3","1.1029411764705883","0.005615772169378166","ENSG00000198851, ENSG00000167286, ENSG00000198821","226","4","7187","23.85066371681416","0.9097068029226328","0.09222825832017219","8.618050367622647"
"KEGG_PATHWAY","hsa04142:Lysosome","10","3.6764705882352944","0.00564141359934536","ENSG00000101160, ENSG00000104774, ENSG00000105612, ENSG00000100448, ENSG00000134243, ENSG00000170266, ENSG00000054983, ENSG00000100299, ENSG00000064601, ENSG00000162511","115","101","3444","2.9651312957382694","0.6305352785107556","0.049926510354206435","4.484923811479562"
"GOTERM_CC_FAT","GO:0098852~lytic vacuole membrane","15","5.514705882352941","0.0065788107693555645","ENSG00000019582, ENSG00000197043, ENSG00000196187, ENSG00000182718, ENSG00000134243, ENSG00000242574, ENSG00000204252, ENSG00000172232, ENSG00000204287, ENSG00000064601, ENSG00000142089, ENSG00000204257, ENSG00000223865, ENSG00000231389, ENSG00000162511","226","212","7187","2.250062614793789","0.9403006034881292","0.10032686423267236","9.37480534633168"
"GOTERM_CC_FAT","GO:0005765~lysosomal membrane","15","5.514705882352941","0.0065788107693555645","ENSG00000019582, ENSG00000197043, ENSG00000196187, ENSG00000182718, ENSG00000134243, ENSG00000242574, ENSG00000204252, ENSG00000172232, ENSG00000204287, ENSG00000064601, ENSG00000142089, ENSG00000204257, ENSG00000223865, ENSG00000231389, ENSG00000162511","226","212","7187","2.250062614793789","0.9403006034881292","0.10032686423267236","9.37480534633168"
"KEGG_PATHWAY","hsa04650:Natural killer cell mediated cytotoxicity","8","2.941176470588235","0.008359718774271632","ENSG00000101096, ENSG00000182866, ENSG00000011600, ENSG00000158869, ENSG00000149269, ENSG00000160255, ENSG00000005844, ENSG00000198821","115","71","3444","3.3744029393753827","0.771791333759547","0.07046048681171804","6.3295013576628065"
"KEGG_PATHWAY","hsa05145:Toxoplasmosis","8","2.941176470588235","0.009012288909058894","ENSG00000204257, ENSG00000179583, ENSG00000223865, ENSG00000242574, ENSG00000204252, ENSG00000231389, ENSG00000172037, ENSG00000204287","115","72","3444","3.3275362318840576","0.79675712016265","0.07250796076833746","6.513426984274383"
""
"7. DAVID on genes with significant expression-methylation correlations (FDR<10%%) - Intermediate set - TCGA"
"Category","Term","Count","%","Pvalue","Genes","List Total","Pop Hits","Pop Total","Fold Enrichment","Bonferroni","Benjamini","FDR"
"GOTERM_BP_FAT","GO:0002682~regulation of immune system process","84","22.82608695652174","3.5711984506177694E-18","ENSG00000106004, ENSG00000076944, ENSG00000179344, ENSG00000096996, ENSG00000111679, ENSG00000204472, ENSG00000106804, ENSG00000198668, ENSG00000196126, ENSG00000198502, ENSG00000151651, ENSG00000204592, ENSG00000167286, ENSG00000204632, ENSG00000130429, ENSG00000087088, ENSG00000160255, ENSG00000117091, ENSG00000107175, ENSG00000106683, ENSG00000186407, ENSG00000164733, ENSG00000131378, ENSG00000104972, ENSG00000075624, ENSG00000104974, ENSG00000198851, ENSG00000213654, ENSG00000197766, ENSG00000005339, ENSG00000186074, ENSG00000170458, ENSG00000198805, ENSG00000213809, ENSG00000167850, ENSG00000204389, ENSG00000204267, ENSG00000101347, ENSG00000231389, ENSG00000163932, ENSG00000117280, ENSG00000124762, ENSG00000140992, ENSG00000166888, ENSG00000131467, ENSG00000158869, ENSG00000161955, ENSG00000107758, ENSG00000181284, ENSG00000168394, ENSG00000204252, ENSG00000154229, ENSG00000005844, ENSG00000241553, ENSG00000135148, ENSG00000169403, ENSG00000092929, ENSG00000100448, ENSG00000160593, ENSG00000078399, ENSG00000187796, ENSG00000234745, ENSG00000185650, ENSG00000163823, ENSG00000122592, ENSG00000111729, ENSG00000153283, ENSG00000242574, ENSG00000204287, ENSG00000204482, ENSG00000112299, ENSG00000196735, ENSG00000204525, ENSG00000136286, ENSG00000204642, ENSG00000185043, ENSG00000206503, ENSG00000223865, ENSG00000134061, ENSG00000149269, ENSG00000235568, ENSG00000139192, ENSG00000184557, ENSG00000010610","329","739","7885","2.72421040509026","1.66810679628356E-14","1.6677496764384982E-14","1.6084677821582433E-12"
"GOTERM_CC_FAT","GO:0042611~MHC protein complex","16","4.3478260869565215","2.5967878896454563E-17","ENSG00000179344, ENSG00000242574, ENSG00000204252, ENSG00000196126, ENSG00000204287, ENSG00000198502, ENSG00000196735, ENSG00000204592, ENSG00000204525, ENSG00000204257, ENSG00000204642, ENSG00000206503, ENSG00000223865, ENSG00000234745, ENSG00000204632, ENSG00000231389","308","20","7187","18.66753246753247","1.4334269150842917E-14","1.4334269150842917E-14","1.3009907327123736E-12"
"KEGG_PATHWAY","hsa05320:Autoimmune thyroid disease","16","4.3478260869565215","2.6388503859456826E-16","ENSG00000179344, ENSG00000242574, ENSG00000204252, ENSG00000196126, ENSG00000204287, ENSG00000198502, ENSG00000196735, ENSG00000204592, ENSG00000204525, ENSG00000204257, ENSG00000204642, ENSG00000206503, ENSG00000223865, ENSG00000234745, ENSG00000204632, ENSG00000231389","176","20","3444","15.654545454545454","4.884981308350689E-14","2.915929676469979E-14","2.586073378226769E-12"
"KEGG_PATHWAY","hsa05330:Allograft rejection","16","4.3478260869565215","2.6388503859456826E-16","ENSG00000179344, ENSG00000242574, ENSG00000204252, ENSG00000196126, ENSG00000204287, ENSG00000198502, ENSG00000196735, ENSG00000204592, ENSG00000204525, ENSG00000204257, ENSG00000204642, ENSG00000206503, ENSG00000223865, ENSG00000234745, ENSG00000204632, ENSG00000231389","176","20","3444","15.654545454545454","4.884981308350689E-14","2.915929676469979E-14","2.586073378226769E-12"
"GOTERM_BP_FAT","GO:0050776~regulation of immune response","65","17.66304347826087","4.2203807078119367E-16","ENSG00000076944, ENSG00000179344, ENSG00000096996, ENSG00000111679, ENSG00000106804, ENSG00000198668, ENSG00000196126, ENSG00000198502, ENSG00000151651, ENSG00000204592, ENSG00000167286, ENSG00000204632, ENSG00000130429, ENSG00000087088, ENSG00000160255, ENSG00000117091, ENSG00000106683, ENSG00000186407, ENSG00000164733, ENSG00000131378, ENSG00000104972, ENSG00000075624, ENSG00000104974, ENSG00000198851, ENSG00000197766, ENSG00000005339, ENSG00000186074, ENSG00000170458, ENSG00000213809, ENSG00000167850, ENSG00000204389, ENSG00000101347, ENSG00000231389, ENSG00000163932, ENSG00000117280, ENSG00000140992, ENSG00000166888, ENSG00000131467, ENSG00000158869, ENSG00000161955, ENSG00000107758, ENSG00000005844, ENSG00000241553, ENSG00000135148, ENSG00000169403, ENSG00000092929, ENSG00000100448, ENSG00000160593, ENSG00000187796, ENSG00000234745, ENSG00000111729, ENSG00000153283, ENSG00000242574, ENSG00000204287, ENSG00000196735, ENSG00000204525, ENSG00000136286, ENSG00000204642, ENSG00000206503, ENSG00000223865, ENSG00000134061, ENSG00000149269, ENSG00000235568, ENSG00000184557, ENSG00000010610","329","512","7885","3.0426303666413372","2.0743406992096425E-12","7.692201726454598E-13","7.41877442739861E-11"
"KEGG_PATHWAY","hsa04612:Antigen processing and presentation","22","5.978260869565218","4.458622042147619E-16","ENSG00000131467, ENSG00000179344, ENSG00000168394, ENSG00000242574, ENSG00000204252, ENSG00000196126, ENSG00000204287, ENSG00000198502, ENSG00000196735, ENSG00000204592, ENSG00000204525, ENSG00000204257, ENSG00000204389, ENSG00000204642, ENSG00000206503, ENSG00000204267, ENSG00000223865, ENSG00000234745, ENSG00000204632, ENSG00000231389, ENSG00000010610, ENSG00000164733","176","46","3444","9.358695652173914","9.769962616701378E-14","3.284518237715413E-14","2.912966400869778E-12"
"GOTERM_BP_FAT","GO:0006955~immune response","84","22.82608695652174","4.941457211855202E-16","ENSG00000076944, ENSG00000095585, ENSG00000179344, ENSG00000096996, ENSG00000111679, ENSG00000204472, ENSG00000106804, ENSG00000198668, ENSG00000196126, ENSG00000172232, ENSG00000198502, ENSG00000112561, ENSG00000151651, ENSG00000204592, ENSG00000167286, ENSG00000204632, ENSG00000130429, ENSG00000234127, ENSG00000087088, ENSG00000160255, ENSG00000117091, ENSG00000106683, ENSG00000186407, ENSG00000106003, ENSG00000164733, ENSG00000131378, ENSG00000104972, ENSG00000075624, ENSG00000104974, ENSG00000198851, ENSG00000197766, ENSG00000005339, ENSG00000170458, ENSG00000198805, ENSG00000213809, ENSG00000204389, ENSG00000204267, ENSG00000169397, ENSG00000101347, ENSG00000231389, ENSG00000163932, ENSG00000117280, ENSG00000140992, ENSG00000166888, ENSG00000131467, ENSG00000239998, ENSG00000158869, ENSG00000161955, ENSG00000107758, ENSG00000104689, ENSG00000196189, ENSG00000168394, ENSG00000204252, ENSG00000005844, ENSG00000241553, ENSG00000135148, ENSG00000169403, ENSG00000092929, ENSG00000204257, ENSG00000168310, ENSG00000100448, ENSG00000187796, ENSG00000234745, ENSG00000163823, ENSG00000100365, ENSG00000111729, ENSG00000113749, ENSG00000153283, ENSG00000242574, ENSG00000204287, ENSG00000204482, ENSG00000112299, ENSG00000196735, ENSG00000204525, ENSG00000248871, ENSG00000136286, ENSG00000204642, ENSG00000206503, ENSG00000223865, ENSG00000134061, ENSG00000149269, ENSG00000235568, ENSG00000184557, ENSG00000010610","329","798","7885","2.5227963525835864","2.0743406992096425E-12","7.692201726454598E-13","7.41877442739861E-11"
"KEGG_PATHWAY","hsa05332:Graft-versus-host disease","16","4.3478260869565215","8.804388670897079E-16","ENSG00000179344, ENSG00000242574, ENSG00000204252, ENSG00000196126, ENSG00000204287, ENSG00000198502, ENSG00000196735, ENSG00000204592, ENSG00000204525, ENSG00000204257, ENSG00000204642, ENSG00000206503, ENSG00000223865, ENSG00000234745, ENSG00000204632, ENSG00000231389","176","21","3444","14.909090909090908","1.9539925233402755E-13","4.864424740670636E-14","4.314150448739568E-12"
"KEGG_PATHWAY","hsa04940:Type I diabetes mellitus","16","4.3478260869565215","2.748774671445282E-15","ENSG00000179344, ENSG00000242574, ENSG00000204252, ENSG00000196126, ENSG00000204287, ENSG00000198502, ENSG00000196735, ENSG00000204592, ENSG00000204525, ENSG00000204257, ENSG00000204642, ENSG00000206503, ENSG00000223865, ENSG00000234745, ENSG00000204632, ENSG00000231389","176","22","3444","14.231404958677686","6.106226635438361E-13","1.0260367785076006E-13","9.099692696266501E-12"
"KEGG_PATHWAY","hsa05416:Viral myocarditis","20","5.434782608695652","2.785620213142807E-15","ENSG00000075624, ENSG00000179344, ENSG00000242574, ENSG00000204252, ENSG00000005844, ENSG00000196126, ENSG00000204287, ENSG00000198502, ENSG00000196735, ENSG00000204592, ENSG00000204525, ENSG00000204257, ENSG00000204642, ENSG00000206503, ENSG00000223865, ENSG00000234745, ENSG00000204632, ENSG00000231389, ENSG00000160255, ENSG00000132906","176","39","3444","10.034965034965033","6.106226635438361E-13","1.0260367785076006E-13","9.099692696266501E-12"
"GOTERM_MF_FAT","GO:0003823~antigen binding","20","5.434782608695652","1.447943781090455E-14","ENSG00000239998, ENSG00000104974, ENSG00000179344, ENSG00000168394, ENSG00000242574, ENSG00000204252, ENSG00000196126, ENSG00000204287, ENSG00000198502, ENSG00000196735, ENSG00000204592, ENSG00000204525, ENSG00000204257, ENSG00000204642, ENSG00000206503, ENSG00000223865, ENSG00000234745, ENSG00000204632, ENSG00000231389, ENSG00000117091","307","48","7309","9.919923995656895","1.2845280394913061E-11","1.2886699651705048E-11","1.2683987522352386E-9"
"GOTERM_BP_FAT","GO:0002684~positive regulation of immune system process","63","17.119565217391305","2.175084618720046E-14","ENSG00000106004, ENSG00000076944, ENSG00000179344, ENSG00000096996, ENSG00000111679, ENSG00000204472, ENSG00000106804, ENSG00000196126, ENSG00000198502, ENSG00000151651, ENSG00000204592, ENSG00000167286, ENSG00000204632, ENSG00000130429, ENSG00000087088, ENSG00000160255, ENSG00000107175, ENSG00000106683, ENSG00000164733, ENSG00000131378, ENSG00000104972, ENSG00000075624, ENSG00000198851, ENSG00000213654, ENSG00000197766, ENSG00000005339, ENSG00000170458, ENSG00000198805, ENSG00000213809, ENSG00000204389, ENSG00000204267, ENSG00000231389, ENSG00000163932, ENSG00000117280, ENSG00000124762, ENSG00000140992, ENSG00000166888, ENSG00000131467, ENSG00000158869, ENSG00000161955, ENSG00000181284, ENSG00000168394, ENSG00000154229, ENSG00000241553, ENSG00000169403, ENSG00000092929, ENSG00000100448, ENSG00000187796, ENSG00000234745, ENSG00000185650, ENSG00000163823, ENSG00000111729, ENSG00000242574, ENSG00000204287, ENSG00000112299, ENSG00000196735, ENSG00000136286, ENSG00000206503, ENSG00000223865, ENSG00000134061, ENSG00000149269, ENSG00000235568, ENSG00000010610","329","526","7885","2.870520184451096","1.0164269426127248E-10","2.5394112923556538E-11","2.449145280678772E-9"
"GOTERM_CC_FAT","GO:0042613~MHC class II protein complex","12","3.260869565217391","2.355380497614594E-13","ENSG00000204525, ENSG00000204257, ENSG00000206503, ENSG00000223865, ENSG00000179344, ENSG00000242574, ENSG00000204252, ENSG00000231389, ENSG00000196126, ENSG00000204287, ENSG00000198502, ENSG00000196735","308","14","7187","20.000927643784788","1.3004530785565294E-10","6.500850173416279E-11","5.9002281465245575E-9"
"GOTERM_MF_FAT","GO:0042605~peptide antigen binding","13","3.532608695652174","3.477684077112219E-13","ENSG00000179344, ENSG00000168394, ENSG00000196126, ENSG00000204287, ENSG00000198502, ENSG00000196735, ENSG00000204592, ENSG00000204525, ENSG00000204642, ENSG00000206503, ENSG00000223865, ENSG00000234745, ENSG00000231389","307","18","7309","17.194534925805282","3.0947244766821314E-10","1.5475694143149375E-10","1.523225625775152E-8"
"GOTERM_CC_FAT","GO:0098553~lumenal side of endoplasmic reticulum membrane","14","3.804347826086957","9.561953901643632E-13","ENSG00000185825, ENSG00000179344, ENSG00000196126, ENSG00000204287, ENSG00000198502, ENSG00000196735, ENSG00000204592, ENSG00000204525, ENSG00000204642, ENSG00000206503, ENSG00000223865, ENSG00000234745, ENSG00000204632, ENSG00000231389","308","23","7187","14.203557312252965","5.278417702925253E-10","1.3195496384268213E-10","1.1976347261808648E-8"
"GOTERM_CC_FAT","GO:0071556~integral component of lumenal side of endoplasmic reticulum membrane","14","3.804347826086957","9.561953901643632E-13","ENSG00000185825, ENSG00000179344, ENSG00000196126, ENSG00000204287, ENSG00000198502, ENSG00000196735, ENSG00000204592, ENSG00000204525, ENSG00000204642, ENSG00000206503, ENSG00000223865, ENSG00000234745, ENSG00000204632, ENSG00000231389","308","23","7187","14.203557312252965","5.278417702925253E-10","1.3195496384268213E-10","1.1976347261808648E-8"
"GOTERM_BP_FAT","GO:0098602~single organism cell adhesion","49","13.31521739130435","2.2935809892241313E-12","ENSG00000134755, ENSG00000179344, ENSG00000107738, ENSG00000096996, ENSG00000111679, ENSG00000115956, ENSG00000204472, ENSG00000196126, ENSG00000198502, ENSG00000151651, ENSG00000204592, ENSG00000167286, ENSG00000204632, ENSG00000087088, ENSG00000160255, ENSG00000117091, ENSG00000106003, ENSG00000104972, ENSG00000075624, ENSG00000198851, ENSG00000198805, ENSG00000213809, ENSG00000231389, ENSG00000163932, ENSG00000117280, ENSG00000140678, ENSG00000140992, ENSG00000166888, ENSG00000158869, ENSG00000107758, ENSG00000196189, ENSG00000204252, ENSG00000154229, ENSG00000005844, ENSG00000169403, ENSG00000092929, ENSG00000160593, ENSG00000185650, ENSG00000242574, ENSG00000204287, ENSG00000112299, ENSG00000196735, ENSG00000172500, ENSG00000185043, ENSG00000206503, ENSG00000223865, ENSG00000149269, ENSG00000107263, ENSG00000010610","329","380","7885","3.090425531914893","1.0713451015220699E-8","2.1422046439353385E-9","2.0660577550930974E-7"
"GOTERM_BP_FAT","GO:0016337~single organismal cell-cell adhesion","47","12.771739130434783","2.828952462785343E-12","ENSG00000158869, ENSG00000134755, ENSG00000107758, ENSG00000179344, ENSG00000107738, ENSG00000096996, ENSG00000111679, ENSG00000196189, ENSG00000115956, ENSG00000204472, ENSG00000204252, ENSG00000154229, ENSG00000005844, ENSG00000196126, ENSG00000198502, ENSG00000151651, ENSG00000204592, ENSG00000169403, ENSG00000160593, ENSG00000167286, ENSG00000185650, ENSG00000204632, ENSG00000087088, ENSG00000160255, ENSG00000117091, ENSG00000106003, ENSG00000104972, ENSG00000075624, ENSG00000198851, ENSG00000242574, ENSG00000204287, ENSG00000172500, ENSG00000112299, ENSG00000196735, ENSG00000198805, ENSG00000213809, ENSG00000206503, ENSG00000223865, ENSG00000149269, ENSG00000163932, ENSG00000117280, ENSG00000231389, ENSG00000107263, ENSG00000140678, ENSG00000010610, ENSG00000140992, ENSG00000166888","329","355","7885","3.173038229376257","1.3214068728117923E-8","2.201868000201259E-9","2.123600315397531E-7"
"GOTERM_BP_FAT","GO:0048584~positive regulation of response to stimulus","89","24.184782608695652","3.9691983687973155E-12","ENSG00000185825, ENSG00000095585, ENSG00000179344, ENSG00000096996, ENSG00000019991, ENSG00000111679, ENSG00000115956, ENSG00000204472, ENSG00000106804, ENSG00000198668, ENSG00000196126, ENSG00000172232, ENSG00000198502, ENSG00000151651, ENSG00000204592, ENSG00000162430, ENSG00000167286, ENSG00000130429, ENSG00000087088, ENSG00000160255, ENSG00000107175, ENSG00000106683, ENSG00000106003, ENSG00000164733, ENSG00000131653, ENSG00000131378, ENSG00000126581, ENSG00000104972, ENSG00000198176, ENSG00000075624, ENSG00000196154, ENSG00000068971, ENSG00000198851, ENSG00000213654, ENSG00000155926, ENSG00000197766, ENSG00000136305, ENSG00000005339, ENSG00000171236, ENSG00000170458, ENSG00000213809, ENSG00000204389, ENSG00000231389, ENSG00000163932, ENSG00000117280, ENSG00000186635, ENSG00000140992, ENSG00000166888, ENSG00000131467, ENSG00000158869, ENSG00000161955, ENSG00000107758, ENSG00000104689, ENSG00000014164, ENSG00000181284, ENSG00000154229, ENSG00000172375, ENSG00000170430, ENSG00000241553, ENSG00000155876, ENSG00000169403, ENSG00000100448, ENSG00000187796, ENSG00000234745, ENSG00000153094, ENSG00000119906, ENSG00000163823, ENSG00000162734, ENSG00000111729, ENSG00000092529, ENSG00000150054, ENSG00000146192, ENSG00000242574, ENSG00000204287, ENSG00000171777, ENSG00000196735, ENSG00000248871, ENSG00000136286, ENSG00000170837, ENSG00000185043, ENSG00000206503, ENSG00000223865, ENSG00000134061, ENSG00000148411, ENSG00000149269, ENSG00000235568, ENSG00000107263, ENSG00000184557, ENSG00000010610","329","1019","7885","2.093252518262436","1.8539938362316377E-8","2.648022340326209E-9","2.553895636151873E-7"
"GOTERM_MF_FAT","GO:0099600~transmembrane receptor activity","36","9.782608695652174","4.567956415009371E-12","ENSG00000158869, ENSG00000104689, ENSG00000179344, ENSG00000096996, ENSG00000111679, ENSG00000090674, ENSG00000204252, ENSG00000198668, ENSG00000005844, ENSG00000196126, ENSG00000169403, ENSG00000204257, ENSG00000167286, ENSG00000100368, ENSG00000160255, ENSG00000163823, ENSG00000111729, ENSG00000113749, ENSG00000175591, ENSG00000104972, ENSG00000197043, ENSG00000104974, ENSG00000198851, ENSG00000134243, ENSG00000204681, ENSG00000204287, ENSG00000196735, ENSG00000204525, ENSG00000170458, ENSG00000213809, ENSG00000167850, ENSG00000170837, ENSG00000223865, ENSG00000235568, ENSG00000231389, ENSG00000010610","307","220","7309","3.8958246964761623","4.065432435140792E-9","1.355160403119447E-9","1.3338432731827363E-7"
"KEGG_PATHWAY","hsa05310:Asthma","12","3.260869565217391","4.90583647798662E-12","ENSG00000158869, ENSG00000204257, ENSG00000223865, ENSG00000179344, ENSG00000169397, ENSG00000242574, ENSG00000204252, ENSG00000231389, ENSG00000196126, ENSG00000204287, ENSG00000198502, ENSG00000196735","176","15","3444","15.654545454545454","1.0792877702670012E-9","1.4250701398386967E-10","1.2638631104451788E-8"
"KEGG_PATHWAY","hsa05150:Staphylococcus aureus infection","15","4.076086956521739","5.158624940592567E-12","ENSG00000179344, ENSG00000242574, ENSG00000204252, ENSG00000106804, ENSG00000005844, ENSG00000196126, ENSG00000197766, ENSG00000204287, ENSG00000198502, ENSG00000196735, ENSG00000169403, ENSG00000204257, ENSG00000223865, ENSG00000231389, ENSG00000160255","176","27","3444","10.871212121212121","1.1349032824625738E-9","1.4250701398386967E-10","1.2638631104451788E-8"
"GOTERM_CC_FAT","GO:0000323~lytic vacuole","47","12.771739130434783","1.2466561303772534E-11","ENSG00000107798, ENSG00000101152, ENSG00000076944, ENSG00000105612, ENSG00000072121, ENSG00000179344, ENSG00000090674, ENSG00000169385, ENSG00000006756, ENSG00000204252, ENSG00000196126, ENSG00000172232, ENSG00000198502, ENSG00000099785, ENSG00000064601, ENSG00000151651, ENSG00000155876, ENSG00000196329, ENSG00000005381, ENSG00000092929, ENSG00000204257, ENSG00000149577, ENSG00000100365, ENSG00000054983, ENSG00000123384, ENSG00000129226, ENSG00000164733, ENSG00000110911, ENSG00000103066, ENSG00000104774, ENSG00000101160, ENSG00000197043, ENSG00000139719, ENSG00000134243, ENSG00000114316, ENSG00000242574, ENSG00000204386, ENSG00000204287, ENSG00000196735, ENSG00000198715, ENSG00000188554, ENSG00000223865, ENSG00000231389, ENSG00000100299, ENSG00000013288, ENSG00000107521, ENSG00000163754","308","362","7187","3.029606443280476","6.881553993309808E-9","1.1469236399470731E-9","1.0409578688650066E-7"
"GOTERM_CC_FAT","GO:0005764~lysosome","47","12.771739130434783","1.2466561303772534E-11","ENSG00000107798, ENSG00000101152, ENSG00000076944, ENSG00000105612, ENSG00000072121, ENSG00000179344, ENSG00000090674, ENSG00000169385, ENSG00000006756, ENSG00000204252, ENSG00000196126, ENSG00000172232, ENSG00000198502, ENSG00000099785, ENSG00000064601, ENSG00000151651, ENSG00000155876, ENSG00000196329, ENSG00000005381, ENSG00000092929, ENSG00000204257, ENSG00000149577, ENSG00000100365, ENSG00000054983, ENSG00000123384, ENSG00000129226, ENSG00000164733, ENSG00000110911, ENSG00000103066, ENSG00000104774, ENSG00000101160, ENSG00000197043, ENSG00000139719, ENSG00000134243, ENSG00000114316, ENSG00000242574, ENSG00000204386, ENSG00000204287, ENSG00000196735, ENSG00000198715, ENSG00000188554, ENSG00000223865, ENSG00000231389, ENSG00000100299, ENSG00000013288, ENSG00000107521, ENSG00000163754","308","362","7187","3.029606443280476","6.881553993309808E-9","1.1469236399470731E-9","1.0409578688650066E-7"
"KEGG_PATHWAY","hsa04145:Phagosome","25","6.7934782608695645","2.0547688618699952E-11","ENSG00000179344, ENSG00000168394, ENSG00000204252, ENSG00000196126, ENSG00000198502, ENSG00000204592, ENSG00000117410, ENSG00000005381, ENSG00000204257, ENSG00000234745, ENSG00000204632, ENSG00000160255, ENSG00000127824, ENSG00000100365, ENSG00000075624, ENSG00000242574, ENSG00000204287, ENSG00000196735, ENSG00000204525, ENSG00000170458, ENSG00000204642, ENSG00000206503, ENSG00000204267, ENSG00000223865, ENSG00000231389","176","96","3444","5.0958806818181825","4.520488428028102E-9","5.045599094147433E-10","4.474829965850212E-8"
"GOTERM_BP_FAT","GO:0006952~defense response","71","19.293478260869566","2.0643516800977915E-11","ENSG00000095585, ENSG00000179344, ENSG00000096996, ENSG00000019991, ENSG00000111679, ENSG00000204472, ENSG00000106804, ENSG00000196126, ENSG00000172232, ENSG00000198502, ENSG00000151651, ENSG00000204592, ENSG00000005381, ENSG00000206337, ENSG00000204632, ENSG00000234127, ENSG00000160255, ENSG00000117091, ENSG00000086232, ENSG00000107175, ENSG00000186407, ENSG00000164733, ENSG00000131378, ENSG00000126581, ENSG00000104972, ENSG00000104974, ENSG00000213654, ENSG00000197766, ENSG00000005339, ENSG00000170458, ENSG00000213809, ENSG00000167850, ENSG00000204389, ENSG00000169397, ENSG00000101347, ENSG00000231389, ENSG00000163932, ENSG00000140678, ENSG00000140992, ENSG00000107798, ENSG00000131467, ENSG00000239998, ENSG00000158869, ENSG00000104689, ENSG00000168394, ENSG00000005844, ENSG00000135148, ENSG00000169403, ENSG00000092929, ENSG00000168310, ENSG00000100448, ENSG00000187796, ENSG00000234745, ENSG00000163823, ENSG00000111729, ENSG00000103187, ENSG00000108679, ENSG00000153283, ENSG00000204287, ENSG00000197548, ENSG00000112299, ENSG00000196735, ENSG00000204525, ENSG00000204642, ENSG00000206503, ENSG00000223865, ENSG00000134061, ENSG00000149269, ENSG00000235568, ENSG00000184557, ENSG00000010610","329","741","7885","2.2963915517107005","9.642572273982353E-8","1.2050652932570859E-8","1.1622299958950567E-6"
"KEGG_PATHWAY","hsa04514:Cell adhesion molecules (CAMs)","19","5.163043478260869","2.9366277913227366E-11","ENSG00000179344, ENSG00000242574, ENSG00000204252, ENSG00000005844, ENSG00000196126, ENSG00000204287, ENSG00000198502, ENSG00000196735, ENSG00000204592, ENSG00000204525, ENSG00000204257, ENSG00000204642, ENSG00000206503, ENSG00000223865, ENSG00000234745, ENSG00000204632, ENSG00000231389, ENSG00000160255, ENSG00000010610","176","53","3444","7.015008576329331","6.46058317954612E-9","6.489947418823248E-10","5.755790470992564E-8"
"GOTERM_MF_FAT","GO:0004888~transmembrane signaling receptor activity","34","9.239130434782608","3.5934135164696366E-11","ENSG00000158869, ENSG00000104689, ENSG00000179344, ENSG00000096996, ENSG00000111679, ENSG00000090674, ENSG00000204252, ENSG00000005844, ENSG00000196126, ENSG00000169403, ENSG00000204257, ENSG00000167286, ENSG00000100368, ENSG00000160255, ENSG00000163823, ENSG00000111729, ENSG00000113749, ENSG00000175591, ENSG00000104972, ENSG00000104974, ENSG00000198851, ENSG00000134243, ENSG00000204681, ENSG00000204287, ENSG00000196735, ENSG00000204525, ENSG00000170458, ENSG00000213809, ENSG00000167850, ENSG00000170837, ENSG00000223865, ENSG00000235568, ENSG00000231389, ENSG00000010610","307","212","7309","3.818234896441522","3.1981388093349494E-8","7.995345074144942E-9","7.869575601068505E-7"
"GOTERM_BP_FAT","GO:0050865~regulation of cell activation","39","10.597826086956522","3.8798924458176515E-11","ENSG00000076944, ENSG00000158869, ENSG00000161955, ENSG00000179344, ENSG00000096996, ENSG00000111679, ENSG00000115956, ENSG00000204472, ENSG00000204252, ENSG00000154229, ENSG00000196126, ENSG00000198502, ENSG00000151651, ENSG00000204592, ENSG00000169403, ENSG00000092929, ENSG00000167286, ENSG00000185650, ENSG00000204632, ENSG00000092529, ENSG00000104972, ENSG00000198851, ENSG00000242574, ENSG00000204287, ENSG00000204482, ENSG00000112299, ENSG00000196735, ENSG00000198805, ENSG00000213809, ENSG00000206503, ENSG00000223865, ENSG00000149269, ENSG00000163932, ENSG00000235568, ENSG00000231389, ENSG00000010610, ENSG00000124762, ENSG00000140992, ENSG00000166888","329","275","7885","3.398894722298978","1.8122994460689767E-7","2.013233080218715E-8","1.9416706195514115E-6"
"GOTERM_CC_FAT","GO:0005773~vacuole","72","19.565217391304348","4.682108235812442E-11","ENSG00000101152, ENSG00000076944, ENSG00000179344, ENSG00000169385, ENSG00000006756, ENSG00000196126, ENSG00000172232, ENSG00000198502, ENSG00000099785, ENSG00000064601, ENSG00000151651, ENSG00000204592, ENSG00000196329, ENSG00000117410, ENSG00000005381, ENSG00000159210, ENSG00000204632, ENSG00000149577, ENSG00000123384, ENSG00000167208, ENSG00000074319, ENSG00000164733, ENSG00000131378, ENSG00000126581, ENSG00000104774, ENSG00000197043, ENSG00000134243, ENSG00000155926, ENSG00000204386, ENSG00000170458, ENSG00000086300, ENSG00000231389, ENSG00000117280, ENSG00000145882, ENSG00000100299, ENSG00000107521, ENSG00000107798, ENSG00000105612, ENSG00000072121, ENSG00000090674, ENSG00000204252, ENSG00000155876, ENSG00000092929, ENSG00000204257, ENSG00000234745, ENSG00000054983, ENSG00000100365, ENSG00000129226, ENSG00000110911, ENSG00000103066, ENSG00000135956, ENSG00000101160, ENSG00000146192, ENSG00000139719, ENSG00000242574, ENSG00000114316, ENSG00000172661, ENSG00000204287, ENSG00000196735, ENSG00000115762, ENSG00000198715, ENSG00000204525, ENSG00000204642, ENSG00000188554, ENSG00000206503, ENSG00000223865, ENSG00000002919, ENSG00000013288, ENSG00000107263, ENSG00000163399, ENSG00000010610, ENSG00000163754","308","755","7187","2.225268770964135","2.5845248274869448E-8","3.6921767802406687E-9","3.351051751631476E-7"
"GOTERM_MF_FAT","GO:0060089~molecular transducer activity","44","11.956521739130435","6.969693834874336E-11","ENSG00000239998, ENSG00000158869, ENSG00000104689, ENSG00000179344, ENSG00000096996, ENSG00000111679, ENSG00000090674, ENSG00000204252, ENSG00000198668, ENSG00000005844, ENSG00000196126, ENSG00000169403, ENSG00000204257, ENSG00000167286, ENSG00000100368, ENSG00000160255, ENSG00000163823, ENSG00000117091, ENSG00000123384, ENSG00000111729, ENSG00000164116, ENSG00000108679, ENSG00000113749, ENSG00000175591, ENSG00000104972, ENSG00000197043, ENSG00000104974, ENSG00000198851, ENSG00000134243, ENSG00000204681, ENSG00000204287, ENSG00000196735, ENSG00000204525, ENSG00000170458, ENSG00000213809, ENSG00000167850, ENSG00000170837, ENSG00000204389, ENSG00000134061, ENSG00000223865, ENSG00000235568, ENSG00000231389, ENSG00000140678, ENSG00000010610","307","346","7309","3.0275837397149368","6.20302523790528E-8","1.0338379188396932E-8","1.017575299891653E-6"
"GOTERM_MF_FAT","GO:0004872~receptor activity","44","11.956521739130435","6.969693834874336E-11","ENSG00000239998, ENSG00000158869, ENSG00000104689, ENSG00000179344, ENSG00000096996, ENSG00000111679, ENSG00000090674, ENSG00000204252, ENSG00000198668, ENSG00000005844, ENSG00000196126, ENSG00000169403, ENSG00000204257, ENSG00000167286, ENSG00000100368, ENSG00000160255, ENSG00000163823, ENSG00000117091, ENSG00000123384, ENSG00000111729, ENSG00000164116, ENSG00000108679, ENSG00000113749, ENSG00000175591, ENSG00000104972, ENSG00000197043, ENSG00000104974, ENSG00000198851, ENSG00000134243, ENSG00000204681, ENSG00000204287, ENSG00000196735, ENSG00000204525, ENSG00000170458, ENSG00000213809, ENSG00000167850, ENSG00000170837, ENSG00000204389, ENSG00000134061, ENSG00000223865, ENSG00000235568, ENSG00000231389, ENSG00000140678, ENSG00000010610","307","346","7309","3.0275837397149368","6.20302523790528E-8","1.0338379188396932E-8","1.017575299891653E-6"
"GOTERM_BP_FAT","GO:0001775~cell activation","55","14.945652173913043","7.059518519287096E-11","ENSG00000076944, ENSG00000095585, ENSG00000179344, ENSG00000096996, ENSG00000111679, ENSG00000115956, ENSG00000204472, ENSG00000196126, ENSG00000172232, ENSG00000198502, ENSG00000151651, ENSG00000204592, ENSG00000189114, ENSG00000167286, ENSG00000204632, ENSG00000087088, ENSG00000160255, ENSG00000117091, ENSG00000106003, ENSG00000104972, ENSG00000075624, ENSG00000198851, ENSG00000198805, ENSG00000213809, ENSG00000231389, ENSG00000163932, ENSG00000117280, ENSG00000124762, ENSG00000140992, ENSG00000166888, ENSG00000158869, ENSG00000161955, ENSG00000107758, ENSG00000196189, ENSG00000204252, ENSG00000154229, ENSG00000005844, ENSG00000169403, ENSG00000092929, ENSG00000160593, ENSG00000078399, ENSG00000185650, ENSG00000092529, ENSG00000242574, ENSG00000204287, ENSG00000204482, ENSG00000112299, ENSG00000196735, ENSG00000172500, ENSG00000206503, ENSG00000223865, ENSG00000134061, ENSG00000149269, ENSG00000235568, ENSG00000010610","329","506","7885","2.6050614510373995","3.297501077748066E-7","3.296795148507074E-8","3.179607141086908E-6"
"GOTERM_BP_FAT","GO:0050867~positive regulation of cell activation","31","8.423913043478262","8.309575728630807E-11","ENSG00000158869, ENSG00000161955, ENSG00000179344, ENSG00000096996, ENSG00000111679, ENSG00000115956, ENSG00000204472, ENSG00000196126, ENSG00000198502, ENSG00000151651, ENSG00000204592, ENSG00000169403, ENSG00000167286, ENSG00000204632, ENSG00000092529, ENSG00000104972, ENSG00000198851, ENSG00000242574, ENSG00000204287, ENSG00000112299, ENSG00000196735, ENSG00000198805, ENSG00000213809, ENSG00000206503, ENSG00000223865, ENSG00000149269, ENSG00000231389, ENSG00000010610, ENSG00000124762, ENSG00000140992, ENSG00000166888","329","184","7885","4.037845249107969","3.881401846594912E-7","3.5277926047914427E-8","3.4023935528866505E-6"
"GOTERM_BP_FAT","GO:0050778~positive regulation of immune response","47","12.771739130434783","1.1905598116084075E-10","ENSG00000131467, ENSG00000158869, ENSG00000161955, ENSG00000179344, ENSG00000096996, ENSG00000111679, ENSG00000106804, ENSG00000196126, ENSG00000241553, ENSG00000198502, ENSG00000151651, ENSG00000204592, ENSG00000169403, ENSG00000100448, ENSG00000187796, ENSG00000167286, ENSG00000234745, ENSG00000130429, ENSG00000087088, ENSG00000160255, ENSG00000106683, ENSG00000111729, ENSG00000164733, ENSG00000131378, ENSG00000104972, ENSG00000075624, ENSG00000198851, ENSG00000242574, ENSG00000197766, ENSG00000204287, ENSG00000005339, ENSG00000196735, ENSG00000170458, ENSG00000213809, ENSG00000136286, ENSG00000204389, ENSG00000206503, ENSG00000134061, ENSG00000223865, ENSG00000149269, ENSG00000163932, ENSG00000117280, ENSG00000235568, ENSG00000231389, ENSG00000010610, ENSG00000140992, ENSG00000166888","329","395","7885","2.8517179023508135","5.561103620932428E-7","4.633261933509386E-8","4.468567826236889E-6"
"GOTERM_CC_FAT","GO:0031988~membrane-bounded vesicle","131","35.59782608695652","1.9689316245711695E-10","ENSG00000153310, ENSG00000185825, ENSG00000101152, ENSG00000206172, ENSG00000134755, ENSG00000076944, ENSG00000176393, ENSG00000019991, ENSG00000172232, ENSG00000198502, ENSG00000064601, ENSG00000151651, ENSG00000157191, ENSG00000189114, ENSG00000130429, ENSG00000160255, ENSG00000127824, ENSG00000100100, ENSG00000186407, ENSG00000164733, ENSG00000105223, ENSG00000131653, ENSG00000131378, ENSG00000126581, ENSG00000104774, ENSG00000132744, ENSG00000075624, ENSG00000196154, ENSG00000134243, ENSG00000197766, ENSG00000204386, ENSG00000170458, ENSG00000139410, ENSG00000011009, ENSG00000188536, ENSG00000231389, ENSG00000163932, ENSG00000117280, ENSG00000100299, ENSG00000142657, ENSG00000107521, ENSG00000140992, ENSG00000107798, ENSG00000005844, ENSG00000154229, ENSG00000164111, ENSG00000167468, ENSG00000204257, ENSG00000187994, ENSG00000054983, ENSG00000100365, ENSG00000023191, ENSG00000107796, ENSG00000103066, ENSG00000103187, ENSG00000131236, ENSG00000101160, ENSG00000071127, ENSG00000111644, ENSG00000198752, ENSG00000159348, ENSG00000196735, ENSG00000112299, ENSG00000115685, ENSG00000204525, ENSG00000204642, ENSG00000058799, ENSG00000188554, ENSG00000185043, ENSG00000181929, ENSG00000013288, ENSG00000083290, ENSG00000163399, ENSG00000172270, ENSG00000179344, ENSG00000111679, ENSG00000169385, ENSG00000172037, ENSG00000006756, ENSG00000106804, ENSG00000198668, ENSG00000196126, ENSG00000204592, ENSG00000095383, ENSG00000130475, ENSG00000117410, ENSG00000005381, ENSG00000101911, ENSG00000159210, ENSG00000136295, ENSG00000204632, ENSG00000087088, ENSG00000117091, ENSG00000123384, ENSG00000074319, ENSG00000102032, ENSG00000198373, ENSG00000197043, ENSG00000109107, ENSG00000095139, ENSG00000175792, ENSG00000171236, ENSG00000198805, ENSG00000169397, ENSG00000161955, ENSG00000105612, ENSG00000075234, ENSG00000085719, ENSG00000241553, ENSG00000174238, ENSG00000137880, ENSG00000092929, ENSG00000172725, ENSG00000100448, ENSG00000234745, ENSG00000108679, ENSG00000108439, ENSG00000139719, ENSG00000115129, ENSG00000176788, ENSG00000204287, ENSG00000172500, ENSG00000145703, ENSG00000136286, ENSG00000206503, ENSG00000223865, ENSG00000169299, ENSG00000013364, ENSG00000031698, ENSG00000103024, ENSG00000163754","308","1876","7187","1.629428806800875","1.0868502309246963E-7","1.3585628209541069E-8","1.2330434298876947E-6"
"GOTERM_BP_FAT","GO:0007159~leukocyte cell-cell adhesion","38","10.326086956521738","2.6679389181765606E-10","ENSG00000158869, ENSG00000107758, ENSG00000179344, ENSG00000096996, ENSG00000111679, ENSG00000196189, ENSG00000204472, ENSG00000204252, ENSG00000005844, ENSG00000196126, ENSG00000198502, ENSG00000151651, ENSG00000204592, ENSG00000169403, ENSG00000160593, ENSG00000167286, ENSG00000185650, ENSG00000204632, ENSG00000087088, ENSG00000160255, ENSG00000117091, ENSG00000106003, ENSG00000104972, ENSG00000198851, ENSG00000242574, ENSG00000204287, ENSG00000112299, ENSG00000196735, ENSG00000198805, ENSG00000213809, ENSG00000206503, ENSG00000223865, ENSG00000149269, ENSG00000117280, ENSG00000231389, ENSG00000010610, ENSG00000140992, ENSG00000166888","329","280","7885","3.2526052974381243","1.2461936252927686E-6","9.584057498372721E-8","9.243382221128636E-6"
"GOTERM_BP_FAT","GO:0046649~lymphocyte activation","45","12.228260869565217","2.9653109061202846E-10","ENSG00000158869, ENSG00000095585, ENSG00000161955, ENSG00000107758, ENSG00000179344, ENSG00000096996, ENSG00000111679, ENSG00000196189, ENSG00000204472, ENSG00000204252, ENSG00000005844, ENSG00000196126, ENSG00000198502, ENSG00000151651, ENSG00000204592, ENSG00000092929, ENSG00000160593, ENSG00000167286, ENSG00000185650, ENSG00000204632, ENSG00000087088, ENSG00000160255, ENSG00000117091, ENSG00000106003, ENSG00000104972, ENSG00000198851, ENSG00000242574, ENSG00000204287, ENSG00000204482, ENSG00000112299, ENSG00000196735, ENSG00000198805, ENSG00000213809, ENSG00000206503, ENSG00000134061, ENSG00000223865, ENSG00000149269, ENSG00000163932, ENSG00000117280, ENSG00000235568, ENSG00000231389, ENSG00000010610, ENSG00000124762, ENSG00000140992, ENSG00000166888","329","377","7885","2.860730612014544","1.3850959631467319E-6","9.585466278891088E-8","9.244740925080399E-6"
"GOTERM_BP_FAT","GO:0070489~T cell aggregation","36","9.782608695652174","3.2840997957656833E-10","ENSG00000158869, ENSG00000107758, ENSG00000179344, ENSG00000096996, ENSG00000111679, ENSG00000196189, ENSG00000204472, ENSG00000204252, ENSG00000005844, ENSG00000196126, ENSG00000198502, ENSG00000151651, ENSG00000204592, ENSG00000160593, ENSG00000167286, ENSG00000185650, ENSG00000204632, ENSG00000087088, ENSG00000117091, ENSG00000106003, ENSG00000104972, ENSG00000198851, ENSG00000242574, ENSG00000204287, ENSG00000112299, ENSG00000196735, ENSG00000198805, ENSG00000213809, ENSG00000206503, ENSG00000223865, ENSG00000149269, ENSG00000117280, ENSG00000231389, ENSG00000010610, ENSG00000140992, ENSG00000166888","329","256","7885","3.3702982522796354","1.5340017743836754E-6","9.585466278891088E-8","9.244740925080399E-6"
"GOTERM_BP_FAT","GO:0042110~T cell activation","36","9.782608695652174","3.2840997957656833E-10","ENSG00000158869, ENSG00000107758, ENSG00000179344, ENSG00000096996, ENSG00000111679, ENSG00000196189, ENSG00000204472, ENSG00000204252, ENSG00000005844, ENSG00000196126, ENSG00000198502, ENSG00000151651, ENSG00000204592, ENSG00000160593, ENSG00000167286, ENSG00000185650, ENSG00000204632, ENSG00000087088, ENSG00000117091, ENSG00000106003, ENSG00000104972, ENSG00000198851, ENSG00000242574, ENSG00000204287, ENSG00000112299, ENSG00000196735, ENSG00000198805, ENSG00000213809, ENSG00000206503, ENSG00000223865, ENSG00000149269, ENSG00000117280, ENSG00000231389, ENSG00000010610, ENSG00000140992, ENSG00000166888","329","256","7885","3.3702982522796354","1.5340017743836754E-6","9.585466278891088E-8","9.244740925080399E-6"
"GOTERM_MF_FAT","GO:0032395~MHC class II receptor activity","9","2.4456521739130435","3.610961026356889E-10","ENSG00000204525, ENSG00000204257, ENSG00000223865, ENSG00000179344, ENSG00000204252, ENSG00000231389, ENSG00000196126, ENSG00000204287, ENSG00000196735","307","10","7309","21.427035830618895","3.213755245257133E-7","4.591079019225187E-8","4.518859798698049E-6"
"GOTERM_BP_FAT","GO:0071593~lymphocyte aggregation","36","9.782608695652174","3.6607642749492235E-10","ENSG00000158869, ENSG00000107758, ENSG00000179344, ENSG00000096996, ENSG00000111679, ENSG00000196189, ENSG00000204472, ENSG00000204252, ENSG00000005844, ENSG00000196126, ENSG00000198502, ENSG00000151651, ENSG00000204592, ENSG00000160593, ENSG00000167286, ENSG00000185650, ENSG00000204632, ENSG00000087088, ENSG00000117091, ENSG00000106003, ENSG00000104972, ENSG00000198851, ENSG00000242574, ENSG00000204287, ENSG00000112299, ENSG00000196735, ENSG00000198805, ENSG00000213809, ENSG00000206503, ENSG00000223865, ENSG00000149269, ENSG00000117280, ENSG00000231389, ENSG00000010610, ENSG00000140992, ENSG00000166888","329","257","7885","3.357184251298002","1.709941362726397E-6","1.0056334802360513E-7","9.698871937865473E-6"
"GOTERM_BP_FAT","GO:0071346~cellular response to interferon-gamma","19","5.163043478260869","4.681861513195136E-10","ENSG00000179344, ENSG00000096996, ENSG00000204472, ENSG00000196126, ENSG00000204287, ENSG00000198502, ENSG00000196735, ENSG00000204592, ENSG00000204525, ENSG00000169403, ENSG00000168310, ENSG00000204642, ENSG00000206503, ENSG00000223865, ENSG00000234745, ENSG00000204632, ENSG00000231389, ENSG00000163932, ENSG00000234127","329","72","7885","6.32451030057413","2.1868951463055453E-6","1.214682959256738E-7","1.1715057919683829E-5"
"GOTERM_BP_FAT","GO:1903039~positive regulation of leukocyte cell-cell adhesion","25","6.7934782608695645","5.135806684128661E-10","ENSG00000179344, ENSG00000096996, ENSG00000111679, ENSG00000204472, ENSG00000196126, ENSG00000198502, ENSG00000151651, ENSG00000204592, ENSG00000169403, ENSG00000167286, ENSG00000204632, ENSG00000104972, ENSG00000198851, ENSG00000242574, ENSG00000204287, ENSG00000112299, ENSG00000196735, ENSG00000198805, ENSG00000213809, ENSG00000206503, ENSG00000223865, ENSG00000149269, ENSG00000231389, ENSG00000010610, ENSG00000140992","329","130","7885","4.608954874912322","2.3989322107675903E-6","1.262327221835834E-7","1.2174564897534468E-5"
"GOTERM_BP_FAT","GO:0070486~leukocyte aggregation","36","9.782608695652174","5.619591659865197E-10","ENSG00000158869, ENSG00000107758, ENSG00000179344, ENSG00000096996, ENSG00000111679, ENSG00000196189, ENSG00000204472, ENSG00000204252, ENSG00000005844, ENSG00000196126, ENSG00000198502, ENSG00000151651, ENSG00000204592, ENSG00000160593, ENSG00000167286, ENSG00000185650, ENSG00000204632, ENSG00000087088, ENSG00000117091, ENSG00000106003, ENSG00000104972, ENSG00000198851, ENSG00000242574, ENSG00000204287, ENSG00000112299, ENSG00000196735, ENSG00000198805, ENSG00000213809, ENSG00000206503, ENSG00000223865, ENSG00000149269, ENSG00000117280, ENSG00000231389, ENSG00000010610, ENSG00000140992, ENSG00000166888","329","261","7885","3.3057331516612516","2.6249077260676046E-6","1.3121746525785234E-7","1.2655320418016423E-5"
"GOTERM_BP_FAT","GO:0045321~leukocyte activation","48","13.043478260869565","5.971993823530307E-10","ENSG00000076944, ENSG00000158869, ENSG00000095585, ENSG00000161955, ENSG00000107758, ENSG00000179344, ENSG00000096996, ENSG00000111679, ENSG00000196189, ENSG00000204472, ENSG00000204252, ENSG00000005844, ENSG00000196126, ENSG00000172232, ENSG00000198502, ENSG00000151651, ENSG00000204592, ENSG00000169403, ENSG00000092929, ENSG00000160593, ENSG00000167286, ENSG00000185650, ENSG00000204632, ENSG00000087088, ENSG00000160255, ENSG00000117091, ENSG00000106003, ENSG00000104972, ENSG00000198851, ENSG00000242574, ENSG00000204287, ENSG00000204482, ENSG00000112299, ENSG00000196735, ENSG00000198805, ENSG00000213809, ENSG00000206503, ENSG00000134061, ENSG00000223865, ENSG00000149269, ENSG00000163932, ENSG00000117280, ENSG00000235568, ENSG00000231389, ENSG00000010610, ENSG00000124762, ENSG00000140992, ENSG00000166888","329","429","7885","2.6815737454035324","2.7895145123801868E-6","1.328057674089835E-7","1.2808504848181194E-5"
"GOTERM_BP_FAT","GO:0022409~positive regulation of cell-cell adhesion","25","6.7934782608695645","8.366029205184561E-10","ENSG00000179344, ENSG00000096996, ENSG00000111679, ENSG00000204472, ENSG00000196126, ENSG00000198502, ENSG00000151651, ENSG00000204592, ENSG00000169403, ENSG00000167286, ENSG00000204632, ENSG00000104972, ENSG00000198851, ENSG00000242574, ENSG00000204287, ENSG00000112299, ENSG00000196735, ENSG00000198805, ENSG00000213809, ENSG00000206503, ENSG00000223865, ENSG00000149269, ENSG00000231389, ENSG00000010610, ENSG00000140992","329","133","7885","4.504993486756405","3.907764503208178E-6","1.7758798358278136E-7","1.712754342734148E-5"
"GOTERM_BP_FAT","GO:0007155~cell adhesion","68","18.478260869565215","9.076577594052814E-10","ENSG00000172270, ENSG00000134755, ENSG00000179344, ENSG00000107738, ENSG00000096996, ENSG00000111679, ENSG00000115956, ENSG00000204472, ENSG00000172037, ENSG00000196126, ENSG00000172232, ENSG00000198502, ENSG00000151651, ENSG00000204592, ENSG00000167286, ENSG00000204632, ENSG00000087088, ENSG00000160255, ENSG00000117091, ENSG00000106003, ENSG00000104972, ENSG00000075624, ENSG00000198851, ENSG00000175792, ENSG00000198805, ENSG00000213809, ENSG00000011009, ENSG00000204389, ENSG00000231389, ENSG00000163932, ENSG00000117280, ENSG00000140678, ENSG00000140992, ENSG00000166888, ENSG00000158869, ENSG00000107758, ENSG00000196189, ENSG00000181284, ENSG00000204252, ENSG00000154229, ENSG00000005844, ENSG00000110367, ENSG00000169403, ENSG00000092929, ENSG00000172725, ENSG00000160593, ENSG00000185650, ENSG00000153094, ENSG00000163823, ENSG00000122592, ENSG00000111729, ENSG00000108679, ENSG00000150054, ENSG00000149782, ENSG00000153283, ENSG00000242574, ENSG00000172661, ENSG00000204287, ENSG00000112299, ENSG00000196735, ENSG00000172500, ENSG00000136286, ENSG00000185043, ENSG00000206503, ENSG00000223865, ENSG00000149269, ENSG00000107263, ENSG00000010610","329","754","7885","2.1614409068554337","4.23966025620004E-6","1.8429398854011583E-7","1.7774306732006032E-5"
"GOTERM_BP_FAT","GO:0022610~biological adhesion","68","18.478260869565215","1.007263475572302E-9","ENSG00000172270, ENSG00000134755, ENSG00000179344, ENSG00000107738, ENSG00000096996, ENSG00000111679, ENSG00000115956, ENSG00000204472, ENSG00000172037, ENSG00000196126, ENSG00000172232, ENSG00000198502, ENSG00000151651, ENSG00000204592, ENSG00000167286, ENSG00000204632, ENSG00000087088, ENSG00000160255, ENSG00000117091, ENSG00000106003, ENSG00000104972, ENSG00000075624, ENSG00000198851, ENSG00000175792, ENSG00000198805, ENSG00000213809, ENSG00000011009, ENSG00000204389, ENSG00000231389, ENSG00000163932, ENSG00000117280, ENSG00000140678, ENSG00000140992, ENSG00000166888, ENSG00000158869, ENSG00000107758, ENSG00000196189, ENSG00000181284, ENSG00000204252, ENSG00000154229, ENSG00000005844, ENSG00000110367, ENSG00000169403, ENSG00000092929, ENSG00000172725, ENSG00000160593, ENSG00000185650, ENSG00000153094, ENSG00000163823, ENSG00000122592, ENSG00000111729, ENSG00000108679, ENSG00000150054, ENSG00000149782, ENSG00000153283, ENSG00000242574, ENSG00000172661, ENSG00000204287, ENSG00000112299, ENSG00000196735, ENSG00000172500, ENSG00000136286, ENSG00000185043, ENSG00000206503, ENSG00000223865, ENSG00000149269, ENSG00000107263, ENSG00000010610","329","756","7885","2.15572280921825","4.70491671855644E-6","1.959966846217771E-7","1.8902977891573533E-5"
"GOTERM_BP_FAT","GO:0002696~positive regulation of leukocyte activation","29","7.880434782608696","1.1163414854513587E-9","ENSG00000158869, ENSG00000161955, ENSG00000179344, ENSG00000096996, ENSG00000111679, ENSG00000204472, ENSG00000196126, ENSG00000198502, ENSG00000151651, ENSG00000204592, ENSG00000169403, ENSG00000167286, ENSG00000204632, ENSG00000104972, ENSG00000198851, ENSG00000242574, ENSG00000204287, ENSG00000112299, ENSG00000196735, ENSG00000198805, ENSG00000213809, ENSG00000206503, ENSG00000223865, ENSG00000149269, ENSG00000231389, ENSG00000010610, ENSG00000124762, ENSG00000140992, ENSG00000166888","329","180","7885","3.8612799729821004","5.214417384769021E-6","2.0853258948231382E-7","2.0112008201891677E-5"
"GOTERM_BP_FAT","GO:0060333~interferon-gamma-mediated signaling pathway","17","4.619565217391304","1.2042311863331326E-9","ENSG00000179344, ENSG00000196126, ENSG00000204287, ENSG00000198502, ENSG00000196735, ENSG00000204592, ENSG00000204525, ENSG00000169403, ENSG00000168310, ENSG00000204642, ENSG00000206503, ENSG00000223865, ENSG00000234745, ENSG00000204632, ENSG00000231389, ENSG00000163932, ENSG00000234127","329","59","7885","6.9056205244449025","5.624947928106749E-6","2.162984476990665E-7","2.0860989474017034E-5"
"GOTERM_BP_FAT","GO:0050870~positive regulation of T cell activation","24","6.521739130434782","1.278488849877296E-9","ENSG00000104972, ENSG00000179344, ENSG00000198851, ENSG00000096996, ENSG00000111679, ENSG00000242574, ENSG00000204472, ENSG00000196126, ENSG00000204287, ENSG00000198502, ENSG00000151651, ENSG00000112299, ENSG00000196735, ENSG00000204592, ENSG00000198805, ENSG00000213809, ENSG00000206503, ENSG00000223865, ENSG00000167286, ENSG00000204632, ENSG00000149269, ENSG00000231389, ENSG00000010610, ENSG00000140992","329","125","7885","4.601580547112462","5.971803685778099E-6","2.2113121958988788E-7","2.1327088073508672E-5"
"GOTERM_CC_FAT","GO:0044437~vacuolar part","50","13.586956521739129","2.3471728857623476E-9","ENSG00000101152, ENSG00000179344, ENSG00000196126, ENSG00000172232, ENSG00000198502, ENSG00000099785, ENSG00000064601, ENSG00000204592, ENSG00000117410, ENSG00000159210, ENSG00000204632, ENSG00000149577, ENSG00000123384, ENSG00000167208, ENSG00000074319, ENSG00000164733, ENSG00000126581, ENSG00000104774, ENSG00000197043, ENSG00000134243, ENSG00000204386, ENSG00000170458, ENSG00000086300, ENSG00000231389, ENSG00000145882, ENSG00000100299, ENSG00000072121, ENSG00000090674, ENSG00000204252, ENSG00000155876, ENSG00000204257, ENSG00000234745, ENSG00000054983, ENSG00000100365, ENSG00000129226, ENSG00000110911, ENSG00000146192, ENSG00000139719, ENSG00000242574, ENSG00000172661, ENSG00000204287, ENSG00000196735, ENSG00000115762, ENSG00000198715, ENSG00000204525, ENSG00000204642, ENSG00000206503, ENSG00000223865, ENSG00000013288, ENSG00000163754","308","467","7187","2.4983314330209403","1.2956386032936251E-6","1.3220459138162102E-7","1.199900367431017E-5"
"GOTERM_CC_FAT","GO:0009986~cell surface","36","9.782608695652174","2.3950107134351633E-9","ENSG00000158869, ENSG00000104689, ENSG00000157916, ENSG00000107738, ENSG00000096996, ENSG00000181284, ENSG00000005844, ENSG00000196126, ENSG00000198502, ENSG00000151651, ENSG00000204592, ENSG00000164111, ENSG00000204257, ENSG00000100448, ENSG00000234745, ENSG00000160255, ENSG00000163823, ENSG00000117091, ENSG00000110911, ENSG00000104972, ENSG00000198851, ENSG00000134243, ENSG00000110697, ENSG00000204287, ENSG00000204525, ENSG00000170458, ENSG00000213809, ENSG00000145703, ENSG00000204642, ENSG00000206503, ENSG00000223865, ENSG00000235568, ENSG00000231389, ENSG00000100299, ENSG00000140678, ENSG00000010610","308","269","7187","3.122821416501714","1.3220450590933908E-6","1.3220459138162102E-7","1.199900367431017E-5"
"GOTERM_BP_FAT","GO:0002694~regulation of leukocyte activation","35","9.510869565217392","2.420047532718284E-9","ENSG00000076944, ENSG00000158869, ENSG00000161955, ENSG00000179344, ENSG00000096996, ENSG00000111679, ENSG00000204472, ENSG00000204252, ENSG00000196126, ENSG00000198502, ENSG00000151651, ENSG00000204592, ENSG00000169403, ENSG00000092929, ENSG00000167286, ENSG00000185650, ENSG00000204632, ENSG00000104972, ENSG00000198851, ENSG00000242574, ENSG00000204287, ENSG00000204482, ENSG00000112299, ENSG00000196735, ENSG00000198805, ENSG00000213809, ENSG00000206503, ENSG00000223865, ENSG00000149269, ENSG00000235568, ENSG00000231389, ENSG00000010610, ENSG00000124762, ENSG00000140992, ENSG00000166888","329","262","7885","3.2016404092902384","1.1303977975773982E-5","4.036293563497995E-7","3.892819316915411E-5"
"GOTERM_BP_FAT","GO:0002252~immune effector process","45","12.228260869565217","2.5172700096048903E-9","ENSG00000076944, ENSG00000158869, ENSG00000161955, ENSG00000107758, ENSG00000179344, ENSG00000096996, ENSG00000111679, ENSG00000196189, ENSG00000106804, ENSG00000005844, ENSG00000196126, ENSG00000172232, ENSG00000241553, ENSG00000198502, ENSG00000204592, ENSG00000005381, ENSG00000169403, ENSG00000092929, ENSG00000100448, ENSG00000187796, ENSG00000234745, ENSG00000130429, ENSG00000107175, ENSG00000106683, ENSG00000106003, ENSG00000131378, ENSG00000126581, ENSG00000104972, ENSG00000071127, ENSG00000075624, ENSG00000153283, ENSG00000242574, ENSG00000197766, ENSG00000197548, ENSG00000213809, ENSG00000136286, ENSG00000206503, ENSG00000134061, ENSG00000101347, ENSG00000149269, ENSG00000163932, ENSG00000140678, ENSG00000010610, ENSG00000140992, ENSG00000166888","329","403","7885","2.6761673467232834","1.1758099333736283E-5","4.053672739605117E-7","3.909580732158768E-5"
"GOTERM_BP_FAT","GO:0045785~positive regulation of cell adhesion","30","8.152173913043478","2.661017487009951E-9","ENSG00000179344, ENSG00000096996, ENSG00000111679, ENSG00000181284, ENSG00000204472, ENSG00000154229, ENSG00000196126, ENSG00000172232, ENSG00000198502, ENSG00000151651, ENSG00000204592, ENSG00000169403, ENSG00000092929, ENSG00000167286, ENSG00000204632, ENSG00000104972, ENSG00000198851, ENSG00000242574, ENSG00000204287, ENSG00000112299, ENSG00000196735, ENSG00000198805, ENSG00000213809, ENSG00000185043, ENSG00000206503, ENSG00000223865, ENSG00000149269, ENSG00000231389, ENSG00000010610, ENSG00000140992","329","199","7885","3.6130500526950864","1.2429535593216912E-5","4.1335751654172625E-7","3.986642943263244E-5"
"GOTERM_BP_FAT","GO:0034341~response to interferon-gamma","20","5.434782608695652","2.743914992032872E-9","ENSG00000179344, ENSG00000096996, ENSG00000204472, ENSG00000196126, ENSG00000204287, ENSG00000198502, ENSG00000196735, ENSG00000204592, ENSG00000204525, ENSG00000169403, ENSG00000168310, ENSG00000204642, ENSG00000206503, ENSG00000223865, ENSG00000234745, ENSG00000204632, ENSG00000231389, ENSG00000163932, ENSG00000234127, ENSG00000184557","329","89","7885","5.385745022369455","1.281674477315864E-5","4.1335751654172625E-7","3.986642943263244E-5"
"GOTERM_BP_FAT","GO:0007166~cell surface receptor signaling pathway","91","24.728260869565215","3.324352478979931E-9","ENSG00000172270, ENSG00000095585, ENSG00000179344, ENSG00000096996, ENSG00000019991, ENSG00000111679, ENSG00000115956, ENSG00000106804, ENSG00000198668, ENSG00000196126, ENSG00000198502, ENSG00000151651, ENSG00000204592, ENSG00000117410, ENSG00000167286, ENSG00000204632, ENSG00000130429, ENSG00000234127, ENSG00000087088, ENSG00000160255, ENSG00000106683, ENSG00000123384, ENSG00000106003, ENSG00000074319, ENSG00000131378, ENSG00000175591, ENSG00000104972, ENSG00000075624, ENSG00000104974, ENSG00000068971, ENSG00000198851, ENSG00000134243, ENSG00000005339, ENSG00000171236, ENSG00000170458, ENSG00000213809, ENSG00000204389, ENSG00000165879, ENSG00000101347, ENSG00000231389, ENSG00000163932, ENSG00000117280, ENSG00000140678, ENSG00000186635, ENSG00000140992, ENSG00000166888, ENSG00000131467, ENSG00000147050, ENSG00000158869, ENSG00000161955, ENSG00000107758, ENSG00000104689, ENSG00000014164, ENSG00000196189, ENSG00000085719, ENSG00000154229, ENSG00000005844, ENSG00000241553, ENSG00000177700, ENSG00000137841, ENSG00000169403, ENSG00000168310, ENSG00000187796, ENSG00000234745, ENSG00000100368, ENSG00000153094, ENSG00000163823, ENSG00000100365, ENSG00000162734, ENSG00000132906, ENSG00000111729, ENSG00000149782, ENSG00000204287, ENSG00000171777, ENSG00000196735, ENSG00000172500, ENSG00000204525, ENSG00000248871, ENSG00000136286, ENSG00000168002, ENSG00000204642, ENSG00000185043, ENSG00000206503, ENSG00000223865, ENSG00000134061, ENSG00000149269, ENSG00000235568, ENSG00000107263, ENSG00000013364, ENSG00000184557, ENSG00000010610","329","1193","7885","1.8281286226391538","1.55279298068578E-5","4.851476899011337E-7","4.6790261141642535E-5"
"GOTERM_BP_FAT","GO:0051251~positive regulation of lymphocyte activation","27","7.336956521739131","5.039901401086292E-9","ENSG00000161955, ENSG00000179344, ENSG00000096996, ENSG00000111679, ENSG00000204472, ENSG00000196126, ENSG00000198502, ENSG00000151651, ENSG00000204592, ENSG00000167286, ENSG00000204632, ENSG00000104972, ENSG00000198851, ENSG00000242574, ENSG00000204287, ENSG00000112299, ENSG00000196735, ENSG00000198805, ENSG00000213809, ENSG00000206503, ENSG00000223865, ENSG00000149269, ENSG00000231389, ENSG00000010610, ENSG00000124762, ENSG00000140992, ENSG00000166888","329","168","7885","3.8517694311767254","2.354110233315776E-5","7.132224103961509E-7","6.878701791058381E-5"
"GOTERM_MF_FAT","GO:0038023~signaling receptor activity","34","9.239130434782608","6.083117607207742E-9","ENSG00000158869, ENSG00000104689, ENSG00000179344, ENSG00000096996, ENSG00000111679, ENSG00000090674, ENSG00000204252, ENSG00000005844, ENSG00000196126, ENSG00000169403, ENSG00000204257, ENSG00000167286, ENSG00000100368, ENSG00000160255, ENSG00000163823, ENSG00000111729, ENSG00000113749, ENSG00000175591, ENSG00000104972, ENSG00000104974, ENSG00000198851, ENSG00000134243, ENSG00000204681, ENSG00000204287, ENSG00000196735, ENSG00000204525, ENSG00000170458, ENSG00000213809, ENSG00000167850, ENSG00000170837, ENSG00000223865, ENSG00000235568, ENSG00000231389, ENSG00000010610","307","257","7309","3.1496723659361967","5.413959993982864E-6","6.767468338018613E-7","6.661013779892478E-5"
"GOTERM_BP_FAT","GO:0098609~cell-cell adhesion","55","14.945652173913043","7.329607055805013E-9","ENSG00000172270, ENSG00000134755, ENSG00000179344, ENSG00000107738, ENSG00000096996, ENSG00000111679, ENSG00000115956, ENSG00000204472, ENSG00000196126, ENSG00000198502, ENSG00000151651, ENSG00000204592, ENSG00000167286, ENSG00000204632, ENSG00000087088, ENSG00000160255, ENSG00000117091, ENSG00000106003, ENSG00000104972, ENSG00000075624, ENSG00000198851, ENSG00000175792, ENSG00000198805, ENSG00000213809, ENSG00000011009, ENSG00000204389, ENSG00000231389, ENSG00000163932, ENSG00000117280, ENSG00000140678, ENSG00000140992, ENSG00000166888, ENSG00000158869, ENSG00000107758, ENSG00000196189, ENSG00000204252, ENSG00000154229, ENSG00000005844, ENSG00000110367, ENSG00000169403, ENSG00000172725, ENSG00000160593, ENSG00000185650, ENSG00000150054, ENSG00000149782, ENSG00000242574, ENSG00000204287, ENSG00000112299, ENSG00000196735, ENSG00000172500, ENSG00000206503, ENSG00000223865, ENSG00000149269, ENSG00000107263, ENSG00000010610","329","574","7885","2.296447899346558","3.423600850838149E-5","1.0067430867826297E-6","9.709573582160523E-5"
"GOTERM_BP_FAT","GO:0002768~immune response-regulating cell surface receptor signaling pathway","33","8.967391304347826","7.692004059845328E-9","ENSG00000131467, ENSG00000158869, ENSG00000107758, ENSG00000179344, ENSG00000111679, ENSG00000198668, ENSG00000196126, ENSG00000241553, ENSG00000198502, ENSG00000187796, ENSG00000167286, ENSG00000204632, ENSG00000130429, ENSG00000087088, ENSG00000106683, ENSG00000111729, ENSG00000131378, ENSG00000104972, ENSG00000075624, ENSG00000198851, ENSG00000204287, ENSG00000005339, ENSG00000196735, ENSG00000213809, ENSG00000136286, ENSG00000223865, ENSG00000149269, ENSG00000163932, ENSG00000117280, ENSG00000235568, ENSG00000231389, ENSG00000010610, ENSG00000140992","329","247","7885","3.2020107552022443","3.5928705528265326E-5","1.0263331131279337E-6","9.898510367298102E-5"
"GOTERM_BP_FAT","GO:0002764~immune response-regulating signaling pathway","39","10.597826086956522","9.423780009828974E-9","ENSG00000131467, ENSG00000158869, ENSG00000107758, ENSG00000179344, ENSG00000111679, ENSG00000198668, ENSG00000196126, ENSG00000241553, ENSG00000198502, ENSG00000151651, ENSG00000187796, ENSG00000167286, ENSG00000204632, ENSG00000130429, ENSG00000087088, ENSG00000160255, ENSG00000106683, ENSG00000111729, ENSG00000164733, ENSG00000131378, ENSG00000104972, ENSG00000075624, ENSG00000198851, ENSG00000204287, ENSG00000005339, ENSG00000196735, ENSG00000170458, ENSG00000213809, ENSG00000136286, ENSG00000204389, ENSG00000134061, ENSG00000223865, ENSG00000149269, ENSG00000163932, ENSG00000117280, ENSG00000235568, ENSG00000231389, ENSG00000010610, ENSG00000140992","329","332","7885","2.8153495440729484","4.401750768845414E-5","1.2224736846083698E-6","1.1790195878963805E-4"
"GOTERM_BP_FAT","GO:0045087~innate immune response","46","12.5","1.5808676609781072E-8","ENSG00000131467, ENSG00000158869, ENSG00000179344, ENSG00000096996, ENSG00000111679, ENSG00000204472, ENSG00000106804, ENSG00000196126, ENSG00000198502, ENSG00000151651, ENSG00000135148, ENSG00000204592, ENSG00000169403, ENSG00000092929, ENSG00000168310, ENSG00000187796, ENSG00000234745, ENSG00000204632, ENSG00000160255, ENSG00000234127, ENSG00000111729, ENSG00000186407, ENSG00000164733, ENSG00000131378, ENSG00000104972, ENSG00000153283, ENSG00000197766, ENSG00000204287, ENSG00000005339, ENSG00000112299, ENSG00000196735, ENSG00000204525, ENSG00000170458, ENSG00000213809, ENSG00000204389, ENSG00000204642, ENSG00000206503, ENSG00000134061, ENSG00000223865, ENSG00000169397, ENSG00000101347, ENSG00000149269, ENSG00000163932, ENSG00000231389, ENSG00000184557, ENSG00000140992","329","443","7885","2.488627553225795","7.383960265794354E-5","1.9953113450723677E-6","1.92438593109335E-4"
"GOTERM_BP_FAT","GO:0002443~leukocyte mediated immunity","26","7.065217391304348","2.008828871573257E-8","ENSG00000076944, ENSG00000158869, ENSG00000161955, ENSG00000107758, ENSG00000179344, ENSG00000096996, ENSG00000111679, ENSG00000106804, ENSG00000196126, ENSG00000172232, ENSG00000198502, ENSG00000204592, ENSG00000169403, ENSG00000092929, ENSG00000100448, ENSG00000234745, ENSG00000131378, ENSG00000104972, ENSG00000071127, ENSG00000153283, ENSG00000213809, ENSG00000136286, ENSG00000206503, ENSG00000163932, ENSG00000140992, ENSG00000166888","329","167","7885","3.7313215514260234","9.382799533452779E-5","2.468744955328187E-6","2.3809908519910393E-4"
"GOTERM_CC_FAT","GO:0044440~endosomal part","36","9.782608695652174","2.1060757510465198E-8","ENSG00000179344, ENSG00000090674, ENSG00000204252, ENSG00000196126, ENSG00000198502, ENSG00000099785, ENSG00000155876, ENSG00000204592, ENSG00000117410, ENSG00000204257, ENSG00000159210, ENSG00000234745, ENSG00000204632, ENSG00000100365, ENSG00000167208, ENSG00000129226, ENSG00000074319, ENSG00000164733, ENSG00000110911, ENSG00000126581, ENSG00000146192, ENSG00000197043, ENSG00000139719, ENSG00000134243, ENSG00000242574, ENSG00000172661, ENSG00000204287, ENSG00000196735, ENSG00000115762, ENSG00000204525, ENSG00000170458, ENSG00000204642, ENSG00000206503, ENSG00000086300, ENSG00000223865, ENSG00000231389","308","292","7187","2.876845756982743","1.1625470670240112E-5","1.0568671041615263E-6","9.592217738857332E-5"
"GOTERM_BP_FAT","GO:0051249~regulation of lymphocyte activation","31","8.423913043478262","2.1982659004037356E-8","ENSG00000161955, ENSG00000179344, ENSG00000096996, ENSG00000111679, ENSG00000204472, ENSG00000204252, ENSG00000196126, ENSG00000198502, ENSG00000151651, ENSG00000204592, ENSG00000167286, ENSG00000185650, ENSG00000204632, ENSG00000104972, ENSG00000198851, ENSG00000242574, ENSG00000204287, ENSG00000204482, ENSG00000112299, ENSG00000196735, ENSG00000198805, ENSG00000213809, ENSG00000206503, ENSG00000223865, ENSG00000149269, ENSG00000235568, ENSG00000231389, ENSG00000010610, ENSG00000124762, ENSG00000140992, ENSG00000166888","329","231","7885","3.2162923196357847","1.0267572992739282E-4","2.632282501252678E-6","2.5387152860047244E-4"
"GOTERM_BP_FAT","GO:0022407~regulation of cell-cell adhesion","28","7.608695652173914","2.3587630421867466E-8","ENSG00000179344, ENSG00000096996, ENSG00000111679, ENSG00000204472, ENSG00000204252, ENSG00000154229, ENSG00000196126, ENSG00000198502, ENSG00000151651, ENSG00000204592, ENSG00000169403, ENSG00000167286, ENSG00000204632, ENSG00000104972, ENSG00000198851, ENSG00000242574, ENSG00000204287, ENSG00000112299, ENSG00000196735, ENSG00000198805, ENSG00000213809, ENSG00000206503, ENSG00000223865, ENSG00000149269, ENSG00000163932, ENSG00000231389, ENSG00000010610, ENSG00000140992","329","193","7885","3.477014662110021","1.1017175356509146E-4","2.7538558517530267E-6","2.6559671855022767E-4"
"KEGG_PATHWAY","hsa04672:Intestinal immune network for IgA production","11","2.989130434782609","3.386410803834099E-8","ENSG00000161955, ENSG00000204257, ENSG00000223865, ENSG00000179344, ENSG00000242574, ENSG00000204252, ENSG00000231389, ENSG00000196126, ENSG00000204287, ENSG00000198502, ENSG00000196735","176","22","3444","9.784090909090908","7.450076150328222E-6","6.803607160430327E-7","6.033968341377122E-5"
"GOTERM_CC_FAT","GO:0010008~endosome membrane","34","9.239130434782608","3.418304968786758E-8","ENSG00000179344, ENSG00000090674, ENSG00000204252, ENSG00000196126, ENSG00000198502, ENSG00000099785, ENSG00000204592, ENSG00000117410, ENSG00000204257, ENSG00000159210, ENSG00000234745, ENSG00000204632, ENSG00000100365, ENSG00000167208, ENSG00000129226, ENSG00000074319, ENSG00000110911, ENSG00000126581, ENSG00000146192, ENSG00000197043, ENSG00000139719, ENSG00000134243, ENSG00000242574, ENSG00000172661, ENSG00000204287, ENSG00000196735, ENSG00000115762, ENSG00000204525, ENSG00000170458, ENSG00000204642, ENSG00000206503, ENSG00000086300, ENSG00000223865, ENSG00000231389","308","270","7187","2.9384078884078884","1.8868865750976127E-5","1.4789196612480949E-6","1.3422803447197385E-4"
"GOTERM_BP_FAT","GO:0031295~T cell costimulation","14","3.804347826086957","3.44812519657909E-8","ENSG00000179344, ENSG00000198851, ENSG00000111679, ENSG00000196126, ENSG00000204287, ENSG00000198502, ENSG00000196735, ENSG00000213809, ENSG00000223865, ENSG00000167286, ENSG00000149269, ENSG00000231389, ENSG00000010610, ENSG00000140992","329","47","7885","7.13897691263015","1.6104896092805632E-4","3.833986825720083E-6","3.697703782236243E-4"
"GOTERM_BP_FAT","GO:0031294~lymphocyte costimulation","14","3.804347826086957","3.44812519657909E-8","ENSG00000179344, ENSG00000198851, ENSG00000111679, ENSG00000196126, ENSG00000204287, ENSG00000198502, ENSG00000196735, ENSG00000213809, ENSG00000223865, ENSG00000167286, ENSG00000149269, ENSG00000231389, ENSG00000010610, ENSG00000140992","329","47","7885","7.13897691263015","1.6104896092805632E-4","3.833986825720083E-6","3.697703782236243E-4"
"GOTERM_CC_FAT","GO:0005774~vacuolar membrane","44","11.956521739130435","3.482962970330658E-8","ENSG00000101152, ENSG00000072121, ENSG00000179344, ENSG00000090674, ENSG00000204252, ENSG00000196126, ENSG00000172232, ENSG00000198502, ENSG00000099785, ENSG00000064601, ENSG00000155876, ENSG00000204592, ENSG00000117410, ENSG00000204257, ENSG00000159210, ENSG00000234745, ENSG00000204632, ENSG00000149577, ENSG00000100365, ENSG00000123384, ENSG00000167208, ENSG00000129226, ENSG00000074319, ENSG00000110911, ENSG00000126581, ENSG00000146192, ENSG00000197043, ENSG00000139719, ENSG00000134243, ENSG00000242574, ENSG00000172661, ENSG00000204386, ENSG00000204287, ENSG00000196735, ENSG00000115762, ENSG00000198715, ENSG00000204525, ENSG00000170458, ENSG00000204642, ENSG00000206503, ENSG00000086300, ENSG00000223865, ENSG00000231389, ENSG00000145882","308","414","7187","2.4799861973775017","1.92257711315591E-5","1.4789196612480949E-6","1.3422803447197385E-4"
"GOTERM_BP_FAT","GO:1903037~regulation of leukocyte cell-cell adhesion","26","7.065217391304348","3.679149835510752E-8","ENSG00000179344, ENSG00000096996, ENSG00000111679, ENSG00000204472, ENSG00000204252, ENSG00000196126, ENSG00000198502, ENSG00000151651, ENSG00000204592, ENSG00000169403, ENSG00000167286, ENSG00000204632, ENSG00000104972, ENSG00000198851, ENSG00000242574, ENSG00000204287, ENSG00000112299, ENSG00000196735, ENSG00000198805, ENSG00000213809, ENSG00000206503, ENSG00000223865, ENSG00000149269, ENSG00000231389, ENSG00000010610, ENSG00000140992","329","172","7885","3.622852901675267","1.7183832630696116E-4","3.9957278446128405E-6","3.853695548637309E-4"
"GOTERM_BP_FAT","GO:0048002~antigen processing and presentation of peptide antigen","23","6.25","4.0172554992968196E-8","ENSG00000131467, ENSG00000185825, ENSG00000158869, ENSG00000179344, ENSG00000168394, ENSG00000242574, ENSG00000204252, ENSG00000196126, ENSG00000204287, ENSG00000198502, ENSG00000196735, ENSG00000204592, ENSG00000204525, ENSG00000204257, ENSG00000204642, ENSG00000206503, ENSG00000204267, ENSG00000223865, ENSG00000234745, ENSG00000204632, ENSG00000231389, ENSG00000139192, ENSG00000100365","329","137","7885","4.0235839637920705","1.8762840352615218E-4","4.263768904935488E-6","4.1122088110983804E-4"
"GOTERM_BP_FAT","GO:0002253~activation of immune response","37","10.054347826086957","4.422495591532788E-8","ENSG00000131467, ENSG00000158869, ENSG00000179344, ENSG00000111679, ENSG00000106804, ENSG00000196126, ENSG00000241553, ENSG00000198502, ENSG00000151651, ENSG00000187796, ENSG00000167286, ENSG00000130429, ENSG00000087088, ENSG00000160255, ENSG00000106683, ENSG00000111729, ENSG00000164733, ENSG00000131378, ENSG00000075624, ENSG00000198851, ENSG00000197766, ENSG00000204287, ENSG00000005339, ENSG00000196735, ENSG00000170458, ENSG00000213809, ENSG00000136286, ENSG00000204389, ENSG00000134061, ENSG00000223865, ENSG00000149269, ENSG00000163932, ENSG00000117280, ENSG00000235568, ENSG00000231389, ENSG00000010610, ENSG00000140992","329","322","7885","2.7539221053823937","2.0655343856890163E-4","4.589567647212915E-6","4.4264266987252614E-4"
"GOTERM_BP_FAT","GO:0002250~adaptive immune response","27","7.336956521739131","6.85915392212334E-8","ENSG00000239998, ENSG00000158869, ENSG00000161955, ENSG00000107758, ENSG00000179344, ENSG00000096996, ENSG00000111679, ENSG00000196189, ENSG00000168394, ENSG00000106804, ENSG00000196126, ENSG00000198502, ENSG00000112561, ENSG00000204592, ENSG00000092929, ENSG00000234745, ENSG00000111729, ENSG00000131378, ENSG00000104972, ENSG00000104974, ENSG00000213809, ENSG00000136286, ENSG00000206503, ENSG00000204267, ENSG00000163932, ENSG00000010610, ENSG00000166888","329","190","7885","3.4057750759878416","3.203397709692357E-4","6.823527481192619E-6","6.580978110340805E-4"
"GOTERM_BP_FAT","GO:0050863~regulation of T cell activation","25","6.7934782608695645","6.867361704840538E-8","ENSG00000179344, ENSG00000096996, ENSG00000111679, ENSG00000204472, ENSG00000204252, ENSG00000196126, ENSG00000198502, ENSG00000151651, ENSG00000204592, ENSG00000167286, ENSG00000204632, ENSG00000104972, ENSG00000198851, ENSG00000242574, ENSG00000204287, ENSG00000112299, ENSG00000196735, ENSG00000198805, ENSG00000213809, ENSG00000206503, ENSG00000223865, ENSG00000149269, ENSG00000231389, ENSG00000010610, ENSG00000140992","329","165","7885","3.6312977802339503","3.2072303346086795E-4","6.823527481192619E-6","6.580978110340805E-4"
"GOTERM_CC_FAT","GO:0012507~ER to Golgi transport vesicle membrane","13","3.532608695652174","1.039884576087814E-7","ENSG00000179344, ENSG00000196126, ENSG00000204287, ENSG00000198502, ENSG00000196735, ENSG00000204592, ENSG00000204525, ENSG00000204642, ENSG00000206503, ENSG00000223865, ENSG00000234745, ENSG00000204632, ENSG00000231389","308","42","7187","7.2225572047000615","5.7399984150108274E-5","3.839730259445992E-6","3.48497257243196E-4"
"GOTERM_CC_FAT","GO:0016023~cytoplasmic, membrane-bounded vesicle","55","14.945652173913043","1.0434049618059762E-7","ENSG00000172270, ENSG00000185825, ENSG00000101152, ENSG00000206172, ENSG00000076944, ENSG00000176393, ENSG00000179344, ENSG00000019991, ENSG00000196126, ENSG00000172232, ENSG00000198502, ENSG00000151651, ENSG00000204592, ENSG00000095383, ENSG00000130475, ENSG00000117410, ENSG00000005381, ENSG00000157191, ENSG00000189114, ENSG00000204632, ENSG00000123384, ENSG00000164733, ENSG00000131653, ENSG00000126581, ENSG00000197043, ENSG00000095139, ENSG00000134243, ENSG00000197766, ENSG00000204386, ENSG00000188536, ENSG00000231389, ENSG00000117280, ENSG00000100299, ENSG00000107521, ENSG00000140992, ENSG00000137880, ENSG00000092929, ENSG00000100448, ENSG00000187994, ENSG00000234745, ENSG00000100365, ENSG00000108679, ENSG00000101160, ENSG00000111644, ENSG00000139719, ENSG00000204287, ENSG00000159348, ENSG00000196735, ENSG00000204525, ENSG00000058799, ENSG00000204642, ENSG00000206503, ENSG00000223865, ENSG00000083290, ENSG00000163399","308","606","7187","2.117809995285243","5.75942982543598E-5","3.839730259445992E-6","3.48497257243196E-4"
"KEGG_PATHWAY","hsa05323:Rheumatoid arthritis","14","3.804347826086957","1.2608544502662805E-7","ENSG00000161955, ENSG00000179344, ENSG00000242574, ENSG00000204252, ENSG00000005844, ENSG00000196126, ENSG00000204287, ENSG00000198502, ENSG00000196735, ENSG00000117410, ENSG00000204257, ENSG00000223865, ENSG00000231389, ENSG00000160255","176","44","3444","6.226239669421487","2.7738414925981836E-5","2.3220736125737333E-6","2.0593956021015914E-4"
"GOTERM_BP_FAT","GO:0002429~immune response-activating cell surface receptor signaling pathway","29","7.880434782608696","1.3730223854820376E-7","ENSG00000131467, ENSG00000158869, ENSG00000179344, ENSG00000111679, ENSG00000196126, ENSG00000241553, ENSG00000198502, ENSG00000187796, ENSG00000167286, ENSG00000130429, ENSG00000087088, ENSG00000106683, ENSG00000111729, ENSG00000131378, ENSG00000075624, ENSG00000198851, ENSG00000204287, ENSG00000005339, ENSG00000196735, ENSG00000213809, ENSG00000136286, ENSG00000223865, ENSG00000149269, ENSG00000163932, ENSG00000117280, ENSG00000235568, ENSG00000231389, ENSG00000010610, ENSG00000140992","329","223","7885","3.116728229312906","6.411331866594816E-4","1.3358363625418992E-5","0.0012883526717106452"
"GOTERM_BP_FAT","GO:0019882~antigen processing and presentation","24","6.521739130434782","1.4411515397065692E-7","ENSG00000131467, ENSG00000131378, ENSG00000185825, ENSG00000158869, ENSG00000179344, ENSG00000168394, ENSG00000242574, ENSG00000204252, ENSG00000196126, ENSG00000204287, ENSG00000198502, ENSG00000196735, ENSG00000204592, ENSG00000204525, ENSG00000204257, ENSG00000204642, ENSG00000206503, ENSG00000204267, ENSG00000223865, ENSG00000234745, ENSG00000204632, ENSG00000231389, ENSG00000139192, ENSG00000100365","329","159","7885","3.6175947697425013","6.729354098125029E-4","1.3687609289910816E-5","0.0013201069002517839"
"GOTERM_BP_FAT","GO:0002757~immune response-activating signal transduction","35","9.510869565217392","1.4654827933523357E-7","ENSG00000131467, ENSG00000158869, ENSG00000179344, ENSG00000111679, ENSG00000196126, ENSG00000241553, ENSG00000198502, ENSG00000151651, ENSG00000187796, ENSG00000167286, ENSG00000130429, ENSG00000087088, ENSG00000160255, ENSG00000106683, ENSG00000111729, ENSG00000164733, ENSG00000131378, ENSG00000075624, ENSG00000198851, ENSG00000204287, ENSG00000005339, ENSG00000196735, ENSG00000170458, ENSG00000213809, ENSG00000136286, ENSG00000204389, ENSG00000134061, ENSG00000223865, ENSG00000149269, ENSG00000163932, ENSG00000117280, ENSG00000235568, ENSG00000231389, ENSG00000010610, ENSG00000140992","329","308","7885","2.7234733351754628","6.842928275194726E-4","1.3687609289910816E-5","0.0013201069002517839"
"GOTERM_CC_FAT","GO:0030176~integral component of endoplasmic reticulum membrane","19","5.163043478260869","1.4769748020566476E-7","ENSG00000185825, ENSG00000179344, ENSG00000168394, ENSG00000078124, ENSG00000196126, ENSG00000204287, ENSG00000198502, ENSG00000196735, ENSG00000204592, ENSG00000204525, ENSG00000204642, ENSG00000206503, ENSG00000204267, ENSG00000223865, ENSG00000234745, ENSG00000204632, ENSG00000087111, ENSG00000231389, ENSG00000107175","308","99","7187","4.478322182867638","8.152569171682167E-5","5.095563067095434E-6","4.6247773489398777E-4"
"KEGG_PATHWAY","hsa05321:Inflammatory bowel disease (IBD)","12","3.260869565217391","1.4873440502208098E-7","ENSG00000204257, ENSG00000223865, ENSG00000179344, ENSG00000096996, ENSG00000242574, ENSG00000204252, ENSG00000231389, ENSG00000196126, ENSG00000204287, ENSG00000198502, ENSG00000196735, ENSG00000166888","176","31","3444","7.574780058651025","3.2721036191785124E-5","2.5284848853753768E-6","2.2424571834098363E-4"
"GOTERM_BP_FAT","GO:0002478~antigen processing and presentation of exogenous peptide antigen","21","5.706521739130435","1.7976709259715533E-7","ENSG00000131467, ENSG00000158869, ENSG00000179344, ENSG00000168394, ENSG00000242574, ENSG00000204252, ENSG00000196126, ENSG00000204287, ENSG00000198502, ENSG00000196735, ENSG00000204592, ENSG00000204525, ENSG00000204257, ENSG00000204642, ENSG00000206503, ENSG00000204267, ENSG00000223865, ENSG00000234745, ENSG00000204632, ENSG00000231389, ENSG00000100365","329","125","7885","4.0263829787234044","8.393397219420562E-4","1.6461025929974812E-5","0.0015875901667795837"
"GOTERM_CC_FAT","GO:0005768~endosome","48","13.043478260869565","1.8722604385049976E-7","ENSG00000179344, ENSG00000090674, ENSG00000204252, ENSG00000196126, ENSG00000198502, ENSG00000099785, ENSG00000155876, ENSG00000204592, ENSG00000117410, ENSG00000092929, ENSG00000204257, ENSG00000159210, ENSG00000234745, ENSG00000204632, ENSG00000100365, ENSG00000123384, ENSG00000167208, ENSG00000129226, ENSG00000074319, ENSG00000164733, ENSG00000110911, ENSG00000131378, ENSG00000135956, ENSG00000126581, ENSG00000146192, ENSG00000197043, ENSG00000139719, ENSG00000134243, ENSG00000155926, ENSG00000242574, ENSG00000172661, ENSG00000204287, ENSG00000196735, ENSG00000115762, ENSG00000204525, ENSG00000170458, ENSG00000188554, ENSG00000204642, ENSG00000206503, ENSG00000086300, ENSG00000223865, ENSG00000002919, ENSG00000117280, ENSG00000231389, ENSG00000100299, ENSG00000107263, ENSG00000163399, ENSG00000010610","308","502","7187","2.2311791793863507","1.0334344560058994E-4","6.079339776792697E-6","5.517661645241199E-4"
"GOTERM_CC_FAT","GO:0031227~intrinsic component of endoplasmic reticulum membrane","19","5.163043478260869","2.0275773820755454E-7","ENSG00000185825, ENSG00000179344, ENSG00000168394, ENSG00000078124, ENSG00000196126, ENSG00000204287, ENSG00000198502, ENSG00000196735, ENSG00000204592, ENSG00000204525, ENSG00000204642, ENSG00000206503, ENSG00000204267, ENSG00000223865, ENSG00000234745, ENSG00000204632, ENSG00000087111, ENSG00000231389, ENSG00000107175","308","101","7187","4.38964253568214","1.119160197429192E-4","6.217903971698339E-6","5.643423713443601E-4"
"GOTERM_BP_FAT","GO:0002520~immune system development","46","12.5","2.2476599052152108E-7","ENSG00000106004, ENSG00000104884, ENSG00000158869, ENSG00000095585, ENSG00000161955, ENSG00000105997, ENSG00000120093, ENSG00000107758, ENSG00000105612, ENSG00000096996, ENSG00000111679, ENSG00000196189, ENSG00000115956, ENSG00000131747, ENSG00000204252, ENSG00000132792, ENSG00000154229, ENSG00000067836, ENSG00000151651, ENSG00000078399, ENSG00000167286, ENSG00000234745, ENSG00000185650, ENSG00000204632, ENSG00000087088, ENSG00000153094, ENSG00000163823, ENSG00000122592, ENSG00000132906, ENSG00000086232, ENSG00000182742, ENSG00000106003, ENSG00000110911, ENSG00000104972, ENSG00000071127, ENSG00000198851, ENSG00000139719, ENSG00000171777, ENSG00000112299, ENSG00000169877, ENSG00000198805, ENSG00000185043, ENSG00000086300, ENSG00000235568, ENSG00000010610, ENSG00000166888","329","484","7885","2.2778140621467506","0.0010493311262032012","2.018571491799045E-5","0.001946819271747944"
"GOTERM_BP_FAT","GO:0019884~antigen processing and presentation of exogenous antigen","21","5.706521739130435","2.35035453293146E-7","ENSG00000131467, ENSG00000158869, ENSG00000179344, ENSG00000168394, ENSG00000242574, ENSG00000204252, ENSG00000196126, ENSG00000204287, ENSG00000198502, ENSG00000196735, ENSG00000204592, ENSG00000204525, ENSG00000204257, ENSG00000204642, ENSG00000206503, ENSG00000204267, ENSG00000223865, ENSG00000234745, ENSG00000204632, ENSG00000231389, ENSG00000100365","329","127","7885","3.9629753727592556","0.0010972483138449451","2.0709727676962108E-5","0.00199735788987232"
"GOTERM_CC_FAT","GO:1903561~extracellular vesicle","103","27.98913043478261","2.361220384025915E-7","ENSG00000153310, ENSG00000101152, ENSG00000206172, ENSG00000134755, ENSG00000076944, ENSG00000176393, ENSG00000172232, ENSG00000198502, ENSG00000064601, ENSG00000130429, ENSG00000160255, ENSG00000127824, ENSG00000100100, ENSG00000186407, ENSG00000164733, ENSG00000105223, ENSG00000131378, ENSG00000104774, ENSG00000132744, ENSG00000075624, ENSG00000196154, ENSG00000197766, ENSG00000204386, ENSG00000170458, ENSG00000139410, ENSG00000011009, ENSG00000188536, ENSG00000163932, ENSG00000117280, ENSG00000100299, ENSG00000142657, ENSG00000107798, ENSG00000005844, ENSG00000154229, ENSG00000164111, ENSG00000167468, ENSG00000204257, ENSG00000054983, ENSG00000023191, ENSG00000107796, ENSG00000103066, ENSG00000103187, ENSG00000131236, ENSG00000101160, ENSG00000071127, ENSG00000198752, ENSG00000159348, ENSG00000112299, ENSG00000115685, ENSG00000204525, ENSG00000188554, ENSG00000185043, ENSG00000181929, ENSG00000013288, ENSG00000163399, ENSG00000172270, ENSG00000111679, ENSG00000169385, ENSG00000172037, ENSG00000006756, ENSG00000106804, ENSG00000198668, ENSG00000196126, ENSG00000204592, ENSG00000005381, ENSG00000101911, ENSG00000159210, ENSG00000136295, ENSG00000087088, ENSG00000117091, ENSG00000106003, ENSG00000074319, ENSG00000102032, ENSG00000198373, ENSG00000197043, ENSG00000109107, ENSG00000175792, ENSG00000171236, ENSG00000198805, ENSG00000169397, ENSG00000161955, ENSG00000105612, ENSG00000075234, ENSG00000085719, ENSG00000241553, ENSG00000174238, ENSG00000172725, ENSG00000100448, ENSG00000234745, ENSG00000108679, ENSG00000108439, ENSG00000115129, ENSG00000176788, ENSG00000204287, ENSG00000172500, ENSG00000145703, ENSG00000136286, ENSG00000206503, ENSG00000169299, ENSG00000013364, ENSG00000031698, ENSG00000103024, ENSG00000163754","308","1509","7187","1.5927400962192213","1.303308867580677E-4","6.516968259911526E-6","5.914857061984918E-4"
"GOTERM_CC_FAT","GO:0043230~extracellular organelle","103","27.98913043478261","2.361220384025915E-7","ENSG00000153310, ENSG00000101152, ENSG00000206172, ENSG00000134755, ENSG00000076944, ENSG00000176393, ENSG00000172232, ENSG00000198502, ENSG00000064601, ENSG00000130429, ENSG00000160255, ENSG00000127824, ENSG00000100100, ENSG00000186407, ENSG00000164733, ENSG00000105223, ENSG00000131378, ENSG00000104774, ENSG00000132744, ENSG00000075624, ENSG00000196154, ENSG00000197766, ENSG00000204386, ENSG00000170458, ENSG00000139410, ENSG00000011009, ENSG00000188536, ENSG00000163932, ENSG00000117280, ENSG00000100299, ENSG00000142657, ENSG00000107798, ENSG00000005844, ENSG00000154229, ENSG00000164111, ENSG00000167468, ENSG00000204257, ENSG00000054983, ENSG00000023191, ENSG00000107796, ENSG00000103066, ENSG00000103187, ENSG00000131236, ENSG00000101160, ENSG00000071127, ENSG00000198752, ENSG00000159348, ENSG00000112299, ENSG00000115685, ENSG00000204525, ENSG00000188554, ENSG00000185043, ENSG00000181929, ENSG00000013288, ENSG00000163399, ENSG00000172270, ENSG00000111679, ENSG00000169385, ENSG00000172037, ENSG00000006756, ENSG00000106804, ENSG00000198668, ENSG00000196126, ENSG00000204592, ENSG00000005381, ENSG00000101911, ENSG00000159210, ENSG00000136295, ENSG00000087088, ENSG00000117091, ENSG00000106003, ENSG00000074319, ENSG00000102032, ENSG00000198373, ENSG00000197043, ENSG00000109107, ENSG00000175792, ENSG00000171236, ENSG00000198805, ENSG00000169397, ENSG00000161955, ENSG00000105612, ENSG00000075234, ENSG00000085719, ENSG00000241553, ENSG00000174238, ENSG00000172725, ENSG00000100448, ENSG00000234745, ENSG00000108679, ENSG00000108439, ENSG00000115129, ENSG00000176788, ENSG00000204287, ENSG00000172500, ENSG00000145703, ENSG00000136286, ENSG00000206503, ENSG00000169299, ENSG00000013364, ENSG00000031698, ENSG00000103024, ENSG00000163754","308","1509","7187","1.5927400962192213","1.303308867580677E-4","6.516968259911526E-6","5.914857061984918E-4"
"GOTERM_BP_FAT","GO:0048534~hematopoietic or lymphoid organ development","44","11.956521739130435","2.907937565899626E-7","ENSG00000106004, ENSG00000104884, ENSG00000158869, ENSG00000095585, ENSG00000105997, ENSG00000120093, ENSG00000107758, ENSG00000105612, ENSG00000096996, ENSG00000111679, ENSG00000196189, ENSG00000115956, ENSG00000131747, ENSG00000204252, ENSG00000154229, ENSG00000067836, ENSG00000151651, ENSG00000078399, ENSG00000167286, ENSG00000234745, ENSG00000185650, ENSG00000204632, ENSG00000087088, ENSG00000153094, ENSG00000163823, ENSG00000122592, ENSG00000132906, ENSG00000086232, ENSG00000182742, ENSG00000106003, ENSG00000110911, ENSG00000104972, ENSG00000071127, ENSG00000198851, ENSG00000139719, ENSG00000171777, ENSG00000112299, ENSG00000169877, ENSG00000198805, ENSG00000185043, ENSG00000086300, ENSG00000235568, ENSG00000010610, ENSG00000166888","329","456","7885","2.312563323201621","0.001357375765735247","2.5148274875465285E-5","0.0024254353327429474"
"GOTERM_BP_FAT","GO:0002449~lymphocyte mediated immunity","20","5.434782608695652","3.797692777892919E-7","ENSG00000131378, ENSG00000104972, ENSG00000158869, ENSG00000161955, ENSG00000107758, ENSG00000179344, ENSG00000096996, ENSG00000111679, ENSG00000153283, ENSG00000106804, ENSG00000196126, ENSG00000198502, ENSG00000204592, ENSG00000213809, ENSG00000092929, ENSG00000136286, ENSG00000206503, ENSG00000234745, ENSG00000163932, ENSG00000166888","329","119","7885","4.027994176393962","0.001772330198097638","3.224586413229079E-5","0.0031099651402963107"
"GOTERM_CC_FAT","GO:0030135~coated vesicle","23","6.25","4.0916928806904956E-7","ENSG00000101152, ENSG00000185825, ENSG00000101160, ENSG00000095139, ENSG00000179344, ENSG00000139719, ENSG00000134243, ENSG00000196126, ENSG00000204287, ENSG00000198502, ENSG00000196735, ENSG00000204592, ENSG00000130475, ENSG00000204525, ENSG00000157191, ENSG00000092929, ENSG00000204642, ENSG00000206503, ENSG00000223865, ENSG00000234745, ENSG00000204632, ENSG00000231389, ENSG00000123384","308","152","7187","3.530865516062885","2.2583598846215303E-4","1.0470181933231836E-5","9.502828167661505E-4"
"GOTERM_CC_FAT","GO:0070062~extracellular exosome","102","27.717391304347828","4.17680382156831E-7","ENSG00000153310, ENSG00000101152, ENSG00000206172, ENSG00000134755, ENSG00000076944, ENSG00000176393, ENSG00000172232, ENSG00000198502, ENSG00000064601, ENSG00000130429, ENSG00000160255, ENSG00000127824, ENSG00000100100, ENSG00000186407, ENSG00000164733, ENSG00000105223, ENSG00000131378, ENSG00000104774, ENSG00000132744, ENSG00000075624, ENSG00000196154, ENSG00000197766, ENSG00000204386, ENSG00000170458, ENSG00000139410, ENSG00000011009, ENSG00000188536, ENSG00000163932, ENSG00000117280, ENSG00000100299, ENSG00000142657, ENSG00000107798, ENSG00000005844, ENSG00000154229, ENSG00000164111, ENSG00000167468, ENSG00000204257, ENSG00000054983, ENSG00000023191, ENSG00000107796, ENSG00000103066, ENSG00000103187, ENSG00000131236, ENSG00000101160, ENSG00000071127, ENSG00000198752, ENSG00000159348, ENSG00000112299, ENSG00000115685, ENSG00000204525, ENSG00000188554, ENSG00000185043, ENSG00000181929, ENSG00000013288, ENSG00000163399, ENSG00000172270, ENSG00000111679, ENSG00000169385, ENSG00000172037, ENSG00000006756, ENSG00000106804, ENSG00000198668, ENSG00000196126, ENSG00000204592, ENSG00000005381, ENSG00000101911, ENSG00000159210, ENSG00000136295, ENSG00000087088, ENSG00000117091, ENSG00000074319, ENSG00000102032, ENSG00000198373, ENSG00000197043, ENSG00000109107, ENSG00000175792, ENSG00000171236, ENSG00000198805, ENSG00000169397, ENSG00000161955, ENSG00000105612, ENSG00000075234, ENSG00000085719, ENSG00000241553, ENSG00000174238, ENSG00000172725, ENSG00000100448, ENSG00000234745, ENSG00000108679, ENSG00000108439, ENSG00000115129, ENSG00000176788, ENSG00000204287, ENSG00000172500, ENSG00000145703, ENSG00000136286, ENSG00000206503, ENSG00000169299, ENSG00000013364, ENSG00000031698, ENSG00000103024, ENSG00000163754","308","1506","7187","1.580418585398665","2.3053304228148885E-4","1.0470181933231836E-5","9.502828167661505E-4"
"GOTERM_CC_FAT","GO:0042612~MHC class I protein complex","7","1.9021739130434785","4.362575805513265E-7","ENSG00000204525, ENSG00000204642, ENSG00000206503, ENSG00000179344, ENSG00000234745, ENSG00000204632, ENSG00000204592","308","9","7187","18.1489898989899","2.4078524354631536E-4","1.0470181933231836E-5","9.502828167661505E-4"
"GOTERM_CC_FAT","GO:0098552~side of membrane","27","7.336956521739131","5.124288143542817E-7","ENSG00000185825, ENSG00000158869, ENSG00000179344, ENSG00000096996, ENSG00000196126, ENSG00000198502, ENSG00000064601, ENSG00000204592, ENSG00000164111, ENSG00000234745, ENSG00000204632, ENSG00000163823, ENSG00000117091, ENSG00000104972, ENSG00000198851, ENSG00000204287, ENSG00000196735, ENSG00000204525, ENSG00000170458, ENSG00000213809, ENSG00000204642, ENSG00000206503, ENSG00000223865, ENSG00000231389, ENSG00000100299, ENSG00000140678, ENSG00000010610","308","205","7187","3.07331327209376","2.8282077667307615E-4","1.1785862730148478E-5","0.001069695149964563"
"GOTERM_CC_FAT","GO:0030134~ER to Golgi transport vesicle","14","3.804347826086957","5.488578906185846E-7","ENSG00000101160, ENSG00000179344, ENSG00000196126, ENSG00000204287, ENSG00000198502, ENSG00000196735, ENSG00000204592, ENSG00000204525, ENSG00000204642, ENSG00000206503, ENSG00000223865, ENSG00000234745, ENSG00000204632, ENSG00000231389","308","57","7187","5.731259968102073","3.029237480779434E-4","1.2118782224858347E-5","0.0010999112127996434"
"GOTERM_CC_FAT","GO:0005576~extracellular region","119","32.33695652173913","5.712455732191272E-7","ENSG00000153310, ENSG00000101152, ENSG00000206172, ENSG00000134755, ENSG00000076944, ENSG00000176393, ENSG00000019991, ENSG00000115956, ENSG00000172232, ENSG00000198502, ENSG00000064601, ENSG00000130429, ENSG00000160255, ENSG00000127824, ENSG00000100100, ENSG00000186407, ENSG00000164733, ENSG00000105223, ENSG00000131378, ENSG00000104774, ENSG00000132744, ENSG00000075624, ENSG00000196154, ENSG00000197766, ENSG00000204386, ENSG00000170458, ENSG00000139410, ENSG00000011009, ENSG00000204389, ENSG00000188536, ENSG00000163932, ENSG00000117280, ENSG00000145882, ENSG00000100299, ENSG00000142657, ENSG00000107798, ENSG00000213523, ENSG00000196189, ENSG00000005844, ENSG00000154229, ENSG00000228300, ENSG00000164111, ENSG00000167468, ENSG00000204257, ENSG00000119906, ENSG00000054983, ENSG00000023191, ENSG00000107796, ENSG00000103066, ENSG00000103187, ENSG00000131236, ENSG00000177311, ENSG00000101160, ENSG00000071127, ENSG00000111644, ENSG00000198752, ENSG00000159348, ENSG00000112299, ENSG00000115685, ENSG00000204525, ENSG00000188554, ENSG00000185043, ENSG00000181929, ENSG00000013288, ENSG00000163399, ENSG00000172270, ENSG00000111679, ENSG00000169385, ENSG00000172037, ENSG00000006756, ENSG00000106804, ENSG00000198668, ENSG00000196126, ENSG00000204592, ENSG00000005381, ENSG00000101911, ENSG00000159210, ENSG00000136295, ENSG00000087088, ENSG00000117091, ENSG00000106003, ENSG00000074319, ENSG00000102032, ENSG00000104972, ENSG00000198373, ENSG00000197043, ENSG00000109107, ENSG00000175792, ENSG00000171236, ENSG00000198805, ENSG00000169397, ENSG00000143382, ENSG00000239998, ENSG00000161955, ENSG00000105612, ENSG00000118292, ENSG00000075234, ENSG00000085719, ENSG00000241553, ENSG00000174238, ENSG00000172725, ENSG00000100448, ENSG00000234745, ENSG00000108679, ENSG00000108439, ENSG00000115129, ENSG00000176788, ENSG00000204681, ENSG00000204287, ENSG00000172500, ENSG00000248871, ENSG00000145703, ENSG00000136286, ENSG00000206503, ENSG00000169299, ENSG00000013364, ENSG00000031698, ENSG00000103024, ENSG00000163754","308","1862","7187","1.4912972365979886","3.152779359216762E-4","1.2127982939113776E-5","0.0011007462776260876"
"GOTERM_BP_FAT","GO:0030097~hemopoiesis","42","11.41304347826087","6.010609611939026E-7","ENSG00000106004, ENSG00000104884, ENSG00000158869, ENSG00000095585, ENSG00000120093, ENSG00000107758, ENSG00000105612, ENSG00000096996, ENSG00000111679, ENSG00000196189, ENSG00000115956, ENSG00000131747, ENSG00000204252, ENSG00000154229, ENSG00000067836, ENSG00000151651, ENSG00000078399, ENSG00000167286, ENSG00000234745, ENSG00000185650, ENSG00000204632, ENSG00000087088, ENSG00000163823, ENSG00000122592, ENSG00000132906, ENSG00000086232, ENSG00000182742, ENSG00000106003, ENSG00000110911, ENSG00000104972, ENSG00000071127, ENSG00000198851, ENSG00000139719, ENSG00000171777, ENSG00000112299, ENSG00000169877, ENSG00000198805, ENSG00000185043, ENSG00000086300, ENSG00000235568, ENSG00000010610, ENSG00000166888","329","436","7885","2.3087058364239703","0.002803619092406451","5.0124190870991514E-5","0.004834247445030959"
"GOTERM_BP_FAT","GO:0030155~regulation of cell adhesion","34","9.239130434782608","6.17230642659005E-7","ENSG00000179344, ENSG00000096996, ENSG00000111679, ENSG00000181284, ENSG00000204472, ENSG00000204252, ENSG00000154229, ENSG00000196126, ENSG00000172232, ENSG00000198502, ENSG00000151651, ENSG00000204592, ENSG00000169403, ENSG00000092929, ENSG00000167286, ENSG00000204632, ENSG00000122592, ENSG00000104972, ENSG00000198851, ENSG00000242574, ENSG00000172661, ENSG00000204287, ENSG00000112299, ENSG00000196735, ENSG00000198805, ENSG00000213809, ENSG00000185043, ENSG00000206503, ENSG00000223865, ENSG00000149269, ENSG00000163932, ENSG00000231389, ENSG00000010610, ENSG00000140992","329","312","7885","2.6117410957836493","0.0028789331228973314","5.056959826697461E-5","0.004877204937782734"
"KEGG_PATHWAY","hsa05168:Herpes simplex infection","23","6.25","6.691314523425164E-7","ENSG00000179344, ENSG00000168394, ENSG00000242574, ENSG00000204252, ENSG00000106804, ENSG00000196126, ENSG00000204287, ENSG00000198502, ENSG00000005339, ENSG00000196735, ENSG00000204592, ENSG00000204525, ENSG00000162231, ENSG00000204257, ENSG00000204642, ENSG00000206503, ENSG00000204267, ENSG00000223865, ENSG00000234745, ENSG00000204632, ENSG00000231389, ENSG00000086232, ENSG00000184557","176","135","3444","3.333838383838384","1.471981340611661E-4","1.056271792626401E-5","9.36784033279523E-4"
"KEGG_PATHWAY","hsa05152:Tuberculosis","21","5.706521739130435","1.027523440033239E-6","ENSG00000158869, ENSG00000107758, ENSG00000179344, ENSG00000242574, ENSG00000204252, ENSG00000198668, ENSG00000196126, ENSG00000204287, ENSG00000198502, ENSG00000005339, ENSG00000196735, ENSG00000117410, ENSG00000170458, ENSG00000204257, ENSG00000187796, ENSG00000223865, ENSG00000087088, ENSG00000231389, ENSG00000160255, ENSG00000140678, ENSG00000132906","176","117","3444","3.5122377622377625","2.2602972437058E-4","1.5138845349823055E-5","0.0013426306283100989"
"GOTERM_BP_FAT","GO:0002460~adaptive immune response based on somatic recombination of immune receptors built from immunoglobulin superfamily domains","20","5.434782608695652","1.0666116388154862E-6","ENSG00000131378, ENSG00000104972, ENSG00000158869, ENSG00000161955, ENSG00000107758, ENSG00000179344, ENSG00000096996, ENSG00000111679, ENSG00000196189, ENSG00000106804, ENSG00000196126, ENSG00000198502, ENSG00000204592, ENSG00000092929, ENSG00000136286, ENSG00000206503, ENSG00000234745, ENSG00000163932, ENSG00000010610, ENSG00000166888","329","127","7885","3.7742622597707203","0.004969755319597091","8.58806267804883E-5","0.008282791071077501"
"KEGG_PATHWAY","hsa05322:Systemic lupus erythematosus","12","3.260869565217391","1.1485769336065656E-6","ENSG00000204257, ENSG00000100448, ENSG00000223865, ENSG00000179344, ENSG00000242574, ENSG00000204252, ENSG00000106804, ENSG00000231389, ENSG00000196126, ENSG00000204287, ENSG00000198502, ENSG00000196735","176","37","3444","6.346437346437346","2.5265514781025455E-4","1.5864718895440687E-5","0.0014070067436680429"
"GOTERM_BP_FAT","GO:0009952~anterior/posterior pattern specification","14","3.804347826086957","1.1567739428683214E-6","ENSG00000147050, ENSG00000106004, ENSG00000106006, ENSG00000105997, ENSG00000253293, ENSG00000120093, ENSG00000176788, ENSG00000078399, ENSG00000173917, ENSG00000120075, ENSG00000122592, ENSG00000182742, ENSG00000108511, ENSG00000106003","329","62","7885","5.411805078929307","0.00538872267468693","9.156159852872985E-5","0.008830694641828677"
"GOTERM_BP_FAT","GO:0009605~response to external stimulus","68","18.478260869565215","1.3295606075624107E-6","ENSG00000134755, ENSG00000177000, ENSG00000096996, ENSG00000019991, ENSG00000115956, ENSG00000169385, ENSG00000204472, ENSG00000172037, ENSG00000106804, ENSG00000198668, ENSG00000196126, ENSG00000172232, ENSG00000198502, ENSG00000151651, ENSG00000204592, ENSG00000005381, ENSG00000120675, ENSG00000189114, ENSG00000160255, ENSG00000086232, ENSG00000107175, ENSG00000126581, ENSG00000104972, ENSG00000198851, ENSG00000213654, ENSG00000110697, ENSG00000170458, ENSG00000213809, ENSG00000169397, ENSG00000101347, ENSG00000163932, ENSG00000117280, ENSG00000100299, ENSG00000140678, ENSG00000124762, ENSG00000158869, ENSG00000104689, ENSG00000196189, ENSG00000181284, ENSG00000154229, ENSG00000170430, ENSG00000155876, ENSG00000169403, ENSG00000092929, ENSG00000172725, ENSG00000100448, ENSG00000160593, ENSG00000187796, ENSG00000234745, ENSG00000100368, ENSG00000153094, ENSG00000163823, ENSG00000132906, ENSG00000164116, ENSG00000107796, ENSG00000092529, ENSG00000103187, ENSG00000151062, ENSG00000025708, ENSG00000153283, ENSG00000197548, ENSG00000171777, ENSG00000206503, ENSG00000134061, ENSG00000083290, ENSG00000184557, ENSG00000163399, ENSG00000010610","329","907","7885","1.796831801288861","0.006191137165392102","1.0217103785207691E-4","0.009853926220251701"
"GOTERM_BP_FAT","GO:0042098~T cell proliferation","17","4.619565217391304","1.3345681603804478E-6","ENSG00000104972, ENSG00000107758, ENSG00000198851, ENSG00000096996, ENSG00000111679, ENSG00000242574, ENSG00000204472, ENSG00000196126, ENSG00000198502, ENSG00000204592, ENSG00000198805, ENSG00000206503, ENSG00000223865, ENSG00000204632, ENSG00000087088, ENSG00000231389, ENSG00000010610","329","94","7885","4.334378839811162","0.006214382391279583","1.0217103785207691E-4","0.009853926220251701"
"GOTERM_CC_FAT","GO:0031226~intrinsic component of plasma membrane","43","11.684782608695652","1.591472004545006E-6","ENSG00000172270, ENSG00000185825, ENSG00000158869, ENSG00000104689, ENSG00000096996, ENSG00000090674, ENSG00000168394, ENSG00000106804, ENSG00000198668, ENSG00000005844, ENSG00000196126, ENSG00000151651, ENSG00000169403, ENSG00000234745, ENSG00000100368, ENSG00000160255, ENSG00000163823, ENSG00000100365, ENSG00000117091, ENSG00000123384, ENSG00000111729, ENSG00000110911, ENSG00000113749, ENSG00000175591, ENSG00000198851, ENSG00000153283, ENSG00000204681, ENSG00000204287, ENSG00000196735, ENSG00000204525, ENSG00000248871, ENSG00000170458, ENSG00000213809, ENSG00000167850, ENSG00000206503, ENSG00000118308, ENSG00000134061, ENSG00000185862, ENSG00000231389, ENSG00000140678, ENSG00000163399, ENSG00000129951, ENSG00000107521","308","458","7187","2.190785742641638","8.781074833208447E-4","3.230930980427815E-5","0.0029324210528882885"
"GOTERM_CC_FAT","GO:0005887~integral component of plasma membrane","42","11.41304347826087","1.6957253587970677E-6","ENSG00000172270, ENSG00000185825, ENSG00000158869, ENSG00000104689, ENSG00000096996, ENSG00000090674, ENSG00000168394, ENSG00000106804, ENSG00000198668, ENSG00000005844, ENSG00000196126, ENSG00000151651, ENSG00000169403, ENSG00000234745, ENSG00000100368, ENSG00000160255, ENSG00000163823, ENSG00000100365, ENSG00000117091, ENSG00000123384, ENSG00000111729, ENSG00000110911, ENSG00000113749, ENSG00000175591, ENSG00000198851, ENSG00000153283, ENSG00000204681, ENSG00000204287, ENSG00000196735, ENSG00000204525, ENSG00000248871, ENSG00000213809, ENSG00000167850, ENSG00000206503, ENSG00000118308, ENSG00000134061, ENSG00000185862, ENSG00000231389, ENSG00000140678, ENSG00000163399, ENSG00000129951, ENSG00000107521","308","443","7187","2.2122922224502357","9.356032417912052E-4","3.230930980427815E-5","0.0029324210528882885"
"GOTERM_CC_FAT","GO:0044421~extracellular region part","111","30.16304347826087","1.6974093918914246E-6","ENSG00000153310, ENSG00000101152, ENSG00000206172, ENSG00000134755, ENSG00000076944, ENSG00000176393, ENSG00000019991, ENSG00000172232, ENSG00000198502, ENSG00000064601, ENSG00000130429, ENSG00000160255, ENSG00000127824, ENSG00000100100, ENSG00000186407, ENSG00000164733, ENSG00000105223, ENSG00000131378, ENSG00000104774, ENSG00000132744, ENSG00000075624, ENSG00000196154, ENSG00000197766, ENSG00000204386, ENSG00000170458, ENSG00000139410, ENSG00000011009, ENSG00000204389, ENSG00000188536, ENSG00000163932, ENSG00000117280, ENSG00000100299, ENSG00000142657, ENSG00000107798, ENSG00000213523, ENSG00000196189, ENSG00000005844, ENSG00000154229, ENSG00000164111, ENSG00000167468, ENSG00000204257, ENSG00000119906, ENSG00000054983, ENSG00000023191, ENSG00000107796, ENSG00000103066, ENSG00000103187, ENSG00000131236, ENSG00000177311, ENSG00000101160, ENSG00000071127, ENSG00000198752, ENSG00000159348, ENSG00000112299, ENSG00000115685, ENSG00000204525, ENSG00000188554, ENSG00000185043, ENSG00000181929, ENSG00000013288, ENSG00000163399, ENSG00000172270, ENSG00000111679, ENSG00000169385, ENSG00000172037, ENSG00000006756, ENSG00000106804, ENSG00000198668, ENSG00000196126, ENSG00000204592, ENSG00000005381, ENSG00000101911, ENSG00000159210, ENSG00000136295, ENSG00000087088, ENSG00000117091, ENSG00000106003, ENSG00000074319, ENSG00000102032, ENSG00000198373, ENSG00000197043, ENSG00000109107, ENSG00000175792, ENSG00000171236, ENSG00000198805, ENSG00000169397, ENSG00000143382, ENSG00000161955, ENSG00000105612, ENSG00000075234, ENSG00000085719, ENSG00000241553, ENSG00000174238, ENSG00000172725, ENSG00000100448, ENSG00000234745, ENSG00000108679, ENSG00000108439, ENSG00000115129, ENSG00000176788, ENSG00000204287, ENSG00000172500, ENSG00000248871, ENSG00000145703, ENSG00000136286, ENSG00000206503, ENSG00000169299, ENSG00000013364, ENSG00000031698, ENSG00000103024, ENSG00000163754","308","1733","7187","1.494587495597305","9.365319595018295E-4","3.230930980427815E-5","0.0029324210528882885"
"GOTERM_BP_FAT","GO:0001906~cell killing","13","3.532608695652174","1.919480860994782E-6","ENSG00000104972, ENSG00000076944, ENSG00000107758, ENSG00000096996, ENSG00000111679, ENSG00000172232, ENSG00000204592, ENSG00000213809, ENSG00000092929, ENSG00000100448, ENSG00000206503, ENSG00000234745, ENSG00000153094","329","55","7885","5.664824537164963","0.008925829847746702","1.4458025194912313E-4","0.01394409967406532"
"GOTERM_BP_FAT","GO:0032943~mononuclear cell proliferation","21","5.706521739130435","2.061849182405763E-6","ENSG00000104972, ENSG00000107758, ENSG00000198851, ENSG00000096996, ENSG00000111679, ENSG00000242574, ENSG00000204472, ENSG00000196126, ENSG00000198502, ENSG00000204482, ENSG00000204592, ENSG00000198805, ENSG00000206503, ENSG00000134061, ENSG00000223865, ENSG00000204632, ENSG00000087088, ENSG00000231389, ENSG00000163932, ENSG00000010610, ENSG00000124762","329","145","7885","3.471019809244314","0.009584678797453394","1.504505575286705E-4","0.014510263621180556"
"GOTERM_BP_FAT","GO:0046651~lymphocyte proliferation","21","5.706521739130435","2.061849182405763E-6","ENSG00000104972, ENSG00000107758, ENSG00000198851, ENSG00000096996, ENSG00000111679, ENSG00000242574, ENSG00000204472, ENSG00000196126, ENSG00000198502, ENSG00000204482, ENSG00000204592, ENSG00000198805, ENSG00000206503, ENSG00000134061, ENSG00000223865, ENSG00000204632, ENSG00000087088, ENSG00000231389, ENSG00000163932, ENSG00000010610, ENSG00000124762","329","145","7885","3.471019809244314","0.009584678797453394","1.504505575286705E-4","0.014510263621180556"
"GOTERM_MF_FAT","GO:0004871~signal transducer activity","42","11.41304347826087","2.1506779026572477E-6","ENSG00000158869, ENSG00000095585, ENSG00000104689, ENSG00000179344, ENSG00000096996, ENSG00000111679, ENSG00000090674, ENSG00000204252, ENSG00000005844, ENSG00000196126, ENSG00000137841, ENSG00000169403, ENSG00000204257, ENSG00000167286, ENSG00000100368, ENSG00000160255, ENSG00000163823, ENSG00000111729, ENSG00000092529, ENSG00000113749, ENSG00000175591, ENSG00000104972, ENSG00000104974, ENSG00000149782, ENSG00000198851, ENSG00000134243, ENSG00000204681, ENSG00000204287, ENSG00000005339, ENSG00000196735, ENSG00000198715, ENSG00000204525, ENSG00000170458, ENSG00000213809, ENSG00000167850, ENSG00000170837, ENSG00000223865, ENSG00000149269, ENSG00000235568, ENSG00000231389, ENSG00000010610, ENSG00000166888","307","456","7309","2.192825304303103","0.0019122746602096008","2.1267814815166116E-4","0.02093326491919721"
"GOTERM_MF_FAT","GO:0046977~TAP binding","6","1.6304347826086956","2.440781352337375E-6","ENSG00000204525, ENSG00000204642, ENSG00000206503, ENSG00000204267, ENSG00000234745, ENSG00000168394","307","7","7309","20.40670079106561","0.0021699403227795067","2.1722954035802638E-4","0.021381244646475405"
"GOTERM_BP_FAT","GO:0001909~leukocyte mediated cytotoxicity","12","3.260869565217391","2.477763617778721E-6","ENSG00000213809, ENSG00000104972, ENSG00000076944, ENSG00000092929, ENSG00000100448, ENSG00000107758, ENSG00000206503, ENSG00000111679, ENSG00000234745, ENSG00000096996, ENSG00000172232, ENSG00000204592","329","47","7885","6.119123067968699","0.011506931165026546","1.780177860773327E-4","0.01716899589919286"
"GOTERM_CC_FAT","GO:0030662~coated vesicle membrane","16","4.3478260869565215","2.846240731059108E-6","ENSG00000101152, ENSG00000095139, ENSG00000179344, ENSG00000196126, ENSG00000204287, ENSG00000198502, ENSG00000196735, ENSG00000204592, ENSG00000204525, ENSG00000157191, ENSG00000204642, ENSG00000206503, ENSG00000223865, ENSG00000234745, ENSG00000204632, ENSG00000231389","308","86","7187","4.341286620356388","0.001569893545378398","5.2370829451487585E-5","0.004753222020868711"
"GOTERM_BP_FAT","GO:0042129~regulation of T cell proliferation","15","4.076086956521739","3.2197403307232385E-6","ENSG00000104972, ENSG00000198851, ENSG00000096996, ENSG00000111679, ENSG00000242574, ENSG00000204472, ENSG00000196126, ENSG00000198502, ENSG00000204592, ENSG00000198805, ENSG00000206503, ENSG00000223865, ENSG00000204632, ENSG00000231389, ENSG00000010610","329","78","7885","4.608954874912322","0.014926903871760655","2.2782102037087156E-4","0.021972288559965858"
"GOTERM_CC_FAT","GO:0098852~lytic vacuole membrane","26","7.065217391304348","3.3251498290667737E-6","ENSG00000101152, ENSG00000072121, ENSG00000179344, ENSG00000090674, ENSG00000204252, ENSG00000196126, ENSG00000172232, ENSG00000198502, ENSG00000099785, ENSG00000064601, ENSG00000155876, ENSG00000204257, ENSG00000149577, ENSG00000123384, ENSG00000129226, ENSG00000110911, ENSG00000197043, ENSG00000139719, ENSG00000134243, ENSG00000242574, ENSG00000204386, ENSG00000204287, ENSG00000196735, ENSG00000198715, ENSG00000223865, ENSG00000231389","308","212","7187","2.8617679490321","0.0018338022834347711","5.7358834551401844E-5","0.0052059377011326674"
"GOTERM_CC_FAT","GO:0005765~lysosomal membrane","26","7.065217391304348","3.3251498290667737E-6","ENSG00000101152, ENSG00000072121, ENSG00000179344, ENSG00000090674, ENSG00000204252, ENSG00000196126, ENSG00000172232, ENSG00000198502, ENSG00000099785, ENSG00000064601, ENSG00000155876, ENSG00000204257, ENSG00000149577, ENSG00000123384, ENSG00000129226, ENSG00000110911, ENSG00000197043, ENSG00000139719, ENSG00000134243, ENSG00000242574, ENSG00000204386, ENSG00000204287, ENSG00000196735, ENSG00000198715, ENSG00000223865, ENSG00000231389","308","212","7187","2.8617679490321","0.0018338022834347711","5.7358834551401844E-5","0.0052059377011326674"
"GOTERM_BP_FAT","GO:0070661~leukocyte proliferation","21","5.706521739130435","3.5231104270042263E-6","ENSG00000104972, ENSG00000107758, ENSG00000198851, ENSG00000096996, ENSG00000111679, ENSG00000242574, ENSG00000204472, ENSG00000196126, ENSG00000198502, ENSG00000204482, ENSG00000204592, ENSG00000198805, ENSG00000206503, ENSG00000134061, ENSG00000223865, ENSG00000204632, ENSG00000087088, ENSG00000231389, ENSG00000163932, ENSG00000010610, ENSG00000124762","329","150","7885","3.3553191489361702","0.016321809695420075","2.455660551359662E-4","0.023683715467503037"
"GOTERM_BP_FAT","GO:0002683~negative regulation of immune system process","25","6.7934782608695645","3.916313518760774E-6","ENSG00000106004, ENSG00000158869, ENSG00000107758, ENSG00000111679, ENSG00000106804, ENSG00000204252, ENSG00000196126, ENSG00000198502, ENSG00000135148, ENSG00000204592, ENSG00000078399, ENSG00000234745, ENSG00000185650, ENSG00000204632, ENSG00000122592, ENSG00000104972, ENSG00000153283, ENSG00000204482, ENSG00000170458, ENSG00000213809, ENSG00000185043, ENSG00000206503, ENSG00000139192, ENSG00000140992, ENSG00000166888","329","205","7885","2.9227518718956187","0.018126832466677345","2.6895859018548254E-4","0.025939817777203715"
"KEGG_PATHWAY","hsa05166:HTLV-I infection","25","6.7934782608695645","4.072990957859134E-6","ENSG00000175482, ENSG00000107758, ENSG00000179344, ENSG00000204252, ENSG00000005844, ENSG00000196126, ENSG00000198502, ENSG00000204592, ENSG00000204257, ENSG00000167286, ENSG00000234745, ENSG00000204632, ENSG00000087088, ENSG00000160255, ENSG00000198851, ENSG00000242574, ENSG00000204287, ENSG00000005339, ENSG00000196735, ENSG00000204525, ENSG00000204642, ENSG00000206503, ENSG00000223865, ENSG00000231389, ENSG00000124762","176","173","3444","2.8277719390436156","8.956584938172307E-4","5.294888245216873E-5","0.004695918986708177"
"GOTERM_BP_FAT","GO:0002480~antigen processing and presentation of exogenous peptide antigen via MHC class I, TAP-independent","6","1.6304347826086956","6.103201073859161E-6","ENSG00000204525, ENSG00000204642, ENSG00000206503, ENSG00000234745, ENSG00000204632, ENSG00000204592","329","8","7885","17.974924012158056","0.028105616340037387","4.130717248539461E-4","0.039838866140089364"
"KEGG_PATHWAY","hsa05140:Leishmaniasis","13","3.532608695652174","7.0605893255900905E-6","ENSG00000179344, ENSG00000111679, ENSG00000242574, ENSG00000204252, ENSG00000196126, ENSG00000204287, ENSG00000198502, ENSG00000196735, ENSG00000204257, ENSG00000223865, ENSG00000231389, ENSG00000160255, ENSG00000100365","176","52","3444","4.892045454545454","0.001552129334752017","8.6688346719745E-5","0.0076881972656425435"
"GOTERM_BP_FAT","GO:0002703~regulation of leukocyte mediated immunity","16","4.3478260869565215","7.519934288496121E-6","ENSG00000104972, ENSG00000076944, ENSG00000158869, ENSG00000161955, ENSG00000107758, ENSG00000096996, ENSG00000111679, ENSG00000153283, ENSG00000204592, ENSG00000169403, ENSG00000213809, ENSG00000092929, ENSG00000206503, ENSG00000234745, ENSG00000140992, ENSG00000166888","329","95","7885","4.036474164133739","0.034515996290591544","4.992942833943984E-4","0.04815463495521136"
"GOTERM_BP_FAT","GO:0019221~cytokine-mediated signaling pathway","30","8.152173913043478","7.590983751820619E-6","ENSG00000131467, ENSG00000161955, ENSG00000104689, ENSG00000179344, ENSG00000096996, ENSG00000111679, ENSG00000196126, ENSG00000198502, ENSG00000204592, ENSG00000169403, ENSG00000168310, ENSG00000234745, ENSG00000204632, ENSG00000100368, ENSG00000234127, ENSG00000163823, ENSG00000204287, ENSG00000196735, ENSG00000204525, ENSG00000248871, ENSG00000204389, ENSG00000204642, ENSG00000185043, ENSG00000206503, ENSG00000223865, ENSG00000101347, ENSG00000163932, ENSG00000231389, ENSG00000184557, ENSG00000166888","329","287","7885","2.505215890196245","0.03483636269676349","4.992942833943984E-4","0.04815463495521136"
"GOTERM_BP_FAT","GO:0032944~regulation of mononuclear cell proliferation","17","4.619565217391304","1.1072889190299465E-5","ENSG00000104972, ENSG00000198851, ENSG00000096996, ENSG00000111679, ENSG00000242574, ENSG00000204472, ENSG00000196126, ENSG00000198502, ENSG00000204482, ENSG00000204592, ENSG00000198805, ENSG00000206503, ENSG00000223865, ENSG00000204632, ENSG00000231389, ENSG00000010610, ENSG00000124762","329","110","7885","3.7039237358386297","0.050406947320840056","7.083615413520343E-4","0.06831820947001205"
"GOTERM_BP_FAT","GO:0050670~regulation of lymphocyte proliferation","17","4.619565217391304","1.1072889190299465E-5","ENSG00000104972, ENSG00000198851, ENSG00000096996, ENSG00000111679, ENSG00000242574, ENSG00000204472, ENSG00000196126, ENSG00000198502, ENSG00000204482, ENSG00000204592, ENSG00000198805, ENSG00000206503, ENSG00000223865, ENSG00000204632, ENSG00000231389, ENSG00000010610, ENSG00000124762","329","110","7885","3.7039237358386297","0.050406947320840056","7.083615413520343E-4","0.06831820947001205"
"GOTERM_CC_FAT","GO:0030666~endocytic vesicle membrane","15","4.076086956521739","1.2224324233243502E-5","ENSG00000179344, ENSG00000196126, ENSG00000204287, ENSG00000198502, ENSG00000196735, ENSG00000204592, ENSG00000204525, ENSG00000117410, ENSG00000204642, ENSG00000206503, ENSG00000223865, ENSG00000234745, ENSG00000204632, ENSG00000231389, ENSG00000123384","308","85","7187","4.117838044308633","0.006725152481103724","2.044796053560731E-4","0.01855874679046968"
"GOTERM_CC_FAT","GO:0030139~endocytic vesicle","20","5.434782608695652","1.3976918382865432E-5","ENSG00000126581, ENSG00000206172, ENSG00000179344, ENSG00000196126, ENSG00000204287, ENSG00000198502, ENSG00000151651, ENSG00000196735, ENSG00000204592, ENSG00000204525, ENSG00000117410, ENSG00000204642, ENSG00000206503, ENSG00000223865, ENSG00000234745, ENSG00000204632, ENSG00000188536, ENSG00000231389, ENSG00000100365, ENSG00000123384","308","147","7187","3.1747504196483787","0.007685626235600762","2.269193808041682E-4","0.020595400322987005"
"GOTERM_BP_FAT","GO:0002484~antigen processing and presentation of endogenous peptide antigen via MHC class I via ER pathway","5","1.358695652173913","1.4226318003901998E-5","ENSG00000204525, ENSG00000206503, ENSG00000204267, ENSG00000234745, ENSG00000168394","329","5","7885","23.966565349544073","0.06429180077835994","8.97796014570572E-4","0.08658829228320891"
"GOTERM_BP_FAT","GO:0070663~regulation of leukocyte proliferation","17","4.619565217391304","1.5696125124952415E-5","ENSG00000104972, ENSG00000198851, ENSG00000096996, ENSG00000111679, ENSG00000242574, ENSG00000204472, ENSG00000196126, ENSG00000198502, ENSG00000204482, ENSG00000204592, ENSG00000198805, ENSG00000206503, ENSG00000223865, ENSG00000204632, ENSG00000231389, ENSG00000010610, ENSG00000124762","329","113","7885","3.605589477365038","0.07069397016089085","9.773453911137036E-4","0.09426046341704758"
"GOTERM_BP_FAT","GO:0002474~antigen processing and presentation of peptide antigen via MHC class I","14","3.804347826086957","1.681518191963343E-5","ENSG00000131467, ENSG00000185825, ENSG00000158869, ENSG00000179344, ENSG00000168394, ENSG00000204592, ENSG00000204525, ENSG00000204642, ENSG00000206503, ENSG00000204267, ENSG00000234745, ENSG00000204632, ENSG00000139192, ENSG00000100365","329","78","7885","4.3016912165848336","0.07553896404576699","0.0010332486784827384","0.09965207811319601"
"GOTERM_BP_FAT","GO:0006959~humoral immune response","12","3.260869565217391","1.8073029964084743E-5","ENSG00000095585, ENSG00000206503, ENSG00000179344, ENSG00000111679, ENSG00000169397, ENSG00000106804, ENSG00000196126, ENSG00000172232, ENSG00000198502, ENSG00000197766, ENSG00000112561, ENSG00000204592","329","57","7885","5.045592705167173","0.08095471901877505","0.0010961175315879967","0.10571548955615284"
"KEGG_PATHWAY","hsa05164:Influenza A","19","5.163043478260869","1.9412741886983104E-5","ENSG00000075624, ENSG00000104689, ENSG00000179344, ENSG00000242574, ENSG00000204252, ENSG00000154229, ENSG00000196126, ENSG00000204287, ENSG00000198502, ENSG00000005339, ENSG00000196735, ENSG00000162231, ENSG00000204257, ENSG00000204389, ENSG00000223865, ENSG00000231389, ENSG00000132906, ENSG00000086232, ENSG00000184557","176","118","3444","3.150808936825886","0.004261737582177183","2.258008398433298E-4","0.020025775841308886"
"GOTERM_CC_FAT","GO:0030136~clathrin-coated vesicle","15","4.076086956521739","2.397237673985737E-5","ENSG00000101152, ENSG00000185825, ENSG00000179344, ENSG00000139719, ENSG00000134243, ENSG00000196126, ENSG00000204287, ENSG00000198502, ENSG00000196735, ENSG00000130475, ENSG00000157191, ENSG00000092929, ENSG00000223865, ENSG00000231389, ENSG00000123384","308","90","7187","3.889069264069264","0.013145740540150386","3.7807862744003624E-4","0.03431474499048155"
"GOTERM_BP_FAT","GO:0002483~antigen processing and presentation of endogenous peptide antigen","6","1.6304347826086956","2.562596693166445E-5","ENSG00000204525, ENSG00000206503, ENSG00000204267, ENSG00000234745, ENSG00000168394, ENSG00000204592","329","10","7885","14.379939209726443","0.11281382452481525","0.0015342726355240125","0.14797353212848294"
"GOTERM_BP_FAT","GO:0032649~regulation of interferon-gamma production","11","2.989130434782609","2.6126834096719208E-5","ENSG00000170458, ENSG00000213809, ENSG00000104972, ENSG00000206503, ENSG00000198851, ENSG00000223865, ENSG00000153283, ENSG00000096996, ENSG00000231389, ENSG00000196126, ENSG00000198502","329","49","7885","5.380249364183363","0.11488706888259903","0.0015444596864769456","0.14895602629319404"
"GOTERM_CC_FAT","GO:0044433~cytoplasmic vesicle part","30","8.152173913043478","2.6422522294989795E-5","ENSG00000172270, ENSG00000101152, ENSG00000206172, ENSG00000076944, ENSG00000179344, ENSG00000019991, ENSG00000196126, ENSG00000172232, ENSG00000198502, ENSG00000151651, ENSG00000204592, ENSG00000117410, ENSG00000157191, ENSG00000234745, ENSG00000204632, ENSG00000123384, ENSG00000108679, ENSG00000095139, ENSG00000111644, ENSG00000197766, ENSG00000204287, ENSG00000159348, ENSG00000196735, ENSG00000204525, ENSG00000204642, ENSG00000206503, ENSG00000223865, ENSG00000188536, ENSG00000231389, ENSG00000083290","308","299","7187","2.3412457108109286","0.014479572945644281","4.051453418565102E-4","0.036771343527194134"
"GOTERM_BP_FAT","GO:0032609~interferon-gamma production","11","2.989130434782609","3.14708660840627E-5","ENSG00000170458, ENSG00000213809, ENSG00000104972, ENSG00000206503, ENSG00000198851, ENSG00000223865, ENSG00000153283, ENSG00000096996, ENSG00000231389, ENSG00000196126, ENSG00000198502","329","50","7885","5.272644376899695","0.1367083782008135","0.00183711180765716","0.177180976053273"
"GOTERM_BP_FAT","GO:0050900~leukocyte migration","21","5.706521739130435","3.3287595361880945E-5","ENSG00000172270, ENSG00000158869, ENSG00000071127, ENSG00000213654, ENSG00000111679, ENSG00000181284, ENSG00000204472, ENSG00000106804, ENSG00000005844, ENSG00000172232, ENSG00000151651, ENSG00000169403, ENSG00000213809, ENSG00000136286, ENSG00000160593, ENSG00000160255, ENSG00000163823, ENSG00000117091, ENSG00000122592, ENSG00000140678, ENSG00000107175","329","174","7885","2.892516507703595","0.14400346083185855","0.0019191737079010372","0.18509546853075529"
"GOTERM_CC_FAT","GO:0009897~external side of plasma membrane","14","3.804347826086957","3.335075938238621E-5","ENSG00000104972, ENSG00000158869, ENSG00000198851, ENSG00000096996, ENSG00000196126, ENSG00000198502, ENSG00000170458, ENSG00000164111, ENSG00000213809, ENSG00000163823, ENSG00000100299, ENSG00000117091, ENSG00000140678, ENSG00000010610","308","81","7187","4.0331088664422","0.018241498645612753","4.975572751101942E-4","0.04515873094750133"
"GOTERM_BP_FAT","GO:0019883~antigen processing and presentation of endogenous antigen","6","1.6304347826086956","4.5383519279370496E-5","ENSG00000204525, ENSG00000206503, ENSG00000204267, ENSG00000234745, ENSG00000168394, ENSG00000204592","329","11","7885","13.07267200884222","0.19102820700903045","0.0025846467687153686","0.24927728150522527"
"GOTERM_CC_FAT","GO:0030658~transport vesicle membrane","13","3.532608695652174","4.558624442324364E-5","ENSG00000179344, ENSG00000196126, ENSG00000204287, ENSG00000198502, ENSG00000196735, ENSG00000204592, ENSG00000204525, ENSG00000204642, ENSG00000206503, ENSG00000223865, ENSG00000234745, ENSG00000204632, ENSG00000231389","308","72","7187","4.21315836940837","0.02485020169283847","6.622001821481708E-4","0.060101864358013325"
"GOTERM_BP_FAT","GO:0016192~vesicle-mediated transport","59","16.032608695652172","4.7711940689131534E-5","ENSG00000185825, ENSG00000101152, ENSG00000206172, ENSG00000076944, ENSG00000103051, ENSG00000157916, ENSG00000019991, ENSG00000115956, ENSG00000204472, ENSG00000198668, ENSG00000172232, ENSG00000099785, ENSG00000095383, ENSG00000130475, ENSG00000157191, ENSG00000159210, ENSG00000189114, ENSG00000130429, ENSG00000160255, ENSG00000127824, ENSG00000086232, ENSG00000106683, ENSG00000123384, ENSG00000074319, ENSG00000021762, ENSG00000126581, ENSG00000104972, ENSG00000075624, ENSG00000095139, ENSG00000134243, ENSG00000197766, ENSG00000119414, ENSG00000170458, ENSG00000086300, ENSG00000188536, ENSG00000182473, ENSG00000163932, ENSG00000117280, ENSG00000140992, ENSG00000158869, ENSG00000107758, ENSG00000085719, ENSG00000005844, ENSG00000241553, ENSG00000169403, ENSG00000092929, ENSG00000187994, ENSG00000163823, ENSG00000131236, ENSG00000108679, ENSG00000101160, ENSG00000071127, ENSG00000139719, ENSG00000172661, ENSG00000159348, ENSG00000136286, ENSG00000118308, ENSG00000002919, ENSG00000149269","329","834","7885","1.6954764455912472","0.19977936191124834","0.0026528595256667983","0.2558560878715902"
"GOTERM_BP_FAT","GO:0002706~regulation of lymphocyte mediated immunity","12","3.260869565217391","4.823737903902643E-5","ENSG00000213809, ENSG00000104972, ENSG00000158869, ENSG00000161955, ENSG00000107758, ENSG00000206503, ENSG00000111679, ENSG00000153283, ENSG00000234745, ENSG00000096996, ENSG00000204592, ENSG00000166888","329","63","7885","4.565060066579822","0.20174104727646758","0.0026528595256667983","0.2558560878715902"
"GOTERM_BP_FAT","GO:0060326~cell chemotaxis","15","4.076086956521739","4.8285451751965286E-5","ENSG00000158869, ENSG00000213654, ENSG00000019991, ENSG00000181284, ENSG00000204472, ENSG00000106804, ENSG00000172232, ENSG00000151651, ENSG00000213809, ENSG00000172725, ENSG00000160593, ENSG00000160255, ENSG00000163932, ENSG00000163823, ENSG00000107175","329","98","7885","3.6683518392159296","0.20192028296799114","0.0026528595256667983","0.2558560878715902"
"KEGG_PATHWAY","hsa05145:Toxoplasmosis","14","3.804347826086957","4.907989866856329E-5","ENSG00000179344, ENSG00000242574, ENSG00000204252, ENSG00000172037, ENSG00000196126, ENSG00000204287, ENSG00000198502, ENSG00000196735, ENSG00000204257, ENSG00000204389, ENSG00000223865, ENSG00000231389, ENSG00000132906, ENSG00000140992","176","72","3444","3.804924242424242","0.01073975524541726","5.423328802876243E-4","0.048098300695192026"
"GOTERM_BP_FAT","GO:0001816~cytokine production","32","8.695652173913043","5.0899723151102105E-5","ENSG00000107798, ENSG00000158869, ENSG00000096996, ENSG00000019991, ENSG00000106804, ENSG00000196126, ENSG00000172232, ENSG00000198502, ENSG00000177700, ENSG00000151651, ENSG00000204592, ENSG00000169403, ENSG00000187796, ENSG00000234745, ENSG00000204632, ENSG00000131378, ENSG00000104972, ENSG00000213654, ENSG00000198851, ENSG00000153283, ENSG00000005339, ENSG00000170458, ENSG00000198805, ENSG00000213809, ENSG00000204389, ENSG00000206503, ENSG00000223865, ENSG00000163932, ENSG00000235568, ENSG00000231389, ENSG00000010610, ENSG00000166888","329","350","7885","2.1912288319583153","0.21160705938983948","0.002763973338554033","0.2665725035727487"
"GOTERM_BP_FAT","GO:0034097~response to cytokine","37","10.054347826086957","5.766671745651546E-5","ENSG00000131467, ENSG00000161955, ENSG00000107758, ENSG00000104689, ENSG00000177000, ENSG00000179344, ENSG00000096996, ENSG00000111679, ENSG00000181284, ENSG00000204472, ENSG00000154229, ENSG00000196126, ENSG00000198502, ENSG00000204592, ENSG00000169403, ENSG00000168310, ENSG00000234745, ENSG00000185650, ENSG00000204632, ENSG00000100368, ENSG00000234127, ENSG00000163823, ENSG00000204287, ENSG00000196735, ENSG00000204525, ENSG00000248871, ENSG00000170458, ENSG00000204389, ENSG00000204642, ENSG00000185043, ENSG00000206503, ENSG00000223865, ENSG00000101347, ENSG00000163932, ENSG00000231389, ENSG00000184557, ENSG00000166888","329","437","7885","2.029205761860711","0.23613866434898112","0.003095443339332497","0.2985412591082134"
"GOTERM_BP_FAT","GO:0045088~regulation of innate immune response","25","6.7934782608695645","7.803740210218606E-5","ENSG00000131467, ENSG00000158869, ENSG00000111679, ENSG00000151651, ENSG00000135148, ENSG00000204592, ENSG00000187796, ENSG00000234745, ENSG00000160255, ENSG00000111729, ENSG00000164733, ENSG00000131378, ENSG00000104972, ENSG00000153283, ENSG00000005339, ENSG00000170458, ENSG00000213809, ENSG00000204389, ENSG00000206503, ENSG00000134061, ENSG00000101347, ENSG00000149269, ENSG00000163932, ENSG00000184557, ENSG00000140992","329","245","7885","2.4455678928106197","0.3054748669681121","0.004125531558823726","0.39788852550197135"
"GOTERM_BP_FAT","GO:0048706~embryonic skeletal system development","10","2.717391304347826","7.862362071419949E-5","ENSG00000106004, ENSG00000106006, ENSG00000105997, ENSG00000120093, ENSG00000078399, ENSG00000173917, ENSG00000120075, ENSG00000122592, ENSG00000108511, ENSG00000182742","329","45","7885","5.325903411009794","0.3073741817442601","0.004125531558823726","0.39788852550197135"
"GOTERM_BP_FAT","GO:0002707~negative regulation of lymphocyte mediated immunity","7","1.9021739130434785","8.477502718860061E-5","ENSG00000104972, ENSG00000107758, ENSG00000206503, ENSG00000111679, ENSG00000153283, ENSG00000234745, ENSG00000204592","329","19","7885","8.829787234042552","0.32699393516112774","0.0043988819663418315","0.4242519138416191"
"GOTERM_BP_FAT","GO:0043207~response to external biotic stimulus","35","9.510869565217392","1.0009675330521158E-4","ENSG00000158869, ENSG00000104689, ENSG00000096996, ENSG00000154229, ENSG00000196126, ENSG00000172232, ENSG00000198502, ENSG00000204592, ENSG00000005381, ENSG00000169403, ENSG00000092929, ENSG00000100448, ENSG00000187796, ENSG00000234745, ENSG00000100368, ENSG00000153094, ENSG00000132906, ENSG00000107175, ENSG00000164116, ENSG00000107796, ENSG00000103187, ENSG00000126581, ENSG00000104972, ENSG00000153283, ENSG00000197548, ENSG00000170458, ENSG00000213809, ENSG00000206503, ENSG00000134061, ENSG00000169397, ENSG00000101347, ENSG00000163932, ENSG00000117280, ENSG00000140678, ENSG00000010610","329","414","7885","2.0261589063624217","0.37348047283076835","0.005080998238427588","0.49003888792029676"
"GOTERM_BP_FAT","GO:0051707~response to other organism","35","9.510869565217392","1.0009675330521158E-4","ENSG00000158869, ENSG00000104689, ENSG00000096996, ENSG00000154229, ENSG00000196126, ENSG00000172232, ENSG00000198502, ENSG00000204592, ENSG00000005381, ENSG00000169403, ENSG00000092929, ENSG00000100448, ENSG00000187796, ENSG00000234745, ENSG00000100368, ENSG00000153094, ENSG00000132906, ENSG00000107175, ENSG00000164116, ENSG00000107796, ENSG00000103187, ENSG00000126581, ENSG00000104972, ENSG00000153283, ENSG00000197548, ENSG00000170458, ENSG00000213809, ENSG00000206503, ENSG00000134061, ENSG00000169397, ENSG00000101347, ENSG00000163932, ENSG00000117280, ENSG00000140678, ENSG00000010610","329","414","7885","2.0261589063624217","0.37348047283076835","0.005080998238427588","0.49003888792029676"
"GOTERM_BP_FAT","GO:0048704~embryonic skeletal system morphogenesis","9","2.4456521739130435","1.1034585482858673E-4","ENSG00000106004, ENSG00000106006, ENSG00000105997, ENSG00000120093, ENSG00000173917, ENSG00000120075, ENSG00000122592, ENSG00000108511, ENSG00000182742","329","37","7885","5.829705085024234","0.4027705658023727","0.005541023032790323","0.5344061614494136"
[truncated: 7,617,857 more chars]
