# Supplementary material for: MIR retrotransposons link the epigenome and the transcriptome of coding genes in acute myeloid leukemia
Source: Nat Commun. 2022 Oct 31;13:6524. doi: 10.1038/s41467-022-34211-x (PMC9622910; doi:10.1038/s41467-022-34211-x)
Supplement: Supplementary file 6 — Supplementary Data 4 [file 41467_2022_34211_MOESM6_ESM.txt]

"Supplementary Data 4: Gene architecture biases"
""
"Contents:"
"Line 8: 1.  Biases in length, GC content and evolutionary conservation (P-Value of two-sided Kolmogorov-Smirnov test in parenthesis)."
"Line 32: 2.  Density of repetitive elements in human gene sets (P-Value of two-sided Kolmogorov-Smirnov test in parenthesis)."
"Line 251: 3.  Density of repetitive elements in mouse gene sets (P-Value of two-sided Kolmogorov-Smirnov test in parenthesis)."
"Line 459: 4.  Fold enrichment and p-value (one-sided hypergeometric test) of mCs in repetitive elements."
""
"1. Biases in length, GC content and evolutionary conservation (P-Value of two-sided Kolmogorov-Smirnov test in parenthesis)."
"Study","ExonContent","Exon evolutionary conservation","Exon length","GC content Exon","GC content Intron","Intron evolutionary conservation","Intron length"
"Intermediate gene set, Negative correlations, Glass et al.","Higher (1.31609596507e-15)","Lower (1.64214375307e-13)","Lower (2.05186496884e-18)","Higher (5.53141997038e-77)","Higher (1.12977749441e-92)","Lower (1.93073072414e-16)","Lower (5.17155517961e-23)"
"Intermediate gene set, Negative correlations, TCGA","Higher (0.000260656458002)","Lower (6.68195722563e-06)","Lower (0.0227835411816)","Higher (1.22876909808e-25)","Higher (1.1003936056e-19)","Lower (1.05621954498e-08)","Lower (6.07991584023e-06)"
"Intermediate gene set, Positive correlations, TCGA","Lower (0.193623930798)","Higher (0.313689202498)","Higher (0.622109105256)","Higher (5.99014679875e-07)","Higher (1.2698349874e-06)","Lower (0.403986778426)","Higher (0.117311682027)"
"Long gene set, Negative correlations, Glass et al.","Higher (8.07547488298e-14)","Lower (2.69198736689e-08)","Lower (1.05216674776e-11)","Higher (2.81603585627e-54)","Higher (6.35513217526e-62)","Lower (4.02471828319e-11)","Lower (9.58767330004e-22)"
"Long gene set, Negative correlations, TCGA","Higher (0.00349543470825)","Lower (0.018746294546)","Lower (0.025286542935)","Higher (1.27697062804e-14)","Higher (2.27491675247e-11)","Lower (0.00167719560232)","Lower (0.000183759181964)"
"Long gene set, Positive correlations, TCGA","Lower (0.439987304899)","Higher (0.162321812972)","Lower (0.235792680307)","Higher (1.83354521046e-09)","Higher (6.50001470915e-08)","Lower (0.046017643861)","Lower (0.196507275963)"
"Proximal gene set, Negative correlations, Glass et al.","Lower (0.0567671228189)","Lower (0.00245942942257)","Higher (0.00888409297093)","Higher (9.77672850345e-28)","Higher (7.72565751099e-29)","Lower (3.62700756063e-13)","Higher (0.0283254172391)"
"Proximal gene set, Negative correlations, TCGA","Lower (0.196033680524)","Lower (0.000312633607052)","Lower (0.187831734672)","Higher (3.59241801282e-10)","Higher (2.60162391996e-07)","Lower (1.02722715792e-06)","Higher (0.177243820746)"
"Proximal gene set, Positive correlations, TCGA","Lower (2.39621810316e-05)","Higher (0.543018588498)","Higher (0.0677131033883)","Higher (2.29555087445e-05)","Higher (0.000475234694455)","Lower (0.0144863861271)","Higher (7.19221405029e-05)"
"W intermediate-range gene set, TCGA","Lower (2.02190404598e-12)","Higher (7.01387637815e-05)","Higher (0.0149104503421)","Lower (1.42411944471e-68)","Lower (2.98665725638e-70)","Higher (5.47198934063e-08)","Higher (2.52057316325e-10)"
"W intermrediate-range gene set, Glass et al.","Lower (1.77677829878e-13)","Higher (1.63868834019e-05)","Higher (3.25799435027e-09)","Lower (1.60328514488e-130)","Lower (3.59403185697e-130)","Higher (1.0279837677e-15)","Higher (1.84581969005e-18)"
"W long-range gene set, Glass et al.","Lower (4.0605701167e-09)","Higher (0.00133752336895)","Higher (3.87995927592e-07)","Lower (2.61854999246e-39)","Lower (1.1732135503e-47)","Higher (3.5150896268e-09)","Higher (8.17592113643e-12)"
"W long-range gene set, TCGA","Lower (1.79289178517e-08)","Higher (0.000792886130958)","Higher (0.0830184284194)","Lower (7.99909167593e-22)","Lower (5.27129797118e-25)","Higher (3.26579956119e-06)","Higher (4.06742417327e-05)"
"W proximal gene set, Glass et al.","Higher (2.15992093935e-05)","Lower (0.0242332847273)","Lower (3.25475917694e-14)","Lower (2.33657803173e-51)","Lower (2.0702273526e-46)","Higher (2.76890210397e-06)","Lower (1.721905233e-13)"
"W proximal gene set, TCGA","Higher (3.29937785374e-05)","Higher (0.000104708949563)","Lower (5.30340063283e-06)","Lower (1.18789766752e-38)","Lower (1.05668397538e-34)","Higher (1.29013475447e-15)","Lower (0.000353943949559)"
"Dnmt3a KO, Zhang et al., Downregulated","Lower (0.00027884904803)","Lower (1.27145485429e-06)","Lower (3.6259079103e-05)","Higher (7.69739827433e-12)","Higher (6.66133814775e-16)","Lower (3.93018950717e-14)","Higher (7.52551282934e-06)"
"Dnmt3a KO, Zhang et al., Upregulated","Lower (4.07724897437e-18)","Higher (1.01080409978e-11)","Higher (2.86384807412e-11)","Lower (1.11465152708e-25)","Lower (2.38245237346e-22)","Higher (2.86242690852e-183)","Higher (2.08522427869e-21)"
"Idh2 R140Q & Dnmt3a KO, Zhang et al., Downregulated","Lower (1.29920443345e-07)","Lower (8.2369480578e-06)","Higher (0.089776855966)","Higher (0.256379559128)","Higher (0.012331181563)","Lower (2.95914032641e-95)","Higher (2.29124985642e-18)"
"Idh2 R140Q & Dnmt3a KO, Zhang et al., Upregulated","Higher (1.66533453694e-14)","Higher (0.0220370026351)","Lower (2.16228852157e-07)","Higher (7.33255734893e-05)","Higher (0.0516321831161)","Lower (0.0)","Higher (3.87274012859e-09)"
"Idh2 R140Q, Zhang et al., Downregulated","Lower (4.43591598272e-16)","Lower (8.09686742823e-08)","Higher (0.00160918511596)","Higher (8.70791009145e-22)","Higher (2.60725948496e-27)","Lower (5.01501248105e-55)","Higher (4.08425985844e-17)"
"Idh2 R140Q, Zhang et al., Upregulated","Higher (8.71156583509e-20)","Higher (1.12492520134e-26)","Lower (0.000864270804969)","Lower (7.20727593897e-32)","Lower (1.55432351809e-32)","Higher (4.00315608589e-151)","Lower (5.54992690971e-18)"
""
"2. Density of repetitive elements in human gene sets (P-Value of two-sided Kolmogorov-Smirnov test in parenthesis)."
"Repetitive element","Intermediate gene set, Negative correlations, Glass et al.","Intermediate gene set, Negative correlations, TCGA","Intermediate gene set, Positive correlations, TCGA","Long gene set, Negative correlations, Glass et al.","Long gene set, Negative correlations, TCGA","Long gene set, Positive correlations, TCGA","Proximal gene set, Negative correlations, Glass et al.","Proximal gene set, Negative correlations, TCGA","Proximal gene set, Positive correlations, TCGA","W intermediate-range gene set, TCGA","W intermrediate-range gene set, Glass et al.","W long-range gene set, Glass et al.","W long-range gene set, TCGA","W proximal gene set, Glass et al.","W proximal gene set, TCGA"
"Exon DNA Antisense","Higher (0.06228373702422148)","Lower (0.09090909090909083)","Lower (0.5755071374906083)","NA","NA","Lower (0.09090909090909083)","NA","Higher (0.4545454545454546)","NA","Higher (0.3421657289461104)","Lower (0.27827685177979194)","Lower (0.5676097428590814)","Higher (0.9961473156875283)","Lower (0.11072664359861596)","NA"
"Exon DNA Sense","Higher (0.5)","NA","Higher (0.588235294117647)","Lower (0.6153846153846154)","Higher (0.5294117647058825)","Higher (0.3529411764705883)","Lower (0.23076923076923084)","Lower (0.2941176470588236)","Higher (0.8867876032024771)","Higher (0.3421555413538124)","Lower (0.631120671545114)","Higher (0.38083390226222846)","Higher (0.35820312088165523)","Lower (0.7057140309337906)","Higher (0.08477508650519035)"
"Exon DNA/Kolobok Antisense","NA","NA","NA","NA","NA","NA","NA","NA","NA","NA","NA","NA","NA","NA","NA"
"Exon DNA/Kolobok Sense","NA","NA","NA","NA","NA","NA","NA","NA","NA","NA","NA","NA","NA","NA","NA"
"Exon DNA/MULE-MuDR Antisense","NA","NA","Lower (0.9639452436648751)","NA","NA","NA","NA","NA","NA","NA","NA","NA","Lower (0.9639452436648751)","NA","NA"
"Exon DNA/MULE-MuDR Sense","Lower (0.8642827790506042)","NA","NA","NA","NA","NA","Lower (0.8642827790506042)","NA","NA","Lower (0.5)","NA","NA","Lower (0.5)","NA","NA"
"Exon DNA/Merlin Antisense","NA","NA","NA","NA","NA","NA","NA","NA","NA","NA","NA","NA","NA","NA","NA"
"Exon DNA/Merlin Sense","NA","NA","NA","NA","NA","NA","NA","NA","NA","NA","NA","NA","NA","NA","NA"
"Exon DNA/PIF-Harbinger Antisense","NA","NA","NA","NA","NA","NA","NA","NA","NA","NA","NA","NA","NA","NA","NA"
"Exon DNA/PIF-Harbinger Sense","NA","NA","NA","NA","NA","NA","NA","NA","NA","NA","NA","NA","NA","NA","NA"
"Exon DNA/PiggyBac Antisense","NA","NA","Higher (0.44444444444444464)","NA","NA","NA","NA","NA","Higher (0.44444444444444464)","Higher (0.5)","Higher (0.9228449721392579)","Lower (0.9171285431502623)","Lower (0.6805555555555559)","NA","Higher (0.5)"
"Exon DNA/PiggyBac Sense","Lower (0.8997064219670513)","NA","Lower (0.6666666666666665)","Lower (0.8997064219670513)","NA","Lower (0.6666666666666665)","Lower (0.8997064219670513)","NA","Lower (0.6666666666666665)","Lower (0.4444444444444444)","NA","Lower (0.2857142857142856)","NA","NA","NA"
"Exon DNA/TcMar Antisense","Higher (0.4615384615384617)","Higher (0.375)","NA","Lower (0.9339293251117312)","NA","Lower (0.8295530621901475)","Higher (0.4615384615384617)","Higher (0.28125)","NA","Higher (0.326263427734375)","Higher (0.9708123178121885)","Lower (0.6496737976027918)","Higher (0.913475513339836)","Lower (0.9339293251117311)","Higher (0.5)"
"Exon DNA/TcMar Sense","NA","NA","NA","NA","NA","Lower (0.6666666666666667)","NA","NA","NA","Higher (0.5555555555555556)","Lower (0.9287835516795883)","Lower (0.6508875739644975)","Lower (0.8492372110992903)","Higher (0.30408469461723864)","Lower (0.9793631144576398)"
"Exon DNA/TcMar-Mariner Antisense","Higher (0.07485751689627075)","NA","Higher (0.4636037510087098)","Lower (0.5390234525182622)","Lower (0.9437827728222294)","Higher (0.0014340004098080752)","NA","Higher (0.5)","NA","Lower (0.14958837232525976)","Lower (0.6264709651642282)","Lower (0.6979316191414425)","Lower (0.7337417987586259)","Lower (0.9030953183111107)","Lower (0.8593357528441417)"
"Exon DNA/TcMar-Mariner Sense","Higher (0.933535918170406)","Lower (0.5326525127653854)","Higher (0.4262295081967211)","Lower (0.6165375000000001)","Lower (0.9584589675869084)","NA","Lower (0.9124230175285631)","Lower (0.5326525127653854)","Lower (0.06557377049180335)","Lower (0.994872590906436)","Higher (0.5048205175475445)","Higher (0.04059171467764054)","Higher (0.188501859990195)","Lower (0.8367454060556155)","Higher (0.8872054024096001)"
"Exon DNA/TcMar-Pogo Antisense","NA","NA","NA","NA","NA","NA","NA","NA","NA","NA","NA","NA","NA","NA","NA"
"Exon DNA/TcMar-Pogo Sense","NA","NA","NA","NA","NA","NA","NA","NA","NA","NA","NA","NA","NA","NA","NA"
"Exon DNA/TcMar-Tc1 Antisense","Higher (0.5)","NA","NA","Lower (0.9639452436648751)","NA","NA","NA","NA","NA","NA","Lower (0.8295530621901475)","NA","Lower (0.8295530621901475)","Lower (0.9411813706744824)","Higher (0.03125)"
"Exon DNA/TcMar-Tc1 Sense","Higher (0.18853255587949472)","NA","NA","Higher (0.3673469387755103)","NA","NA","NA","NA","NA","Lower (0.33333333333333326)","NA","Lower (0.8997064219670513)","Lower (0.9639452436648751)","Lower (0.5714285714285714)","Lower (0.33333333333333326)"
"Exon DNA/TcMar-Tc2 Antisense","Higher (0.35996326905417825)","NA","Lower (0.35171696149843923)","Lower (0.9945051066106886)","NA","NA","Lower (0.8946639173386367)","Lower (0.9244274457000733)","NA","Lower (0.9982329839517727)","Lower (0.6710497086714764)","Lower (0.44728274480340585)","Lower (0.45555808794548264)","Higher (0.42282844564765193)","NA"
"Exon DNA/TcMar-Tc2 Sense","Lower (0.5263157894736843)","NA","Lower (0.8997064219670513)","Lower (0.8199188826518502)","NA","NA","NA","Lower (0.8997064219670513)","NA","Lower (0.026994924954108643)","Lower (0.9674808441741023)","Lower (0.8101533753424989)","Lower (0.18853255587949472)","Higher (0.14781385962354482)","NA"
"Exon DNA/TcMar-Tigger Antisense","Lower (0.04540035143364589)","Higher (0.6151269035716015)","Higher (0.005588607843852675)","Lower (0.9560214324446045)","Higher (0.804155111989838)","Higher (0.033237444581886384)","Lower (0.08374144715393135)","Higher (0.29179619000381385)","Lower (0.021679766532033472)","Higher (0.11973041971904011)","Higher (0.0051638768531019705)","Higher (0.9965895228781404)","Lower (0.3302901240302094)","Higher (0.13644782809006822)","Higher (0.00496806963271031)"
"Exon DNA/TcMar-Tigger Sense","Lower (0.5251938390533571)","Lower (0.21625577780401437)","Lower (0.844194654368196)","Lower (0.21051230903149576)","Lower (0.20553678287677923)","Lower (0.17694778299168396)","Lower (0.5482348201604512)","Lower (0.430196377855625)","Lower (0.284842545818135)","Lower (0.22645493934791133)","Lower (0.621646607013432)","Higher (0.9793999607760814)","Lower (0.8692078802469341)","Higher (0.00019082709043978809)","Higher (0.11955560572093618)"
"Exon DNA/hAT Antisense","Higher (0.16360251723008015)","Lower (0.4019024970273484)","Higher (0.27586206896551735)","Lower (0.24689554419284143)","NA","Higher (0.27586206896551735)","NA","Lower (0.8820023146469921)","NA","Lower (0.11652794292508922)","Higher (0.888298495750784)","Lower (0.3655854539711369)","Lower (0.6206896551724137)","Higher (0.9288026417572283)","Higher (0.4334164005327236)"
"Exon DNA/hAT Sense","Higher (0.21447634370248944)","NA","NA","Lower (0.5653371495985744)","NA","Lower (0.4137931034482758)","Higher (0.3695912290953613)","NA","NA","Lower (0.8513562524416756)","Lower (0.9987797284998221)","Lower (0.3641087812763243)","Lower (0.6661746415733867)","Higher (0.32565234972854373)","NA"
"Exon DNA/hAT-Ac Antisense","Lower (0.5872274212266583)","Lower (0.2081165452653485)","Higher (0.14861311581797648)","Lower (0.15036420395421435)","Lower (0.29032258064516125)","Higher (0.14861311581797648)","NA","Lower (0.15036420395421435)","Lower (0.9627707215749112)","Lower (0.5070323537759462)","Lower (0.9459779229774086)","Lower (0.25801837282544776)","Lower (0.5761345001497508)","Higher (0.10742228526308623)","Higher (0.4821962376530998)"
"Exon DNA/hAT-Ac Sense","Lower (0.5434560842163279)","Higher (0.07501306153980128)","Higher (0.2836903356383876)","Lower (0.5925057688118899)","NA","Lower (0.8319008379263253)","Lower (0.5559412814917675)","Higher (0.18181818181818188)","Lower (0.17844493169168493)","Lower (0.8983446685753106)","Lower (0.6108547481756454)","Lower (0.7180839283445623)","Lower (0.9159276130862293)","Higher (0.40217196511896436)","Lower (0.8602552205267469)"
"Exon DNA/hAT-Blackjack Antisense","Lower (0.9410894821792953)","Higher (0.9082594931397576)","NA","Higher (0.30384174970673794)","Lower (0.9398058985697824)","NA","NA","Higher (0.553191489361702)","Lower (0.840974496178234)","Lower (0.30896814771293435)","Lower (0.05898938079999998)","Lower (0.9950180608995025)","Lower (0.6376177957450799)","Higher (0.5805009398973734)","Higher (0.5898949815230409)"
"Exon DNA/hAT-Blackjack Sense","Lower (0.9874178082347141)","Lower (0.6026666666666665)","Lower (0.8243934606388792)","Lower (0.2038533250764591)","NA","Lower (0.3597475994513032)","Lower (0.8224885507926354)","Lower (0.5333333333333332)","Lower (0.9171285431502623)","Lower (0.11520438957475992)","Higher (0.6218141528148496)","Lower (0.3421657289461102)","Lower (0.8691635724033446)","Higher (0.01992037102282788)","Lower (0.6168881104017192)"
"Exon DNA/hAT-Charlie Antisense","Higher (0.21029354893183602)","Lower (0.934671927340853)","Lower (0.7833766512135856)","Higher (0.1376925545821394)","Higher (0.47663730621470246)","Lower (0.03373045659335496)","Lower (0.0112166333649292)","Lower (0.5428821977654529)","Higher (0.47696694025526065)","Lower (0.25773958644247397)","Lower (0.05632267454885328)","Higher (0.044899831432136085)","Lower (0.8955982806981418)","Higher (0.0023561445675618644)","Higher (0.45591218125655625)"
"Exon DNA/hAT-Charlie Sense","Lower (0.19057662624963856)","Lower (0.9790364124745117)","Lower (0.582491983695229)","Lower (0.661406426130838)","Higher (0.8249858409649837)","Lower (0.1254165231909864)","Lower (0.08971414639162058)","Lower (0.023652467454908663)","Higher (0.39358053082825833)","Lower (0.8749295222860867)","Higher (0.3003107301657904)","Lower (0.7034954860253124)","Lower (0.5475521933757935)","Higher (0.09580348050212577)","Higher (0.033337017024854136)"
"Exon DNA/hAT-Tag1 Antisense","Lower (0.9445828721816353)","Lower (0.5882352941176472)","NA","Higher (0.17602177188122656)","NA","NA","Higher (0.6038781163434901)","NA","NA","Higher (0.0913738199075682)","Lower (0.9488839229903234)","Lower (0.9445828721816352)","Lower (0.7058823529411766)","Lower (0.9935469258638977)","Higher (0.588235294117647)"
"Exon DNA/hAT-Tag1 Sense","NA","Lower (0.8997064219670513)","NA","NA","Lower (0.8997064219670513)","NA","NA","NA","NA","Lower (0.8561154806121376)","Lower (0.33333333333333326)","Lower (0.6666666666666667)","Higher (0.5)","NA","Higher (0.5)"
"Exon DNA/hAT-Tip100 Antisense","Higher (0.5980584407713986)","Higher (0.06307173302685716)","Lower (0.06664147140337617)","Lower (0.9193737334757424)","Higher (0.04477277324924141)","Lower (0.9957012986805874)","Lower (0.7190314124064018)","Lower (0.6783959636439948)","Lower (0.3650793650793651)","Lower (0.8049995312445759)","Higher (0.9508463751959232)","Lower (0.7007595304206826)","Higher (0.31558942533509843)","Higher (0.13797878300938296)","Higher (0.5463792408287363)"
"Exon DNA/hAT-Tip100 Sense","Higher (0.6977954769987242)","Higher (0.028155544102494292)","Higher (0.14400000000000004)","Higher (0.813173637306608)","Higher (0.011314832436916401)","Lower (0.23076923076923084)","Lower (0.8988802949272607)","Higher (0.4287664997724169)","Lower (0.09230769230769242)","Higher (0.15944583412623053)","Higher (0.7314501813942192)","Lower (0.7418107223430543)","Lower (0.5481512728788553)","Higher (0.7022382528463398)","Higher (0.4672666799301459)"
"Exon LINE/CR1 Antisense","Higher (0.14392864598381994)","Higher (0.2623020774226516)","Lower (0.5359168422273926)","Higher (0.24670732557460381)","Higher (0.5295119055995849)","Lower (0.4172907022049303)","Higher (0.19220754877628277)","Lower (0.558031901390973)","NA","Lower (0.6466691031415268)","Lower (0.9343440428757166)","Higher (0.43098947817925387)","Higher (0.1867881069247321)","Higher (0.5952374679667571)","Higher (0.4985029712324649)"
"Exon LINE/CR1 Sense","Lower (0.5437647580155484)","Lower (0.3198017949846475)","Lower (0.9314358293213901)","Lower (0.9326729555856496)","Lower (0.671224159238626)","Higher (0.01642836127205201)","Lower (0.250209326854419)","Lower (0.5322632195509561)","Lower (0.9400163134775857)","Higher (0.5617894232878786)","Lower (0.2852006896282161)","Lower (0.9504644522845238)","Higher (0.9203882529972405)","Higher (0.18500418538575933)","Higher (0.5204692385815504)"
"Exon LINE/Dong-R4 Antisense","NA","NA","NA","NA","NA","NA","NA","NA","NA","NA","Lower (0.9639452436648751)","NA","Lower (0.6666666666666665)","Lower (0.9639452436648751)","NA"
"Exon LINE/Dong-R4 Sense","NA","NA","NA","NA","NA","NA","NA","NA","NA","NA","NA","NA","NA","NA","NA"
"Exon LINE/Jockey Antisense","NA","NA","NA","NA","NA","NA","NA","Lower (0.9639452436648751)","NA","NA","NA","NA","NA","NA","NA"
"Exon LINE/Jockey Sense","NA","NA","NA","NA","NA","NA","NA","NA","NA","NA","NA","NA","NA","NA","NA"
"Exon LINE/L1 Antisense","Lower (0.606516166370517)","Lower (0.9348192900846505)","Higher (0.06921731173929109)","Lower (0.6621175612711029)","Lower (0.8389103145998194)","Lower (0.05278112563459821)","Lower (0.18272471023031653)","Higher (0.12120723177847846)","Lower (0.38786482403683215)","Higher (0.8913651914386655)","Higher (0.2646178326254573)","Higher (0.20899204333776644)","Higher (0.0998829304032823)","Higher (0.001600504144883231)","Higher (0.413432581735103)"
"Exon LINE/L1 Sense","Lower (0.7658082268661278)","Lower (0.3559010857483527)","Lower (0.04969659751422141)","Lower (0.9389758747057894)","Lower (0.9830950372327382)","Lower (0.2738828117700058)","Lower (0.1629518491485447)","Lower (0.47041347315367604)","Lower (0.9010156051469499)","Higher (0.7592629305151474)","Higher (0.19988396031983963)","Lower (0.6155471704220851)","Lower (0.9396599098602141)","Higher (0.3970287210374683)","Higher (0.6978914704068241)"
"Exon LINE/L1-Tx1 Antisense","NA","NA","NA","NA","NA","NA","NA","NA","NA","NA","NA","NA","NA","NA","NA"
"Exon LINE/L1-Tx1 Sense","NA","NA","NA","NA","NA","NA","NA","NA","NA","NA","NA","NA","NA","NA","NA"
"Exon LINE/L2 Antisense","Higher (0.1359169841861087)","Higher (0.9604890778886266)","Higher (0.4683245540522103)","Higher (0.012146163713051593)","Higher (0.9108377890197755)","Higher (0.6852649711479671)","Lower (0.5352270954882282)","Lower (0.19365527610984307)","Lower (0.054892633723731515)","Lower (0.17043153606857328)","Lower (0.32953561254398767)","Lower (0.040034197796820124)","Lower (0.42742070556396394)","Higher (0.04100925111182238)","Higher (0.019565445780248998)"
"Exon LINE/L2 Sense","Higher (0.198833571677342)","Higher (0.5094511471012041)","Lower (0.4532534422222588)","Lower (0.45576682503163407)","Lower (0.9283471213779746)","Higher (0.21844019006654536)","Lower (0.48948261428074885)","Higher (0.7679639855629452)","Higher (0.8401252879702193)","Lower (0.02771336129725331)","Lower (0.1684298768209873)","Higher (0.7343379292399631)","Higher (0.8326299295614324)","Lower (0.11136032535966998)","Higher (0.4295338697902098)"
"Exon LINE/Penelope Antisense","NA","NA","Lower (0.9143003970146801)","NA","NA","NA","NA","Lower (0.42105263157894735)","NA","Lower (0.37087806883327357)","Lower (0.9261959369258775)","Lower (0.8927783372501087)","Lower (0.6038781163434901)","Higher (0.636488340192044)","Higher (0.17720544250183823)"
"Exon LINE/Penelope Sense","Higher (0.18853255587949472)","NA","Lower (0.938559208266937)","NA","NA","NA","NA","Lower (0.8642827790506042)","NA","Lower (0.31999999999999984)","NA","Lower (0.5897802998750522)","Higher (0.4154074074074074)","NA","NA"
"Exon LINE/RTE-BovB Antisense","Lower (0.34281812838415027)","Lower (0.1415682822328126)","Lower (0.9098755374772294)","Lower (0.08327544587172032)","NA","Lower (0.8742518236725265)","Lower (0.024867282738479223)","Lower (0.45242754922682216)","NA","Higher (0.9750580904951943)","Higher (0.609455680072248)","Higher (0.6043800473142048)","Higher (0.08839201483474626)","Lower (0.8127969411375873)","Higher (0.5897802998750521)"
"Exon LINE/RTE-BovB Sense","Higher (0.28083613956676656)","Lower (0.2338620079573707)","Higher (0.6404644547952681)","Lower (0.4298595886869638)","NA","Lower (0.5116279069767442)","Lower (0.6095295673678939)","Higher (0.3312601406165494)","NA","Higher (0.3612544246087628)","Lower (0.029376677923766317)","Lower (0.4793918974925985)","Lower (0.7020074276060201)","Higher (0.16961215107617308)","Lower (0.8180053650805086)"
"Exon LINE/RTE-X Antisense","Lower (0.2052147477831948)","NA","Higher (0.125)","Lower (0.6457940070244675)","NA","NA","Lower (0.8836159306695738)","Lower (0.5)","NA","Lower (0.44057262906561806)","Lower (0.1518424069934994)","Lower (0.726175398679124)","Lower (0.9909257645082507)","Higher (0.560992224436814)","Higher (0.9987640032979495)"
"Exon LINE/RTE-X Sense","Lower (0.5097956849925921)","Lower (0.9702461722316709)","Higher (0.5594634619761216)","Lower (0.9941114020785793)","NA","Higher (0.5594634619761216)","Lower (0.8147572769816184)","Lower (0.48833152523748097)","Lower (0.6153846153846154)","Lower (0.8432799468509568)","Lower (0.5247755960422626)","Lower (0.9089971883919276)","Lower (0.6830176064558372)","Higher (0.26128688320998955)","Lower (0.8432799468509572)"
"Exon LTR Antisense","NA","NA","Higher (0.22222222222222232)","Lower (0.3076923076923077)","NA","NA","Lower (0.8432799468509568)","NA","NA","NA","Lower (0.9389075284158908)","Lower (0.8432799468509568)","Lower (0.3950617283950617)","NA","NA"
"Exon LTR Sense","Lower (0.9967571021739926)","Lower (0.8867876032024771)","Lower (0.47058823529411775)","Lower (0.9671306682748431)","Lower (0.6159169550173009)","Lower (0.47058823529411775)","Higher (0.8561154806121378)","Lower (0.9419699567800319)","NA","Higher (0.3162355874570468)","Higher (0.04081632653061227)","Higher (0.1803050252870829)","Lower (0.35658984854995446)","Higher (0.8029857914810965)","Higher (0.8311195767136461)"
"Exon LTR/ERV1 Antisense","Lower (0.9016069630165437)","Lower (0.4597967595045495)","Higher (0.26917514048062097)","Lower (0.9238249550603337)","Higher (0.8265502602551585)","Higher (0.04617835130897704)","Lower (0.933749710674315)","Lower (0.44120833491533157)","Lower (0.8941685993356873)","Lower (0.9178356220940198)","Higher (0.9254045908662379)","Higher (0.20608160850131466)","Lower (0.5978804620093368)","Higher (0.07207094742424382)","Lower (0.4792995083343099)"
"Exon LTR/ERV1 Sense","Lower (0.363998441083697)","Lower (0.4544793841710135)","Higher (0.6865232877846786)","Lower (0.913808745010905)","Lower (0.5060816076899205)","Lower (0.45963241810180794)","Lower (0.9866868611812808)","Higher (0.2008292439876493)","Lower (0.16995955937419158)","Higher (0.9758305773737339)","Lower (0.4316796948307435)","Higher (0.016010056049699694)","Lower (0.938940721571274)","Higher (0.6326504906576192)","Higher (0.024835339752457258)"
"Exon LTR/ERVK Antisense","Lower (0.697582939583014)","Lower (0.09523809523809534)","Lower (0.8997064219670513)","Higher (0.8038697699967452)","Higher (0.8076806496859984)","NA","Higher (0.2068358458718435)","Lower (0.09523809523809534)","NA","Higher (0.8985625913013517)","Higher (0.8354961845619917)","Higher (0.9273785320346045)","Higher (0.2551020408163265)","Higher (0.8101582341101381)","Lower (0.5800727770052696)"
"Exon LTR/ERVK Sense","Higher (0.1409846622830411)","Higher (0.9859222050904648)","Higher (0.8927783372501085)","Higher (0.6709461959636875)","Higher (0.09183673469387757)","Higher (0.5)","NA","NA","Lower (0.8029857914810963)","Lower (0.9957012986805874)","Lower (0.9809399088988328)","Higher (0.03765426016300659)","Higher (0.6403061224489799)","Lower (0.975810373701908)","NA"
"Exon LTR/ERVL Antisense","Higher (0.2044197871425537)","Higher (0.418304112234917)","Lower (0.32454319110795476)","Higher (0.567825446735189)","Higher (0.2903244583695023)","Lower (0.8668813941164625)","Lower (0.5735852639369994)","Higher (0.389797147066941)","Lower (0.9800412051565829)","Lower (0.5391740957721929)","Lower (0.8890164607623301)","Lower (0.7590569492310456)","Higher (0.9773195331793052)","Lower (0.2191707855360607)","Lower (0.4795998881152371)"
"Exon LTR/ERVL Sense","Lower (0.4817336004853023)","Lower (0.8850910433117127)","Lower (0.8233779245855215)","Lower (0.5861856664183466)","Lower (0.9242510022675472)","Lower (0.6087494746645238)","Lower (0.7108408639406465)","Higher (0.8102980894637652)","Higher (0.4658958647783901)","Lower (0.8113171262564132)","Lower (0.23047131524264972)","Lower (0.9914501423202188)","Higher (0.9225189112425765)","Higher (0.016807393087450512)","Lower (0.9042878214144318)"
"Exon LTR/ERVL-MaLR Antisense","Higher (0.018219491381749383)","Higher (0.5201225105644186)","Lower (0.7832663552552012)","Higher (0.0665970795268666)","Higher (0.1551276986355486)","Lower (0.5508957001328447)","Lower (0.04104224402294475)","Lower (0.6912257611704516)","Lower (0.1577592443141099)","Higher (0.49801771042984755)","Higher (0.6789074735605205)","Lower (0.6925914023949074)","Lower (0.9729047302743047)","Higher (0.8011880874262146)","Higher (0.8711015712479908)"
"Exon LTR/ERVL-MaLR Sense","Higher (0.657771865690347)","Higher (0.28911010942684795)","Higher (0.7275938444304981)","Lower (0.7211002919567278)","Higher (0.10039048175726112)","Lower (0.9022432796928169)","Lower (0.47516294661537534)","Lower (0.2869910033556652)","Lower (0.21053214825855213)","Lower (0.2959814966564789)","Higher (0.33169716008482525)","Higher (0.9928073987856542)","Lower (0.41698576906006607)","Higher (0.004711653515640162)","Higher (0.0048177496550162145)"
"Exon LTR/Gypsy Antisense","Lower (0.9563971961275101)","Lower (0.9171285431502623)","Lower (0.861155570523551)","NA","Lower (0.33196159122085056)","Lower (0.33196159122085056)","Lower (0.5714285714285714)","Higher (0.3778895493573132)","NA","Lower (0.27434842249657077)","Lower (0.8997064219670513)","Lower (0.992920682064458)","Higher (0.29152060153431875)","Lower (0.46325424302373996)","Lower (0.9548686911189517)"
"Exon LTR/Gypsy Sense","Higher (0.3333333333333333)","Higher (0.0340264650283554)","NA","Higher (0.01999999999999999)","Lower (0.5217391304347827)","NA","Higher (0.19999999999999996)","Higher (0.4614607210152538)","NA","NA","Lower (0.4957041666666668)","Lower (0.1875)","Lower (0.9067264150154742)","Lower (0.2527481481481481)","Lower (0.6290786553793044)"
"Exon Low_complexity Antisense","Higher (0.017985501502840017)","Higher (0.2295648935655775)","Higher (0.006817766491946813)","Higher (0.001841777835335141)","Higher (0.638315793575453)","Higher (0.037314134196042986)","Lower (0.2795030497502684)","Higher (0.4754680069683227)","Lower (0.14881917518449078)","Lower (0.03578006316725125)","Lower (0.0012033593266681695)","Higher (0.19853610421034212)","Lower (0.8210466689316952)","Higher (0.3527238394281542)","Higher (0.11511628485300325)"
"Exon Low_complexity Sense","Higher (0.008871048741121315)","Higher (0.33214059616448194)","Higher (0.9919564356250818)","Higher (0.267184126727023)","Lower (0.644893163845657)","Higher (0.013244674982558335)","Higher (0.12251918316949872)","Higher (0.018016522816524033)","Lower (0.4855019969559717)","Lower (0.12210420012198753)","Lower (0.1129907604281958)","Higher (0.5864027419735535)","Lower (0.6278707317258133)","Higher (0.017816799464073975)","Higher (0.025260735366237002)"
"Exon RC/Helitron Antisense","Higher (0.22222222222222227)","NA","NA","NA","NA","NA","Lower (0.6666666666666667)","Lower (0.5)","NA","NA","NA","Lower (0.6666666666666667)","NA","NA","NA"
"Exon RC/Helitron Sense","NA","NA","NA","NA","NA","NA","NA","NA","NA","NA","NA","NA","NA","NA","NA"
"Exon RNA Antisense","NA","NA","NA","NA","NA","NA","NA","NA","NA","Lower (0.9639452436648751)","NA","NA","NA","NA","NA"
"Exon RNA Sense","NA","NA","NA","NA","NA","NA","NA","NA","NA","NA","NA","NA","Lower (0.5)","NA","NA"
"Exon Retroposon/SVA Antisense","Lower (0.9859300613624324)","Lower (0.5833333333333335)","Lower (0.16666666666666674)","Lower (0.5454545454545454)","Lower (0.5833333333333335)","NA","Lower (0.6363636363636365)","Lower (0.5833333333333335)","NA","Lower (0.9605340056892533)","Lower (0.334710743801653)","Lower (0.8760863028523587)","NA","NA","Higher (0.3333333333333333)"
"Exon Retroposon/SVA Sense","Lower (0.4019024970273484)","NA","Lower (0.9967571021739927)","Lower (0.6361767812227388)","Lower (0.4285714285714284)","NA","NA","NA","Lower (0.8997064219670513)","Higher (0.6324381774243936)","Higher (0.13667840919102092)","Higher (0.6355529131985733)","Higher (0.8029857914810965)","Lower (0.8678913712408501)","Lower (0.9967571021739927)"
"Exon SINE/5S-Deu-L2 Antisense","NA","NA","NA","NA","Lower (0.8642827790506042)","NA","Lower (0.2666666666666666)","NA","NA","Higher (0.006750000000000003)","Higher (0.3149361042524005)","Higher (0.5)","Lower (0.8642827790506042)","Higher (0.03555555555555554)","NA"
"Exon SINE/5S-Deu-L2 Sense","Lower (0.4019024970273484)","Lower (0.21673525377229075)","NA","Lower (0.5683709869203326)","Lower (0.8288815780923384)","Lower (0.3333333333333335)","Lower (0.4137931034482758)","Lower (0.5)","NA","Higher (0.660403810818134)","Higher (0.6306091240282885)","Higher (0.6306091240282885)","Higher (0.44598765432098764)","NA","Lower (0.942118692383906)"
"Exon SINE/Alu Antisense","Higher (0.14689917574571432)","Higher (0.04545961801806973)","Higher (0.840326428043491)","Higher (0.13070531797919438)","Higher (0.28582841241602847)","Higher (0.6670505653090693)","Lower (0.9244623400392116)","Lower (0.812989041494235)","Higher (0.5461145071042401)","Lower (0.012880405158755775)","Lower (0.007910368602971304)","Lower (0.0015046884590294446)","Lower (0.13734653244885542)","Higher (2.028908176824422e-05)","Higher (0.00015472467333921315)"
"Exon SINE/Alu Sense","Higher (0.09878466869824007)","Higher (0.07514692235871465)","Higher (0.9911945416608535)","Higher (0.06220790395462364)","Higher (0.03347500503042378)","Higher (0.9575055758383937)","Lower (0.057701045430375)","Lower (0.5640149760200563)","Lower (0.1367949011062763)","Lower (0.08875171369665662)","Lower (0.035212815604276415)","Lower (0.1399118104491321)","Lower (0.18798373730439727)","Higher (0.044457760035212124)","Higher (0.10885156981704848)"
"Exon SINE/MIR Antisense","Higher (0.01176931495050894)","Lower (0.8899519043327803)","Lower (0.6485104146274207)","Higher (0.018672801116492)","Higher (0.07054685182557882)","Lower (0.22562589953260057)","Lower (0.46276145513001954)","Lower (0.881269980013569)","Lower (0.07021371191836728)","Lower (0.028447828924089383)","Lower (0.028684574378429504)","Lower (0.05811655342492417)","Higher (0.9626653335958437)","Higher (0.01604096290165009)","Higher (0.4898101442106806)"
"Exon SINE/MIR Sense","Higher (0.02908405511989413)","Higher (0.4724282097988449)","Lower (0.03446808347592921)","Higher (0.015621870835655744)","Lower (0.6970965872952803)","Higher (0.9326072524451282)","Lower (0.9787003377873438)","Higher (0.7109421573827629)","Lower (0.01445714633223169)","Lower (0.035393396840074996)","Lower (0.035336650802993225)","Lower (0.02868304138047498)","Lower (0.68434346256853)","Higher (0.06409096425451834)","Higher (0.024273637451471708)"
"Exon SINE/tRNA Antisense","Higher (0.6167799098222568)","Lower (0.17142857142857149)","NA","Higher (0.042486574583794366)","NA","NA","Lower (0.045913682277318624)","Lower (0.2857142857142856)","Lower (0.5714285714285714)","Lower (0.11428571428571432)","Lower (0.42282844564765193)","Lower (0.2706357400385712)","Lower (0.6285714285714286)","Higher (0.7103177285312431)","Lower (0.8276722944798844)"
"Exon SINE/tRNA Sense","NA","NA","NA","Higher (0.4154074074074075)","NA","Higher (0.5)","NA","Lower (0.9445828721816352)","NA","Higher (0.13022945505712816)","Higher (0.19999999999999996)","Lower (0.30000000000000004)","Higher (0.10467998250473834)","Higher (0.04500000000000001)","NA"
"Exon SINE/tRNA-Deu Antisense","NA","Lower (0.8295530621901475)","NA","NA","NA","Higher (0.5)","Higher (0.6666666666666667)","Higher (0.5)","Lower (0.5)","Lower (0.25)","NA","Lower (0.33333333333333326)","NA","NA","NA"
"Exon SINE/tRNA-Deu Sense","Lower (0.9411813706744824)","NA","NA","Higher (0.9411813706744824)","Lower (0.9171285431502623)","NA","Lower (0.8295530621901475)","NA","NA","Lower (0.22222222222222213)","Lower (0.25)","Lower (0.25)","NA","Lower (0.8295530621901475)","Lower (0.4444444444444444)"
"Exon SINE/tRNA-RTE Antisense","Higher (0.8723640024662016)","Lower (0.8486271220114314)","Higher (0.7027027027027026)","Higher (0.47015610651974293)","NA","NA","Lower (0.8946639173386366)","Higher (0.2702702702702702)","NA","Higher (0.988633965508497)","Higher (0.8946639173386367)","Higher (0.2359128474830955)","Lower (0.6135616990255414)","Lower (0.47015610651974293)","Higher (0.6419899686355979)"
"Exon SINE/tRNA-RTE Sense","Lower (0.9076962345387021)","Higher (0.5346684873312094)","Lower (0.8342242503260686)","Lower (0.9757366104383327)","Higher (0.125)","Lower (0.49828891249009594)","Lower (0.9934502384136926)","Lower (0.9339293251117312)","Lower (0.9502967614988804)","Higher (0.20166175349387147)","Higher (0.7311631334524044)","Lower (0.06558641975308642)","Lower (0.16853979786040907)","Higher (0.6214568310822872)","Lower (0.9708123178121886)"
"Exon Satellite Antisense","Lower (0.2372459158539301)","Lower (0.8997064219670512)","NA","Lower (0.9258337750323139)","NA","NA","Lower (0.9445828721816352)","NA","NA","NA","Lower (0.8199188826518502)","Higher (0.21052631578947345)","NA","Higher (0.5)","Lower (0.9639452436648751)"
"Exon Satellite Sense","Higher (0.15789915662966994)","NA","NA","Higher (0.10650887573964503)","NA","NA","Higher (0.3076923076923075)","Lower (0.2857142857142856)","NA","NA","Lower (0.15384615384615374)","Lower (0.15384615384615374)","Higher (0.2857142857142856)","Higher (0.29585798816568043)","NA"
"Exon Satellite/acro Antisense","NA","NA","NA","NA","NA","NA","NA","NA","NA","NA","NA","NA","NA","NA","NA"
"Exon Satellite/acro Sense","NA","NA","NA","NA","NA","NA","NA","NA","NA","NA","NA","NA","NA","NA","NA"
"Exon Satellite/centr Antisense","NA","NA","NA","NA","NA","NA","NA","NA","NA","NA","NA","NA","NA","NA","NA"
"Exon Satellite/centr Sense","NA","NA","NA","NA","NA","NA","NA","NA","NA","NA","NA","NA","NA","NA","NA"
"Exon Satellite/telo Antisense","NA","NA","NA","NA","NA","NA","NA","NA","NA","NA","NA","NA","NA","NA","NA"
"Exon Satellite/telo Sense","NA","NA","NA","NA","NA","NA","NA","NA","NA","NA","NA","NA","NA","NA","NA"
"Exon Simple_repeat Antisense","Higher (0.012458489056800881)","Higher (0.15427109684611706)","Higher (0.15628307305308592)","Higher (0.008700466079032817)","Lower (0.7841309165801305)","Higher (0.34375457033666207)","Higher (0.048785176200298846)","Higher (0.42173239025579784)","Higher (0.3627459467033019)","Lower (0.08081022662582404)","Lower (0.9255151896024199)","Lower (0.12094236666433957)","Lower (0.5042860578089529)","Lower (0.06644673386157689)","Lower (0.4245368297235794)"
"Exon Simple_repeat Sense","Higher (0.1368180934715106)","Higher (0.8837337691699295)","Higher (0.0013386539221680585)","Higher (0.0836414458436423)","Lower (0.2901893522118146)","Higher (1.0192490676123176e-05)","Higher (0.8755862036663757)","Lower (0.007771055828264789)","Higher (0.5140517092469211)","Lower (0.25802460656890736)","Lower (0.04951575080116246)","Lower (0.9555046540336489)","Lower (0.5368746680315294)","Lower (0.009043213755076376)","Lower (0.9651456956238008)"
"Exon Unknown Antisense","Lower (0.624331875607386)","NA","Lower (0.8546857395241774)","Higher (0.624331875607386)","NA","NA","Lower (0.30867346938775503)","NA","NA","NA","Higher (0.3086734693877552)","Higher (0.022959183673469413)","NA","Higher (0.0012929362282806313)","Lower (0.6403061224489794)"
"Exon Unknown Sense","NA","Lower (0.2666666666666666)","Lower (0.14222222222222217)","Lower (0.9360752880828549)","NA","Lower (0.2666666666666666)","Higher (0.5714285714285716)","Lower (0.9793631144576398)","NA","Lower (0.8642827790506042)","Higher (0.09183673469387765)","Higher (0.25510204081632665)","Higher (0.08000000000000006)","Lower (0.8561154806121376)","Lower (0.6026666666666666)"
"Exon rRNA Antisense","Lower (0.4444444444444444)","NA","Lower (0.9639452436648751)","NA","NA","NA","NA","Lower (0.8855519109722116)","NA","Higher (0.5)","NA","NA","NA","NA","Higher (0.5)"
"Exon rRNA Sense","Higher (0.22222222222222232)","NA","Lower (0.8127969411375873)","Higher (0.22222222222222213)","NA","Lower (0.8127969411375873)","NA","NA","NA","Lower (0.8030357478737249)","Lower (0.22222222222222232)","Lower (0.9171285431502623)","Lower (0.9273084614697735)","Lower (0.9228449721392578)","Lower (0.9540850428240998)"
"Exon scRNA Antisense","Lower (0.19999999999999996)","Lower (0.8855519109722116)","Lower (0.16666666666666674)","Lower (0.993764859699076)","NA","NA","NA","Lower (0.8855519109722116)","NA","Higher (0.33333333333333326)","Lower (0.8642827790506042)","NA","NA","NA","Lower (0.5532407407407407)"
"Exon scRNA Sense","NA","NA","NA","Higher (0.5)","NA","Lower (0.3828125)","NA","NA","NA","Higher (0.28125)","Lower (0.9411813706744824)","Higher (0.125)","Higher (0.5532407407407407)","Lower (0.8385701266860859)","Higher (0.5)"
"Exon snRNA Antisense","Higher (0.3076923076923075)","NA","NA","NA","NA","Higher (0.3999999999999999)","NA","NA","NA","Higher (0.9062063895703105)","Higher (0.8342242503260686)","Lower (0.6153846153846154)","Lower (0.8642827790506042)","Lower (0.9702461722316709)","Lower (0.5)"
"Exon snRNA Sense","Lower (0.46822685541293807)","Lower (0.8855519109722116)","Lower (0.943357781222082)","Lower (0.8697663234464207)","Lower (0.8855519109722116)","Lower (0.6805555555555554)","Lower (0.5336717287045996)","Lower (0.5555555555555556)","NA","Lower (0.22222222222222213)","Lower (0.2695856305834985)","Lower (0.47333820306793284)","Lower (0.5)","Higher (0.5613569551922165)","Lower (0.942118692383906)"
"Exon srpRNA Antisense","Higher (0.43959999999999994)","NA","NA","NA","NA","NA","NA","NA","NA","Lower (0.6666666666666665)","NA","Lower (0.5999999999999999)","NA","Lower (0.8642827790506042)","Higher (0.5)"
"Exon srpRNA Sense","NA","NA","NA","NA","NA","NA","NA","Lower (0.9639452436648751)","NA","Lower (0.9793631144576398)","Higher (0.8927783372501086)","Lower (0.9793631144576398)","NA","Lower (0.6666666666666665)","Higher (0.16666666666666674)"
"Exon tRNA Antisense","Higher (0.16666666666666674)","NA","NA","Higher (0.16666666666666674)","NA","Higher (0.6666666666666667)","NA","NA","NA","Lower (0.22222222222222213)","Lower (0.22222222222222213)","Lower (0.8855519109722116)","Lower (0.6666666666666665)","Lower (0.5)","NA"
"Exon tRNA Sense","Lower (0.5)","NA","NA","Lower (0.5)","NA","NA","Lower (0.9639452436648751)","NA","NA","NA","Lower (0.6666666666666667)","Lower (0.6666666666666667)","NA","Higher (0.5)","NA"
"Intron DNA Antisense","Lower (0.8666683631891787)","Lower (0.6960171398987618)","Lower (0.6535679893097863)","Lower (0.6275171642808155)","Higher (0.24406677551131267)","Lower (0.8955681247081272)","Lower (0.021207649603405092)","Lower (0.7800529095587966)","Lower (0.8363559688205613)","Higher (0.7884556899451388)","Lower (0.5496573264983116)","Higher (0.666127239733099)","Higher (0.9881946289453172)","Higher (0.0020966956321870145)","Higher (0.0476769928543482)"
"Intron DNA Sense","Higher (0.04533714057395121)","Lower (0.8543221828550018)","Lower (0.3704540504524236)","Higher (0.10788172262181735)","Lower (0.9281315622534457)","Lower (0.11534175684663811)","Lower (0.9882681484750472)","Lower (0.37506597946089304)","Lower (0.5014062178110742)","Lower (0.6453457173871712)","Lower (0.5379680341755295)","Lower (0.6258526376077994)","Lower (0.7932384320503422)","Higher (0.01493037251990639)","Higher (0.037743716011903995)"
"Intron DNA/Kolobok Antisense","NA","NA","Lower (0.9339293251117312)","Lower (0.34722222222222215)","NA","NA","NA","NA","NA","Lower (0.8432799468509568)","Lower (0.16666666666666674)","Lower (0.8927783372501086)","Lower (0.9914725174597725)","Higher (0.03125)","NA"
"Intron DNA/Kolobok Sense","Lower (0.8295530621901475)","NA","Higher (0.5)","Lower (0.8385701266860859)","NA","Lower (0.5714285714285714)","Lower (0.5)","Higher (0.5714285714285716)","Lower (0.1428571428571428)","NA","Lower (0.5)","Lower (0.375)","NA","NA","NA"
"Intron DNA/MULE-MuDR Antisense","Higher (0.971926709220182)","NA","Lower (0.9213036119666693)","Higher (0.8165987716026059)","NA","Higher (0.1608376030296279)","Lower (0.019983614019116983)","NA","Lower (0.37469369570060135)","Lower (0.4380907725736366)","Lower (0.5184603169766028)","Lower (0.45422614055051086)","Lower (0.7261302527220869)","Lower (0.8467831494999977)","Higher (0.0071866392571277495)"
"Intron DNA/MULE-MuDR Sense","Lower (0.22165222226074194)","Lower (0.9335613345026139)","Lower (0.5333333333333332)","Lower (0.9999906941986655)","Lower (0.8927783372501085)","NA","Lower (0.8559440893440595)","NA","Lower (0.8680830547439451)","Higher (0.6168881104017192)","Higher (0.9639452436648751)","Lower (0.11721249999999996)","Lower (0.3497025050005552)","Higher (0.8439338592700509)","Higher (0.5399835390946502)"
"Intron DNA/Merlin Antisense","NA","NA","NA","NA","NA","NA","NA","NA","NA","NA","NA","NA","NA","NA","NA"
"Intron DNA/Merlin Sense","NA","NA","Lower (0.5)","Lower (0.5)","NA","Lower (0.5)","NA","NA","Lower (0.5)","Lower (0.9639452436648751)","NA","NA","NA","NA","NA"
"Intron DNA/PIF-Harbinger Antisense","Lower (0.9793631144576398)","NA","NA","Lower (0.8927783372501085)","NA","NA","NA","NA","NA","NA","NA","NA","NA","NA","NA"
"Intron DNA/PIF-Harbinger Sense","NA","Higher (0.33333333333333326)","Higher (0.33333333333333326)","NA","NA","NA","NA","NA","NA","NA","Lower (0.9639452436648751)","Lower (0.5)","Higher (0.5)","NA","NA"
"Intron DNA/PiggyBac Antisense","Higher (0.09761212211958886)","Higher (0.6543631062170138)","Lower (0.9275359532048907)","Higher (0.008961437646478533)","Higher (0.01521380823180601)","Higher (0.3333333333333333)","Higher (0.2830764140836017)","Higher (0.9397053078884778)","Lower (0.8733965959225343)","Higher (0.3139853024670015)","Lower (0.527281793769472)","Higher (0.27377629970500406)","Lower (0.20360193556941658)","Higher (0.0074637043875469405)","Lower (0.4090046247378904)"
"Intron DNA/PiggyBac Sense","Higher (0.6055493360843455)","Higher (0.2683828392877009)","Lower (0.9087379597116741)","Higher (0.15390312360395425)","Higher (0.01909102919804463)","Higher (0.5114403131521582)","Lower (0.5228904467773436)","Lower (0.5181490609067703)","Lower (0.21855705158204441)","Higher (0.7517032691092433)","Lower (0.6620974316986555)","Lower (0.5311898112036973)","Higher (0.7074582043845096)","Higher (0.14739148745824926)","Lower (0.931015239156244)"
"Intron DNA/TcMar Antisense","Lower (0.6943342199477237)","Lower (0.06217616580310881)","Lower (0.5762472469940906)","Lower (0.7408714579328562)","NA","Higher (0.42078380248490715)","Lower (0.20563486432318215)","Lower (0.901316765380859)","Lower (0.47147147857268834)","Higher (0.23673025388067118)","Lower (0.9636666029516316)","Lower (0.9773198196761858)","Lower (0.9784095599939191)","Higher (0.013515179570966119)","Higher (0.0736141482718702)"
"Intron DNA/TcMar Sense","Higher (0.940316701130986)","Higher (0.5115405558211719)","Lower (0.7377026909347616)","Higher (0.15162166815522513)","Lower (0.46464646464646453)","Lower (0.9367582116776045)","Higher (0.33255162975754704)","Lower (0.24997449239873473)","Lower (0.06983981226405467)","Higher (0.6198219657032719)","Lower (0.10702982254255602)","Higher (0.37568494424290066)","Higher (0.09170355116706631)","Higher (0.0424184649471184)","Higher (0.06269172255499003)"
"Intron DNA/TcMar-Mariner Antisense","Higher (0.9039215250241784)","Lower (0.9762590438709022)","Lower (0.898776030909916)","Higher (0.46053317250811443)","Higher (0.13723419785942417)","Lower (0.8297521504899916)","Lower (0.0036709462917185556)","Lower (0.06188049119202431)","Lower (0.04796481543786516)","Lower (0.2736364032309048)","Lower (0.09610653386033384)","Lower (0.11999703951396573)","Higher (0.22349540386808822)","Higher (0.023845106819339764)","Higher (0.0006718457230373586)"
"Intron DNA/TcMar-Mariner Sense","Lower (0.08060760122533821)","Lower (0.19631554145786914)","Lower (0.4905540994635706)","Lower (0.9499905092945272)","Higher (0.34077910117856386)","Higher (0.9739450836555938)","Lower (0.2664041359706519)","Lower (0.6905548796261256)","Lower (0.0070391482400236705)","Lower (0.24749377275733084)","Lower (0.2956668422197825)","Higher (0.7227679579927379)","Higher (0.21359779868106868)","Higher (0.003261132206430999)","Higher (0.006691270402269987)"
"Intron DNA/TcMar-Pogo Antisense","Higher (0.5)","NA","NA","NA","NA","NA","NA","NA","NA","NA","NA","NA","NA","NA","NA"
"Intron DNA/TcMar-Pogo Sense","NA","NA","NA","NA","NA","NA","NA","NA","NA","NA","NA","NA","NA","NA","NA"
"Intron DNA/TcMar-Tc1 Antisense","Lower (0.6407303141968469)","Lower (0.6666666666666667)","NA","Lower (0.36916706730263144)","NA","Lower (0.05555555555555558)","Lower (0.04392065306502153)","Lower (0.4726080246913581)","NA","Lower (0.07340074460984532)","Lower (0.508713111823298)","Higher (0.2731770153461372)","Higher (0.9880013985265864)","Higher (0.023437307152332186)","Higher (0.040937467517069136)"
"Intron DNA/TcMar-Tc1 Sense","Higher (0.5919415900486749)","Higher (0.08949704142011837)","Lower (0.8154100689360881)","Higher (0.13088155759870201)","NA","Lower (0.5761834319526626)","Lower (0.0690253688354484)","NA","Lower (0.9148833177666583)","Lower (0.22869857204547042)","Lower (0.8457527641495679)","Lower (0.6656017949381936)","Lower (0.8615990608326922)","Higher (0.08370408953314332)","Lower (0.32508364450195826)"
"Intron DNA/TcMar-Tc2 Antisense","Lower (0.9286506698382793)","Higher (0.18110390229710413)","Higher (0.08126113732042334)","Higher (0.007442862536285932)","Higher (0.9996021229693367)","Lower (0.28596725242644494)","Lower (0.006242120210337509)","Lower (0.24397221408414455)","Lower (0.8573091090096714)","Lower (0.5888383127476656)","Lower (0.9843933933887004)","Higher (0.6879557385526508)","Lower (0.8902192426789726)","Higher (0.07844176851494791)","Higher (0.009800356689140092)"
"Intron DNA/TcMar-Tc2 Sense","Lower (0.6570552207290816)","Lower (0.5549134606564202)","Lower (0.7767970470569711)","Lower (0.3986754310488643)","Higher (0.1403095290757604)","Higher (0.5995518173314756)","Lower (0.43406114157024617)","Lower (0.5247026475449316)","Lower (0.8826211796801409)","Higher (0.28169714118477196)","Lower (0.9583726341719208)","Lower (0.8311002754837703)","Higher (0.7712834229201241)","Higher (0.0018292352295664874)","Lower (0.013237217688406728)"
"Intron DNA/TcMar-Tigger Antisense","Lower (0.7450638099878701)","Lower (0.9561777093792211)","Lower (0.879801091519139)","Lower (0.5381517886636443)","Lower (0.6571697682740997)","Higher (0.43031668750634255)","Lower (0.004264940743363787)","Lower (0.10084621937069226)","Lower (0.16280515908667592)","Higher (0.8683394571062462)","Higher (0.670605926429535)","Lower (0.6448310217196376)","Higher (0.6600924488600004)","Higher (1.8401489562126917e-07)","Higher (0.0005705508983333525)"
"Intron DNA/TcMar-Tigger Sense","Lower (0.04499611583401565)","Lower (0.07644836263828045)","Higher (0.04086497787875882)","Higher (0.23866286461479663)","Higher (0.7759548863162807)","Higher (0.4233451055590231)","Lower (5.778330447295418e-06)","Lower (0.019629281235474957)","Lower (0.0008659026827671002)","Lower (0.8114216046478019)","Lower (0.5429806485761813)","Higher (0.9150785880593728)","Lower (0.8787543027880971)","Higher (3.7218450342850213e-06)","Higher (0.002005160053802661)"
"Intron DNA/hAT Antisense","Higher (0.002087137873195396)","Higher (0.09969484626942618)","Higher (0.4563075207698137)","Higher (0.0024149151809673398)","Higher (0.1059784293530673)","Higher (0.40448946443798944)","Lower (0.7160979445474951)","Higher (0.9244718261073238)","Lower (0.41502832644233384)","Lower (0.18848903208103987)","Lower (0.13397608271542433)","Lower (0.33894591859130385)","Lower (0.27801164498007236)","Lower (0.15204602416973503)","Higher (0.12006300603463822)"
"Intron DNA/hAT Sense","Higher (0.6690810467846031)","Lower (0.3927343058566238)","Lower (0.7437264169722884)","Higher (0.01322250181141385)","Lower (0.834224250326068)","Lower (0.516473785954406)","Lower (0.5313636421119846)","Lower (0.21304124938492633)","Lower (0.21999408121800665)","Lower (0.038982030513559474)","Lower (0.009456660908440504)","Lower (0.13903857106112932)","Lower (0.5632197333801843)","Higher (0.05944374339888675)","Higher (0.09672132746598638)"
"Intron DNA/hAT-Ac Antisense","Lower (0.6792502305911845)","Higher (0.43973988518815754)","Lower (0.8067917806418515)","Higher (0.4077249362243641)","Lower (0.7160319649485549)","Lower (0.7172479094872062)","Lower (0.4565276686295373)","Lower (0.4394542531803526)","Lower (0.31065869098204535)","Higher (0.05054795729310325)","Higher (0.6730006972075663)","Lower (0.02808797344530353)","Lower (0.4069029735365264)","Higher (0.0003151392336631551)","Lower (0.09452174097998826)"
"Intron DNA/hAT-Ac Sense","Lower (0.9622748442576563)","Higher (0.0818097839098741)","Lower (0.5393674686040564)","Lower (0.6953612981555585)","Lower (0.9703976642342188)","Lower (0.041086062769270834)","Lower (0.3703593480001059)","Higher (0.6970820275473941)","Lower (0.26740898687514775)","Lower (0.018713802989551855)","Higher (0.7434066452986343)","Lower (0.9108747692760868)","Lower (0.05937348379463189)","Higher (0.00943152619173884)","Higher (0.003552100622764525)"
"Intron DNA/hAT-Blackjack Antisense","Higher (0.03220166973536184)","Higher (0.17714508199236773)","Lower (0.2555173008261207)","Higher (0.025786114780193266)","Higher (0.010615119532757457)","Lower (0.6195202144062975)","Lower (0.09411667550508163)","Lower (0.32439016535412113)","Lower (0.012492921989138142)","Lower (0.023319859530172536)","Lower (0.3886196013199546)","Higher (0.5744825385786506)","Lower (0.4997948718642298)","Lower (0.001579352419316721)","Higher (0.16514021404972049)"
"Intron DNA/hAT-Blackjack Sense","Lower (0.26657946752745787)","Higher (0.3593861889639523)","Higher (0.8704668733417767)","Higher (0.12498083167351447)","Higher (0.1050123315976563)","Higher (0.9134870219714895)","Lower (0.4833966507908712)","Lower (0.29246252852856036)","Lower (0.9974923481600491)","Lower (0.44809503136418966)","Lower (0.046489928417071114)","Higher (0.037940164541078784)","Lower (0.6361906329692527)","Higher (0.000989061625003883)","Higher (8.090037776485763e-05)"
"Intron DNA/hAT-Charlie Antisense","Higher (0.2925351721919025)","Lower (0.8939551694902403)","Higher (0.43950293271075114)","Higher (0.0016140978533368715)","Higher (0.7152817511444112)","Higher (0.10545268632227417)","Lower (0.3987383026303142)","Lower (0.8818654358228336)","Lower (0.10172714998653593)","Higher (0.14574197197926977)","Lower (0.19627709483617503)","Lower (0.4109453025958365)","Lower (0.6402034933737732)","Higher (0.004866308165615314)","Higher (0.002744483119932925)"
"Intron DNA/hAT-Charlie Sense","Higher (0.11497377675876576)","Higher (0.25346023546564334)","Lower (0.015888593276662397)","Higher (0.2262369601448572)","Higher (0.03331792863216027)","Lower (0.9109040241460306)","Lower (0.6963132513154356)","Lower (0.36372249592679556)","Lower (0.04911054230980759)","Lower (0.7433611870370382)","Lower (0.008443812690598683)","Lower (0.38053216272998175)","Higher (0.4809085222155193)","Higher (0.003325304757436173)","Higher (0.35010802070348185)"
"Intron DNA/hAT-Tag1 Antisense","Lower (0.9625237754016112)","Lower (0.6765588008783711)","Lower (0.47060230453318347)","Higher (0.06790357565932345)","Higher (0.07013822253729246)","Lower (0.9386353384853829)","Lower (0.3440214216823133)","Lower (0.2640836761371971)","Lower (0.3291138032919626)","Higher (0.8290761223816767)","Lower (0.7638645894143449)","Lower (0.17972669176619444)","Lower (0.37733755708739153)","Higher (0.004235410914400374)","Higher (0.2316100605156458)"
"Intron DNA/hAT-Tag1 Sense","Higher (0.5468268679828885)","Higher (0.23428150511859913)","Lower (0.2835193286185859)","Higher (0.6680201794231974)","Higher (0.217426388888889)","Lower (0.9223976461675553)","Lower (0.8030357478737249)","Higher (0.497094242115012)","Lower (0.10555241996662117)","Higher (0.7003085392990696)","Lower (0.800848824813924)","Lower (0.5725491057596396)","Lower (0.6495055443248172)","Higher (0.0008682541101497241)","Higher (0.030186758694052337)"
"Intron DNA/hAT-Tip100 Antisense","Higher (0.002700149929004431)","Higher (0.08616318634719287)","Higher (0.9532558192811328)","Higher (0.014100795183861854)","Higher (0.007221611171953979)","Lower (0.774218118318203)","Lower (0.6823323342425865)","Higher (0.13710740944083538)","Lower (0.4030640160525553)","Lower (0.2717266372240345)","Lower (0.058773414484780226)","Lower (0.4768291658413548)","Lower (0.393149000317559)","Higher (1.8062308248638512e-05)","Higher (0.04716626691923288)"
"Intron DNA/hAT-Tip100 Sense","Higher (0.005626855512047746)","Higher (0.006725880100907565)","Lower (0.2643572953236655)","Higher (0.0003725385291473676)","Higher (0.0016406711694530582)","Higher (0.5901581714453513)","Lower (0.052376282881166934)","Lower (0.8503147018973499)","Lower (0.39861812992836976)","Lower (0.011345926298423206)","Lower (0.00253757871481514)","Lower (0.05463083256224892)","Lower (0.528854277423438)","Higher (0.0017794549731590906)","Lower (0.45029575711736836)"
"Intron LINE/CR1 Antisense","Lower (0.9444358091515307)","Higher (0.46291812112590763)","Lower (0.8818076549581942)","Lower (0.9366905220774373)","Lower (0.25367147257744327)","Higher (0.20131010303207594)","Lower (0.8884236841750575)","Lower (0.25620349890740507)","Lower (0.29102089592543756)","Lower (0.8971909030382845)","Higher (0.9760504810739071)","Higher (0.7617251023443656)","Lower (0.1316314237770062)","Higher (0.004085279748929716)","Higher (0.010949102617500064)"
"Intron LINE/CR1 Sense","Higher (0.19571305561378652)","Higher (0.7276633832742768)","Lower (0.8710105198947098)","Higher (0.5932991025926184)","Higher (0.21404473531174706)","Lower (0.24407861053128443)","Lower (0.5207307079349426)","Lower (0.7066455797383752)","Higher (0.8675529073993974)","Higher (0.45468453697612)","Lower (0.0012608545265525896)","Lower (0.02376346983347986)","Lower (0.9607388548107367)","Higher (0.0007886007996649419)","Higher (0.011935602462797776)"
"Intron LINE/Dong-R4 Antisense","Higher (0.31163434903047094)","NA","NA","Higher (0.16213355796385384)","NA","NA","Lower (0.22218982358944464)","Lower (0.5)","NA","Lower (0.9439727177896732)","Lower (0.7020814741746564)","Higher (0.3553719416360274)","Higher (0.6805555555555557)","NA","Higher (0.6666666666666667)"
"Intron LINE/Dong-R4 Sense","Higher (0.8127482964130435)","Higher (0.5)","Higher (0.9540850428240998)","Higher (0.10000000000000009)","NA","Higher (0.2727272727272727)","Higher (0.8127482964130435)","Higher (0.5)","Lower (0.18181818181818188)","Lower (0.803035747873725)","Lower (0.15348606310013704)","Higher (0.6856399999999998)","Higher (0.8127969411375873)","Higher (0.2955740740740742)","Higher (0.36363636363636376)"
"Intron LINE/Jockey Antisense","Lower (0.8781816044245341)","NA","Lower (0.3157894736842106)","Lower (0.8855519109722116)","NA","NA","Lower (0.34722222222222215)","Lower (0.8101533753424989)","Higher (0.6315789473684208)","Lower (0.6038781163434905)","Lower (0.9793631144576398)","Lower (0.6666666666666665)","Higher (0.39743402828400637)","NA","NA"
"Intron LINE/Jockey Sense","Higher (0.125)","NA","Lower (0.45308282042975934)","Lower (0.5000000000000002)","NA","NA","Lower (0.33333333333333326)","NA","NA","Higher (0.5)","Lower (0.5532407407407408)","Higher (0.33333333333333326)","Higher (0.936075288082855)","NA","NA"
"Intron LINE/L1 Antisense","Lower (4.883354456509435e-09)","Lower (0.12519183614273482)","Lower (0.7143606858775005)","Lower (7.451110923553173e-05)","Lower (0.5688399167117105)","Lower (0.42626299335207823)","Lower (0.0003987990202845924)","Higher (0.7549289275560148)","Lower (0.049302009354767064)","Higher (0.00016689512527111788)","Higher (1.2785861015062883e-12)","Higher (0.0006648602956404583)","Higher (0.00013629684153074258)","Higher (5.174962457347687e-07)","Higher (5.1842199498035526e-05)"
"Intron LINE/L1 Sense","Lower (0.011105537130197986)","Lower (0.0009246241334908666)","Lower (0.004371615408402152)","Lower (0.030428828251575588)","Lower (0.28155636422769437)","Lower (0.010237586147530547)","Lower (0.003770803403727362)","Lower (0.016510650518209432)","Lower (0.07803298453062277)","Higher (0.10702253765354477)","Higher (0.00028989593930137304)","Higher (0.00014775963893276744)","Higher (0.006569435016470907)","Higher (0.0006062190242117949)","Higher (0.2561468832566343)"
"Intron LINE/L1-Tx1 Antisense","NA","NA","NA","NA","NA","NA","NA","NA","NA","Lower (0.32000000000000006)","Lower (0.8642827790506042)","NA","Higher (0.3999999999999999)","NA","Lower (0.8642827790506042)"
"Intron LINE/L1-Tx1 Sense","Higher (0.5714285714285712)","NA","NA","NA","NA","NA","NA","NA","NA","NA","NA","NA","NA","NA","NA"
"Intron LINE/L2 Antisense","Higher (0.005536011138931248)","Higher (0.750107593079496)","Higher (0.7426256319836267)","Higher (0.0006873005156957135)","Higher (0.3920965586806211)","Higher (0.485985132252516)","Lower (0.8225723679984669)","Lower (0.9296895634789032)","Lower (0.28366574780079784)","Lower (0.02373929011401534)","Lower (0.002909364401622014)","Lower (0.07881508429808466)","Lower (0.2743930548291192)","Higher (0.0002653702956527468)","Higher (0.16104176485925079)"
"Intron LINE/L2 Sense","Higher (0.19336968607748964)","Higher (0.0003691795392737464)","Lower (0.48496964746688886)","Higher (0.18443015168061497)","Higher (0.6468729393271809)","Lower (0.17158663540063382)","Lower (0.5859824067969656)","Higher (0.1578656907322651)","Lower (0.7467199655431466)","Lower (0.14795835227576865)","Lower (0.18201303114512085)","Lower (0.11109726261080649)","Lower (0.1389112132356793)","Higher (0.0021086109259856336)","Higher (0.6812931643712217)"
"Intron LINE/Penelope Antisense","Higher (0.005370853848042274)","Higher (0.0709069916660536)","NA","Higher (0.3855067675071734)","Higher (0.14893617021276606)","NA","Lower (0.5531914893617023)","Higher (0.27659574468085113)","Lower (0.5319148936170213)","Lower (0.3293092656396388)","Lower (0.11430413123667607)","Higher (0.979060516564411)","Lower (0.9615652331633521)","Lower (0.9567299677253016)","Higher (0.1596561346275438)"
"Intron LINE/Penelope Sense","Higher (0.2706357400385712)","Lower (0.38244726053914874)","Lower (0.4401768023167202)","Higher (0.12894375857338813)","Lower (0.5185185185185186)","NA","Higher (0.02264959669352994)","Lower (0.034852410709749544)","Lower (0.5185185185185186)","Lower (0.10001259098089489)","Lower (0.6834051429008025)","Lower (0.9780359353159623)","Lower (0.3166640977827118)","Higher (0.27229817708333326)","Lower (0.35895553217946174)"
"Intron LINE/RTE-BovB Antisense","Lower (0.06678927932230241)","Higher (0.18231047510147522)","Lower (0.5320162909947144)","Lower (0.3817482517282021)","Lower (0.6813151602873845)","Lower (0.40441935655903244)","Lower (0.003177271692526478)","Lower (0.07429814926467149)","Lower (0.012285374224994936)","Lower (0.03201538513495009)","Higher (0.20993179046561505)","Lower (0.9632705997529316)","Higher (0.10015781095931703)","Higher (1.7010227634542856e-05)","Higher (0.009534096512501403)"
"Intron LINE/RTE-BovB Sense","Higher (0.7099518710895851)","Higher (0.08219973782816584)","Higher (0.5579992636680425)","Lower (0.6168450427743484)","Lower (0.6723200252677306)","Lower (0.4725630013419263)","Lower (0.5934433796051561)","Lower (0.44999505894885256)","Lower (0.009542554776915275)","Lower (0.0473281101855713)","Higher (0.8034561186131901)","Lower (0.20882962775183206)","Lower (0.25229176796763075)","Higher (0.2045595336394024)","Higher (0.019338899293654847)"
"Intron LINE/RTE-X Antisense","Higher (0.0643110544869325)","Lower (0.3030920759304528)","Lower (0.8676431106275274)","Lower (0.4004024437498564)","Lower (0.9878000626646409)","Lower (0.3220460149721982)","Lower (0.3741763911921248)","Higher (0.8467049382721614)","Lower (0.0002487963971586316)","Lower (0.730066154966037)","Lower (0.9445142989064287)","Lower (0.7517102969726227)","Higher (0.15287417474611234)","Higher (0.017501160628590674)","Higher (0.14573972131874363)"
"Intron LINE/RTE-X Sense","Higher (0.35139225183440737)","Higher (0.7069572288353579)","Lower (0.2699638546962694)","Lower (0.821924763472833)","Higher (0.9658934482986931)","Higher (0.11679702810708946)","Lower (0.21323882391890153)","Lower (0.5073901495730155)","Lower (0.08921059906365725)","Lower (0.6625324755515885)","Lower (0.30886108236892057)","Lower (0.8943462441385119)","Lower (0.9428186373852512)","Higher (0.0004070901207516367)","Higher (0.0003729697767554588)"
"Intron LTR Antisense","Lower (0.5045867959230284)","Higher (0.42444135841434166)","Lower (0.637724075247058)","Lower (0.3224958157209174)","Higher (0.5446913268526703)","Lower (0.0674157303370786)","Lower (0.41279453466038124)","Higher (0.6231073044819465)","Higher (0.5224087867693474)","Lower (0.9809498734215729)","Higher (0.852130822028228)","Higher (0.9165915462643139)","Lower (0.9515391580518057)","Lower (0.2688037299483091)","Higher (0.0008774585337830114)"
"Intron LTR Sense","Higher (0.12133548687614859)","Higher (0.9980339436908838)","Lower (0.3890781406908679)","Lower (0.9028899891633139)","Higher (0.21415272774672006)","Higher (0.006477815238327018)","Lower (0.0623157112804629)","Higher (0.20799314813272313)","Lower (0.9585731915093985)","Lower (0.2677567094423032)","Lower (0.8710769678712144)","Lower (0.281272239460929)","Lower (0.9072140194077837)","Higher (0.042856434334825416)","Higher (0.5794487301154287)"
"Intron LTR/ERV1 Antisense","Higher (0.013613843955372306)","Higher (0.06922857441501083)","Higher (0.27911809880748945)","Higher (0.00609162626023832)","Higher (0.00691592049950273)","Higher (0.8482057964747463)","Lower (0.10802093765002344)","Higher (0.050455668719900405)","Lower (0.06422909846153378)","Lower (0.5559089186320386)","Lower (0.8402125313486196)","Higher (0.7408620586097527)","Lower (0.550112417338226)","Higher (0.10697230766488496)","Higher (0.11616798195819106)"
"Intron LTR/ERV1 Sense","Lower (0.031564436992305614)","Lower (0.9453273534539515)","Lower (0.3801546949755142)","Higher (0.026656682182119536)","Lower (0.43394746986997323)","Higher (0.9482878487976666)","Lower (0.7135409709582499)","Higher (0.5502525367160364)","Lower (0.1853242204393218)","Higher (0.4094960742518151)","Lower (0.13124679476918316)","Lower (0.5205618404174415)","Lower (0.7498143172657317)","Higher (0.00013311358036736072)","Higher (0.0017821174975341638)"
"Intron LTR/ERVK Antisense","Higher (0.006419549494470178)","Higher (0.735911223915221)","Lower (0.005036411957869677)","Higher (0.007019785523035013)","Higher (0.9874054823752451)","Lower (0.23940333967635666)","Higher (0.8062110665395512)","Higher (0.9929076009577896)","Lower (0.13976404542706164)","Lower (0.035637632183749456)","Lower (0.03189685462335667)","Lower (0.15622666925237644)","Lower (0.0887110835832092)","Higher (0.008160933369097772)","Higher (0.1878685299102769)"
"Intron LTR/ERVK Sense","Higher (0.0025812464955958583)","Higher (0.49507386851882346)","Lower (0.9277110170357215)","Higher (0.06151684253235997)","Lower (0.8691635724033444)","Lower (0.5848709648924831)","Higher (0.44531503266535044)","Higher (0.1153261266253525)","Lower (0.8063741494297024)","Lower (0.0725586246406867)","Lower (0.8344120610516661)","Higher (0.746029920511438)","Higher (0.6080649059331205)","Higher (0.30175870890066137)","Lower (0.03571403454089398)"
"Intron LTR/ERVL Antisense","Higher (0.06665739128172203)","Higher (0.6807051513124283)","Lower (0.7683495028898139)","Higher (0.022000160519127867)","Higher (0.3429810106758418)","Lower (0.353291824827352)","Higher (0.3102740845043056)","Higher (0.6504877349172905)","Lower (0.06601667917774123)","Lower (0.735884042049663)","Lower (0.5151722929918925)","Lower (0.04682795241609777)","Lower (0.7541669892187236)","Higher (3.0001793446489526e-09)","Higher (0.004445850804022987)"
"Intron LTR/ERVL Sense","Higher (0.37834226978514174)","Higher (0.6074638676645567)","Lower (0.16437874345635764)","Higher (0.3848701062649192)","Higher (0.024700303672274444)","Lower (0.7076557257695729)","Lower (0.004809202811458847)","Higher (0.6929505986513828)","Lower (0.40328919491887316)","Lower (0.11232881142151378)","Lower (0.38138746243116484)","Higher (0.638633192182948)","Higher (0.9262199926443196)","Higher (8.698367803501005e-06)","Higher (0.001551745601402442)"
"Intron LTR/ERVL-MaLR Antisense","Higher (0.016209125195090577)","Higher (0.6904903663925354)","Lower (0.13399815654596897)","Higher (0.008109580167518752)","Higher (0.1793666143147929)","Higher (0.7728442672196998)","Lower (0.35719857548889694)","Higher (0.13383918158365785)","Higher (0.451458151366364)","Lower (0.41842312513081953)","Lower (0.5446568118942081)","Lower (0.6873120060241117)","Lower (0.48104817872342903)","Higher (0.08975897859625624)","Lower (0.9242445988262464)"
"Intron LTR/ERVL-MaLR Sense","Higher (0.28980456633601775)","Higher (0.13601222915668562)","Lower (0.7587195948890556)","Higher (0.36515242009556537)","Lower (0.636048278133037)","Lower (0.6066367727506777)","Lower (0.31536854637092687)","Lower (0.1741745351927469)","Lower (0.8995101554883319)","Higher (0.7466514471980796)","Higher (0.032517120780543876)","Higher (0.4209264913151817)","Lower (0.9753234998560038)","Higher (1.7331719395923847e-06)","Higher (0.02144741703342312)"
"Intron LTR/Gypsy Antisense","Higher (0.30453965767082014)","Higher (0.5977849062057597)","Lower (0.9254015374077759)","Higher (0.2781535649158499)","Lower (0.9578694591530224)","Higher (0.2462289990993559)","Higher (0.3092827913166141)","Lower (0.2951399677906935)","Lower (0.1262158229923507)","Lower (0.45924206599635303)","Higher (0.9371718807971096)","Lower (0.9954427367042236)","Lower (0.33364049069134805)","Higher (0.5066529863301665)","Higher (0.021740618664102263)"
"Intron LTR/Gypsy Sense","Lower (0.416424698414069)","Higher (0.6259443643283635)","Higher (0.9703124983529551)","Higher (0.5999908166933097)","Lower (0.8941877437559237)","Lower (0.5820105820105819)","Lower (0.9899227908385082)","Higher (0.08820621940594273)","Lower (0.8090194717216663)","Lower (0.13533664373588108)","Higher (0.13741300750396881)","Higher (0.9549405050230712)","Lower (0.33211394711193465)","Higher (0.01805239617445584)","Higher (0.598157572060212)"
"Intron Low_complexity Antisense","Higher (1.6304222162645606e-06)","Higher (0.09294611705330807)","Higher (0.6705959991137562)","Higher (3.989857665425191e-06)","Higher (0.1271722825751779)","Lower (0.12787967862345193)","Lower (0.31843376798917783)","Higher (0.07126264724746531)","Higher (0.45729112904127545)","Lower (0.04806953787301676)","Lower (0.0101502734186321)","Lower (0.0035332606498355286)","Lower (0.03055359176688354)","Higher (0.1302093762905565)","Lower (0.3907233984997582)"
"Intron Low_complexity Sense","Higher (1.5995155024847495e-08)","Higher (0.0004216046889628613)","Lower (0.06918242707719699)","Higher (1.9271582110349456e-10)","Higher (0.0474114743397496)","Higher (0.01091846860834479)","Higher (0.13590492424881753)","Lower (0.6635787152615792)","Lower (0.2818087314452532)","Lower (0.0014526602665206004)","Lower (0.000980701313933119)","Lower (0.005159877328457687)","Lower (0.2574558472417758)","Lower (0.7360292202421913)","Higher (0.002853286643432313)"
"Intron RC/Helitron Antisense","Higher (0.33608881382730627)","Lower (0.24985136741973837)","Higher (0.46417100605464207)","Lower (0.15934916975938357)","Lower (0.4019024970273484)","Lower (0.4019024970273484)","Lower (0.12081816813296897)","Lower (0.23754056111404334)","Lower (0.43103448275862055)","Lower (0.1275331593057881)","Higher (0.8154583445429232)","Higher (0.7183038190586134)","Higher (0.6757159132730813)","Higher (0.2141013737210869)","Higher (0.020255332916737943)"
"Intron RC/Helitron Sense","Lower (0.6561512219597258)","NA","NA","Lower (0.37735849056603765)","NA","NA","Higher (0.15094339622641506)","Higher (0.34042553191489366)","NA","Higher (0.983283611510794)","Higher (0.8764036736838143)","Higher (0.5519303061588664)","Lower (0.42976839740836403)","Higher (0.0681663618241398)","Higher (0.09043365232276449)"
"Intron RNA Antisense","Lower (0.653061224489796)","NA","Lower (0.8180143094739506)","Lower (0.9093896212670814)","Higher (0.3076923076923077)","NA","Lower (0.9882194596433214)","NA","Lower (0.03846153846153855)","Lower (0.48982744966796904)","Lower (0.5626541689107418)","Higher (0.6324381774243936)","Lower (0.7057140309337906)","Lower (0.26576794816218857)","Lower (0.9815284810361999)"
"Intron RNA Sense","Lower (0.3323095591949437)","Lower (0.12744140625000006)","Lower (0.6364883401920439)","Lower (0.913475513339836)","Higher (0.6631944444444442)","Lower (0.8492372110992903)","Lower (0.03333333333333344)","Lower (0.9950665063867012)","Lower (0.013888888888888902)","Lower (0.25675126555645517)","Lower (0.4544318507965234)","Lower (0.6827482318817913)","Lower (0.6034493675284258)","Higher (0.12190740740740738)","Higher (0.8855519109722118)"
"Intron Retroposon/SVA Antisense","Higher (0.2641209368377445)","Lower (0.5154652318975737)","Lower (0.09246429433361465)","Higher (0.16474862849204344)","Lower (0.6033637310532676)","Higher (0.8485393758700585)","Lower (0.05724496767938369)","Lower (0.07092446660594927)","Lower (0.2847799854360926)","Lower (0.5587744245842353)","Lower (0.2072931995264169)","Lower (0.47806004212053915)","Lower (0.1956706609611058)","Higher (0.04087572869003048)","Lower (0.3236691235229538)"
"Intron Retroposon/SVA Sense","Lower (0.8649200044041223)","Lower (0.16407230333815098)","Lower (0.28798739840225024)","Lower (0.5574123375405825)","Lower (0.6515025271773862)","Lower (0.996009940357103)","Lower (0.26296202724004447)","Lower (0.14253390667109078)","Lower (0.1617214124149063)","Lower (0.7933346727087545)","Higher (0.7095796618427411)","Higher (0.466576447441259)","Lower (0.27807329216784893)","Higher (0.2454366682511549)","Higher (0.2997474267199746)"
"Intron SINE/5S-Deu-L2 Antisense","Higher (0.3836172527708425)","Higher (0.8151510553430208)","Lower (0.7027656455209869)","Higher (0.07206974302832435)","Lower (0.13662190082644626)","Higher (0.028473657024793417)","Higher (0.7439667607523527)","Lower (0.25447490539196427)","Lower (0.5451962809917354)","Lower (0.7451678942091189)","Higher (0.7756652479958654)","Lower (0.09384422851114016)","Higher (0.12150317573779161)","Higher (0.04913827690487339)","Higher (0.2600198225155614)"
"Intron SINE/5S-Deu-L2 Sense","Lower (0.008609627306974533)","Higher (0.3676320658242941)","Higher (0.31009345156073387)","Lower (0.9095922420608549)","Lower (0.898047511367105)","Higher (0.3195230232487704)","Lower (0.4502366959369156)","Lower (0.5263984651463252)","Lower (0.9881109276645635)","Lower (0.17045879065068548)","Higher (0.8168306695894929)","Higher (0.992720224181382)","Lower (0.8665255440370474)","Higher (0.01837002493946434)","Higher (0.1836393465658737)"
"Intron SINE/Alu Antisense","Higher (1.8443035147597016e-06)","Higher (0.3817365181878171)","Higher (0.7849957144893718)","Higher (2.672343495615891e-05)","Higher (0.4115972261095369)","Lower (0.5780392466117844)","Lower (0.00331543326142143)","Lower (1.1993409671306442e-06)","Lower (0.13202748566486683)","Lower (3.255066464490667e-10)","Lower (4.369964397044532e-26)","Lower (5.359702671558112e-08)","Lower (0.0008922659756946042)","Lower (0.29756119788538815)","Higher (4.885362450140156e-05)"
"Intron SINE/Alu Sense","Higher (2.2789649420158595e-12)","Higher (0.6674306009862777)","Higher (0.9205602667523821)","Higher (1.191976501785656e-08)","Higher (0.12554227064326426)","Higher (0.6805307681815417)","Lower (0.00037695879924179324)","Lower (7.209429945277374e-07)","Lower (0.02189681880676689)","Lower (1.090669848757554e-12)","Lower (1.6858243738571804e-25)","Lower (1.2290986001796496e-10)","Lower (8.175879737075163e-09)","Lower (0.0328790887997653)","Higher (1.5260899598268832e-05)"
"Intron SINE/MIR Antisense","Higher (5.712480651626488e-09)","Higher (1.4029259616246443e-05)","Lower (0.28135333688742853)","Higher (9.747162442426792e-06)","Higher (0.002068927303182366)","Lower (0.8912489904421809)","Higher (2.014265866745081e-05)","Higher (1.0253828950554817e-05)","Lower (0.33436768748394113)","Lower (3.192719986006025e-05)","Lower (1.868563706939058e-10)","Lower (0.15902857516590407)","Lower (0.1180323885729806)","Higher (0.7021348236178993)","Lower (0.003000957220413313)"
"Intron SINE/MIR Sense","Higher (6.307971428970015e-08)","Higher (2.3451805983265933e-05)","Higher (0.3405958976739189)","Higher (1.645843096602621e-05)","Higher (0.0017704018647632935)","Higher (0.24708658710557366)","Higher (0.00013380588917925464)","Higher (1.2494495615557849e-06)","Lower (0.9089202396673648)","Lower (3.494197685897766e-06)","Lower (4.804048895376698e-10)","Lower (0.047687548691286254)","Lower (0.04893410843209759)","Lower (0.9096798114647948)","Lower (0.0027214597408246983)"
"Intron SINE/tRNA Antisense","Higher (0.01705610308699181)","Lower (0.30483260023222464)","Lower (0.9986075617069672)","Lower (0.5578458953000437)","Lower (0.3396877869605142)","Lower (0.8224885507926354)","Lower (0.19481147612198507)","Lower (0.3529724789627359)","Lower (0.004121248663070787)","Lower (0.8493769182546766)","Lower (0.13180373287102676)","Higher (0.7575100908086063)","Lower (0.7771570275204216)","Higher (0.12495097514744798)","Higher (0.17311802775695237)"
"Intron SINE/tRNA Sense","Higher (0.9968172113857672)","Higher (0.6638888312262742)","Higher (0.0751770320557843)","Higher (0.021069431147054958)","Higher (0.9055010985073649)","Higher (0.3993751730661658)","Lower (0.5255704100361093)","Higher (0.5580835524412354)","Lower (0.5506308572355876)","Lower (0.02865825084361892)","Lower (0.3248135082892012)","Higher (0.8558458372900253)","Higher (0.3856747059973034)","Lower (0.7216037215935077)","Higher (0.22083029533108778)"
"Intron SINE/tRNA-Deu Antisense","Higher (0.19944598337950137)","Higher (0.9605340056892531)","NA","NA","NA","NA","NA","Higher (0.08333333333333326)","Lower (0.625)","Lower (0.9915499332068441)","Lower (0.45157078191624356)","Lower (0.3568620723964304)","Higher (0.21585992711386479)","Higher (0.08864265927977838)","Higher (0.0740740740740741)"
"Intron SINE/tRNA-Deu Sense","Higher (0.9432857959545515)","Lower (0.12663779888780727)","Lower (0.6287604975279396)","Lower (0.313298176979458)","Lower (0.846750140365328)","Lower (0.32518210197710734)","Lower (0.060141156070872)","Lower (0.12663779888780727)","Lower (0.9010610641429047)","Lower (0.5348532274461221)","Lower (0.9534732596350222)","Lower (0.2313210750944125)","Higher (0.07580879805466752)","Lower (0.4464398762420422)","Lower (0.5639958376690948)"
"Intron SINE/tRNA-RTE Antisense","Higher (0.592877634134556)","Lower (0.8813544793563663)","Lower (0.1385281809686818)","Lower (0.7392659234816567)","Lower (0.9580829932581443)","Lower (0.1477021803424518)","Lower (0.06288267696761898)","Higher (0.048884724367821104)","Lower (0.03485536164929124)","Lower (0.2246443515597551)","Lower (0.6487577822741171)","Higher (0.7281848450055379)","Higher (0.9441652648798499)","Higher (2.5138277749608705e-05)","Higher (0.000323912618173387)"
"Intron SINE/tRNA-RTE Sense","Higher (0.7047647543101613)","Lower (0.04530316621828475)","Lower (0.47744518861354834)","Higher (0.6811650550448916)","Higher (0.8748850268191737)","Lower (0.6181173273819593)","Lower (0.04727856030975835)","Lower (0.4067203573089734)","Lower (0.033659954025936696)","Lower (0.15527322697593285)","Lower (0.9787014898749564)","Lower (0.9238242252667721)","Higher (0.399643237726326)","Higher (0.010496403130475831)","Higher (0.05134335865042168)"
"Intron Satellite Antisense","Higher (0.4096012508950865)","Lower (0.40816326530612246)","Lower (0.44897959183673475)","Higher (0.9237940732237053)","NA","Lower (0.44897959183673475)","Lower (0.2068965517241379)","Higher (0.2857142857142858)","NA","Lower (0.03622620846972862)","Lower (0.9847615848558202)","Lower (0.37473177798734414)","Lower (0.32544325981584266)","Higher (0.818899815334524)","Lower (0.15588176128427217)"
"Intron Satellite Sense","Lower (0.9421933826152941)","NA","Lower (0.8381021700591859)","Lower (0.949996191357454)","NA","Lower (0.9336650311813881)","Lower (0.993764859699076)","Lower (0.2857142857142856)","NA","NA","Lower (0.631111111111111)","Higher (0.22222222222222227)","NA","Lower (0.5054814814814815)","Lower (0.6666666666666665)"
"Intron Satellite/acro Antisense","NA","NA","NA","NA","NA","NA","NA","NA","NA","NA","NA","NA","NA","NA","NA"
"Intron Satellite/acro Sense","NA","NA","NA","NA","NA","NA","NA","NA","NA","NA","NA","NA","NA","NA","NA"
"Intron Satellite/centr Antisense","NA","NA","Higher (0.14400000000000004)","NA","NA","Lower (0.19999999999999996)","NA","Lower (0.5999999999999999)","NA","Lower (0.3999999999999999)","Lower (0.9171285431502623)","Lower (0.4746227709190673)","Lower (0.8642827790506042)","NA","NA"
"Intron Satellite/centr Sense","Lower (0.9606052136047617)","NA","NA","Higher (0.04081632653061221)","NA","Lower (0.5)","Lower (0.2857142857142856)","NA","Lower (0.5)","NA","Lower (0.8997064219670513)","NA","NA","NA","Lower (0.3333333333333333)"
"Intron Satellite/telo Antisense","Lower (0.8997064219670513)","Higher (0.5)","NA","NA","NA","NA","NA","NA","NA","NA","NA","NA","NA","Lower (0.2857142857142856)","NA"
"Intron Satellite/telo Sense","Lower (0.3673469387755103)","Lower (0.8642827790506042)","NA","Higher (0.2857142857142856)","NA","NA","Lower (0.2857142857142856)","NA","Lower (0.3999999999999999)","Lower (0.8642827790506042)","NA","NA","NA","NA","NA"
"Intron Simple_repeat Antisense","Higher (1.4579882190306636e-10)","Higher (0.00017976372735930478)","Higher (0.004179623373424788)","Higher (0.0003867283241583912)","Higher (3.103864295011947e-05)","Higher (0.32813195161834124)","Higher (6.529016587622428e-07)","Higher (0.0008023834268249218)","Higher (0.0020991748554662053)","Lower (0.07122561174893585)","Lower (0.018564448175156775)","Lower (0.01488852281780609)","Lower (0.004791985932164936)","Lower (0.037657305441374495)","Lower (0.0003700314351074062)"
"Intron Simple_repeat Sense","Higher (0.0007439120789484851)","Higher (0.0013017957348095885)","Higher (0.5843467542981874)","Higher (0.03407404700124313)","Higher (0.12386818085566025)","Higher (0.01670323683282389)","Higher (0.1372897519380855)","Higher (0.6197841374080938)","Higher (0.33438082840408273)","Lower (0.22981766488367414)","Lower (0.08612969761645313)","Lower (0.09500275271424731)","Lower (0.2190927726983105)","Lower (0.11542822014736895)","Lower (0.35674278884082755)"
"Intron Unknown Antisense","Higher (0.669259146663)","Higher (0.0417168528623228)","Lower (0.14875355350021277)","Higher (0.025662260884197194)","Higher (0.533232526955449)","Lower (0.37377624642596585)","Lower (0.9324071105360773)","Higher (0.9737768086032172)","Lower (0.027473414842920818)","Lower (0.011553450988294824)","Lower (0.11407820316341467)","Lower (0.1810643439706879)","Lower (0.5755693672695193)","Higher (0.00035496869995996536)","Higher (0.02867818905194483)"
"Intron Unknown Sense","Higher (0.6320044295299522)","Lower (0.8149547004926863)","Lower (0.19045543921058775)","Lower (0.7320852389845199)","Lower (0.5158730158730158)","Lower (0.5151120540830655)","Higher (0.07670794952504632)","Lower (0.4553986248868763)","Lower (0.010284391356561524)","Lower (0.28141260688406367)","Higher (0.4472898326487546)","Higher (0.9070835426649977)","Lower (0.6462085543458536)","Higher (0.0006603265437039067)","Lower (0.2821569793685455)"
"Intron rRNA Antisense","Higher (0.7107034188035293)","Lower (0.4222222222222223)","Lower (0.427278017256431)","Higher (0.4559275804312559)","Lower (0.563202937136954)","Lower (0.8927783372501086)","Lower (0.6276505780476815)","Lower (0.22411358024691366)","Lower (0.6666666666666665)","Lower (0.06818666438944283)","Higher (0.8925765504662628)","Lower (0.8255833383299392)","Lower (0.8255083440762148)","Lower (0.8133537307052898)","Higher (0.023948746562952337)"
"Intron rRNA Sense","Lower (0.4588041767309679)","Lower (0.14354324062211898)","Lower (0.06758217993079586)","Lower (0.3287727936292443)","Lower (0.38235294117647056)","NA","Lower (0.8929144293740989)","Lower (0.5461101287400775)","NA","Lower (0.18296806580631905)","Lower (0.002339554165899238)","Lower (0.24088152476294566)","Lower (0.4729620004674522)","Lower (0.7095102850174035)","Lower (0.46934316682800103)"
"Intron scRNA Antisense","Higher (0.04683461971560034)","Lower (0.452342971245866)","Lower (0.8277192755877906)","Lower (0.06265448514060677)","Lower (0.736282688705014)","Higher (0.22257683613770843)","Lower (0.4028481091916531)","Lower (0.1374401485613825)","Lower (0.007299270072992803)","Lower (0.19829113176919774)","Lower (0.21142381525113876)","Lower (0.9159406094104701)","Lower (0.4307533714087846)","Lower (0.17019666403512104)","Higher (0.07459990021564414)"
"Intron scRNA Sense","Higher (0.24246495733041207)","Higher (0.04770281885055531)","Lower (0.3316316238926833)","Higher (0.01793031215797311)","Lower (0.840105035633276)","Lower (0.3397987614143143)","Lower (0.34778475306921935)","Lower (0.9409378299776028)","Lower (0.25219491878384)","Lower (0.5227053789446071)","Lower (0.5136082474493943)","Lower (0.4054552448316247)","Lower (0.01814359406453666)","Higher (0.053998185832239844)","Higher (0.39949589381556727)"
"Intron snRNA Antisense","Higher (0.5771048673319858)","Lower (0.7990806083507179)","Lower (0.9623386222354564)","Higher (0.4781743028584169)","Lower (0.9514529897276488)","Lower (0.20431909519488944)","Higher (0.9358344065876618)","Higher (0.828818361727039)","Lower (0.165324574426975)","Lower (0.1626712163970171)","Lower (0.05535064664787479)","Lower (0.3993973196271718)","Higher (0.8184954678268694)","Higher (0.013874021102019065)","Higher (0.00013904109323020585)"
"Intron snRNA Sense","Lower (0.314734748974246)","Lower (0.6728279300441335)","Lower (0.20080189188440498)","Higher (0.007380513250514299)","Lower (0.5149270600793483)","Lower (0.9045394928564519)","Lower (0.9743439899139514)","Lower (0.54799133594236)","Lower (0.8880429128134764)","Lower (0.05273471055622532)","Lower (0.02548847513713106)","Lower (0.1613394300037949)","Lower (0.14113547732814094)","Higher (0.07063408970144781)","Lower (0.8105911955595465)"
"Intron srpRNA Antisense","Higher (0.8401835191801377)","Lower (0.5306508875739644)","Lower (0.6766928261989962)","Lower (0.35014874730625667)","Lower (0.48473372781065094)","Lower (0.14400000000000004)","Lower (0.2960697673241962)","Lower (0.5420673983040847)","Lower (0.15384615384615374)","Higher (0.9922495722723259)","Lower (0.6697166168975579)","Lower (0.22484275410251922)","Lower (0.6945886021014492)","Lower (0.10131178221497532)","Higher (0.35395041281620115)"
"Intron srpRNA Sense","Higher (0.06828587548177988)","Higher (0.9225763237026023)","Higher (0.6747241166075719)","Higher (0.8343396351367114)","Higher (0.02846126188459529)","Higher (0.9436740885293902)","Lower (0.6244650831416712)","Lower (0.8081675086911637)","Lower (0.3791579863098371)","Lower (0.6343212091465943)","Lower (0.030722454725078112)","Higher (0.7922151393985237)","Lower (0.0236845843136936)","Higher (0.03631676244863259)","Higher (0.10767213806327039)"
"Intron tRNA Antisense","Higher (0.33397898903351686)","Higher (0.8617716970623115)","Lower (0.9909953638987278)","Higher (0.14863855599075257)","Lower (0.2857142857142856)","Lower (0.9606052136047617)","Lower (0.5734502785194314)","Lower (0.1208377321310566)","Lower (0.48120300751879697)","Lower (0.3740227517392424)","Lower (0.2937402320014401)","Lower (0.9942241836220609)","Lower (0.6610143361072237)","Lower (0.5527058991726607)","Lower (0.15378647966557168)"
"Intron tRNA Sense","Higher (0.07461300967748373)","Lower (0.6496737976027918)","Higher (0.23084390646335903)","Higher (0.05952372995121188)","Higher (0.9000557878535403)","Lower (0.9424525786143991)","Higher (0.9938739543775114)","Lower (0.9287835516795884)","NA","Lower (0.34962639452845545)","Lower (0.9604786745431729)","Lower (0.13600823870230527)","Lower (0.2921114944689584)","Higher (0.2897240340243447)","Higher (0.34076293337823066)"
""
"3. Density of repetitive elements in mouse gene sets (P-Value of two-sided Kolmogorov-Smirnov test in parenthesis)."
"Repetitive element","Dnmt3a KO, Zhang et al., Downregulated","Dnmt3a KO, Zhang et al., Upregulated","Idh2 R140Q & Dnmt3a KO, Zhang et al., Downregulated","Idh2 R140Q & Dnmt3a KO, Zhang et al., Upregulated","Idh2 R140Q, Zhang et al., Downregulated","Idh2 R140Q, Zhang et al., Upregulated"
"Exon DNA Antisense","Lower (0.8147089036555931)","Higher (0.9062063895703105)","Lower (0.6013097024305951)","Higher (0.8642827790506042)","Lower (0.8579405949286485)","Higher (0.5999999999999999)"
"Exon DNA Sense","NA","Lower (0.9996332921577278)","Higher (0.8474884539476846)","Higher (0.5)","Higher (0.11197916666666667)","Lower (0.5)"
"Exon DNA/Kolobok Antisense","NA","NA","NA","NA","NA","NA"
"Exon DNA/Kolobok Sense","NA","NA","NA","NA","NA","NA"
"Exon DNA/PIF-Harbinger Antisense","NA","NA","NA","NA","NA","Lower (0.9639452436648751)"
"Exon DNA/PIF-Harbinger Sense","NA","NA","NA","NA","NA","NA"
"Exon DNA/PiggyBac Antisense","NA","NA","NA","Lower (0.9639452436648751)","NA","NA"
"Exon DNA/PiggyBac Sense","NA","NA","NA","NA","NA","NA"
"Exon DNA/TcMar Antisense","NA","NA","Lower (0.9639452436648751)","NA","NA","NA"
"Exon DNA/TcMar Sense","NA","Higher (0.8927783372501085)","NA","NA","Lower (0.33333333333333326)","Higher (0.3333333333333333)"
"Exon DNA/TcMar-Mariner Antisense","Lower (0.2857142857142856)","Lower (0.5714285714285714)","Lower (0.8997064219670513)","Higher (0.5714285714285712)","Higher (0.5)","Lower (0.3673469387755103)"
"Exon DNA/TcMar-Mariner Sense","NA","Lower (0.6979671406972388)","Higher (0.5)","Lower (0.9540850428240998)","Higher (0.2359128474830953)","Lower (0.8913569955518996)"
"Exon DNA/TcMar-Pogo Antisense","NA","NA","NA","NA","NA","NA"
"Exon DNA/TcMar-Pogo Sense","NA","NA","NA","NA","NA","NA"
"Exon DNA/TcMar-Tc1 Antisense","NA","NA","NA","NA","NA","NA"
"Exon DNA/TcMar-Tc1 Sense","NA","NA","Lower (0.9639452436648751)","NA","NA","Lower (0.5)"
"Exon DNA/TcMar-Tc2 Antisense","NA","Higher (0.1875)","Lower (0.8147089036555931)","Higher (0.5)","Lower (0.6165375000000001)","Higher (0.06740000000000002)"
"Exon DNA/TcMar-Tc2 Sense","NA","Lower (0.9962551923793989)","Lower (0.3999999999999999)","Lower (0.9639452436648751)","Lower (0.19999999999999996)","Higher (0.30912000000000006)"
"Exon DNA/TcMar-Tigger Antisense","Lower (0.3189446467817819)","Lower (0.6405834577579429)","Lower (0.960531666162974)","Higher (0.8685417833574071)","Lower (0.5399476342740038)","Higher (0.8529180235873901)"
"Exon DNA/TcMar-Tigger Sense","Higher (0.23840153500044042)","Higher (0.6772663007077054)","Lower (0.3472194967495776)","Higher (0.9187430794910569)","Lower (0.27354181285978557)","Higher (0.37271433352131605)"
"Exon DNA/hAT Antisense","Lower (0.5)","NA","Lower (0.9639452436648751)","NA","Lower (0.9919638849668337)","NA"
"Exon DNA/hAT Sense","NA","Lower (0.5)","Higher (0.125)","NA","Higher (0.5)","Lower (0.5)"
"Exon DNA/hAT-Ac Antisense","Lower (0.8858955333643902)","Lower (0.6212870556256147)","Lower (0.4905912312764247)","Higher (0.49736473279799376)","Lower (0.9581618847275678)","Lower (0.9368032865750983)"
"Exon DNA/hAT-Ac Sense","Lower (0.4257544581618654)","Higher (0.26725106819148164)","Higher (0.15878142273160156)","Lower (0.33463986763416964)","Lower (0.4362997058729906)","Lower (0.2876757913677457)"
"Exon DNA/hAT-Blackjack Antisense","Lower (0.5)","Higher (0.4933664133758708)","Higher (0.5228904467773436)","Lower (0.4938151041666667)","Lower (0.6034493675284264)","Lower (0.9405448283634034)"
"Exon DNA/hAT-Blackjack Sense","NA","Higher (0.5532407407407407)","Higher (0.8927783372501085)","NA","Lower (0.6805555555555554)","Higher (0.16898148148148162)"
"Exon DNA/hAT-Charlie Antisense","Higher (0.5806324652286589)","Lower (0.03794171202636889)","Higher (0.9756962102766349)","Lower (0.32874243230345)","Lower (0.7057240201084327)","Higher (0.8234370043149591)"
"Exon DNA/hAT-Charlie Sense","Higher (0.837758424416413)","Lower (0.2185188588489102)","Higher (0.755140118591478)","Higher (0.783047702163408)","Lower (0.15513519625341135)","Higher (0.8561410855843032)"
"Exon DNA/hAT-Tag1 Antisense","NA","Lower (0.8691635724033446)","Higher (0.9228449721392579)","Higher (0.3950617283950617)","Higher (0.5)","NA"
"Exon DNA/hAT-Tag1 Sense","NA","Lower (0.52490234375)","Higher (0.3333333333333333)","Lower (0.6796875)","Higher (0.5)","Lower (0.5532407407407407)"
"Exon DNA/hAT-Tip100 Antisense","Lower (0.23443984374999993)","Higher (0.7616546739071876)","Lower (0.47581488746846506)","Lower (0.9670684917555936)","Lower (0.8474467382774649)","Higher (0.11302595308615179)"
"Exon DNA/hAT-Tip100 Sense","Higher (0.08035341060789411)","Higher (0.4168164541812048)","Higher (0.5012244844408885)","Higher (0.45771572481539363)","Higher (0.16425303253486642)","Higher (0.2828465732519208)"
"Exon LINE/CR1 Antisense","Lower (0.32735826286056424)","Higher (0.8544618228392191)","Lower (0.07161413968295594)","Higher (0.9440384483789648)","Lower (0.988058630369009)","Higher (0.4556649985725582)"
"Exon LINE/CR1 Sense","Higher (0.5895687545803358)","Lower (0.11320977703202162)","Higher (0.30472620184117427)","Lower (0.1188018671338867)","Lower (0.2461067616938229)","Higher (0.5791808928595719)"
"Exon LINE/Dong-R4 Antisense","NA","NA","NA","NA","NA","NA"
"Exon LINE/Dong-R4 Sense","NA","NA","NA","NA","NA","NA"
"Exon LINE/Jockey Antisense","Lower (0.9639452436648751)","NA","Higher (0.5)","NA","Lower (0.9639452436648751)","NA"
"Exon LINE/Jockey Sense","NA","Lower (0.9639452436648751)","Higher (0.33333333333333326)","Lower (0.33333333333333326)","Higher (0.38686342592592604)","NA"
"Exon LINE/L1 Antisense","Lower (0.3529926799358518)","Higher (0.8824762380929214)","Lower (0.6425728607930045)","Lower (0.87122565734738)","Higher (0.8970700787587342)","Higher (0.44054986529919665)"
"Exon LINE/L1 Sense","Higher (0.04548207398392078)","Higher (0.7208174591746853)","Lower (0.7344142560786103)","Higher (0.9331808564249806)","Lower (0.8878978236628265)","Higher (0.8220828905404597)"
"Exon LINE/L1-Tx1 Antisense","NA","NA","NA","NA","NA","NA"
"Exon LINE/L1-Tx1 Sense","NA","NA","NA","NA","NA","NA"
"Exon LINE/L2 Antisense","Lower (0.9116156632566813)","Higher (0.8461509928644997)","Lower (0.7487761259311534)","Higher (0.005959759957009796)","Higher (0.9760854084957672)","Lower (0.9825400467482741)"
"Exon LINE/L2 Sense","Higher (0.034756372283852734)","Higher (0.8522866127904309)","Higher (0.9166756734609921)","Higher (0.18493744858008385)","Higher (0.7276434692661877)","Lower (0.9538043247017621)"
"Exon LINE/Penelope Antisense","NA","Lower (0.8474884539476846)","NA","Higher (0.28125)","Higher (0.5)","Lower (0.5)"
"Exon LINE/Penelope Sense","Higher (0.8432799468509568)","Higher (0.5)","Lower (0.883724537566148)","Lower (0.9702461722316709)","Higher (0.9623503593686)","Higher (0.952767558811888)"
"Exon LINE/RTE-BovB Antisense","Lower (0.06922660897782584)","Higher (0.13104614002714135)","Lower (0.618176706188096)","Higher (0.5919415900486749)","Lower (0.9708987478716454)","Lower (0.30054468052029165)"
"Exon LINE/RTE-BovB Sense","Lower (0.852912722862959)","Lower (0.40246788355448476)","Lower (0.9141006657680217)","Higher (0.8434114164927566)","Lower (0.9477846707547025)","Lower (0.2874917104641288)"
"Exon LINE/RTE-X Antisense","Higher (0.44444444444444464)","Lower (0.45234458432826946)","Lower (0.9984254234937359)","Lower (0.8243934606388792)","Higher (0.44444444444444464)","Lower (0.5399835390946505)"
"Exon LINE/RTE-X Sense","NA","Higher (0.6666666666666665)","Lower (0.8927783372501085)","NA","Lower (0.9793631144576398)","NA"
"Exon LTR Antisense","NA","Lower (0.5)","Lower (0.9919638849668337)","NA","Lower (0.9639452436648751)","NA"
"Exon LTR Sense","Lower (0.6666666666666665)","NA","Lower (0.6666666666666665)","NA","Higher (0.22222222222222213)","NA"
"Exon LTR/ERV1 Antisense","Lower (0.5515209077363253)","Lower (0.5233524848754894)","Lower (0.9281224288760652)","Lower (0.0984612286508049)","Lower (0.7235148038934588)","Lower (0.6181796897794268)"
"Exon LTR/ERV1 Sense","Lower (0.1279721114293835)","Lower (0.9210074303506791)","Lower (0.9220742277351106)","Lower (0.9979321900891333)","Higher (0.9617936564924987)","Lower (0.9921971473128646)"
"Exon LTR/ERVK Antisense","Lower (0.6866588609801778)","Lower (0.9602809833137229)","Lower (0.8460848885027776)","Lower (0.97559599389933)","Lower (0.6145705952476914)","Higher (0.8269986947237726)"
"Exon LTR/ERVK Sense","Lower (0.8983687897100336)","Higher (0.5009433336014041)","Lower (0.6670653233120851)","Higher (0.6543662119732055)","Lower (0.17508358693956214)","Higher (0.6574454270926461)"
"Exon LTR/ERVL Antisense","Lower (0.8040729290358253)","Lower (0.9984736821183114)","Lower (0.9561610293871636)","Higher (0.0330231492622349)","Higher (0.5862413532490276)","Higher (0.5063978767551524)"
"Exon LTR/ERVL Sense","Higher (0.2674220242979095)","Higher (0.9772358789345621)","Lower (0.7978014383104425)","Higher (0.7990366875964344)","Higher (0.5324745432878547)","Lower (0.6490673106076471)"
"Exon LTR/ERVL-MaLR Antisense","Lower (0.46709840843688855)","Higher (0.6906405288930055)","Lower (0.1701088506305131)","Higher (0.38850992696779063)","Lower (0.0695003301784418)","Higher (0.12723024243225897)"
"Exon LTR/ERVL-MaLR Sense","Higher (0.14862320034034626)","Lower (0.9921322967742617)","Lower (0.8410255588439148)","Lower (0.9028882123869661)","Lower (0.11487834006119765)","Lower (0.3064036676473302)"
"Exon LTR/Gypsy Antisense","Lower (0.9171285431502623)","Lower (0.30749885688157297)","Lower (0.4746227709190673)","Lower (0.8927783372501086)","Higher (0.9171285431502626)","Higher (0.21673525377229075)"
"Exon LTR/Gypsy Sense","NA","Higher (0.9639452436648751)","Higher (0.9606052136047617)","Lower (0.9967571021739927)","NA","Higher (0.9639452436648751)"
"Exon Other Antisense","Higher (0.15903841939344912)","Lower (0.9698176577172597)","Higher (0.9896566430552615)","Higher (0.9047976820901154)","Higher (0.7518959754137265)","Lower (0.9450135256842884)"
"Exon Other Sense","Lower (0.5000000000000002)","Lower (0.9832872453556519)","Lower (0.9962551923793989)","Lower (0.43959999999999994)","Lower (0.8995693968534799)","Lower (0.5641448148148146)"
"Exon RC/Helitron Antisense","NA","Lower (0.9639452436648751)","Lower (0.9639452436648751)","NA","NA","NA"
"Exon RC/Helitron Sense","NA","NA","NA","NA","NA","NA"
"Exon RNA Antisense","Lower (0.9639452436648751)","Lower (0.9996332921577278)","Lower (0.9639452436648751)","Lower (0.5)","Lower (0.5)","Lower (0.5)"
"Exon RNA Sense","NA","Lower (0.9832872453556518)","Lower (0.8642827790506042)","Higher (0.31999999999999984)","Higher (0.07999999999999996)","NA"
"Exon SINE/5S-Deu-L2 Antisense","NA","Higher (0.8474884539476846)","Lower (0.4257544581618654)","NA","Lower (0.8781816044245341)","Lower (0.6856400000000004)"
"Exon SINE/5S-Deu-L2 Sense","Higher (0.1333333333333333)","Higher (0.9962551923793987)","Higher (0.30912000000000006)","Higher (0.03555555555555554)","Lower (0.6026666666666666)","Higher (0.7240127908913275)"
"Exon SINE/Alu (B1) Antisense","Higher (0.49597011550587233)","Lower (0.3538960687149894)","Lower (0.4190287104141581)","Higher (0.9655556239226378)","Lower (0.03554795400064957)","Higher (0.01739267754585063)"
"Exon SINE/Alu (B1) Sense","Lower (0.1169755132035304)","Lower (0.12923662591811166)","Lower (0.28585877988067426)","Higher (0.6985328636550382)","Lower (0.016508475205454325)","Higher (0.005998057003997588)"
"Exon SINE/B2 Antisense","Lower (0.8944746060779311)","Lower (0.9371705343948555)","Lower (0.6036631720300274)","Higher (0.7707648661742454)","Lower (0.0063754128069457424)","Higher (0.0003573760185862299)"
"Exon SINE/B2 Sense","Lower (0.9686875434796041)","Lower (0.49406971802154476)","Lower (0.21505447983109982)","Higher (0.15265931029616867)","Lower (0.038867917648879494)","Higher (0.041639336839038726)"
"Exon SINE/B4 Antisense","Higher (0.785550017258297)","Lower (0.013876294944579214)","Higher (0.8231111014774259)","Lower (0.8117588354613158)","Higher (0.7613362195566895)","Lower (0.7389203048718996)"
"Exon SINE/B4 Sense","Higher (0.09482175440064392)","Lower (0.1581074550507289)","Higher (0.5331722453711863)","Higher (0.05160018767066659)","Higher (0.852372833386542)","Lower (0.41093740228951975)"
"Exon SINE/ID Antisense","Higher (0.4270031006599894)","Lower (0.09702474300214133)","Higher (0.3462756906153966)","Higher (0.5636926199940817)","Higher (0.5144342207483763)","Lower (0.872155997070724)"
"Exon SINE/ID Sense","Lower (0.7862844011760637)","Lower (0.32049474718556853)","Lower (0.16512950919508212)","Lower (0.4358979928678284)","Lower (0.19789489851397674)","Higher (0.20707326471756368)"
"Exon SINE/MIR Antisense","Higher (0.10059365214996287)","Lower (0.23769356201730238)","Higher (0.918419904207819)","Lower (0.545416738061613)","Lower (0.8779877004872311)","Higher (0.2753957966512314)"
"Exon SINE/MIR Sense","Higher (0.34273859312093957)","Lower (0.15191658108084083)","Higher (0.5036086730461928)","Lower (0.9991572446658141)","Lower (0.3364979708700486)","Lower (0.25484499437089236)"
"Exon SINE/tRNA Antisense","Lower (0.8642827790506042)","Higher (0.9887817032860785)","Lower (0.9896813472782251)","Higher (0.9639452436648751)","Lower (0.9962551923793987)","Higher (0.7547614068500881)"
"Exon SINE/tRNA Sense","Lower (0.25)","Lower (0.5)","Lower (0.9605340056892531)","Lower (0.9639452436648751)","Higher (0.1875)","Lower (0.5)"
"Exon SINE/tRNA-Deu Antisense","Lower (0.9639452436648751)","NA","Lower (0.9639452436648751)","NA","Higher (0.5)","NA"
"Exon SINE/tRNA-Deu Sense","NA","Higher (0.6805555555555554)","Lower (0.9793631144576398)","Higher (0.33333333333333326)","Lower (0.9793631144576398)","NA"
"Exon SINE/tRNA-RTE Antisense","NA","Lower (0.383744140625)","Higher (0.125)","Lower (0.5)","Higher (0.5)","Lower (0.125)"
"Exon SINE/tRNA-RTE Sense","Lower (0.8030357478737252)","Lower (0.8509958528729247)","Higher (0.950016950296103)","NA","Lower (0.8760863028523583)","Higher (0.8913569955518995)"
"Exon Satellite Antisense","Higher (0.7020814741746564)","Lower (0.6761259238344837)","Higher (0.963166900528526)","Lower (0.5805783868228716)","Lower (0.900603144293011)","Higher (0.049242765671752176)"
"Exon Satellite Sense","Lower (0.03570897740784778)","Higher (0.014130196306185954)","Lower (0.055922175070300464)","Higher (0.4921607889770963)","Lower (2.9500322021614682e-08)","Lower (0.5627849655305416)"
"Exon Satellite/centr Antisense","NA","NA","NA","NA","NA","NA"
"Exon Satellite/centr Sense","NA","NA","NA","NA","NA","NA"
"Exon Unknown/Y-chromosome Antisense","Higher (0.47665180612711494)","Higher (0.9793631144576398)","Higher (0.4523445843282697)","Higher (0.9793631144576398)","Higher (0.3746504550458098)","NA"
"Exon Unknown/Y-chromosome Sense","NA","Lower (0.9890644932689974)","Higher (0.8492372110992903)","Higher (0.44444444444444464)","Higher (0.09876543209876552)","Lower (0.8243934606388792)"
"Exon rRNA Antisense","Higher (0.18181818181818166)","Lower (0.229669144013387)","Higher (0.9273084614697735)","NA","Higher (0.01652892561983468)","Lower (0.9159276130862293)"
"Exon rRNA Sense","NA","Lower (0.2551020408163265)","Lower (0.1623716796635818)","Lower (0.2857142857142858)","Higher (0.9814266036705533)","Lower (0.6610517222762123)"
"Exon scRNA Antisense","Higher (0.025258536259340866)","Higher (0.792340912071871)","Lower (0.6894574632355644)","Higher (0.02066638561224662)","Higher (0.906209497738724)","Lower (0.9931032612796736)"
"Exon scRNA Sense","Higher (0.2188408520889034)","Lower (0.02396043154756018)","Lower (0.9120662487273257)","Higher (0.9445134289891929)","Lower (0.8793243966863865)","Higher (0.5788289405782555)"
"Exon snRNA Antisense","Higher (0.5)","Lower (0.19310587020939074)","Higher (0.9283959155565267)","Higher (0.8243934606388792)","Higher (0.31740147228054755)","Lower (0.058842021033379016)"
"Exon snRNA Sense","Lower (0.06666666666666665)","Lower (0.8565215462471747)","Lower (0.17945787151141296)","Lower (0.0740740740740741)","Higher (0.6165375000000001)","Lower (0.1598615407387442)"
"Exon srpRNA Antisense","NA","NA","NA","NA","NA","NA"
"Exon srpRNA Sense","NA","Lower (0.6026666666666669)","NA","Lower (0.9062063895703107)","Lower (0.3999999999999999)","NA"
"Exon tRNA Antisense","Higher (0.15903841939344895)","Lower (0.11110653319445753)","Lower (0.6650950759211193)","Higher (0.6411496294542504)","Higher (0.042012353785329436)","Lower (0.9180184253672347)"
"Exon tRNA Sense","Higher (0.2521247654960756)","Higher (0.6309582441996712)","Lower (0.8493769182546766)","Higher (0.6355136486646678)","Lower (0.2151257853534754)","Higher (0.8414751181294967)"
"Intron DNA Antisense","Higher (0.39984606824937846)","Lower (0.8323513458841578)","Lower (0.39272751165712777)","Lower (0.5829527888092906)","Lower (0.8993637389040643)","Higher (0.06312074719213184)"
"Intron DNA Sense","Lower (0.9205545282739941)","Higher (0.9989535446867283)","Lower (0.4966133253836062)","Lower (0.1466312876278796)","Lower (0.840911430224445)","Higher (0.5052109840570251)"
"Intron DNA/Kolobok Antisense","NA","Higher (0.5)","Higher (0.5)","Lower (0.5)","NA","NA"
"Intron DNA/Kolobok Sense","Higher (0.2359128474830953)","Lower (0.09967443025294266)","Higher (0.122720442592719)","Lower (0.2644628099173554)","Higher (0.5653371495985744)","Higher (0.18181818181818166)"
"Intron DNA/PIF-Harbinger Antisense","Higher (0.9919638849668337)","Lower (0.9996332921577278)","Lower (0.8797936551695172)","Lower (0.07999999999999996)","Lower (0.993764859699076)","Lower (0.6856400000000004)"
"Intron DNA/PIF-Harbinger Sense","Higher (0.8381021700591859)","Lower (0.9710160173740073)","Higher (0.4553986248868763)","Lower (0.9771714549032844)","Higher (0.9466464089775054)","Lower (0.8857008670009309)"
"Intron DNA/PiggyBac Antisense","Lower (0.4661117717003569)","Higher (0.9805671550188894)","Lower (0.17091563729090403)","Higher (0.6291815139725473)","Lower (0.36600176834193066)","Higher (0.3446684227379732)"
"Intron DNA/PiggyBac Sense","Lower (0.4260355029585797)","Lower (0.9066715165075901)","Lower (0.588147125074576)","Lower (0.15384615384615374)","Higher (0.4615384615384617)","Higher (0.8288020818271749)"
"Intron DNA/TcMar Antisense","Higher (0.7292093530322193)","Higher (0.8753600233083959)","Higher (0.35128452665587434)","Lower (0.47385548842383907)","Lower (0.14894280523729256)","Higher (0.12024499664222388)"
"Intron DNA/TcMar Sense","Higher (0.11914612538513203)","Higher (0.9962997552269084)","Higher (0.6053746166732185)","Lower (0.28893475208684377)","Lower (0.8092819037252236)","Higher (0.3319934358782165)"
"Intron DNA/TcMar-Mariner Antisense","Lower (0.940996787481417)","Higher (0.8180143094739514)","Higher (0.14561205803396685)","Lower (0.0349010344806946)","Lower (0.30491240900697847)","Higher (0.02423562813223805)"
"Intron DNA/TcMar-Mariner Sense","Lower (0.932785318309201)","Lower (0.3804434816858965)","Higher (0.12071904053098685)","Higher (0.35287583964490726)","Lower (0.35099394474532025)","Higher (0.07612418333527163)"
"Intron DNA/TcMar-Pogo Antisense","NA","NA","NA","NA","NA","NA"
"Intron DNA/TcMar-Pogo Sense","NA","NA","NA","NA","NA","NA"
"Intron DNA/TcMar-Tc1 Antisense","NA","Lower (0.8927783372501085)","Lower (0.6721412278126828)","Higher (0.8927783372501085)","Lower (0.2521247654960756)","Higher (0.37465045504580946)"
"Intron DNA/TcMar-Tc1 Sense","Lower (0.9466464089775052)","Higher (0.9888813861533463)","Higher (0.11062688894204678)","Lower (0.8857008670009306)","Lower (0.6227168624871526)","Higher (0.004193490807401686)"
"Intron DNA/TcMar-Tc2 Antisense","Lower (0.9542444262803114)","Lower (0.34625125294944514)","Lower (0.5364405294526098)","Lower (0.00565110052873782)","Lower (0.741278482404831)","Higher (0.19935644048255033)"
"Intron DNA/TcMar-Tc2 Sense","Lower (0.46494684805736103)","Higher (0.9323878490392546)","Higher (0.984292348281836)","Lower (0.02993488541873233)","Lower (0.015404538087619922)","Higher (0.4093282076619616)"
"Intron DNA/TcMar-Tigger Antisense","Lower (0.2947987943898576)","Lower (0.057457913245453206)","Higher (0.09206172835158385)","Lower (0.018206878087153502)","Lower (0.03494563205287866)","Higher (0.00019927311062529815)"
"Intron DNA/TcMar-Tigger Sense","Lower (0.3318298682796926)","Lower (0.19772743534644363)","Lower (0.769729707702645)","Higher (0.05882001081984718)","Lower (0.02928736341240317)","Higher (0.0019183346450058032)"
"Intron DNA/hAT Antisense","Lower (0.7989513616577231)","Lower (0.676712479885721)","Lower (0.5557336295301398)","Lower (0.3534424232597121)","Lower (0.1692877876385498)","Higher (0.7516058868083386)"
"Intron DNA/hAT Sense","Lower (0.9318505940088736)","Lower (0.600070247595304)","Lower (0.6127144482895158)","Lower (0.6482238454353716)","Lower (0.002978860687278731)","Higher (0.1323798583340654)"
"Intron DNA/hAT-Ac Antisense","Lower (0.7256683546968876)","Lower (0.5559497125919174)","Higher (0.9949318382072695)","Lower (0.39616389211251274)","Lower (0.21930162573967457)","Higher (0.06925393598155674)"
"Intron DNA/hAT-Ac Sense","Lower (0.8593255123827366)","Lower (0.387198545431718)","Lower (0.3909524700046906)","Higher (0.008337144254506471)","Lower (0.16052287042094746)","Lower (0.2868210595997512)"
"Intron DNA/hAT-Blackjack Antisense","Higher (0.4271533377464663)","Lower (0.6006337096288469)","Higher (0.766294455446963)","Lower (0.27274792476494564)","Higher (0.9979739402185398)","Higher (0.01340944692324174)"
"Intron DNA/hAT-Blackjack Sense","Lower (0.3711706713946636)","Lower (0.7861626754358975)","Higher (0.5064554549612369)","Lower (0.00306632819008911)","Higher (0.9918535980854144)","Higher (0.8511950035161054)"
"Intron DNA/hAT-Charlie Antisense","Lower (0.6708621228914037)","Lower (0.14832070710456066)","Lower (0.9978343272810302)","Higher (0.47261704934131654)","Lower (0.038694547731561266)","Higher (0.3308268126923758)"
"Intron DNA/hAT-Charlie Sense","Lower (0.5408548384564272)","Lower (0.025104904278145202)","Higher (0.9790666422556736)","Lower (0.28584263075916416)","Lower (0.05800319920842437)","Higher (0.002140112413405754)"
"Intron DNA/hAT-Tag1 Antisense","Lower (0.9718685524421575)","Higher (0.7236195734486512)","Lower (0.48689220862381927)","Higher (0.07143876111444007)","Lower (0.2420591842088388)","Higher (0.43640787649727825)"
"Intron DNA/hAT-Tag1 Sense","Higher (0.6403061224489794)","Lower (0.9047976820901152)","Higher (0.697333894751226)","Higher (0.5070065341596961)","Lower (0.5498671918291677)","Higher (0.09847452612678806)"
"Intron DNA/hAT-Tip100 Antisense","Higher (0.2866992478207745)","Higher (0.814448820639843)","Higher (0.06088047390478806)","Higher (0.3868711833182728)","Lower (0.969650178908681)","Higher (0.4782572986772859)"
"Intron DNA/hAT-Tip100 Sense","Higher (0.9705705624763592)","Lower (0.19618974593383562)","Higher (0.7905028413391724)","Lower (0.3259026218338994)","Lower (0.9385599595059103)","Higher (0.31374955434945834)"
"Intron LINE/CR1 Antisense","Higher (0.9619120510335262)","Lower (0.7279486952327143)","Lower (0.3128478486735578)","Lower (0.650845991284846)","Higher (0.6543649607765356)","Higher (0.0611101351445282)"
"Intron LINE/CR1 Sense","Lower (0.16405602247066406)","Lower (0.04458733045784481)","Higher (0.5490125175593192)","Lower (0.34544972740757834)","Higher (0.9533670263457799)","Higher (0.4490063329478544)"
"Intron LINE/Dong-R4 Antisense","Higher (0.5532407407407408)","Lower (0.913475513339836)","Higher (0.878181604424534)","Higher (0.8781816044245341)","Lower (0.9996332921577278)","Lower (0.9793631144576398)"
"Intron LINE/Dong-R4 Sense","NA","NA","Lower (0.9639452436648751)","NA","NA","Lower (0.9639452436648751)"
"Intron LINE/Jockey Antisense","Lower (0.5594634619761212)","Lower (0.5682564617205323)","Higher (0.201760654103667)","Lower (0.07396449704142011)","Lower (0.8186211744710061)","Higher (0.48833152523748097)"
"Intron LINE/Jockey Sense","Higher (0.9411813706744823)","Lower (0.8927783372501087)","Higher (0.738361486625351)","Lower (0.8439338592700509)","Lower (0.8927783372501084)","Higher (0.0915333179012345)"
"Intron LINE/L1 Antisense","Lower (0.027277793927242115)","Higher (0.0001971494055774146)","Lower (0.039882581338331585)","Higher (0.20188966505303052)","Lower (0.036979337619375156)","Higher (0.2113069553043342)"
"Intron LINE/L1 Sense","Lower (0.9161544008741693)","Higher (0.1078582507642878)","Lower (0.711169984358131)","Higher (0.003129412545406212)","Lower (0.7102187685954482)","Higher (0.09966116324201849)"
"Intron LINE/L1-Tx1 Antisense","NA","NA","NA","NA","NA","NA"
"Intron LINE/L1-Tx1 Sense","Lower (0.9639452436648751)","NA","Lower (0.9639452436648751)","NA","Lower (0.9639452436648751)","NA"
"Intron LINE/L2 Antisense","Lower (0.5417249699990853)","Lower (0.29354279107578096)","Lower (0.5778470213513696)","Lower (0.5618511983958596)","Lower (0.6837023932076998)","Higher (0.9129241680474711)"
"Intron LINE/L2 Sense","Lower (0.761010403169566)","Lower (0.9944604152446691)","Lower (0.6090604210835666)","Lower (0.33667827059046784)","Lower (0.040104431640900065)","Higher (0.0036579687849959963)"
"Intron LINE/Penelope Antisense","Lower (0.8385701266860854)","Lower (0.3786976804012691)","Higher (0.9702743682331201)","Lower (0.06166937850816948)","Lower (0.7423175161434662)","Higher (0.02628901453412319)"
"Intron LINE/Penelope Sense","Lower (0.19059255631745803)","Lower (0.7288471723013455)","Lower (0.865479501437238)","Lower (0.9000455580041503)","Lower (0.5868122773381172)","Higher (0.9698359368962945)"
"Intron LINE/RTE-BovB Antisense","Lower (0.3419510499680089)","Lower (0.284958221531552)","Lower (0.5046378523861978)","Lower (0.04516837582365605)","Lower (0.8929397133888887)","Higher (0.11101741181339488)"
"Intron LINE/RTE-BovB Sense","Lower (0.890587660779988)","Lower (0.7767235169322209)","Lower (0.10082038155490486)","Lower (0.04601417045259628)","Lower (0.36377855041600465)","Higher (0.10191702641816744)"
"Intron LINE/RTE-X Antisense","Lower (0.4553655935771226)","Higher (0.9367192030991872)","Lower (0.9719845493865493)","Higher (0.46318974395137635)","Lower (0.771826917456422)","Higher (0.39701644468435277)"
"Intron LINE/RTE-X Sense","Lower (0.3813259566459819)","Lower (0.8127482964130435)","Lower (0.9243759752941272)","Lower (0.3672652684834247)","Higher (0.22720363407292427)","Higher (0.770385924741104)"
"Intron LTR Antisense","Higher (0.112)","Lower (0.8347476947668753)","Higher (0.414415313903233)","Lower (0.09784204368254058)","Lower (0.44805169903656705)","Higher (0.3265992689944348)"
"Intron LTR Sense","Higher (0.4824027022201724)","Lower (0.8169981915669323)","Lower (0.69571830394055)","Lower (0.17273416847052783)","Lower (0.9998024549269513)","Higher (0.826555417628822)"
"Intron LTR/ERV1 Antisense","Higher (0.7491232732349813)","Lower (0.8194188007804868)","Lower (0.1960453059650434)","Lower (0.721753117313874)","Lower (0.005505949982713227)","Higher (0.004974271434730632)"
"Intron LTR/ERV1 Sense","Lower (0.47293728084135944)","Lower (0.7388378362171075)","Lower (0.4954825988856679)","Lower (0.1380527065347771)","Higher (0.028756896134695335)","Lower (0.010838963959165074)"
"Intron LTR/ERVK Antisense","Lower (0.005821103870830642)","Higher (0.04820362209467265)","Lower (0.017062608330458882)","Higher (0.7940316658703437)","Lower (1.4339056470619422e-06)","Higher (9.238857776496126e-05)"
"Intron LTR/ERVK Sense","Lower (0.2052939690266993)","Higher (0.7062398418940412)","Lower (0.48935200146571317)","Lower (0.7459939186839102)","Lower (0.0016373884642596481)","Higher (0.0019265061792129625)"
"Intron LTR/ERVL Antisense","Lower (0.18875395783562995)","Higher (0.49439154465831897)","Lower (0.8900584906157473)","Lower (0.6315472529188935)","Lower (0.00017147501726786697)","Higher (0.0012319400806316083)"
"Intron LTR/ERVL Sense","Lower (0.3811481216253259)","Lower (0.9989664582518554)","Lower (0.7991904174368987)","Higher (0.092774641585218)","Lower (0.02398791190239872)","Higher (6.410010484211009e-05)"
"Intron LTR/ERVL-MaLR Antisense","Lower (0.604725622260352)","Lower (0.9630706173742548)","Lower (0.9255600198129361)","Higher (0.5107428148356474)","Lower (0.43764118658775875)","Higher (0.6423666256823779)"
"Intron LTR/ERVL-MaLR Sense","Lower (0.46585563736322255)","Higher (0.654676007676716)","Lower (0.4188663775215142)","Higher (0.9313871725101048)","Lower (0.04271969017259402)","Higher (0.024063456555243837)"
"Intron LTR/Gypsy Antisense","Lower (0.11285541983296411)","Lower (0.12290229723736852)","Higher (0.4483736115348382)","Lower (0.13237089216941295)","Lower (0.7891098342831669)","Higher (0.9384812225255423)"
"Intron LTR/Gypsy Sense","Lower (0.4089752416707341)","Higher (0.7923632629126666)","Lower (0.8868530439315239)","Higher (0.08559552011824062)","Lower (0.874416730027625)","Lower (0.6073729921203257)"
"Intron Other Antisense","Lower (0.9922562168675638)","Lower (0.7175494439580139)","Lower (0.9504788612972503)","Lower (0.18141474205563732)","Lower (0.3257806269745184)","Higher (0.01634767138600994)"
"Intron Other Sense","Higher (0.3585409967391574)","Higher (0.9554317094812899)","Higher (0.9363265903234037)","Lower (0.38149985951671034)","Lower (0.18726951743711537)","Higher (0.08487114458219788)"
"Intron RC/Helitron Antisense","Lower (0.22252016517278816)","Higher (0.2536678505572722)","Lower (0.5570668193032153)","Higher (0.5881471250745754)","Lower (0.9451429917742328)","Lower (0.6826632700999022)"
"Intron RC/Helitron Sense","Lower (0.3950617283950617)","Lower (0.6721412278126828)","Higher (0.4523445843282697)","Lower (0.1875)","Lower (0.46374688036555123)","Higher (0.42575445816186563)"
"Intron RNA Antisense","Lower (0.22628061054758833)","Higher (0.4616138061829205)","Higher (0.4958018041020698)","Lower (0.0021575439816721854)","Lower (0.4151512907943968)","Higher (0.15182634422762714)"
"Intron RNA Sense","Lower (0.5445850837290545)","Higher (0.2260874981229739)","Lower (0.13744893700777322)","Higher (0.3103146087640587)","Lower (0.17748506945115627)","Higher (0.6212870556256153)"
"Intron SINE/5S-Deu-L2 Antisense","Lower (0.9605340056892531)","Lower (0.46413913149102337)","Lower (0.6244747300548281)","Higher (0.10711733545696601)","Lower (0.5633527986644095)","Higher (0.9569647355550382)"
"Intron SINE/5S-Deu-L2 Sense","Higher (0.5067190638095084)","Lower (0.21738201780151806)","Higher (0.47432450999817527)","Lower (0.6328806546271963)","Lower (0.2923252338384441)","Higher (0.026101989961612886)"
"Intron SINE/Alu (B1) Antisense","Lower (9.777116452098545e-06)","Lower (0.002925321336896765)","Lower (0.05242783464264717)","Lower (0.0003376823633489697)","Lower (3.728715589678046e-26)","Higher (1.8318248866788134e-12)"
"Intron SINE/Alu (B1) Sense","Lower (3.8254384189366643e-05)","Lower (3.576728011833939e-05)","Lower (0.2479519526914784)","Lower (0.00038786736929432637)","Lower (6.662133679961026e-16)","Higher (2.7652575524472793e-06)"
"Intron SINE/B2 Antisense","Lower (2.1785482827956407e-07)","Lower (0.19339025621708747)","Lower (0.06259910294024133)","Lower (0.0008347503904669419)","Lower (3.2206077691852706e-26)","Higher (1.280954687795128e-10)"
"Intron SINE/B2 Sense","Lower (0.0006773407760639707)","Lower (0.5264783112881937)","Lower (0.04427224055806325)","Lower (0.001145704718993071)","Lower (7.33064518320207e-15)","Higher (5.192926478298753e-07)"
"Intron SINE/B4 Antisense","Higher (0.16068690460827625)","Lower (0.0033547798019817475)","Lower (0.3765209504479222)","Lower (0.07790439610544202)","Lower (0.007314902517910859)","Higher (0.6734284930050509)"
"Intron SINE/B4 Sense","Higher (0.2741277105705285)","Lower (0.008472795297316085)","Higher (0.9852453264779272)","Lower (0.6527123039276685)","Lower (0.1476290343548933)","Lower (0.8512548829995364)"
"Intron SINE/ID Antisense","Lower (0.2794958816749744)","Lower (0.02682476635374443)","Lower (0.7014078369372432)","Lower (0.026296011196976266)","Lower (6.068382545538187e-08)","Higher (7.697711416147597e-05)"
"Intron SINE/ID Sense","Lower (0.1971735763208541)","Lower (0.2919119481701404)","Lower (0.3904676109380027)","Higher (0.008407632240977401)","Lower (1.8649713818955645e-06)","Higher (1.527658908371601e-06)"
"Intron SINE/MIR Antisense","Higher (0.02980071147189209)","Lower (0.014891906798703666)","Lower (0.645112563696348)","Higher (0.07587793520074224)","Higher (0.062045826217252555)","Lower (0.3391670339422043)"
"Intron SINE/MIR Sense","Higher (5.187062368468557e-06)","Lower (0.005929892805133456)","Higher (0.7932686482376784)","Lower (0.9240334910271469)","Higher (0.003396303755389322)","Lower (0.09667938228802701)"
"Intron SINE/tRNA Antisense","Higher (0.7145602476153797)","Lower (0.18382085566312525)","Higher (0.6391976111530668)","Lower (0.14496173979374977)","Lower (0.3618663948899801)","Higher (0.1074984314232165)"
"Intron SINE/tRNA Sense","Lower (0.9690853966734093)","Lower (0.9998408501524058)","Lower (0.4995627645133604)","Lower (0.9929206820644579)","Higher (0.6239799771231485)","Higher (0.10509756485454584)"
"Intron SINE/tRNA-Deu Antisense","Lower (0.8955681247081273)","Lower (0.9992162420744186)","Lower (0.716830969672965)","Lower (0.492157650361732)","Lower (0.12404952617270328)","Higher (0.324133325703141)"
"Intron SINE/tRNA-Deu Sense","Higher (0.9997782046847097)","Lower (0.9625166436260173)","Lower (0.6722718617294962)","Lower (0.18645015642433718)","Lower (0.9062063895703105)","Higher (0.08380435909994897)"
"Intron SINE/tRNA-RTE Antisense","Lower (0.46093214730824156)","Lower (0.4867295965833673)","Higher (0.91793476356132)","Lower (0.05267803956792066)","Higher (0.933558472512331)","Lower (0.9858340647802635)"
"Intron SINE/tRNA-RTE Sense","Lower (0.27188714324549457)","Lower (0.26086065469037517)","Lower (0.787728229779262)","Higher (0.568531004848851)","Lower (0.889905782528922)","Higher (0.8057212796469329)"
"Intron Satellite Antisense","Higher (0.797094204929119)","Lower (0.003645799780252577)","Higher (0.8881048272569394)","Lower (0.09326877323731514)","Higher (0.6687064579189621)","Lower (0.8822310674808441)"
"Intron Satellite Sense","Lower (0.8611202516275949)","Higher (0.22335761004670573)","Lower (0.99043115935471)","Lower (0.02066203548109505)","Higher (0.9111768495659862)","Higher (0.98926365871671)"
"Intron Satellite/centr Antisense","NA","NA","NA","NA","NA","NA"
"Intron Satellite/centr Sense","NA","NA","NA","NA","NA","NA"
"Intron Unknown/Y-chromosome Antisense","Lower (0.1798883503734036)","Lower (0.139865529253476)","Lower (0.8069161639308791)","Lower (0.044543245819596525)","Lower (0.0506294788857619)","Higher (0.24972376916749942)"
"Intron Unknown/Y-chromosome Sense","Lower (0.9372183524952437)","Higher (0.8553360378220005)","Higher (0.7385868212539728)","Higher (0.6498075882385587)","Lower (0.790033136732219)","Higher (0.09266490220290853)"
"Intron rRNA Antisense","Lower (0.9102234792311384)","Higher (0.2376649092716958)","Lower (0.875166327727528)","Higher (0.22183752874049345)","Lower (0.9134755133398362)","Higher (0.1863244529367075)"
"Intron rRNA Sense","Lower (0.8557793734371615)","Lower (0.9931144916478388)","Lower (0.8826143951757495)","Lower (0.18520249332464603)","Lower (0.19233472211080282)","Lower (0.15145271627526655)"
"Intron scRNA Antisense","Lower (0.1636912828161024)","Lower (0.14205865880603633)","Higher (0.5348023822742322)","Lower (0.0003562274510469752)","Lower (0.007197985537513497)","Higher (0.001118908504139188)"
"Intron scRNA Sense","Higher (0.30539452230082986)","Lower (0.12499554303861535)","Lower (0.31027609181536725)","Higher (0.2070852249859979)","Lower (0.004057208553284698)","Higher (0.00031225633050355433)"
"Intron snRNA Antisense","Higher (0.8518777086907827)","Higher (0.6965242943668535)","Lower (0.18118482390430599)","Lower (0.6056227336540478)","Lower (0.13994063719910937)","Higher (0.26113545161156565)"
"Intron snRNA Sense","Lower (0.8613144787171919)","Higher (0.4210246812097268)","Higher (0.952792134333315)","Higher (0.03984828508792208)","Lower (0.2036785091709014)","Higher (0.2813679661734879)"
"Intron srpRNA Antisense","Higher (0.42244608214319784)","Higher (0.6044699171763673)","Lower (0.9292448596546825)","Lower (0.05290321516830557)","Lower (0.4296690451807746)","Higher (0.03289657250256713)"
"Intron srpRNA Sense","Lower (0.340208258119501)","Lower (0.9179163495733308)","Lower (0.6531687847173876)","Lower (0.8737274226190548)","Higher (0.5800987411489574)","Higher (0.3712337883226901)"
"Intron tRNA Antisense","Lower (0.7451673688033724)","Lower (0.36513361314986287)","Lower (0.7834690818890692)","Lower (0.007759265483505649)","Lower (0.0038378261315654984)","Higher (0.0004597955822912098)"
"Intron tRNA Sense","Lower (0.7235174707132638)","Lower (0.45653355569054466)","Lower (0.968005711402097)","Lower (0.019049990242109224)","Lower (0.21079199268148657)","Higher (0.007749014787758543)"
""
"4. Fold enrichment and p-value (one-sided hypergeometric test) of mCs in repetitive elements."
"Gene set","Repeatitive element","Fold enrichment","P-value"
"Proximal","DNA/hAT-Charlie","-2.24809989947228","0.0493763694599111"
"Proximal","LINE/CR1","0.336862601248878","0.547214606509107"
"Proximal","LINE/L1","-3.57563862382797","8.15129678801155e-05"
"Proximal","LINE/L2","-0.176807433396607","0.435800176683169"
"Proximal","LTR/ERV1","-1.71084695160743","8.76978000407873e-06"
"Proximal","LTR/ERVL","-0.139776654723741","0.527210408447963"
"Proximal","LTR/ERVL-MaLR","-1.85067091408409","0.0248962227252154"
"Proximal","SINE/Alu","-1.12490437728201","1.76295127237203e-11"
"Proximal","SINE/MIR","0.812327755744828","0.0126494437244977"
"Intermediate","DNA/hAT-Charlie","-0.164731709353317","0.352965153680038"
"Intermediate","LINE/CR1","0.683265197201633","0.17474288926035"
"Intermediate","LINE/L1","-0.032838815071708","0.467646422607281"
"Intermediate","LINE/L2","0.196067373917338","0.172233461603687"
"Intermediate","LTR/ERV1","-2.16513554743127","5.61272369436123e-29"
"Intermediate","LTR/ERVL","-0.612801813129166","0.0405537575950629"
"Intermediate","LTR/ERVL-MaLR","0.0400521980924772","0.457417004605474"
"Intermediate","SINE/Alu","-0.732987122076892","2.30874586733893e-25"
"Intermediate","SINE/MIR","0.938340283272282","1.18594023490459e-09"
"Long","DNA/hAT-Charlie","0.0657468333340511","0.452173709521286"
"Long","LINE/CR1","1.40278182061162","0.0122973210515023"
"Long","LINE/L1","-0.555523094078347","0.0141368148952424"
"Long","LINE/L2","0.552076798688565","0.00360557461604016"
"Long","LTR/ERV1","-1.56692522024342","1.70991678553752e-16"
"Long","LTR/ERVL","0.248070659526365","0.220462169143136"
"Long","LTR/ERVL-MaLR","-0.0843119765802517","0.431192887349674"
"Long","SINE/Alu","-0.635303564231176","8.93435349834794e-17"
"Long","SINE/MIR","0.931358311567133","5.40076262600664e-08"
