# Supplementary material for: MIR retrotransposons link the epigenome and the transcriptome of coding genes in acute myeloid leukemia
Source: Nat Commun. 2022 Oct 31;13:6524. doi: 10.1038/s41467-022-34211-x (PMC9622910; doi:10.1038/s41467-022-34211-x)
Supplement: Supplementary file 7 — Supplementary Data 5 [file 41467_2022_34211_MOESM7_ESM.txt]

"Supplementary Data 5: Enrichment/Depletion of histone marks and Transcription Factor"
""
"Contents:"
"Line 8: 1. Enrichment/Depletion of TFs (Beck et al.)"
"Line 53: 2. Enrichment/Depletion of DNA-binding protein complexes (ENCODE)"
"Line 1562: 3. Enrichment/Depletion of PPI pairs"
""
"1. Enrichment/Depletion of TFs (Beck et al.)"
"Gene_Set","Peak","Z-Score","Observed","Mean_expected","SD_expected"
"Proximal","ERG","2.948","100","78","7"
"Intermediate","ERG","3.792","269","220","13"
"Long","ERG","3.58","204","164","11"
"W_Proximal","ERG","3.262","147","116","9"
"W_Intermediate","ERG","-0.055","203","204","11"
"W_Long","ERG","1.123","208","195","11"
"Proximal","FLI1","8.145","258","188","9"
"Intermediate","FLI1","11.349","803","603","18"
"Long","FLI1","9.301","598","455","15"
"W_Proximal","FLI1","5.569","414","339","14"
"W_Intermediate","FLI1","0.817","500","489","14"
"W_Long","FLI1","1.119","489","473","14"
"Proximal","GATA2","3.573","146","117","8"
"Intermediate","GATA2","1.688","368","342","15"
"Long","GATA2","2.681","294","257","14"
"W_Proximal","GATA2","-1.728","166","186","11"
"W_Intermediate","GATA2","-3.673","256","303","13"
"W_Long","GATA2","-3.556","248","292","12"
"Proximal","LMO2","-0.203","45","46","6"
"Intermediate","LMO2","1.38","140","126","10"
"Long","LMO2","1.945","110","93","9"
"W_Proximal","LMO2","1.77","79","65","8"
"W_Intermediate","LMO2","-0.848","113","121","9"
"W_Long","LMO2","1.003","125","116","9"
"Proximal","LYL","2.597","44","31","5"
"Intermediate","LYL","1.822","98","83","8"
"Long","LYL","1.559","72","61","7"
"W_Proximal","LYL","-2.486","27","42","6"
"W_Intermediate","LYL","-2.464","62","81","8"
"W_Long","LYL","-1.841","64","78","7"
"Proximal","RUNX1","8.889","255","179","9"
"Intermediate","RUNX1","17.214","860","567","17"
"Long","RUNX1","13.863","639","427","15"
"W_Proximal","RUNX1","7.571","416","317","13"
"W_Intermediate","RUNX1","2.085","493","465","13"
"W_Long","RUNX1","4.583","509","449","13"
"Proximal","SCL","-0.294","31","33","5"
"Intermediate","SCL","-0.423","84","88","9"
"Long","SCL","0.827","71","65","8"
"W_Proximal","SCL","2.146","58","45","6"
"W_Intermediate","SCL","-1.19","76","86","8"
"W_Long","SCL","0.239","84","82","8"
""
"2. Enrichment/Depletion of DNA-binding protein complexes (ENCODE)"
"Gene_Set","Peak","Z-Score","Observed","Mean_expected","SD_expected"
"Proximal","AFF1","-0.294","217","219","8"
"Intermediate","AFF1","12.537","960","730","18"
"Long","AFF1","11.373","730","553","16"
"W_Proximal","AFF1","11.181","569","413","14"
"W_Intermediate","AFF1","-0.882","555","567","14"
"W_Long","AFF1","3.49","598","552","13"
"Proximal","AGO1","3.653","190","159","8"
"Intermediate","AGO1","20.096","826","494","17"
"Long","AGO1","16.64","626","373","15"
"W_Proximal","AGO1","-4.781","212","274","13"
"W_Intermediate","AGO1","-11.819","246","414","14"
"W_Long","AGO1","-8.32","297","400","12"
"Proximal","ARHGAP35","2.156","111","94","8"
"Intermediate","ARHGAP35","7.616","373","270","13"
"Long","ARHGAP35","6.974","284","202","12"
"W_Proximal","ARHGAP35","-0.981","134","144","10"
"W_Intermediate","ARHGAP35","-5.514","179","245","12"
"W_Long","ARHGAP35","-4.067","188","236","12"
"Proximal","ARID1B","2.749","300","278","8"
"Intermediate","ARID1B","2.889","1042","991","18"
"Long","ARID1B","3.614","813","753","17"
"W_Proximal","ARID1B","0.105","572","571","14"
"W_Intermediate","ARID1B","-4.899","646","709","13"
"W_Long","ARID1B","-1.843","673","695","12"
"Proximal","ARID2","2.483","167","146","9"
"Intermediate","ARID2","8.793","585","443","16"
"Long","ARID2","9.694","475","334","15"
"W_Proximal","ARID2","-0.077","242","243","13"
"W_Intermediate","ARID2","-6.562","291","378","13"
"W_Long","ARID2","-3.552","319","365","13"
"Proximal","ARID3A","-1.719","127","141","8"
"Intermediate","ARID3A","-0.026","429","429","16"
"Long","ARID3A","-0.261","319","323","14"
"W_Proximal","ARID3A","-0.498","230","236","12"
"W_Intermediate","ARID3A","-4.006","318","369","13"
"W_Long","ARID3A","-4.678","298","357","13"
"Proximal","ARNT","0.747","221","215","9"
"Intermediate","ARNT","10.061","901","708","19"
"Long","ARNT","10.462","711","536","17"
"W_Proximal","ARNT","6.484","494","402","14"
"W_Intermediate","ARNT","-3.103","512","555","14"
"W_Long","ARNT","-1.081","525","539","13"
"Proximal","ASH1L","-1.115","126","135","8"
"Intermediate","ASH1L","15.434","655","405","16"
"Long","ASH1L","14.142","499","304","14"
"W_Proximal","ASH1L","13.195","377","222","12"
"W_Intermediate","ASH1L","0.48","357","351","13"
"W_Long","ASH1L","0.129","340","338","13"
"Proximal","ATF2","-1.177","236","246","8"
"Intermediate","ATF2","4.335","925","845","18"
"Long","ATF2","1.99","673","641","16"
"W_Proximal","ATF2","3.171","525","482","13"
"W_Intermediate","ATF2","2.598","666","633","13"
"W_Long","ATF2","3.113","659","618","13"
"Proximal","ATF3","3.16","312","287","8"
"Intermediate","ATF3","9.025","1193","1038","17"
"Long","ATF3","6.875","899","789","16"
"W_Proximal","ATF3","2.097","626","598","13"
"W_Intermediate","ATF3","-1.178","717","732","13"
"W_Long","ATF3","1.688","740","719","13"
"Proximal","ATF4","-0.026","247","247","8"
"Intermediate","ATF4","4.055","925","850","18"
"Long","ATF4","4.266","717","644","17"
"W_Proximal","ATF4","3.766","540","486","14"
"W_Intermediate","ATF4","0.946","648","636","13"
"W_Long","ATF4","1.875","645","621","13"
"Proximal","ATF7","7.796","337","272","8"
"Intermediate","ATF7","26.615","1460","968","18"
"Long","ATF7","22.56","1117","735","17"
"W_Proximal","ATF7","15.437","773","555","14"
"W_Intermediate","ATF7","6.67","781","697","13"
"W_Long","ATF7","9.618","799","683","12"
"Proximal","BACH1","0.079","75","74","7"
"Intermediate","BACH1","2.657","241","209","12"
"Long","BACH1","3.103","190","155","11"
"W_Proximal","BACH1","-0.378","107","111","9"
"W_Intermediate","BACH1","-4.009","150","195","11"
"W_Long","BACH1","-4.019","145","187","11"
"Proximal","BCOR","3.515","305","277","8"
"Intermediate","BCOR","11.209","1191","988","18"
"Long","BCOR","11.733","929","750","15"
"W_Proximal","BCOR","-0.737","557","567","14"
"W_Intermediate","BCOR","-10.271","576","708","13"
"W_Long","BCOR","-5.654","624","693","12"
"Proximal","BHLHE40","8.178","310","243","8"
"Intermediate","BHLHE40","20.173","1196","829","18"
"Long","BHLHE40","17.039","900","628","16"
"W_Proximal","BHLHE40","5.553","549","474","14"
"W_Intermediate","BHLHE40","0.685","634","625","13"
"W_Long","BHLHE40","2.416","642","609","14"
"Proximal","BMI1","1.274","58","50","6"
"Intermediate","BMI1","5.523","197","138","11"
"Long","BMI1","7.662","177","102","10"
"W_Proximal","BMI1","-0.401","69","72","8"
"W_Intermediate","BMI1","-4.841","85","132","10"
"W_Long","BMI1","-3.072","98","128","10"
"Proximal","BRCA1","-1.556","1","4","2"
"Intermediate","BRCA1","-2.666","2","10","3"
"Long","BRCA1","-2.359","1","8","3"
"W_Proximal","BRCA1","-0.557","4","5","2"
"W_Intermediate","BRCA1","0.15","11","11","3"
"W_Long","BRCA1","-0.356","9","10","3"
"Proximal","BRD4","-0.757","119","125","8"
"Intermediate","BRD4","10.388","529","372","15"
"Long","BRD4","10.44","417","280","13"
"W_Proximal","BRD4","11.084","336","203","12"
"W_Intermediate","BRD4","0.045","326","325","13"
"W_Long","BRD4","1.393","331","313","13"
"Proximal","BRD9","1.185","204","194","9"
"Intermediate","BRD9","10.311","804","623","18"
"Long","BRD9","8.84","613","471","16"
"W_Proximal","BRD9","5.804","430","351","14"
"W_Intermediate","BRD9","-3.932","447","502","14"
"W_Long","BRD9","-1.916","462","487","13"
"Proximal","C11orf30","-1.557","277","289","8"
"Intermediate","C11orf30","8.262","1198","1050","18"
"Long","C11orf30","6.645","903","797","16"
"W_Proximal","C11orf30","9.687","737","604","14"
"W_Intermediate","C11orf30","2.438","766","737","12"
"W_Long","C11orf30","4.104","775","724","12"
"Proximal","CBFA2T2","4.155","265","229","9"
"Intermediate","CBFA2T2","5.647","883","772","20"
"Long","CBFA2T2","5.591","676","584","16"
"W_Proximal","CBFA2T2","-4.464","378","439","14"
"W_Intermediate","CBFA2T2","-8.562","478","592","13"
"W_Long","CBFA2T2","-4.946","517","578","12"
"Proximal","CBFA2T3","3.175","306","281","8"
"Intermediate","CBFA2T3","4.745","1095","1011","18"
"Long","CBFA2T3","3.112","818","767","16"
"W_Proximal","CBFA2T3","-3.967","529","582","13"
"W_Intermediate","CBFA2T3","-7.019","629","718","13"
"W_Long","CBFA2T3","-4.038","657","705","12"
"Proximal","CBX1","4.455","218","179","9"
"Intermediate","CBX1","21.057","939","565","18"
"Long","CBX1","18.947","725","427","16"
"W_Proximal","CBX1","9.209","444","317","14"
"W_Intermediate","CBX1","2.061","494","465","14"
"W_Long","CBX1","3.477","494","450","13"
"Proximal","CBX3","3.077","253","227","8"
"Intermediate","CBX3","16.353","1062","761","18"
"Long","CBX3","13.941","812","577","17"
"W_Proximal","CBX3","8.054","546","433","14"
"W_Intermediate","CBX3","-1.448","566","585","13"
"W_Long","CBX3","2.155","599","571","13"
"Proximal","CBX5","1.011","103","95","8"
"Intermediate","CBX5","4.19","330","273","14"
"Long","CBX5","4.468","259","204","12"
"W_Proximal","CBX5","2.128","169","147","10"
"W_Intermediate","CBX5","-2.493","219","249","12"
"W_Long","CBX5","-1.863","217","239","12"
"Proximal","CC2D1A","1.758","233","218","9"
"Intermediate","CC2D1A","9.304","893","720","19"
"Long","CC2D1A","10.256","715","545","17"
"W_Proximal","CC2D1A","5.863","491","409","14"
"W_Intermediate","CC2D1A","-2.343","530","561","13"
"W_Long","CC2D1A","-2.412","516","546","13"
"Proximal","CCAR2","-1.651","7","13","3"
"Intermediate","CCAR2","3.295","51","33","5"
"Long","CCAR2","1.839","33","24","5"
"W_Proximal","CCAR2","0.116","17","17","4"
"W_Intermediate","CCAR2","-3.17","16","33","5"
"W_Long","CCAR2","-3.958","12","32","5"
"Proximal","CDC5L","2.466","118","99","8"
"Intermediate","CDC5L","7.387","390","284","14"
"Long","CDC5L","7.817","309","213","12"
"W_Proximal","CDC5L","2.484","179","153","11"
"W_Intermediate","CDC5L","-6.312","180","257","12"
"W_Long","CDC5L","-6.247","176","247","11"
"Proximal","CEBPB","1.076","282","273","8"
"Intermediate","CEBPB","5.163","1064","969","18"
"Long","CEBPB","4.742","816","736","17"
"W_Proximal","CEBPB","1.485","577","556","14"
"W_Intermediate","CEBPB","0.471","704","698","13"
"W_Long","CEBPB","2.415","713","684","12"
"Proximal","CHAMP1","-8.589","94","168","9"
"Intermediate","CHAMP1","-10.069","350","526","18"
"Long","CHAMP1","-6.17","305","397","15"
"W_Proximal","CHAMP1","4.271","350","294","13"
"W_Intermediate","CHAMP1","-0.288","434","438","14"
"W_Long","CHAMP1","-2.987","383","423","13"
"Proximal","COPS2","-1.211","0","1","1"
"Intermediate","COPS2","0.183","4","4","2"
"Long","COPS2","-0.402","2","3","2"
"W_Proximal","COPS2","0.923","3","2","1"
"W_Intermediate","COPS2","0.164","4","4","2"
"W_Long","COPS2","-0.291","3","4","2"
"Proximal","CREB3L1","7.741","273","209","8"
"Intermediate","CREB3L1","28.506","1204","686","18"
"Long","CREB3L1","26.302","937","519","16"
"W_Proximal","CREB3L1","17.82","635","388","14"
"W_Intermediate","CREB3L1","7.089","638","541","14"
"W_Long","CREB3L1","8.71","639","526","13"
"Proximal","CREBBP","-0.004","7","7","3"
"Intermediate","CREBBP","0.14","19","18","4"
"Long","CREBBP","0.429","15","13","4"
"W_Proximal","CREBBP","-1.803","4","9","3"
"W_Intermediate","CREBBP","-2.295","9","18","4"
"W_Long","CREBBP","-2.21","9","18","4"
"Proximal","CREM","7.675","341","278","8"
"Intermediate","CREM","26.538","1475","994","18"
"Long","CREM","21.554","1100","755","16"
"W_Proximal","CREM","13.436","760","572","14"
"W_Intermediate","CREM","5.387","778","710","13"
"W_Long","CREM","9.716","814","697","12"
"Proximal","CTBP1","9.377","351","278","8"
"Intermediate","CTBP1","25.529","1473","995","19"
"Long","CTBP1","20.871","1093","756","16"
"W_Proximal","CTBP1","9.836","707","571","14"
"W_Intermediate","CTBP1","3.326","751","710","12"
"W_Long","CTBP1","8.571","801","696","12"
"Proximal","CTCF","9.75","366","290","8"
"Intermediate","CTCF","18.669","1393","1051","18"
"Long","CTCF","15.08","1051","799","17"
"W_Proximal","CTCF","2.161","635","604","14"
"W_Intermediate","CTCF","-0.392","732","737","12"
"W_Long","CTCF","4.799","779","723","12"
"Proximal","CUX1","-1.386","84","94","7"
"Intermediate","CUX1","0.223","274","271","14"
"Long","CUX1","0.298","206","202","12"
"W_Proximal","CUX1","0.642","151","144","10"
"W_Intermediate","CUX1","-1.503","228","247","12"
"W_Long","CUX1","-2.827","204","237","12"
"Proximal","DACH1","2.621","212","190","8"
"Intermediate","DACH1","7.732","740","608","17"
"Long","DACH1","6.761","567","461","16"
"W_Proximal","DACH1","1.984","369","342","14"
"W_Intermediate","DACH1","-3.839","441","493","13"
"W_Long","DACH1","-2.18","449","478","13"
"Proximal","DEAF1","-3.348","56","80","7"
"Intermediate","DEAF1","7.909","332","225","13"
"Long","DEAF1","8.367","267","169","12"
"W_Proximal","DEAF1","6.457","185","120","10"
"W_Intermediate","DEAF1","-2.045","185","208","11"
"W_Long","DEAF1","0.08","201","200","11"
"Proximal","DNMT1","-0.289","77","79","7"
"Intermediate","DNMT1","5.399","290","223","12"
"Long","DNMT1","5.892","234","166","12"
"W_Proximal","DNMT1","3.688","155","118","10"
"W_Intermediate","DNMT1","-6.045","138","206","11"
"W_Long","DNMT1","-3.994","154","198","11"
"Proximal","DPF2","2.924","301","277","8"
"Intermediate","DPF2","10.311","1179","990","18"
"Long","DPF2","9.073","901","751","17"
"W_Proximal","DPF2","3.263","612","568","14"
"W_Intermediate","DPF2","-4.019","658","708","12"
"W_Long","DPF2","-0.004","694","694","13"
"Proximal","E2F1","2.106","251","233","9"
"Intermediate","E2F1","19.914","1154","785","19"
"Long","E2F1","18.105","883","595","16"
"W_Proximal","E2F1","17.75","697","447","14"
"W_Intermediate","E2F1","6.872","691","600","13"
"W_Long","E2F1","8.639","701","585","13"
"Proximal","E2F6","8.829","338","267","8"
"Intermediate","E2F6","25.339","1418","938","19"
"Long","E2F6","21.247","1056","711","16"
"W_Proximal","E2F6","9.858","676","538","14"
"W_Intermediate","E2F6","5.349","749","682","13"
"W_Long","E2F6","9.511","789","668","13"
"Proximal","E2F7","0.435","75","72","7"
"Intermediate","E2F7","6.26","279","201","12"
"Long","E2F7","7.655","236","150","11"
"W_Proximal","E2F7","4.229","145","107","9"
"W_Intermediate","E2F7","-3.4","151","188","11"
"W_Long","E2F7","-1.307","167","181","11"
"Proximal","E2F8","1.009","189","180","9"
"Intermediate","E2F8","21.539","946","569","17"
"Long","E2F8","18.502","722","429","16"
"W_Proximal","E2F8","13.531","506","318","14"
"W_Intermediate","E2F8","0.486","473","466","14"
"W_Long","E2F8","3.279","494","452","13"
"Proximal","E4F1","3.537","264","234","8"
"Intermediate","E4F1","22.172","1203","793","19"
"Long","E4F1","19.642","935","601","17"
"W_Proximal","E4F1","17.283","685","451","14"
"W_Intermediate","E4F1","6.715","693","603","13"
"W_Long","E4F1","7.758","692","589","13"
"Proximal","EGR1","7.518","365","307","8"
"Intermediate","EGR1","20.922","1508","1139","18"
"Long","EGR1","19.163","1158","866","15"
"W_Proximal","EGR1","8.048","762","657","13"
"W_Intermediate","EGR1","1.717","798","778","12"
"W_Long","EGR1","6.455","840","767","11"
"Proximal","EHMT2","-1.377","158","170","9"
"Intermediate","EHMT2","0.95","545","529","17"
"Long","EHMT2","0.994","414","399","15"
"W_Proximal","EHMT2","2.542","328","295","13"
"W_Intermediate","EHMT2","-1.736","416","439","14"
"W_Long","EHMT2","-3.062","384","425","13"
"Proximal","ELF1","4.591","233","195","8"
"Intermediate","ELF1","25.6","1087","629","18"
"Long","ELF1","20.994","817","475","16"
"W_Proximal","ELF1","16.704","584","354","14"
"W_Intermediate","ELF1","6.245","591","505","14"
"W_Long","ELF1","5.963","570","490","13"
"Proximal","ELF4","1.955","233","216","9"
"Intermediate","ELF4","21.52","1108","714","18"
"Long","ELF4","19.807","856","540","16"
"W_Proximal","ELF4","19.089","672","404","14"
"W_Intermediate","ELF4","7.658","664","558","14"
"W_Long","ELF4","7.927","655","543","14"
"Proximal","ELK1","-1.951","80","95","8"
"Intermediate","ELK1","15.319","483","271","14"
"Long","ELK1","13.974","380","203","13"
"W_Proximal","ELK1","9.476","244","145","10"
"W_Intermediate","ELK1","-4.466","192","247","12"
"W_Long","ELK1","-2.213","212","238","12"
"Proximal","EP300","1.88","249","233","8"
"Intermediate","EP300","8.886","960","788","19"
"Long","EP300","8.221","731","596","16"
"W_Proximal","EP300","1.304","466","448","14"
"W_Intermediate","EP300","-2.761","563","600","13"
"W_Long","EP300","0.037","586","586","13"
"Proximal","EP400","3.214","271","243","9"
"Intermediate","EP400","22.084","1246","832","19"
"Long","EP400","19.833","962","630","17"
"W_Proximal","EP400","18.781","737","474","14"
"W_Intermediate","EP400","7.829","735","625","14"
"W_Long","EP400","11.023","754","609","13"
"Proximal","ESRRA","9.015","320","250","8"
"Intermediate","ESRRA","25.206","1332","863","19"
"Long","ESRRA","20.348","1001","654","17"
"W_Proximal","ESRRA","11.017","645","492","14"
"W_Intermediate","ESRRA","0.998","656","643","13"
"W_Long","ESRRA","3.237","669","628","13"
"Proximal","ETS1","2.786","201","178","8"
"Intermediate","ETS1","23.975","971","558","17"
"Long","ETS1","20.956","756","422","16"
"W_Proximal","ETS1","8.655","429","311","14"
"W_Intermediate","ETS1","-0.877","447","459","14"
"W_Long","ETS1","3.249","486","444","13"
"Proximal","ETV6","2.799","138","116","8"
"Intermediate","ETV6","7.288","451","339","15"
"Long","ETV6","4.707","317","255","13"
"W_Proximal","ETV6","0.648","192","185","11"
"W_Intermediate","ETV6","-4.771","242","302","13"
"W_Long","ETV6","-3.058","251","289","13"
"Proximal","EWSR1","-4.845","11","39","6"
"Intermediate","EWSR1","-6.454","43","104","9"
"Long","EWSR1","-6.175","24","76","8"
"W_Proximal","EWSR1","0.897","60","54","7"
"W_Intermediate","EWSR1","-4.158","65","101","9"
"W_Long","EWSR1","-5.405","50","96","9"
"Proximal","FIP1L1","2.558","186","164","9"
"Intermediate","FIP1L1","23.397","905","509","17"
"Long","FIP1L1","22.067","721","383","15"
"W_Proximal","FIP1L1","2.096","310","282","13"
"W_Intermediate","FIP1L1","-1.117","410","425","13"
"W_Long","FIP1L1","2.75","447","411","13"
"Proximal","FOSL1","1.896","129","114","8"
"Intermediate","FOSL1","5.601","413","333","14"
"Long","FOSL1","4.25","305","250","13"
"W_Proximal","FOSL1","-5.513","118","181","11"
"W_Intermediate","FOSL1","-9.077","180","297","13"
"W_Long","FOSL1","-5.663","215","286","13"
"Proximal","FOXA1","-0.139","22","23","4"
"Intermediate","FOXA1","-1.88","47","61","8"
"Long","FOXA1","-0.88","39","45","7"
"W_Proximal","FOXA1","-1.296","24","31","5"
"W_Intermediate","FOXA1","1.022","67","60","7"
"W_Long","FOXA1","-0.978","51","58","7"
"Proximal","FOXK2","2.244","269","250","8"
"Intermediate","FOXK2","16.442","1183","863","19"
"Long","FOXK2","15.974","914","654","16"
"W_Proximal","FOXK2","13.873","687","493","14"
"W_Intermediate","FOXK2","4.274","698","643","13"
"W_Long","FOXK2","6.458","713","628","13"
"Proximal","FOXM1","1.087","198","189","9"
"Intermediate","FOXM1","7.085","731","604","18"
"Long","FOXM1","6.997","565","456","16"
"W_Proximal","FOXM1","7.5","442","339","14"
"W_Intermediate","FOXM1","-1.456","470","490","13"
"W_Long","FOXM1","0.374","480","475","14"
"Proximal","FUS","-0.082","71","72","7"
"Intermediate","FUS","11.253","340","201","12"
"Long","FUS","10.804","274","149","12"
"W_Proximal","FUS","-3.338","75","106","9"
"W_Intermediate","FUS","-2.818","155","187","11"
"W_Long","FUS","-1.373","165","180","11"
"Proximal","GABPA","6.809","264","205","9"
"Intermediate","GABPA","27.259","1168","668","18"
"Long","GABPA","25.154","903","505","16"
"W_Proximal","GABPA","14.096","566","377","13"
"W_Intermediate","GABPA","5.219","600","530","13"
"W_Long","GABPA","6.598","604","515","13"
"Proximal","GABPB1","9.524","324","244","8"
"Intermediate","GABPB1","29.907","1382","837","18"
"Long","GABPB1","26.394","1070","635","16"
"W_Proximal","GABPB1","18.313","744","478","15"
"W_Intermediate","GABPB1","9.568","759","629","14"
"W_Long","GABPB1","12.87","772","613","12"
"Proximal","GATA1","-0.568","154","159","9"
"Intermediate","GATA1","0.972","507","491","17"
"Long","GATA1","2.269","405","370","15"
"W_Proximal","GATA1","-2.871","235","272","13"
"W_Intermediate","GATA1","-7.572","311","412","13"
"W_Long","GATA1","-5.539","326","399","13"
"Proximal","GATA2","1.664","157","143","9"
"Intermediate","GATA2","3.523","493","434","17"
"Long","GATA2","3.789","382","327","15"
"W_Proximal","GATA2","-4.317","187","239","12"
"W_Intermediate","GATA2","-8.81","254","373","13"
"W_Long","GATA2","-5.813","283","359","13"
"Proximal","GATAD2A","4.549","223","184","9"
"Intermediate","GATAD2A","10.911","786","589","18"
"Long","GATAD2A","10.359","610","445","16"
"W_Proximal","GATAD2A","-2.794","293","331","14"
"W_Intermediate","GATAD2A","-7.763","373","479","14"
"W_Long","GATAD2A","-5.82","387","465","13"
"Proximal","GATAD2B","2.745","199","176","9"
"Intermediate","GATAD2B","12.821","779","554","18"
"Long","GATAD2B","10.738","583","418","15"
"W_Proximal","GATAD2B","-1.161","294","309","13"
"W_Intermediate","GATAD2B","-3.016","416","456","13"
"W_Long","GATAD2B","-2.82","403","441","13"
"Proximal","GMEB1","5.798","287","238","8"
"Intermediate","GMEB1","25.449","1282","809","19"
"Long","GMEB1","22.307","999","614","17"
"W_Proximal","GMEB1","14.336","658","462","14"
"W_Intermediate","GMEB1","5.138","682","614","13"
"W_Long","GMEB1","8.132","705","598","13"
"Proximal","HCFC1","4.459","233","196","8"
"Intermediate","HCFC1","27.993","1157","631","19"
"Long","HCFC1","26.372","896","477","16"
"W_Proximal","HCFC1","19.321","621","354","14"
"W_Intermediate","HCFC1","6.031","589","507","14"
"W_Long","HCFC1","10.193","625","491","13"
"Proximal","HDAC1","5.938","355","311","7"
"Intermediate","HDAC1","20.072","1510","1156","18"
"Long","HDAC1","16.308","1141","880","16"
"W_Proximal","HDAC1","11.349","813","667","13"
"W_Intermediate","HDAC1","2.283","811","785","11"
"W_Long","HDAC1","5.552","836","774","11"
"Proximal","HDAC2","4.244","329","295","8"
"Intermediate","HDAC2","16.404","1378","1080","18"
"Long","HDAC2","14.674","1062","822","16"
"W_Proximal","HDAC2","5.489","699","623","14"
"W_Intermediate","HDAC2","-2.581","720","751","12"
"W_Long","HDAC2","2.007","762","739","11"
"Proximal","HDAC3","-0.753","128","134","8"
"Intermediate","HDAC3","-0.418","396","403","16"
"Long","HDAC3","-0.067","302","303","15"
"W_Proximal","HDAC3","5.404","284","221","12"
"W_Intermediate","HDAC3","-2.6","316","350","13"
"W_Long","HDAC3","-1.924","312","337","13"
"Proximal","HDAC6","-1.418","38","46","6"
"Intermediate","HDAC6","1.537","142","126","10"
"Long","HDAC6","0.135","95","94","9"
"W_Proximal","HDAC6","-1.475","54","65","7"
"W_Intermediate","HDAC6","-8.177","48","121","9"
"W_Long","HDAC6","-4.421","76","116","9"
"Proximal","HES1","1.242","153","143","8"
"Intermediate","HES1","7.847","555","432","16"
"Long","HES1","6.967","424","325","14"
"W_Proximal","HES1","1.514","256","238","12"
"W_Intermediate","HES1","-6.041","292","371","13"
"W_Long","HES1","-3.41","314","358","13"
"Proximal","HMBOX1","-5.145","179","224","9"
"Intermediate","HMBOX1","-4.946","661","750","18"
"Long","HMBOX1","-3.957","499","567","17"
"W_Proximal","HMBOX1","-0.291","421","425","14"
"W_Intermediate","HMBOX1","-3.308","532","578","14"
"W_Long","HMBOX1","-2.08","535","563","14"
"Proximal","HNRNPH1","-1.474","5","9","3"
"Intermediate","HNRNPH1","-0.501","22","24","5"
"Long","HNRNPH1","-0.413","16","18","4"
"W_Proximal","HNRNPH1","0.002","12","12","3"
"W_Intermediate","HNRNPH1","-0.506","22","24","5"
"W_Long","HNRNPH1","-0.467","21","23","4"
"Proximal","HNRNPK","2.177","157","139","8"
"Intermediate","HNRNPK","12.998","630","417","16"
"Long","HNRNPK","11.609","473","314","14"
"W_Proximal","HNRNPK","-3.339","189","229","12"
"W_Intermediate","HNRNPK","-3.479","314","360","13"
"W_Long","HNRNPK","0.195","350","348","13"
"Proximal","HNRNPL","3.221","164","138","8"
"Intermediate","HNRNPL","16.098","673","415","16"
"Long","HNRNPL","13.711","512","312","15"
"W_Proximal","HNRNPL","-4.419","175","228","12"
"W_Intermediate","HNRNPL","-6.645","267","358","14"
"W_Long","HNRNPL","-3.89","294","346","13"
"Proximal","HNRNPLL","2.451","209","188","9"
"Intermediate","HNRNPLL","25.515","1054","603","18"
"Long","HNRNPLL","23.021","817","455","16"
"W_Proximal","HNRNPLL","18.338","586","337","14"
"W_Intermediate","HNRNPLL","9.441","617","488","14"
"W_Long","HNRNPLL","10.861","616","473","13"
"Proximal","HNRNPUL1","-2.087","17","27","5"
"Intermediate","HNRNPUL1","0.232","75","73","8"
"Long","HNRNPUL1","-0.601","49","53","7"
"W_Proximal","HNRNPUL1","1.639","47","37","6"
"W_Intermediate","HNRNPUL1","-6.113","27","72","7"
"W_Long","HNRNPUL1","-3.36","44","69","7"
"Proximal","IKZF1","4.654","341","306","8"
"Intermediate","IKZF1","12.544","1353","1133","18"
"Long","IKZF1","9.717","1021","863","16"
"W_Proximal","IKZF1","2.805","691","654","13"
"W_Intermediate","IKZF1","-4.442","724","776","12"
"W_Long","IKZF1","-1.049","752","764","11"
"Proximal","IRF1","6.398","304","252","8"
"Intermediate","IRF1","24.86","1353","875","19"
"Long","IRF1","23.51","1048","663","16"
"W_Proximal","IRF1","16.052","725","500","14"
"W_Intermediate","IRF1","7.271","742","649","13"
"W_Long","IRF1","10.362","767","635","13"
"Proximal","IRF2","0.61","141","136","8"
"Intermediate","IRF2","12.759","613","409","16"
"Long","IRF2","11.547","476","307","15"
"W_Proximal","IRF2","10.064","347","224","12"
"W_Intermediate","IRF2","1.284","371","354","13"
"W_Long","IRF2","1.222","357","341","13"
"Proximal","JUNB","1.644","98","86","7"
"Intermediate","JUNB","4.233","301","244","13"
"Long","JUNB","5.912","252","182","12"
"W_Proximal","JUNB","-1.094","120","131","10"
"W_Intermediate","JUNB","-5.578","159","225","12"
"W_Long","JUNB","-3.755","173","216","11"
"Proximal","JUN","2.938","257","232","8"
"Intermediate","JUN","15.194","1072","785","19"
"Long","JUN","13.827","824","594","17"
"W_Proximal","JUN","5.158","519","447","14"
"W_Intermediate","JUN","-2.383","567","600","14"
"W_Long","JUN","-0.647","576","584","13"
"Proximal","JUND","5.562","331","287","8"
"Intermediate","JUND","17.653","1351","1036","18"
"Long","JUND","15.517","1043","788","16"
"W_Proximal","JUND","6.222","683","597","14"
"W_Intermediate","JUND","0.913","742","731","12"
"W_Long","JUND","4.367","770","717","12"
"Proximal","KAT2B","-0.926","18","22","4"
"Intermediate","KAT2B","3.262","81","58","7"
"Long","KAT2B","2.588","59","43","6"
"W_Proximal","KAT2B","1.047","35","30","5"
"W_Intermediate","KAT2B","-3.605","33","58","7"
"W_Long","KAT2B","-2.469","39","55","6"
"Proximal","KAT8","-2.338","38","53","7"
"Intermediate","KAT8","3.526","182","145","10"
"Long","KAT8","3.833","144","107","10"
"W_Proximal","KAT8","7.585","137","76","8"
"W_Intermediate","KAT8","-1.919","119","138","10"
"W_Long","KAT8","-0.473","129","134","10"
"Proximal","KDM1A","2.102","303","286","8"
"Intermediate","KDM1A","6.309","1147","1033","18"
"Long","KDM1A","5.555","874","785","16"
"W_Proximal","KDM1A","-4.449","532","594","14"
"W_Intermediate","KDM1A","-8.539","625","728","12"
"W_Long","KDM1A","-6.407","637","716","12"
"Proximal","KDM4B","2.55","172","149","9"
"Intermediate","KDM4B","19.675","778","456","16"
"Long","KDM4B","15.514","579","343","15"
"W_Proximal","KDM4B","7.974","355","252","13"
"W_Intermediate","KDM4B","-0.478","383","389","13"
"W_Long","KDM4B","1.114","391","376","13"
"Proximal","KDM5B","5.455","280","232","9"
"Intermediate","KDM5B","26.751","1302","781","19"
"Long","KDM5B","24.964","983","591","16"
"W_Proximal","KDM5B","17.166","688","443","14"
"W_Intermediate","KDM5B","9.577","726","596","14"
"W_Long","KDM5B","11.225","726","582","13"
"Proximal","KLF16","2.816","203","178","9"
"Intermediate","KLF16","9.051","719","561","17"
"Long","KLF16","7.681","543","424","15"
"W_Proximal","KLF16","-0.715","304","313","13"
"W_Intermediate","KLF16","-6.661","370","461","14"
"W_Long","KLF16","-5.065","379","447","13"
"Proximal","L3MBTL2","10.039","356","276","8"
"Intermediate","L3MBTL2","27.216","1497","984","19"
"Long","L3MBTL2","23.317","1132","746","17"
"W_Proximal","L3MBTL2","14.799","775","564","14"
"W_Intermediate","L3MBTL2","8.333","808","703","13"
"W_Long","L3MBTL2","10.494","822","690","13"
"Proximal","LEF1","2.1","231","213","8"
"Intermediate","LEF1","11.927","919","703","18"
"Long","LEF1","10.855","706","532","16"
"W_Proximal","LEF1","5.755","478","398","14"
"W_Intermediate","LEF1","-2.107","522","551","14"
"W_Long","LEF1","-1.094","523","537","13"
"Proximal","MAFF","-2.989","175","202","9"
"Intermediate","MAFF","-1.977","618","655","19"
"Long","MAFF","-2.004","463","494","15"
"W_Proximal","MAFF","0.282","373","369","13"
"W_Intermediate","MAFF","-0.831","512","523","13"
"W_Long","MAFF","-0.785","497","508","14"
"Proximal","MAFK","-0.514","201","206","9"
"Intermediate","MAFK","1.267","696","673","18"
"Long","MAFK","1.875","539","509","16"
"W_Proximal","MAFK","1.205","396","380","14"
"W_Intermediate","MAFK","-1.684","509","532","14"
"W_Long","MAFK","-0.787","507","518","13"
"Proximal","MAX","7.643","373","318","7"
"Intermediate","MAX","20.774","1553","1191","17"
"Long","MAX","17.569","1176","907","15"
"W_Proximal","MAX","9.27","806","688","13"
"W_Intermediate","MAX","3.77","845","801","12"
"W_Long","MAX","6.867","867","790","11"
"Proximal","MBD2","4.168","234","199","8"
"Intermediate","MBD2","25.544","1108","645","18"
"Long","MBD2","24.747","865","488","15"
"W_Proximal","MBD2","19.112","617","362","13"
"W_Intermediate","MBD2","6.297","598","515","13"
"W_Long","MBD2","8.315","611","500","13"
"Proximal","MCM2","2.208","62","48","6"
"Intermediate","MCM2","5.484","187","131","10"
"Long","MCM2","5.97","152","97","9"
"W_Proximal","MCM2","1.202","77","68","8"
"W_Intermediate","MCM2","-6.07","66","126","10"
"W_Long","MCM2","-3.209","92","120","9"
"Proximal","MCM3","0.203","20","19","4"
"Intermediate","MCM3","1.345","60","51","7"
"Long","MCM3","1.83","48","37","6"
"W_Proximal","MCM3","-1.945","16","25","5"
"W_Intermediate","MCM3","-4.219","23","51","7"
"W_Long","MCM3","-5.3","16","48","6"
"Proximal","MCM5","-0.589","10","12","3"
"Intermediate","MCM5","0.102","32","31","6"
"Long","MCM5","1.077","28","23","5"
"W_Proximal","MCM5","-0.224","15","16","4"
"W_Intermediate","MCM5","-2.528","18","31","5"
"W_Long","MCM5","-2.587","17","30","5"
"Proximal","MCM7","0.349","79","76","7"
"Intermediate","MCM7","3.088","254","215","13"
"Long","MCM7","2.49","188","160","11"
"W_Proximal","MCM7","0.457","118","114","10"
"W_Intermediate","MCM7","-5.557","140","199","11"
"W_Long","MCM7","-4.798","141","192","11"
"Proximal","MEF2A","0.829","29","25","5"
"Intermediate","MEF2A","0.081","67","66","8"
"Long","MEF2A","0.289","51","49","7"
"W_Proximal","MEF2A","-0.683","30","34","6"
"W_Intermediate","MEF2A","-2.375","49","66","7"
"W_Long","MEF2A","-1.973","49","63","7"
"Proximal","MEIS2","1.584","302","289","8"
"Intermediate","MEIS2","11.239","1253","1048","18"
"Long","MEIS2","9.328","948","796","16"
"W_Proximal","MEIS2","5.313","677","605","14"
"W_Intermediate","MEIS2","0.569","744","737","13"
"W_Long","MEIS2","3.384","764","724","12"
"Proximal","MGA","6.048","285","235","8"
"Intermediate","MGA","18.775","1165","800","19"
"Long","MGA","15.013","852","605","16"
"W_Proximal","MGA","10.325","602","456","14"
"W_Intermediate","MGA","4.51","670","609","14"
"W_Long","MGA","7.29","685","593","13"
"Proximal","MIER1","2.075","147","130","8"
"Intermediate","MIER1","11.389","558","385","15"
"Long","MIER1","11.784","454","290","14"
"W_Proximal","MIER1","5.348","272","210","12"
"W_Intermediate","MIER1","-6.488","253","336","13"
"W_Long","MIER1","-3.236","282","324","13"
"Proximal","MITF","3.807","274","242","8"
"Intermediate","MITF","13.983","1080","826","18"
"Long","MITF","12.647","836","626","17"
"W_Proximal","MITF","2.516","507","472","14"
"W_Intermediate","MITF","-1.195","607","623","13"
"W_Long","MITF","0.878","619","608","13"
"Proximal","MLLT1","0.693","265","259","8"
"Intermediate","MLLT1","10.502","1104","906","19"
"Long","MLLT1","10.629","864","687","17"
"W_Proximal","MLLT1","6.709","614","519","14"
"W_Intermediate","MLLT1","-1.382","647","665","13"
"W_Long","MLLT1","-0.763","641","651","12"
"Proximal","MNT","7.533","341","281","8"
"Intermediate","MNT","25.045","1466","1009","18"
"Long","MNT","21.586","1111","767","16"
"W_Proximal","MNT","14.161","782","581","14"
"W_Intermediate","MNT","6.01","792","718","12"
"W_Long","MNT","8.8","815","704","13"
"Proximal","MTA1","0.09","190","189","9"
"Intermediate","MTA1","13.285","845","607","18"
"Long","MTA1","12.354","651","458","16"
"W_Proximal","MTA1","5.87","421","341","14"
"W_Intermediate","MTA1","-3.407","445","492","14"
"W_Long","MTA1","-1.985","450","476","13"
"Proximal","MTA2","2.936","265","240","9"
"Intermediate","MTA2","10.345","1013","817","19"
"Long","MTA2","10.234","792","618","17"
"W_Proximal","MTA2","3.326","511","465","14"
"W_Intermediate","MTA2","-4.468","558","617","13"
"W_Long","MTA2","-3.228","560","601","13"
"Proximal","MTA3","7.916","307","239","9"
"Intermediate","MTA3","24.957","1302","816","19"
"Long","MTA3","23.023","1004","619","17"
"W_Proximal","MTA3","13.664","656","465","14"
"W_Intermediate","MTA3","4.593","675","617","13"
"W_Long","MTA3","8.038","701","602","12"
"Proximal","MXI1","1.292","169","158","8"
"Intermediate","MXI1","20.017","833","491","17"
"Long","MXI1","19.774","660","370","15"
"W_Proximal","MXI1","8.759","383","271","13"
"W_Intermediate","MXI1","-2.885","373","412","14"
"W_Long","MXI1","1.817","421","398","13"
"Proximal","MYBL2","-3.703","46","73","7"
"Intermediate","MYBL2","-2.787","168","203","13"
"Long","MYBL2","-3.085","117","151","11"
"W_Proximal","MYBL2","8.684","186","108","9"
"W_Intermediate","MYBL2","3.799","233","190","11"
"W_Long","MYBL2","0.39","186","182","11"
"Proximal","MYC","7.532","349","294","7"
"Intermediate","MYC","22.841","1492","1071","18"
"Long","MYC","19.709","1132","814","16"
"W_Proximal","MYC","11.519","775","617","14"
"W_Intermediate","MYC","4.065","795","746","12"
"W_Long","MYC","7.329","820","734","12"
"Proximal","MYNN","4.54","228","190","8"
"Intermediate","MYNN","15.764","880","608","17"
"Long","MYNN","13.812","676","460","16"
"W_Proximal","MYNN","0.324","347","343","14"
"W_Intermediate","MYNN","-8.071","382","493","14"
"W_Long","MYNN","-6.077","401","478","13"
"Proximal","NBN","0.99","218","210","8"
"Intermediate","NBN","15.977","981","689","18"
"Long","NBN","13.462","742","521","16"
"W_Proximal","NBN","8.465","510","389","14"
"W_Intermediate","NBN","-0.471","536","542","13"
"W_Long","NBN","1.527","546","526","13"
"Proximal","NCOA1","3.007","271","246","8"
"Intermediate","NCOA1","18.135","1187","844","19"
"Long","NCOA1","16.795","923","640","17"
"W_Proximal","NCOA1","12.003","642","481","13"
"W_Intermediate","NCOA1","0.645","641","632","13"
"W_Long","NCOA1","3.972","669","617","13"
"Proximal","NCOA2","-4.157","49","79","7"
"Intermediate","NCOA2","-2.745","187","223","13"
"Long","NCOA2","-2.938","133","166","11"
"W_Proximal","NCOA2","2.218","140","119","10"
"W_Intermediate","NCOA2","-1.123","193","206","12"
"W_Long","NCOA2","-2.567","170","198","11"
"Proximal","NCOA4","0.526","64","61","7"
"Intermediate","NCOA4","2.638","197","168","11"
"Long","NCOA4","4.481","171","125","10"
"W_Proximal","NCOA4","0.379","91","88","9"
"W_Intermediate","NCOA4","-5.841","99","158","10"
"W_Long","NCOA4","-5.042","103","152","10"
"Proximal","NCOA6","-0.683","83","88","8"
"Intermediate","NCOA6","2.361","282","250","14"
"Long","NCOA6","3.574","230","187","12"
"W_Proximal","NCOA6","4.023","174","134","10"
"W_Intermediate","NCOA6","1.324","245","230","12"
"W_Long","NCOA6","1.522","238","221","11"
"Proximal","NCOR1","1.207","273","263","8"
"Intermediate","NCOR1","11.597","1133","925","18"
"Long","NCOR1","9.57","856","701","16"
"W_Proximal","NCOR1","4.596","595","529","14"
"W_Intermediate","NCOR1","-0.505","669","675","12"
"W_Long","NCOR1","0.928","672","661","12"
"Proximal","NEUROD1","3.365","219","191","8"
"Intermediate","NEUROD1","19.798","972","611","18"
"Long","NEUROD1","17.909","745","461","16"
"W_Proximal","NEUROD1","10.16","484","343","14"
"W_Intermediate","NEUROD1","0.809","505","494","13"
"W_Long","NEUROD1","3.914","532","479","14"
"Proximal","NFATC3","-2.581","159","181","9"
"Intermediate","NFATC3","7.91","715","574","18"
"Long","NFATC3","6.339","536","433","16"
"W_Proximal","NFATC3","7.67","424","322","13"
"W_Intermediate","NFATC3","0.023","470","470","14"
"W_Long","NFATC3","0.864","466","455","13"
"Proximal","NFE2","0.944","236","228","8"
"Intermediate","NFE2","4.729","852","766","18"
"Long","NFE2","5.457","669","580","16"
"W_Proximal","NFE2","0.913","448","435","14"
"W_Intermediate","NFE2","-3.701","540","589","13"
"W_Long","NFE2","-2.876","536","573","13"
"Proximal","NFIC","5.702","321","277","8"
"Intermediate","NFIC","16.492","1282","990","18"
"Long","NFIC","13.242","968","752","16"
"W_Proximal","NFIC","4.387","630","568","14"
"W_Intermediate","NFIC","0.031","708","708","13"
"W_Long","NFIC","1.186","709","694","13"
"Proximal","NFRKB","0.161","216","215","9"
"Intermediate","NFRKB","17.177","1025","709","18"
"Long","NFRKB","13.4","766","537","17"
"W_Proximal","NFRKB","14.984","606","402","14"
"W_Intermediate","NFRKB","3.781","607","555","14"
"W_Long","NFRKB","6.797","630","540","13"
"Proximal","NFXL1","4.285","128","96","8"
"Intermediate","NFXL1","7.575","381","277","14"
"Long","NFXL1","8.59","310","207","12"
"W_Proximal","NFXL1","-3.316","113","148","11"
"W_Intermediate","NFXL1","-9.787","133","251","12"
"W_Long","NFXL1","-7.743","155","242","11"
"Proximal","NR0B1","-1.048","3","5","2"
"Intermediate","NR0B1","-1.957","7","14","4"
"Long","NR0B1","0.156","11","10","3"
"W_Proximal","NR0B1","-0.48","6","7","3"
"W_Intermediate","NR0B1","-0.15","14","15","3"
"W_Long","NR0B1","0.852","17","14","4"
"Proximal","NR2C1","3.094","207","180","9"
"Intermediate","NR2C1","16.679","868","569","18"
"Long","NR2C1","15.333","676","430","16"
"W_Proximal","NR2C1","10.783","454","318","13"
"W_Intermediate","NR2C1","-1.822","441","465","13"
"W_Long","NR2C1","0.571","459","452","13"
"Proximal","NR2C2","-1.367","15","21","4"
"Intermediate","NR2C2","3.483","80","56","7"
"Long","NR2C2","3.378","62","41","6"
"W_Proximal","NR2C2","3.704","47","28","5"
"W_Intermediate","NR2C2","-0.088","54","55","7"
"W_Long","NR2C2","0.657","57","53","7"
"Proximal","NR2F1","5.752","303","253","9"
"Intermediate","NR2F1","14.046","1144","877","19"
"Long","NR2F1","11.689","862","664","17"
"W_Proximal","NR2F1","1.802","527","501","14"
"W_Intermediate","NR2F1","-6.029","570","649","13"
"W_Long","NR2F1","-1.315","618","635","13"
"Proximal","NR2F2","2.782","232","208","9"
"Intermediate","NR2F2","12.432","908","684","18"
"Long","NR2F2","10.317","683","517","16"
"W_Proximal","NR2F2","3.766","440","386","14"
"W_Intermediate","NR2F2","-5.416","465","539","14"
"W_Long","NR2F2","-3.052","485","525","13"
"Proximal","NR2F6","1.696","216","202","9"
"Intermediate","NR2F6","8.277","803","656","18"
"Long","NR2F6","6.455","596","497","15"
"W_Proximal","NR2F6","-1.016","355","369","14"
"W_Intermediate","NR2F6","-6.8","428","523","14"
"W_Long","NR2F6","-5.024","442","507","13"
"Proximal","NR3C1","-0.418","101","104","8"
"Intermediate","NR3C1","6.396","392","301","14"
"Long","NR3C1","8.443","335","225","13"
"W_Proximal","NR3C1","4.793","214","162","11"
"W_Intermediate","NR3C1","-4.272","220","270","12"
"W_Long","NR3C1","-4.715","202","260","12"
"Proximal","NRF1","10.855","355","269","8"
"Intermediate","NRF1","31.211","1510","953","18"
"Long","NRF1","26.747","1152","723","16"
"W_Proximal","NRF1","17.249","787","548","14"
"W_Intermediate","NRF1","9.788","812","689","13"
"W_Long","NRF1","13.721","841","675","12"
"Proximal","NUFIP1","-0.218","66","68","7"
"Intermediate","NUFIP1","2.192","215","188","12"
"Long","NUFIP1","3.92","179","139","10"
"W_Proximal","NUFIP1","1.502","112","99","9"
"W_Intermediate","NUFIP1","-6.74","105","176","11"
"W_Long","NUFIP1","-3.144","137","169","10"
"Proximal","PCBP1","5.396","200","154","9"
"Intermediate","PCBP1","20.768","809","473","16"
"Long","PCBP1","19.978","653","356","15"
"W_Proximal","PCBP1","0.414","266","261","13"
"W_Intermediate","PCBP1","-1.797","376","400","13"
"W_Long","PCBP1","1.468","406","386","14"
"Proximal","PCBP2","-2.487","21","34","5"
"Intermediate","PCBP2","-0.295","90","93","9"
"Long","PCBP2","-0.274","66","68","8"
"W_Proximal","PCBP2","-2.223","33","47","7"
"W_Intermediate","PCBP2","-0.707","84","90","8"
"W_Long","PCBP2","-0.283","84","86","8"
"Proximal","PHB2","0.252","111","109","8"
"Intermediate","PHB2","5.297","396","317","15"
"Long","PHB2","6.261","317","237","13"
"W_Proximal","PHB2","0.298","175","172","11"
"W_Intermediate","PHB2","-6.987","195","283","13"
"W_Long","PHB2","-4.911","212","272","12"
"Proximal","PHF20","5.897","251","200","9"
"Intermediate","PHF20","27.663","1149","647","18"
"Long","PHF20","25.477","908","490","16"
"W_Proximal","PHF20","18.513","630","365","14"
"W_Intermediate","PHF20","5.737","594","519","13"
"W_Long","PHF20","8.536","618","503","14"
"Proximal","PHF21A","2.56","164","142","9"
"Intermediate","PHF21A","10.672","608","427","17"
"Long","PHF21A","9.899","465","321","15"
"W_Proximal","PHF21A","0.628","242","234","12"
"W_Intermediate","PHF21A","-3.384","321","368","14"
"W_Long","PHF21A","-2.293","325","355","13"
"Proximal","PHF8","11.533","329","233","8"
"Intermediate","PHF8","35.51","1445","788","18"
"Long","PHF8","30.155","1096","598","17"
"W_Proximal","PHF8","22.302","754","448","14"
"W_Intermediate","PHF8","14.13","787","600","13"
"W_Long","PHF8","16.845","804","585","13"
"Proximal","PKNOX1","2.586","307","287","8"
"Intermediate","PKNOX1","14.961","1302","1038","18"
"Long","PKNOX1","13.107","999","789","16"
"W_Proximal","PKNOX1","8.815","718","597","14"
"W_Intermediate","PKNOX1","1.434","749","731","12"
"W_Long","PKNOX1","4.244","768","718","12"
"Proximal","PML","0.013","221","221","8"
"Intermediate","PML","18.645","1075","737","18"
"Long","PML","17.868","838","557","16"
"W_Proximal","PML","14.844","627","417","14"
"W_Intermediate","PML","6.374","661","571","14"
"W_Long","PML","7.665","658","556","13"
"Proximal","POLR2A","3.094","337","314","7"
"Intermediate","POLR2A","17.97","1484","1172","17"
"Long","POLR2A","15.018","1125","892","16"
"W_Proximal","POLR2A","9.566","805","676","13"
"W_Intermediate","POLR2A","3.354","830","792","11"
"W_Long","POLR2A","4.757","832","780","11"
"Proximal","POLR2G","5.278","350","311","7"
"Intermediate","POLR2G","19.593","1494","1158","17"
"Long","POLR2G","16.883","1138","881","15"
"W_Proximal","POLR2G","9.122","790","668","13"
"W_Intermediate","POLR2G","2.705","817","786","11"
"W_Long","POLR2G","3.968","820","775","11"
"Proximal","PRDM10","4.242","281","246","8"
"Intermediate","PRDM10","16.306","1145","843","19"
"Long","PRDM10","13.111","863","639","17"
"W_Proximal","PRDM10","7.699","587","482","14"
"W_Intermediate","PRDM10","-1.442","613","632","13"
"W_Long","PRDM10","4.157","671","617","13"
"Proximal","PRPF4","-0.243","123","125","9"
"Intermediate","PRPF4","12.523","567","371","16"
"Long","PRPF4","11.77","443","279","14"
"W_Proximal","PRPF4","4.912","260","202","12"
"W_Intermediate","PRPF4","0.885","336","325","13"
"W_Long","PRPF4","4.064","364","312","13"
"Proximal","PTBP1","3.464","118","92","7"
"Intermediate","PTBP1","10.903","420","265","14"
"Long","PTBP1","10.307","323","198","12"
"W_Proximal","PTBP1","-2.856","113","141","10"
"W_Intermediate","PTBP1","-10.145","122","242","12"
"W_Long","PTBP1","-8.066","137","232","12"
"Proximal","PYGO2","-0.873","71","77","7"
"Intermediate","PYGO2","3.926","266","216","13"
"Long","PYGO2","3.678","201","161","11"
"W_Proximal","PYGO2","3.545","147","115","9"
"W_Intermediate","PYGO2","-3.308","164","202","11"
"W_Long","PYGO2","-2.489","166","193","11"
"Proximal","RAD51","5.104","224","181","8"
"Intermediate","RAD51","14.433","822","573","17"
"Long","RAD51","13.485","641","432","15"
"W_Proximal","RAD51","4.342","379","321","13"
"W_Intermediate","RAD51","-4.994","402","470","14"
"W_Long","RAD51","-1.93","429","454","13"
"Proximal","RB1","9.186","323","247","8"
"Intermediate","RB1","28.646","1392","848","19"
"Long","RB1","24.929","1062","644","17"
"W_Proximal","RB1","12.297","662","484","14"
"W_Intermediate","RB1","5.745","711","634","13"
"W_Long","RB1","9.097","732","619","12"
"Proximal","RBBP5","6.777","279","221","9"
"Intermediate","RBBP5","28.37","1248","734","18"
"Long","RBBP5","24.859","954","556","16"
"W_Proximal","RBBP5","17.744","665","417","14"
"W_Intermediate","RBBP5","10.006","709","570","14"
"W_Long","RBBP5","13.115","721","554","13"
"Proximal","RBFOX2","6.615","343","291","8"
"Intermediate","RBFOX2","23.439","1491","1059","18"
"Long","RBFOX2","20.627","1134","805","16"
"W_Proximal","RBFOX2","13.706","795","609","14"
"W_Intermediate","RBFOX2","6.834","824","740","12"
"W_Long","RBFOX2","8.458","829","727","12"
"Proximal","RBM14","0.513","77","73","7"
"Intermediate","RBM14","9.576","319","206","12"
"Long","RBM14","9.557","259","153","11"
"W_Proximal","RBM14","-2.764","83","108","9"
"W_Intermediate","RBM14","-4.334","143","191","11"
"W_Long","RBM14","-3.466","145","182","11"
"Proximal","RBM15","-1.609","7","13","3"
"Intermediate","RBM15","3.242","51","33","5"
"Long","RBM15","3.725","42","24","5"
"W_Proximal","RBM15","-0.464","15","17","4"
"W_Intermediate","RBM15","-2.464","20","33","5"
"W_Long","RBM15","-1.868","22","32","5"
"Proximal","RBM17","-0.962","0","1","1"
"Intermediate","RBM17","1.23","4","2","1"
"Long","RBM17","1.074","3","2","1"
"W_Proximal","RBM17","1.759","3","1","1"
"W_Intermediate","RBM17","-1.575","0","2","1"
"W_Long","RBM17","-0.83","1","2","1"
"Proximal","RBM22","-3.059","171","196","8"
"Intermediate","RBM22","8.139","781","636","18"
"Long","RBM22","8.074","608","481","16"
"W_Proximal","RBM22","-5.749","280","357","13"
"W_Intermediate","RBM22","-11.327","348","509","14"
"W_Long","RBM22","-8.46","384","494","13"
"Proximal","RBM25","1.111","277","268","8"
"Intermediate","RBM25","7.136","1072","942","18"
"Long","RBM25","5.816","810","714","16"
"W_Proximal","RBM25","-2.033","513","540","13"
"W_Intermediate","RBM25","-6.51","600","684","13"
"W_Long","RBM25","-3.718","623","670","13"
"Proximal","RBM34","-1.199","26","32","5"
"Intermediate","RBM34","8.087","158","87","9"
"Long","RBM34","6.16","111","64","8"
"W_Proximal","RBM34","-3.681","21","44","6"
"W_Intermediate","RBM34","-3.905","53","85","8"
"W_Long","RBM34","-2.763","60","81","8"
"Proximal","RBM39","-1.269","54","63","7"
"Intermediate","RBM39","6.332","248","172","12"
"Long","RBM39","5.549","184","128","10"
"W_Proximal","RBM39","4.815","133","90","9"
"W_Intermediate","RBM39","-6.177","98","163","10"
"W_Long","RBM39","-3.713","118","155","10"
"Proximal","RCOR1","1.819","123","109","8"
"Intermediate","RCOR1","6.932","418","316","15"
"Long","RCOR1","6.504","321","237","13"
"W_Proximal","RCOR1","-1.817","151","171","11"
"W_Intermediate","RCOR1","-6.086","206","282","12"
"W_Long","RCOR1","-4.433","218","272","12"
"Proximal","REST","8.506","350","284","8"
"Intermediate","REST","20.714","1387","1025","17"
"Long","REST","16.593","1045","779","16"
"W_Proximal","REST","2.678","627","590","14"
"W_Intermediate","REST","-0.575","719","726","13"
"W_Long","REST","4.396","765","712","12"
"Proximal","RFX1","3.968","229","195","8"
"Intermediate","RFX1","10.98","820","630","17"
"Long","RFX1","9.72","633","477","16"
"W_Proximal","RFX1","3.603","404","354","14"
"W_Intermediate","RFX1","-1.978","479","506","14"
"W_Long","RFX1","0.442","497","491","13"
"Proximal","RFX5","-0.684","53","57","6"
"Intermediate","RFX5","5.5","218","158","11"
"Long","RFX5","4.703","164","117","10"
"W_Proximal","RFX5","4.191","116","82","8"
"W_Intermediate","RFX5","-2.867","121","150","10"
"W_Long","RFX5","-4.035","103","144","10"
"Proximal","RLF","2.847","182","158","8"
"Intermediate","RLF","13.11","714","485","17"
"Long","RLF","12.011","547","366","15"
"W_Proximal","RLF","4.986","335","269","13"
"W_Intermediate","RLF","-2.888","373","410","13"
"W_Long","RLF","1.725","419","395","14"
"Proximal","RNF2","6.229","320","270","8"
"Intermediate","RNF2","17.484","1274","952","18"
"Long","RNF2","14.237","955","724","16"
"W_Proximal","RNF2","9.384","677","545","14"
"W_Intermediate","RNF2","1.966","714","688","13"
"W_Long","RNF2","6.6","755","674","12"
"Proximal","RUNX1","2.89","162","137","9"
"Intermediate","RUNX1","11.749","607","413","17"
"Long","RUNX1","11.412","467","309","14"
"W_Proximal","RUNX1","-1.561","208","227","12"
"W_Intermediate","RUNX1","-7.24","265","358","13"
"W_Long","RUNX1","-5.593","278","345","12"
"Proximal","SAFB2","-0.457","1","2","1"
"Intermediate","SAFB2","-0.629","3","4","2"
"Long","SAFB2","-0.034","3","3","2"
"W_Proximal","SAFB2","1.197","4","2","1"
"W_Intermediate","SAFB2","0.387","5","4","2"
"W_Long","SAFB2","0.408","5","4","2"
"Proximal","SAFB","2.086","133","116","8"
"Intermediate","SAFB","14.696","553","342","14"
"Long","SAFB","12.588","423","257","13"
"W_Proximal","SAFB","-3.074","153","188","11"
"W_Intermediate","SAFB","-4.37","248","305","13"
"W_Long","SAFB","-0.296","289","293","13"
"Proximal","SAP30","2.488","214","193","8"
"Intermediate","SAP30","26.629","1092","621","18"
"Long","SAP30","24.257","845","469","15"
"W_Proximal","SAP30","14.403","541","349","13"
"W_Intermediate","SAP30","4.393","557","499","13"
"W_Long","SAP30","7.315","581","485","13"
"Proximal","SETDB1","-3.543","69","95","7"
"Intermediate","SETDB1","6.258","359","274","14"
"Long","SETDB1","5.276","269","204","12"
"W_Proximal","SETDB1","3.21","180","147","10"
"W_Intermediate","SETDB1","-3.871","201","248","12"
"W_Long","SETDB1","-1.182","226","240","11"
"Proximal","SIN3A","3.312","212","183","9"
"Intermediate","SIN3A","25.764","1064","585","19"
"Long","SIN3A","25.446","837","442","16"
"W_Proximal","SIN3A","15.214","529","327","13"
"W_Intermediate","SIN3A","3.418","521","475","13"
"W_Long","SIN3A","6.575","546","461","13"
"Proximal","SIN3B","2.945","206","181","8"
"Intermediate","SIN3B","27.805","1084","575","18"
"Long","SIN3B","24.149","809","434","16"
"W_Proximal","SIN3B","18.151","561","322","13"
"W_Intermediate","SIN3B","4.452","532","472","14"
"W_Long","SIN3B","8.397","568","456","13"
"Proximal","SIRT6","-0.581","23","26","5"
"Intermediate","SIRT6","5.423","108","68","7"
"Long","SIRT6","4.677","82","50","7"
"W_Proximal","SIRT6","1.487","43","35","6"
"W_Intermediate","SIRT6","-6.22","22","67","7"
"W_Long","SIRT6","-6.03","22","64","7"
"Proximal","SIX5","-3.269","66","92","8"
"Intermediate","SIX5","15.913","475","262","13"
"Long","SIX5","11.989","345","196","12"
"W_Proximal","SIX5","10.803","252","140","10"
"W_Intermediate","SIX5","-2.995","203","239","12"
"W_Long","SIX5","-0.407","224","229","12"
"Proximal","SKIL","7.082","276","217","8"
"Intermediate","SKIL","25.626","1198","721","19"
"Long","SKIL","21.977","911","545","17"
"W_Proximal","SKIL","10.854","556","408","14"
"W_Intermediate","SKIL","0.944","574","561","14"
"W_Long","SKIL","5.208","614","545","13"
"Proximal","SMAD1","-2.327","127","147","9"
"Intermediate","SMAD1","11.83","642","448","16"
"Long","SMAD1","10.368","491","338","15"
"W_Proximal","SMAD1","9.171","363","247","13"
"W_Intermediate","SMAD1","-0.44","377","383","13"
"W_Long","SMAD1","0.656","378","369","13"
"Proximal","SMAD2","0.106","7","7","3"
"Intermediate","SMAD2","2.713","29","18","4"
"Long","SMAD2","1.082","17","13","4"
"W_Proximal","SMAD2","0.352","10","9","3"
"W_Intermediate","SMAD2","-3.521","4","18","4"
"W_Long","SMAD2","-3.967","2","17","4"
"Proximal","SMAD5","3.723","269","237","9"
"Intermediate","SMAD5","24.96","1258","805","18"
"Long","SMAD5","22.98","977","610","16"
"W_Proximal","SMAD5","17.501","716","460","15"
"W_Intermediate","SMAD5","9.64","742","611","14"
"W_Long","SMAD5","10.303","728","596","13"
"Proximal","SMARCA4","4.602","325","288","8"
"Intermediate","SMARCA4","13.892","1295","1042","18"
"Long","SMARCA4","11.398","973","792","16"
"W_Proximal","SMARCA4","4.766","667","600","14"
"W_Intermediate","SMARCA4","-0.868","723","733","12"
"W_Long","SMARCA4","2.051","745","720","12"
"Proximal","SMARCA5","4.191","232","196","8"
"Intermediate","SMARCA5","11.876","841","635","17"
"Long","SMARCA5","11.629","666","480","16"
"W_Proximal","SMARCA5","-3.591","307","357","14"
"W_Intermediate","SMARCA5","-12.905","333","509","14"
"W_Long","SMARCA5","-8.251","380","494","14"
"Proximal","SMARCB1","-0.768","52","57","7"
"Intermediate","SMARCB1","-0.803","148","157","11"
"Long","SMARCB1","-0.545","111","116","10"
"W_Proximal","SMARCB1","0.384","85","82","8"
"W_Intermediate","SMARCB1","-2.959","120","149","10"
"W_Long","SMARCB1","-4.01","104","143","10"
"Proximal","SMARCC2","-0.789","176","183","8"
"Intermediate","SMARCC2","2.601","624","579","17"
"Long","SMARCC2","2.876","483","437","16"
"W_Proximal","SMARCC2","1.02","339","325","14"
"W_Intermediate","SMARCC2","-3.102","432","473","13"
"W_Long","SMARCC2","-4.2","401","458","14"
"Proximal","SMARCE1","2.832","275","251","9"
"Intermediate","SMARCE1","8.72","1030","868","19"
"Long","SMARCE1","7.958","785","658","16"
"W_Proximal","SMARCE1","0.955","510","497","14"
"W_Intermediate","SMARCE1","-5.041","578","645","13"
"W_Long","SMARCE1","-1.615","610","631","13"
"Proximal","SMC3","8.347","278","207","9"
"Intermediate","SMC3","14.507","942","677","18"
"Long","SMC3","13.242","727","512","16"
"W_Proximal","SMC3","-0.979","370","383","13"
"W_Intermediate","SMC3","-5.04","467","536","14"
"W_Long","SMC3","-1.52","500","520","13"
"Proximal","SNRNP70","-0.469","24","26","5"
"Intermediate","SNRNP70","4.172","102","70","8"
"Long","SNRNP70","3.636","78","51","7"
"W_Proximal","SNRNP70","0.472","38","35","6"
"W_Intermediate","SNRNP70","-6.568","20","68","7"
"W_Long","SNRNP70","-5.087","29","66","7"
"Proximal","SOX6","4.435","293","258","8"
"Intermediate","SOX6","13.499","1157","901","19"
"Long","SOX6","12.799","897","683","17"
"W_Proximal","SOX6","6.206","602","516","14"
"W_Intermediate","SOX6","-0.588","655","663","13"
"W_Long","SOX6","1.887","673","648","13"
"Proximal","SP1","6.885","251","191","9"
"Intermediate","SP1","32.309","1186","612","18"
"Long","SP1","30.789","934","462","15"
"W_Proximal","SP1","16.847","572","343","14"
"W_Intermediate","SP1","5.615","571","494","14"
"W_Long","SP1","9.957","606","478","13"
"Proximal","SREBF1","-2.229","55","70","7"
"Intermediate","SREBF1","11.216","331","196","12"
"Long","SREBF1","10.196","252","146","10"
"W_Proximal","SREBF1","4.779","148","103","9"
"W_Intermediate","SREBF1","-5.793","119","183","11"
"W_Long","SREBF1","-2.507","150","176","10"
"Proximal","SRSF7","-1.205","3","6","2"
"Intermediate","SRSF7","1.532","22","16","4"
"Long","SRSF7","2.083","19","12","4"
"W_Proximal","SRSF7","-2.249","2","8","3"
"W_Intermediate","SRSF7","-2.476","7","16","4"
"W_Long","SRSF7","-1.156","11","15","4"
"Proximal","SRSF9","-0.222","0","0","0"
"Intermediate","SRSF9","2.23","1","0","0"
"Long","SRSF9","-0.314","0","0","0"
"W_Proximal","SRSF9","-0.279","0","0","0"
"W_Intermediate","SRSF9","-0.41","0","0","0"
"W_Long","SRSF9","-0.405","0","0","0"
"Proximal","STAT1","1.161","92","83","8"
"Intermediate","STAT1","8.011","338","235","13"
"Long","STAT1","6.91","259","176","12"
"W_Proximal","STAT1","2.43","148","125","9"
"W_Intermediate","STAT1","-4.33","165","216","12"
"W_Long","STAT1","-4.015","164","208","11"
"Proximal","STAT2","-2.442","55","72","7"
"Intermediate","STAT2","5.345","268","201","13"
"Long","STAT2","5.274","209","150","11"
"W_Proximal","STAT2","2.688","132","107","9"
"W_Intermediate","STAT2","-4.149","143","188","11"
"W_Long","STAT2","-2.765","151","181","11"
"Proximal","STAT5A","-0.608","149","154","9"
"Intermediate","STAT5A","2.341","514","475","16"
"Long","STAT5A","2.231","390","358","15"
"W_Proximal","STAT5A","-0.105","262","263","13"
"W_Intermediate","STAT5A","-6.612","313","402","13"
"W_Long","STAT5A","-3.142","348","388","13"
"Proximal","SUZ12","-2.563","46","63","7"
"Intermediate","SUZ12","9.856","286","173","11"
"Long","SUZ12","8.053","210","129","10"
"W_Proximal","SUZ12","4.286","128","92","8"
"W_Intermediate","SUZ12","-5.087","110","164","11"
"W_Long","SUZ12","-2.833","128","158","10"
"Proximal","TAF15","-0.381","21","23","4"
"Intermediate","TAF15","3.797","89","60","8"
"Long","TAF15","3.396","67","44","7"
"W_Proximal","TAF15","-1.316","24","31","5"
"W_Intermediate","TAF15","-5.079","24","59","7"
"W_Long","TAF15","-3.611","33","57","7"
"Proximal","TAF7","-1.951","8","15","4"
"Intermediate","TAF7","1.903","52","40","6"
"Long","TAF7","1.605","39","30","6"
"W_Proximal","TAF7","3.007","34","20","5"
"W_Intermediate","TAF7","-1.631","31","41","6"
"W_Long","TAF7","-1.937","28","39","6"
"Proximal","TAF9B","-4.638","142","181","8"
"Intermediate","TAF9B","9.539","743","573","18"
"Long","TAF9B","9.177","581","432","16"
"W_Proximal","TAF9B","22.697","623","320","13"
"W_Intermediate","TAF9B","9.569","604","468","14"
"W_Long","TAF9B","10.856","588","453","12"
"Proximal","TAL1","-0.097","253","254","8"
"Intermediate","TAL1","5.196","973","880","18"
"Long","TAL1","2.986","718","668","17"
"W_Proximal","TAL1","-1.194","488","504","14"
"W_Intermediate","TAL1","-3.446","606","651","13"
"W_Long","TAL1","-1.433","619","637","13"
"Proximal","TBL1XR1","1.421","216","203","9"
"Intermediate","TBL1XR1","12.752","890","663","18"
"Long","TBL1XR1","12.167","692","502","16"
"W_Proximal","TBL1XR1","6.428","465","374","14"
"W_Intermediate","TBL1XR1","-2.714","490","527","14"
"W_Long","TBL1XR1","0.324","516","512","13"
"Proximal","TBP","5.96","282","230","9"
"Intermediate","TBP","26.656","1271","774","19"
"Long","TBP","23.11","971","586","17"
"W_Proximal","TBP","16.545","663","440","13"
"W_Intermediate","TBP","8.781","710","593","13"
"W_Long","TBP","11.043","715","577","12"
"Proximal","TCF12","1.766","253","238","8"
"Intermediate","TCF12","6.84","933","811","18"
"Long","TCF12","4.78","691","614","16"
"W_Proximal","TCF12","-0.668","453","462","14"
"W_Intermediate","TCF12","-6.795","523","614","13"
"W_Long","TCF12","-3.174","557","598","13"
"Proximal","TCF7","1.206","117","108","8"
"Intermediate","TCF7","11.623","478","311","14"
"Long","TCF7","9.437","355","234","13"
"W_Proximal","TCF7","3.857","210","169","11"
"W_Intermediate","TCF7","-3.795","232","279","12"
"W_Long","TCF7","-1.396","252","269","12"
"Proximal","TCF7L2","0.558","57","53","6"
"Intermediate","TCF7L2","6.277","214","147","11"
"Long","TCF7L2","7.194","180","109","10"
"W_Proximal","TCF7L2","2.636","97","76","8"
"W_Intermediate","TCF7L2","-3.175","108","140","10"
"W_Long","TCF7L2","-0.608","128","134","10"
"Proximal","TEAD4","1.37","266","254","8"
"Intermediate","TEAD4","9.412","1060","883","19"
"Long","TEAD4","6.669","783","669","17"
"W_Proximal","TEAD4","3.909","561","505","14"
"W_Intermediate","TEAD4","-2.268","623","653","13"
"W_Long","TEAD4","0.77","649","639","13"
"Proximal","THAP1","-1.195","120","130","8"
"Intermediate","THAP1","19.342","693","385","16"
"Long","THAP1","18.008","537","290","14"
"W_Proximal","THAP1","5.493","278","211","12"
"W_Intermediate","THAP1","-4.489","280","337","13"
"W_Long","THAP1","-2.414","295","324","12"
"Proximal","THRA","-2.13","18","29","5"
"Intermediate","THRA","-0.898","69","76","8"
"Long","THRA","-0.886","50","56","7"
"W_Proximal","THRA","1.399","47","39","6"
"W_Intermediate","THRA","-1.789","61","75","8"
"W_Long","THRA","-0.516","68","72","7"
"Proximal","TRIM24","2.299","267","248","8"
"Intermediate","TRIM24","9.211","1028","852","19"
"Long","TRIM24","9.344","805","646","17"
"W_Proximal","TRIM24","2.422","521","488","14"
"W_Intermediate","TRIM24","-2.792","600","637","13"
"W_Long","TRIM24","-0.109","620","621","14"
"Proximal","TRIM28","1.661","236","222","9"
"Intermediate","TRIM28","9.646","916","738","18"
"Long","TRIM28","9.772","719","558","16"
"W_Proximal","TRIM28","7.518","522","419","14"
"W_Intermediate","TRIM28","-2.088","544","572","13"
"W_Long","TRIM28","1.798","581","557","13"
"Proximal","TRIP13","-1.617","34","43","6"
"Intermediate","TRIP13","1.179","129","117","10"
"Long","TRIP13","1.719","102","86","9"
"W_Proximal","TRIP13","4.088","90","60","7"
"W_Intermediate","TRIP13","-3.009","85","113","9"
"W_Long","TRIP13","-1.261","98","109","9"
"Proximal","U2AF1","-0.744","87","93","8"
"Intermediate","U2AF1","11.634","423","265","14"
"Long","U2AF1","10.171","324","198","12"
"W_Proximal","U2AF1","-1.449","127","141","10"
"W_Intermediate","U2AF1","-1.22","227","242","12"
"W_Long","U2AF1","0.169","234","232","12"
"Proximal","U2AF2","-0.76","0","1","1"
"Intermediate","U2AF2","-1.238","0","1","1"
"Long","U2AF2","-1.003","0","1","1"
"W_Proximal","U2AF2","0.311","1","1","1"
"W_Intermediate","U2AF2","-0.423","1","1","1"
"W_Long","U2AF2","-1.252","0","1","1"
"Proximal","UBTF","6.357","276","222","8"
"Intermediate","UBTF","20.415","1127","742","19"
"Long","UBTF","19.88","877","561","16"
"W_Proximal","UBTF","4.844","488","421","14"
"W_Intermediate","UBTF","0.7","584","575","14"
"W_Long","UBTF","3.858","613","560","14"
"Proximal","USF2","-0.53","71","75","7"
"Intermediate","USF2","7.207","301","210","13"
"Long","USF2","8.992","254","156","11"
"W_Proximal","USF2","2.432","134","112","9"
"W_Intermediate","USF2","-5.495","136","196","11"
"W_Long","USF2","-4.816","136","188","11"
"Proximal","WHSC1","-3.496","32","55","7"
"Intermediate","WHSC1","-4.676","99","151","11"
"Long","WHSC1","-3.528","77","112","10"
"W_Proximal","WHSC1","-7.191","20","79","8"
"W_Intermediate","WHSC1","-11.219","27","144","10"
"W_Long","WHSC1","-9.452","42","139","10"
"Proximal","XRCC3","-1.604","22","30","5"
"Intermediate","XRCC3","-0.766","75","81","8"
"Long","XRCC3","-2.22","44","60","7"
"W_Proximal","XRCC3","2.148","55","42","6"
"W_Intermediate","XRCC3","-1.944","65","80","8"
"W_Long","XRCC3","-2.149","60","77","8"
"Proximal","XRCC5","6.149","222","170","8"
"Intermediate","XRCC5","20.163","877","533","17"
"Long","XRCC5","18.331","680","402","15"
"W_Proximal","XRCC5","6.124","376","297","13"
"W_Intermediate","XRCC5","-3.427","394","441","14"
"W_Long","XRCC5","-1.096","413","427","13"
"Proximal","YY1","8.885","325","254","8"
"Intermediate","YY1","25.387","1362","883","19"
"Long","YY1","21.899","1031","668","17"
"W_Proximal","YY1","14.738","712","505","14"
"W_Intermediate","YY1","7.361","748","653","13"
"W_Long","YY1","10.178","771","638","13"
"Proximal","ZBED1","-0.344","110","113","8"
"Intermediate","ZBED1","11.37","494","330","14"
"Long","ZBED1","11.118","393","247","13"
"W_Proximal","ZBED1","5.861","245","178","11"
"W_Intermediate","ZBED1","-4.543","234","293","13"
"W_Long","ZBED1","-2.997","244","282","13"
"Proximal","ZBTB11","0.004","133","133","8"
"Intermediate","ZBTB11","17.987","693","399","16"
"Long","ZBTB11","15.728","521","300","14"
"W_Proximal","ZBTB11","11.595","362","219","12"
"W_Intermediate","ZBTB11","1.438","366","347","13"
"W_Long","ZBTB11","2.786","371","334","13"
"Proximal","ZBTB2","2.971","230","204","9"
"Intermediate","ZBTB2","17.185","984","665","19"
"Long","ZBTB2","17.335","776","502","16"
"W_Proximal","ZBTB2","7.436","478","376","14"
"W_Intermediate","ZBTB2","-1.025","514","528","14"
"W_Long","ZBTB2","0.243","516","513","13"
"Proximal","ZBTB33","0.399","319","316","7"
"Intermediate","ZBTB33","4.367","1258","1181","18"
"Long","ZBTB33","4.094","963","899","16"
"W_Proximal","ZBTB33","-9.563","560","684","13"
"W_Intermediate","ZBTB33","-14.776","627","797","12"
"W_Long","ZBTB33","-12.149","655","787","11"
"Proximal","ZBTB40","5.288","289","244","9"
"Intermediate","ZBTB40","22.717","1247","835","18"
"Long","ZBTB40","20.841","973","634","16"
"W_Proximal","ZBTB40","14.043","671","477","14"
"W_Intermediate","ZBTB40","5.47","706","628","14"
"W_Long","ZBTB40","8.368","719","612","13"
"Proximal","ZBTB5","1.369","114","103","8"
"Intermediate","ZBTB5","7.419","408","297","15"
"Long","ZBTB5","8.015","326","223","13"
"W_Proximal","ZBTB5","-0.557","154","160","11"
"W_Intermediate","ZBTB5","-5.768","195","268","13"
"W_Long","ZBTB5","-7.068","173","258","12"
"Proximal","ZBTB7A","8.128","325","260","8"
"Intermediate","ZBTB7A","24.6","1354","906","18"
"Long","ZBTB7A","19.868","1030","688","17"
"W_Proximal","ZBTB7A","2.627","557","520","14"
"W_Intermediate","ZBTB7A","-0.911","654","666","13"
"W_Long","ZBTB7A","3.163","692","652","13"
"Proximal","ZBTB8A","-3.048","7","19","4"
"Intermediate","ZBTB8A","-2.369","34","50","7"
"Long","ZBTB8A","-1.591","28","37","6"
"W_Proximal","ZBTB8A","4.53","47","25","5"
"W_Intermediate","ZBTB8A","-0.318","48","50","6"
"W_Long","ZBTB8A","0.842","53","48","6"
"Proximal","ZEB2","2.957","274","249","8"
"Intermediate","ZEB2","13.643","1119","860","19"
"Long","ZEB2","12.648","869","652","17"
"W_Proximal","ZEB2","3.8","543","491","14"
"W_Intermediate","ZEB2","-5.058","575","641","13"
"W_Long","ZEB2","-0.635","618","626","13"
"Proximal","ZFP91","2.435","192","171","9"
"Intermediate","ZFP91","12.906","758","536","17"
"Long","ZFP91","12.266","588","404","15"
"W_Proximal","ZFP91","6.004","375","299","13"
"W_Intermediate","ZFP91","-1.349","425","444","14"
"W_Long","ZFP91","1.895","454","429","13"
"Proximal","ZHX1","-1.762","67","80","7"
"Intermediate","ZHX1","9.451","349","226","13"
"Long","ZHX1","8.685","267","169","11"
"W_Proximal","ZHX1","7.058","188","119","10"
"W_Intermediate","ZHX1","-1.837","187","209","12"
"W_Long","ZHX1","-1.624","183","201","11"
"Proximal","ZKSCAN1","2.521","199","178","8"
"Intermediate","ZKSCAN1","15.02","826","561","18"
"Long","ZKSCAN1","13.056","627","424","16"
"W_Proximal","ZKSCAN1","2.958","353","314","13"
"W_Intermediate","ZKSCAN1","-5.298","390","462","14"
"W_Long","ZKSCAN1","-3.389","400","447","14"
"Proximal","ZMIZ1","0.721","30","27","5"
"Intermediate","ZMIZ1","5.955","118","71","8"
"Long","ZMIZ1","3.064","73","52","7"
"W_Proximal","ZMIZ1","1.942","47","36","6"
"W_Intermediate","ZMIZ1","-4.412","37","69","7"
"W_Long","ZMIZ1","-3.397","42","67","7"
"Proximal","ZMYM3","1.814","263","248","8"
"Intermediate","ZMYM3","2.227","895","854","19"
"Long","ZMYM3","2.704","692","647","17"
"W_Proximal","ZMYM3","-9.383","357","488","14"
"W_Intermediate","ZMYM3","-16.975","413","638","13"
"W_Long","ZMYM3","-12.018","474","623","12"
"Proximal","ZNF143","7.837","300","234","8"
"Intermediate","ZNF143","20.488","1165","791","18"
"Long","ZNF143","17.635","882","600","16"
"W_Proximal","ZNF143","6.515","538","449","14"
"W_Intermediate","ZNF143","-3.147","558","602","14"
"W_Long","ZNF143","2.306","617","587","13"
"Proximal","ZNF184","1.616","214","200","9"
"Intermediate","ZNF184","10.418","839","649","18"
"Long","ZNF184","8.943","634","490","16"
"W_Proximal","ZNF184","3.4","412","365","14"
"W_Intermediate","ZNF184","-4.326","459","518","14"
"W_Long","ZNF184","-1.864","478","503","13"
"Proximal","ZNF24","4.385","298","265","8"
"Intermediate","ZNF24","15.077","1207","929","18"
"Long","ZNF24","13.226","930","705","17"
"W_Proximal","ZNF24","6.469","623","533","14"
"W_Intermediate","ZNF24","-0.532","671","678","13"
"W_Long","ZNF24","1.908","687","663","13"
"Proximal","ZNF274","-0.833","33","38","6"
"Intermediate","ZNF274","1.488","116","102","9"
"Long","ZNF274","2.754","99","76","8"
"W_Proximal","ZNF274","-0.07","52","52","7"
"W_Intermediate","ZNF274","-3.601","68","99","9"
"W_Long","ZNF274","-2.388","75","95","8"
"Proximal","ZNF280A","-0.816","71","77","7"
"Intermediate","ZNF280A","1.454","234","216","13"
"Long","ZNF280A","1.948","183","161","11"
"W_Proximal","ZNF280A","-0.75","108","115","9"
"W_Intermediate","ZNF280A","-5.129","142","201","11"
"W_Long","ZNF280A","-4.482","144","192","11"
"Proximal","ZNF282","4.939","212","171","8"
"Intermediate","ZNF282","19.384","878","537","18"
"Long","ZNF282","17.549","679","406","16"
"W_Proximal","ZNF282","2.538","331","298","13"
"W_Intermediate","ZNF282","-3.601","395","445","14"
"W_Long","ZNF282","0.244","433","430","14"
"Proximal","ZNF316","-2.322","308","324","7"
"Intermediate","ZNF316","-4.375","1152","1223","16"
"Long","ZNF316","-4.169","870","931","15"
"W_Proximal","ZNF316","0.382","712","707","13"
"W_Intermediate","ZNF316","-1.97","793","815","11"
"W_Long","ZNF316","-0.489","800","805","11"
"Proximal","ZNF318","2.526","167","146","8"
"Intermediate","ZNF318","5.426","530","443","16"
"Long","ZNF318","7.045","432","333","14"
"W_Proximal","ZNF318","3.254","285","244","13"
"W_Intermediate","ZNF318","-4.49","319","380","14"
"W_Long","ZNF318","-4.385","307","366","13"
"Proximal","ZNF384","0.327","206","203","8"
"Intermediate","ZNF384","8.061","804","662","18"
"Long","ZNF384","8.961","645","500","16"
"W_Proximal","ZNF384","0.075","374","373","14"
"W_Intermediate","ZNF384","-6.224","443","527","13"
"W_Long","ZNF384","-4.006","457","511","14"
"Proximal","ZNF407","0.909","122","115","8"
"Intermediate","ZNF407","10.446","494","338","15"
"Long","ZNF407","8.435","368","253","14"
"W_Proximal","ZNF407","6.397","255","183","11"
"W_Intermediate","ZNF407","-2.626","266","300","13"
"W_Long","ZNF407","-3.631","242","288","13"
"Proximal","ZNF592","2.908","267","242","9"
"Intermediate","ZNF592","12.366","1059","825","19"
"Long","ZNF592","9.044","776","626","17"
"W_Proximal","ZNF592","-0.782","460","471","14"
"W_Intermediate","ZNF592","-8.873","510","622","13"
"W_Long","ZNF592","-4.056","556","607","13"
"Proximal","ZNF639","3.773","254","222","9"
"Intermediate","ZNF639","22.629","1148","739","18"
"Long","ZNF639","20.823","899","560","16"
"W_Proximal","ZNF639","12.815","600","420","14"
"W_Intermediate","ZNF639","4.599","636","573","14"
"W_Long","ZNF639","4.678","619","558","13"
"Proximal","ZNF830","-4.356","44","75","7"
"Intermediate","ZNF830","-4.557","155","211","12"
"Long","ZNF830","0.003","157","157","11"
"W_Proximal","ZNF830","6.33","170","111","9"
"W_Intermediate","ZNF830","-0.265","193","196","11"
"W_Long","ZNF830","-0.317","184","188","11"
"Proximal","ZSCAN29","0.293","203","200","9"
"Intermediate","ZSCAN29","10.866","853","650","19"
"Long","ZSCAN29","9.947","654","491","16"
"W_Proximal","ZSCAN29","9.052","492","366","14"
"W_Intermediate","ZSCAN29","1.043","534","519","14"
"W_Long","ZSCAN29","4.077","560","504","14"
"Proximal","ZZZ3","-6.312","32","76","7"
"Intermediate","ZZZ3","1.893","240","215","13"
"Long","ZZZ3","2.438","188","161","11"
"W_Proximal","ZZZ3","9.875","206","114","9"
"W_Intermediate","ZZZ3","-0.664","192","200","11"
"W_Long","ZZZ3","0.371","196","192","11"
""
"3. Enrichment/Depletion of PPI pairs"
"Pair","FoldEnrichment","FDR"
"GATAD2B--MTA2","0.237494607882","3.72312310571548e-176"
"GATAD2B--MBD2","0.24131831766","1.4739045158919e-199"
"GATAD2B--SMAD2","0.0696670861179","1.28298944380084e-05"
"TRIM28--MCM5","0.123531376913","1.9657220743881e-05"
"TBP--UBTF","0.231030281454","7.86809964838587e-272"
"TBP--MBD2","0.212479556353","2.25016117719176e-289"
"TBP--E2F1","0.237536039856","1.56592801096375e-263"
"TBP--TAF9B","0.202860159563","1.1857062861263e-188"
"TBL1XR1--THRA","0.107986529945","1.16100541822514e-11"
"THAP1--L3MBTL2","0.211765594094","3.51113137175552e-126"
"EP300--THRA","0.221517533424","6.17189845928576e-11"
"THAP1--THAP1","0.215152249988","1.09210822051168e-63"
"EP300--HDAC6","0.210693808193","3.31822621104638e-27"
"THAP1--HNRNPLL","0.191852878368","3.49997660423556e-101"
"THAP1--HCFC1","0.191154496129","1.31766653612187e-107"
"PCBP1--RBM39","0.216402086404","1.14935057063303e-68"
"THAP1--RBM39","0.216725265945","3.13791710108889e-23"
"EP300--MCM5","0.180170964428","2.1781975257393e-07"
"RBM25--RBM39","0.12603376861","7.65580499569439e-29"
"RBM25--SNRNP70","0.0986609787555","5.08421574012062e-13"
"SUZ12--HDAC3","0.0896210570522","5.0808013765081e-18"
"SUZ12--SUZ12","0.161908778087","6.64645039355883e-16"
"SUZ12--DNMT1","0.0204606184398","5.44474263770801e-20"
"SIN3A--HCFC1","0.199799978779","0"
"SIN3A--SMARCC2","0.243602925166","4.3337944111698e-176"
"SIN3A--NCOR1","0.235153036028","0"
"SIN3A--FOXK2","0.241238429658","0"
"SIN3A--SP1","0.240308011804","0"
"SIN3A--SAP30","0.216825112294","0"
"SIN3A--PML","0.211517685078","0"
"SIN3A--MTA2","0.226263714904","0"
"SIN3A--MTA1","0.210141363474","6.27422979554046e-278"
"SIN3A--REST","0.228354872865","0"
"SIN3A--MXI1","0.164476463177","0"
"SIN3A--MBD2","0.215291524613","0"
"SIN3A--TRIM28","0.201517471614","2.33882277625267e-318"
"SIN3A--KLF16","0.241889521063","7.49205447252609e-207"
"SIN3A--SKIL","0.236907026771","0"
"SIN3A--SMARCA5","0.239929176937","2.96780569127727e-239"
"SIN3A--DACH1","0.224877465033","2.04965794343771e-233"
"SIN3A--RUNX1","0.215393926245","9.36385465756773e-206"
"RBM39--THAP1","0.23051937781","8.19086179867901e-22"
"HCFC1--HCFC1","0.190984922935","2.03471627314041e-251"
"HNRNPLL--THAP1","0.247432538442","1.76349549312837e-159"
"SP1--ARNT","0.249317648284","1.42776182356429e-212"
"SP1--HCFC1","0.224742754916","1.82804288961261e-322"
"HCFC1--MYC","0.204385773804","3.25263284989437e-315"
"SP1--PML","0.242065846453","5.16848300971425e-283"
"HCFC1--NCOR1","0.203347363148","5.73503375930941e-224"
"HCFC1--GABPB1","0.217817608834","5.92555363521953e-272"
"SP1--DEAF1","0.220630348797","1.66256456746561e-95"
"SP1--ZBTB2","0.249434793592","2.42236786401706e-241"
"HCFC1--HDAC2","0.233064129317","4.66637430772656e-263"
"HCFC1--HDAC1","0.224328904593","3.63642543070099e-301"
"HCFC1--YY1","0.191105543541","6.9031043892461e-302"
"HCFC1--E2F1","0.198804648157","1.33691478683352e-231"
"HCFC1--SP1","0.192191336102","9.82649385471765e-271"
"HCFC1--JUN","0.210860721337","3.11244451429467e-204"
"HCFC1--FOXK2","0.212916508894","1.76956498889224e-235"
"HCFC1--SIN3A","0.194145001644","3.14816037957503e-242"
"HCFC1--SIN3B","0.167469717899","2.49143781435014e-249"
"HCFC1--PHF8","0.203446251729","2.46276593839677e-314"
"HCFC1--RBBP5","0.206829904552","4.6604777325187e-266"
"HCFC1--THAP1","0.209591320145","1.74764198157591e-133"
"HCFC1--GABPA","0.204928090815","4.3572752325849e-234"
"SP1--DNMT1","0.247949809986","3.88008408520032e-62"
"HDAC3--JUN","0.235743669825","1.97988252974965e-19"
"XRCC5--RBM39","0.219905613861","2.51856693517301e-34"
"HDAC3--NCOR1","0.237755448065","1.72006598016705e-21"
"HDAC3--SP1","0.226766336409","2.92105973549044e-23"
"HDAC3--TRIM28","0.248722662943","4.94164752077899e-17"
"HDAC3--SUZ12","0.234203209832","5.45375725091887e-06"
"HDAC3--SMARCA4","0.245786959445","1.65935171362882e-22"
"RB1--MCM7","0.22894914713","7.60233244980346e-65"
"PML--ATF2","0.240512879844","3.33142419031014e-126"
"PML--THRA","0.128070162155","1.02143995011672e-15"
"PML--ARID3A","0.222850534873","7.58589521333648e-69"
"SMAD5--RUNX1","0.232808055561","2.67217324458406e-148"
"ARID3A--PML","0.200566897471","1.89264029806651e-29"
"ARID3A--E2F1","0.227837887608","2.7754542007724e-27"
"FOXM1--SP1","0.219975148549","2.467095196829e-61"
"FOXM1--RB1","0.209111227912","8.565374800003e-70"
"DEAF1--SP1","0.0570280793127","5.87964837975467e-85"
"MBD2--MBD2","0.249043640388","6.76483909432687e-176"
"MBD2--SIN3A","0.246426188494","4.76016731156492e-177"
"IRF1--TRIM28","0.204643364718","7.53959729281897e-213"
"IRF1--EP300","0.248147196916","1.37476269815565e-199"
"IRF1--SMARCA4","0.245098053811","3.8311034540105e-264"
"SMAD1--EP300","0.216174844872","3.17672310257412e-77"
"SMAD1--HDAC1","0.229245849043","8.69147268539115e-117"
"SMAD1--ZEB2","0.219350659713","1.71285531738901e-84"
"SMAD1--MGA","0.230118639588","4.90643060388915e-76"
"SMAD1--GMEB1","0.229815754578","1.95163687593781e-97"
"SMAD1--SMAD5","0.197993743058","2.9522003193955e-109"
"SMAD1--SMAD2","0.0762616822029","4.03460419132472e-05"
"SMAD1--SMAD1","0.206399783508","3.20810023424355e-60"
"SMAD1--LEF1","0.229562769448","6.5155156055139e-68"
"SMAD1--YY1","0.216852840614","1.10665025539685e-110"
"SMAD1--SKIL","0.234804834144","1.09543924220423e-89"
"SMAD1--RFX1","0.197590205722","1.29064708356331e-63"
"SMAD1--DACH1","0.240533411601","1.69882526828308e-52"
"SMAD1--SNRNP70","0.208342652101","4.92226205992934e-10"
"SAP30--YY1","0.24189424082","1.39685884063455e-310"
"SAP30--FOXK2","0.22289608117","1.61779573206754e-274"
"SAP30--SIN3B","0.199597841554","2.14153397745023e-272"
"SAP30--MTA2","0.218275497585","2.50457744871688e-231"
"SAP30--SIN3A","0.23489672397","1.97688024784735e-258"
"SAP30--NCOR1","0.229725195076","3.73134446822606e-248"
"SAP30--HDAC3","0.245923567564","9.36622222281597e-76"
"SAP30--HDAC2","0.243232955313","3.16458465219295e-308"
"MXI1--MYC","0.167959043827","0"
"MXI1--SIN3A","0.126769706607","4.38209183630401e-289"
"MXI1--SIN3B","0.13033986931","9.59736137511872e-267"
"MXI1--SMC3","0.152502776459","5.65090449341158e-194"
"MXI1--MAX","0.170449539872","0"
"SIN3A--SETDB1","0.17310615699","8.51835705813901e-136"
"SMAD1--EWSR1","0.172326971879","4.07499824561785e-05"
"IRF1--STAT1","0.226201033108","4.33805157135368e-67"
"IRF1--IRF2","0.212913571604","7.15146877981658e-134"
"SIN3A--SMARCB1","0.213117716568","2.55763882365429e-52"
"SMAD1--KAT2B","0.15426545537","1.14950767622673e-10"
"MYC--KAT2B","0.139152660539","1.49900444598492e-45"
"IRF1--KAT2B","0.0994534981016","1.12320845815895e-27"
"RB1--KAT2B","0.0892062708343","1.3017651815835e-38"
"ZHX1--TAL1","0.230259105851","3.05389585347501e-34"
"ETS1--NR3C1","0.235214522447","7.98223115130121e-79"
"TBP--CBX5","0.202628076889","8.67322882294575e-79"
"ETS1--ATF2","0.210634543517","4.97686539992514e-183"
"ETS1--ETS1","0.228989983755","3.25100033025412e-223"
"E2F8--EWSR1","0.227570793783","2.21442473854751e-05"
"ETS1--JUN","0.238199161931","1.36457946859912e-208"
"ETS1--CDC5L","0.238495587459","6.71643910557485e-77"
"TAF9B--TAF7","0","7.66297933047519e-11"
"MXI1--SMARCB1","0.091016423691","2.64526795542524e-44"
"YY1--KAT2B","0.150288335653","1.84454094780196e-37"
"NCOA1--KAT2B","0.212437540914","1.3114206417734e-12"
"UBTF--KAT2B","0.174703439764","1.16304654772829e-28"
"ETS1--KAT2B","0.108933969005","3.18124769706205e-27"
"SP1--CBX5","0.239615511731","4.84848854577937e-77"
"FUS--SMARCC2","0.180653314342","3.62704932024214e-62"
"FUS--MAX","0.217307976139","4.06306723842787e-153"
"FUS--EP300","0.239311237812","9.84061612664032e-83"
"ZBED1--KDM1A","0.186813734144","4.8180032208588e-72"
"RBM14--PCBP1","0.20275971133","1.60177257269741e-74"
"HNRNPK--HNRNPL","0.20692734956","1.56743819985861e-139"
"HNRNPK--HNRNPLL","0.218416780706","5.2939166459067e-194"
"FUS--ESRRA","0.198543628447","9.163619936956e-131"
"FUS--POLR2A","0.212036008755","9.13308241260805e-152"
"FUS--SMARCA4","0.218546442816","8.09258790040166e-115"
"FUS--EWSR1","0.175334346212","5.21358913447831e-05"
"RBM14--HNRNPK","0.22581766016","9.87577245546538e-52"
"FUS--SAFB","0.248978642015","1.60036082450409e-51"
"HNRNPK--PCBP2","0.154201620588","1.50338396846589e-26"
"FUS--PTBP1","0.21078762014","1.1684687945475e-41"
"ZBED1--ZBED1","0.0958645901674","6.52875884062757e-54"
"HNRNPK--PTBP1","0.243105601797","1.96348946722439e-67"
"HNRNPK--RBM14","0.234139542883","2.07510992972009e-66"
"ZBED1--ZHX1","0.128185503877","2.36357464080243e-32"
"RBM14--NCOA6","0.115948608019","1.77160502900514e-27"
"RBM14--RUNX1","0.232671903557","7.50983453406019e-46"
"FUS--SMARCB1","0.114580111439","4.85773030224784e-23"
"FUS--TCF7L2","0.146422196337","3.67429132017902e-25"
"STAT5A--CBX5","0.218874784355","4.81606239968692e-12"
"PCBP1--ZNF830","0.247852628625","9.66448509196875e-42"
"STAT2--SMARCC2","0.182116624069","3.26342294574537e-12"
"ELK1--HDAC1","0.131721901908","1.46660036001651e-128"
"STAT2--HDAC1","0.238601547768","1.11179840663405e-23"
"ELK1--EP300","0.192842036783","4.70483117083631e-65"
"ELK1--CEBPB","0.156013998823","9.83587978647019e-75"
"STAT2--SMARCE1","0.226078464556","1.43744105248252e-16"
"ELK1--ELK1","0.215953971714","2.61790898082766e-36"
"STAT2--PML","0.179270922185","2.75753686854186e-21"
"ELK1--EWSR1","0","5.4025664721732e-06"
"STAT2--STAT1","0.217426493401","1.16871521463694e-06"
"PCBP1--PCBP2","0.224265400553","2.39696542991803e-32"
"HDAC3--RBM15","0.199559012711","0.0485799170295195"
"SMC3--RBM15","0.216792400558","1.297004267189e-07"
"EP300--EWSR1","0.0655668590911","4.5229580439955e-11"
"PCBP1--EWSR1","0.118122373895","3.9574475721792e-15"
"ESRRA--KAT2B","0.203887746429","1.52083043006187e-20"
"EP300--KAT2B","0.17737907268","1.61638715666825e-16"
"E2F1--KAT2B","0.19944249891","8.03209103692391e-13"
"PML--SETDB1","0.237215045704","3.18797184312913e-52"
"CBX5--BMI1","0.204940688749","3.29258166073374e-06"
"RFX5--HDAC2","0.116355138989","2.8027148064143e-51"
"STAT1--STAT5A","0.172699058597","3.56099405762042e-17"
"STAT1--ATF3","0.147296425341","3.71104256501327e-35"
"STAT1--PML","0.146794787339","2.4950300358931e-35"
"STAT1--STAT2","0.0831215995151","2.95504408913002e-12"
"STAT1--HDAC3","0.0836115873228","6.80925362918166e-16"
"STAT1--HDAC1","0.149157715385","6.3830312699511e-48"
"STAT1--IRF1","0.154132042869","1.76898741670372e-42"
"STAT1--SMARCA4","0.192025491468","8.40431754328235e-34"
"STAT1--TRIM28","0.141470145666","5.14012888038205e-30"
"STAT1--EP300","0.142106654434","1.27404682696611e-31"
"PCBP2--PCBP1","0.162503138953","9.45390119890235e-19"
"RFX5--MLLT1","0.117255690383","2.92760473915261e-41"
"STAT1--E2F1","0.1307930595","1.50950895753474e-37"
"PCBP2--HNRNPL","0.149753099689","4.42644433023563e-16"
"STAT1--STAT1","0.0426847196286","9.08308954592007e-18"
"PCBP2--PCBP2","0.192828190803","0.000184540664164818"
"STAT1--JUN","0.18733580943","2.78902471411229e-29"
"PCBP2--HNRNPK","0.137708741468","3.7166753691806e-16"
"STAT1--IRF2","0.169697797738","5.51119721438432e-19"
"GATAD2B--KAT2B","0.145320984848","1.70923567906033e-18"
"JUN--KAT2B","0.175584691524","7.23741824636109e-13"
"U2AF1--HNRNPK","0.205867381124","5.9354725003985e-87"
"U2AF1--PRPF4","0.156731255787","7.51821442421204e-98"
"E2F7--E2F7","0.24076247705","4.50961036267058e-08"
"SIN3B--HCFC1","0.134981979086","4.75832540896277e-303"
"SIN3B--MXI1","0.103927779861","5.54221146699985e-255"
"SIN3B--MYC","0.167753806231","0"
"SIN3B--REST","0.146370534903","0"
"SIN3B--CBFA2T3","0.16026117804","2.59556379106561e-238"
"SIN3B--SMARCA4","0.155580056859","4.70633236392841e-295"
"SIN3B--SMARCE1","0.162542236515","9.20711008255633e-224"
"SIN3B--SETDB1","0.192877012989","7.96012960381945e-72"
"SIN3B--HDAC1","0.165306865796","0"
"SIN3B--HDAC2","0.170886972617","0"
"SIN3B--SAP30","0.153190160569","3.38933454397513e-276"
"SIN3B--KLF16","0.135084111948","7.8583995281687e-168"
"SIN3B--IKZF1","0.151013133462","1.34143763502357e-319"
"SIN3B--SMARCB1","0.0985722639975","5.64389142300524e-43"
"GATAD2A--KAT2B","0.199297047846","1.19518316299711e-09"
"KAT8--HCFC1","0.134620669119","1.0256398736524e-14"
"RUNX1--PML","0.239113470067","6.74889151223273e-68"
"KAT8--PHF20","0.180950927608","2.5157499470592e-12"
"KAT8--RNF2","0.107853700817","5.47494705861546e-17"
"RUNX1--SMAD1","0.201118990402","3.4214736645341e-49"
"ZNF184--EWSR1","0","4.68533435147521e-05"
"KAT8--BRD4","0.0372767851597","9.99601962209946e-11"
"RUNX1--SMARCB1","0.233934939104","1.83020228800584e-12"
"NCOA6--XRCC5","0.242108324946","1.14801830739991e-33"
"NCOA6--RBM14","0.130248636766","1.92924515396285e-19"
"MYBL2--EP300","0.226351028737","7.27717060730349e-09"
"MYBL2--NCOR1","0.237436197282","8.1205959889004e-10"
"MYBL2--E2F1","0.206327095921","3.4836999172062e-11"
"SMAD2--MYC","0","0.000170203363605872"
"SMAD2--SMARCA4","0","0.000767973898322455"
"SMAD2--ATF3","0","0.00220449630827721"
"IRF2--FOXK2","0.185410631686","6.45630966995995e-73"
"SMAD2--JUN","0","0.00113935247069388"
"SMAD2--ARID1B","0","0.0115194018928646"
"IRF2--EP300","0.220291458486","4.48090863584289e-53"
"SMAD2--ZEB2","0","0.00159091499463651"
"SMAD2--HDAC2","0","0.000226444071483838"
"SMAD2--HDAC1","0","0.000143660533815753"
"IRF2--IRF1","0.183822619036","9.59040989357997e-84"
"SMAD2--EP300","0","0.00156364545412516"
"SMAD2--PML","0","0.00151705170924003"
"SMAD2--RBBP5","0","0.000472911300952864"
"SMAD2--LEF1","0","0.00335856806372221"
"SMAD2--YY1","0","0.000317656685045597"
"SUZ12--SETDB1","0.166415914615","1.04096337973431e-16"
"PTBP1--PCBP2","0.219428386065","1.42351440958316e-06"
"SMAD2--RUNX1","0","0.00611679304740066"
"SMAD2--TRIM28","0","0.00303083077469452"
"SMAD2--SKIL","0","0.000913874784923141"
"SMAD2--SMARCC2","0","0.0201749907191901"
"STAT1--MCM3","0","0.00184394736386954"
"SMAD2--SP1","0","0.00089775631513677"
"SMAD2--SMAD1","0","0.00543398128739874"
"MYC--SIRT6","0.222865111036","4.47532148516179e-37"
"XRCC5--SIRT6","0.153652510686","1.60145698459994e-15"
"SMAD2--TCF12","0","0.00386612980943518"
"NBN--HDAC6","0.219314340663","4.31884534922381e-20"
"EP300--MCM3","0.245973098115","1.50605931183457e-08"
"TBL1XR1--SIRT6","0.249433803711","3.07863691222204e-11"
"SETDB1--ZNF274","0.214514688441","1.73808939439776e-11"
"JUN--RBM39","0.189311910821","4.12342813364813e-31"
"GATAD2B--SIRT6","0.121088896287","2.0000116429376e-21"
"SUZ12--BACH1","0.0923401686144","4.15550198481392e-14"
"NR2C2--HDAC1","0.195581400613","2.70812010361951e-14"
"NR2C1--NR2C2","0.117054789688","6.19104711769526e-13"
"NR2C2--HCFC1","0.215786320499","1.86784892042104e-10"
"HCFC1--NR2C2","0.0744285485745","3.63361218074172e-31"
"NR2C2--NR2C2","0.131750126317","0.00559436340398615"
"NR2C2--NR2C1","0.23129590521","9.30545734025578e-08"
"POLR2A--BRCA1","0","5.34403449214009e-08"
"SMARCA4--BRCA1","0","0.0131292421354084"
"E2F1--BRCA1","0","0.0183816103885837"
"NBN--BRCA1","0","0.0496707740006346"
"HDAC1--BRCA1","0","8.89501357298658e-06"
"MYC--BRCA1","0","2.01649132612091e-05"
"YY1--BRCA1","0","6.03286360156501e-05"
"UBTF--BRCA1","0","0.000307518407291753"
"CBX1--BRCA1","0","0.0183366337098335"
"RB1--BRCA1","0","0.000343587819867597"
"CTBP1--BRCA1","0","0.000155580232262629"
"SIN3A--WHSC1","0.234880606343","2.71347176130946e-36"
"NCOA1--BRCA1","0","0.0481277709069228"
"SIN3B--WHSC1","0.0703097997604","2.17054184472595e-33"
"ETS1--BRCA1","0","0.0068803011654089"
"JUND--BRCA1","0","0.00933503254740853"
"GATA1--ZZZ3","0.0991370053168","6.05714029804297e-13"
"RBM34--NR3C1","0.0948243226758","8.12942169959154e-17"
"GATA1--SMARCB1","0.177070284844","1.46611337461922e-07"
"IRF2--STAT1","0.101153432042","4.39565356558602e-27"
"IRF2--KAT2B","0.108179607307","5.59866374365027e-09"
"EP300--BRCA1","0","0.0367430106640045"
"HDAC2--BRCA1","0","0.00121511360299379"
"EP300--ZBTB8A","0.151948374186","3.00918452178212e-09"
"EP300--HNRNPUL1","0.22315280427","1.96322252614021e-13"
"SP1--SREBF1","0.21908815336","1.64282597432797e-86"
"SMARCB1--KAT2B","0.121900308683","0.00329665868286451"
"SP1--BRCA1","0","0.00103595301240593"
"THRA--MEF2A","7.43608468043","0.00297987182821004"
"ZBTB8A--EP300","0","0.00667687226288537"
"NCOA6--THRA","0.125540294012","2.46239790288391e-05"
"BACH1--ATF2","0.205729856779","2.97853992416049e-17"
"BACH1--MAFF","0.0931233684116","3.40930288416408e-17"
"BACH1--BACH1","0.208630470503","4.8281081795454e-08"
"BACH1--SUZ12","0.164374631286","2.43726754355589e-08"
"SUZ12--EWSR1","0","0.00370004564135972"
"MCM3--RAD51","0","0.0444594097826995"
"TCF7L2--LEF1","0.146861580135","9.25332910883087e-27"
"TCF7L2--CTBP1","0.157357151036","3.34621344630802e-41"
"MCM3--TRIM28","0","0.0291164425964248"
"MCM3--MYC","0","0.00254767118511293"
"MCM3--SMARCA5","0","0.0365455619483896"
"MCM3--POLR2A","0","0.00270065072577632"
"TCF7L2--FOXM1","0.197995679655","2.63295524744552e-18"
"TCF7L2--ZBTB33","0.155402963893","1.12150470177257e-35"
"TCF7L2--PML","0.117759618956","2.56626099453549e-36"
"TCF7L2--EP300","0.133380894558","1.26214887923425e-30"
"MCM3--EP300","0","0.0169205388285029"
"BMI1--CBX5","0.182378611857","1.69482697444285e-08"
"BMI1--XRCC5","0.103227803812","2.18240796088782e-26"
"BMI1--RNF2","0.171523481882","1.82439075377165e-29"
"BMI1--E2F6","0.12894640306","2.69553693370483e-38"
"BMI1--HDAC2","0.17537035193","1.04699599082729e-33"
"BMI1--CBX3","0.149862962939","5.30015005389221e-26"
"BMI1--MLLT1","0.205505694859","2.62856599716219e-24"
"BMI1--NBN","0.137653515397","1.48175273744477e-25"
"BMI1--BMI1","0.142777487986","3.10085247954273e-08"
"SREBF1--ZBTB7A","0.231027786574","9.94654863671435e-50"
"SREBF1--SP1","0.24558588055","6.54735290742039e-44"
"SREBF1--POLR2A","0.156269697158","2.11057784753362e-71"
"SREBF1--YY1","0.162139054936","4.45477293132175e-63"
"SREBF1--EP300","0.196012474746","2.90989255598398e-39"
"NCOA2--JUN","0.192231367477","9.00342878191094e-07"
"NCOA2--NR2F1","0.188103050665","5.66516509867179e-07"
"NCOA2--SMARCE1","0.165241330273","7.66699398906882e-07"
"NCOA2--GMEB1","0.181844631359","1.56577117546965e-08"
"NCOA2--NCOA1","0.199525015459","1.64550812497782e-07"
"NCOA2--CC2D1A","0.196707656654","1.83649104042399e-05"
"NCOA2--EP300","0.166743615844","9.18297045190159e-07"
"NCOA2--PML","0.218877706113","1.34881839752477e-06"
"SMC3--HNRNPH1","0.0649914649938","4.95155112271099e-06"
"BRD4--MCM5","0.103084161451","1.14662085805904e-06"
"ZNF280A--KDM1A","0","0.000300931144446112"
"TCF7L2--FUS","0.0239040702582","5.14640628493034e-17"
"STAT1--MCM5","0","0.0126262730294321"
"AFF1--CCAR2","0.142316483703","1.83993281754195e-06"
"ZNF274--TRIM28","0.199815405446","6.03242490567973e-16"
"ZNF274--SETDB1","0.135143370327","9.03615733243112e-11"
"ETS1--ZMIZ1","0.165364652161","7.70900006861923e-27"
"TCF7--ZMIZ1","0.179796378761","2.07988424962555e-07"
"ZZZ3--GATA1","0.202865540284","1.80574174289903e-11"
"MYC--CCAR2","0.21543079046","9.36142906630956e-20"
"HNRNPH1--RBFOX2","0.188366069681","2.67994164369545e-09"
"HNRNPH1--SMC3","0.246514498093","8.06769423678775e-05"
"RBM39--SRSF7","0.191638227213","0.0411344359777171"
"EWSR1--POLR2G","0","0.021666508164918"
"EWSR1--POLR2A","0","0.0199348945698058"
"FUS--THRA","0.0324818276049","2.2424112099609e-12"
"RUNX1--SMAD2","0.140408011101","0.000105768900834084"
"TAF7--TAF9B","0","4.25018822925634e-08"
"TAF7--TRIM24","0.0883017035046","6.20728863356413e-08"
"TAF7--TAF7","0","0.0488997087911641"
"TAF7--TBP","0.0698380046016","2.56177500037253e-10"
"TAF7--GATA1","0.0875043586314","0.000186580772293563"
"NCOA6--SMAD2","0","0.0298878352712022"
"ZMIZ1--TRIM28","0","3.974466200483e-12"
"ZMIZ1--NFATC3","0","1.36021318056153e-09"
"ZMIZ1--ETS1","0.0315139203845","9.02825274395587e-13"
"ZMIZ1--TCF7","0","4.33504299039705e-07"
"KAT2B--TAF15","0.210601196059","0.0053876633569748"
"KAT2B--KAT2B","0.179656900931","0.00144285699843678"
"CCAR2--HDAC1","0.214682187079","0.000652034619444735"
"CCAR2--HDAC3","0","0.0292951040116817"
"CCAR2--AFF1","0.224327788545","0.00850391105340976"
"NR2C2--TRIM28","0.211687225731","7.06038528771278e-08"
"NR2C2--HDAC3","0.238863800483","0.00196057163939058"
"MEF2A--MEF2A","6.05039362375","0.000763882599764397"
"NR2C2--MTA1","0.199753505194","1.69001421126589e-07"
"FOXM1--CREBBP","0","0.00976626303463752"
"ZNF639--CREBBP","0.102270166538","9.99500547982325e-07"
"E2F1--CREBBP","0.215608125399","0.000683481812471532"
"NCOR1--CREBBP","0.208194508613","0.00046276484529765"
"SP1--CREBBP","0.033441360778","5.22878141550234e-12"
"IRF1--CREBBP","0.0835374658411","1.93170561592539e-08"
"TBP--CREBBP","0","2.63468932450623e-11"
"ETS1--CREBBP","0","3.06681814752684e-11"
"CREM--CREBBP","0.117155153908","3.65508060848808e-08"
"ATF3--CREBBP","0","1.06514602210934e-05"
"JUN--CREBBP","0.0702762207494","1.43901811927277e-05"
"HDAC1--CREBBP","0.237768178088","2.30981425326024e-11"
"MYC--CREBBP","0.202546777354","1.69862162458348e-11"
"NCOA1--CREBBP","0","2.53957630143267e-07"
"NFIC--CREBBP","0.203128923691","0.000346954460068005"
"SETDB1--CREBBP","0.192069238126","0.000175543894874428"
"UBTF--CREBBP","0.0912278654906","5.44899814359811e-11"
"EP300--CREBBP","0.145747259737","2.81934158339938e-06"
"RUNX1--CREBBP","0.243315823594","0.00233735328908948"
"TRIM24--CREBBP","0.0838836368119","0.000119408534139017"
"MBD2--CREBBP","0.0591020615091","1.17831445885591e-06"
"STAT1--CREBBP","0","0.0403475444973303"
"PML--CREBBP","0","4.08770991144232e-08"
"SMAD1--CREBBP","0","1.5377050925238e-05"
"GMEB1--CREBBP","0.0736295600178","1.00625970181203e-09"
"ATF2--CREBBP","0","0.00413341004893807"
"NR2C2--DNMT1","0","8.07745677930776e-05"
"HDAC3--NR2C2","0.131483887609","0.0055243016001792"
"GATAD2A--CREBBP","0.181494395966","0.00158063486439462"
"FUS--CREBBP","0.0800316616898","7.09029170669139e-05"
"DACH1--CREBBP","0.169211214864","0.0232502148382808"
"ATF4--CREBBP","0","0.0231994476006606"
"GATA1--CREBBP","0","0.00894247319999109"
"JUNB--CREBBP","0","0.0424436880904807"
"MAFK--CREBBP","0","0.00353156269511415"
"KAT2B--CREBBP","0","0.0458753391835018"
"CUX1--CREBBP","0","0.0152414503637626"
"SIN3A--COPS2","0","0.0188222169115458"
""
