# Supplementary material for: MIR retrotransposons link the epigenome and the transcriptome of coding genes in acute myeloid leukemia
Source: Nat Commun. 2022 Oct 31;13:6524. doi: 10.1038/s41467-022-34211-x (PMC9622910; doi:10.1038/s41467-022-34211-x)
Supplement: Supplementary file 8 — Supplementary Data 6 [file 41467_2022_34211_MOESM8_ESM.txt]

"Supplementary Data 6: Integrative analysis of leukemic samples (Glass et al.) and normal cells (Novershtern et al.)."
""
"Contents:Line 8: 1. PCA projections using the rank-normalized normal samples (AML samples were multiplied with the respective eigenvectors derived from the matrix of normal samples)"
"Line 258: 2. Distance matrix"
"Line 473: 3. Significant differences in the distances of double mutants as compared to the DNMT3A mutant samples"
"Line 518: 4. Significant differences in the distances of double mutants as compared to the IDH1/2 mutant samples"
""
"1. PCA projections using the rank-normalized normal samples (AML samples were multiplied with the respective eigenvectors derived from the matrix of normal samples)"
"Sample","Lineage","PC1 (19.3%)","PC2 (16.2%)","PC3 (11.9%)","PC4 (8.8%)","PC5 (5.2%)","PC6 (3.1%)","PC7 (2.1%)","PC8 (1.9%)","PC9 (1.7%)","PC10 (1.4%)","PC11 (1.2%)","PC12 (1.1%)","PC13 (1%)","PC14 (0.9%)","PC15 (0.8%)","PC16 (0.7%)","PC17 (0.7%)","PC18 (0.7%)","PC19 (0.6%)","PC20 (0.6%)","PC21 (0.6%)","PC22 (0.6%)","PC23 (0.5%)","PC24 (0.5%)","PC25 (0.4%)","PC26 (0.4%)","PC27 (0.4%)","PC28 (0.4%)","PC29 (0.4%)","PC30 (0.4%)","PC31 (0.3%)","PC32 (0.3%)","PC33 (0.3%)","PC34 (0.3%)","PC35 (0.3%)","PC36 (0.3%)","PC37 (0.3%)","PC38 (0.3%)","PC39 (0.3%)","PC40 (0.3%)","PC41 (0.2%)","PC42 (0.2%)","PC43 (0.2%)","PC44 (0.2%)","PC45 (0.2%)","PC46 (0.2%)","PC47 (0.2%)","PC48 (0.2%)","PC49 (0.2%)","PC50 (0.2%)","PC51 (0.2%)","PC52 (0.2%)","PC53 (0.2%)","PC54 (0.2%)","PC55 (0.2%)","PC56 (0.2%)","PC57 (0.2%)","PC58 (0.2%)","PC59 (0.2%)","PC60 (0.2%)","PC61 (0.2%)","PC62 (0.1%)","PC63 (0.1%)","PC64 (0.1%)","PC65 (0.1%)","PC66 (0.1%)","PC67 (0.1%)","PC68 (0.1%)","PC69 (0.1%)","PC70 (0.1%)","PC71 (0.1%)","PC72 (0.1%)","PC73 (0.1%)","PC74 (0.1%)","PC75 (0.1%)","PC76 (0.1%)","PC77 (0.1%)","PC78 (0.1%)","PC79 (0.1%)","PC80 (0.1%)","PC81 (0.1%)","PC82 (0.1%)","PC83 (0.1%)","PC84 (0.1%)","PC85 (0.1%)","PC86 (0.1%)","PC87 (0.1%)","PC88 (0.1%)","PC89 (0.1%)","PC90 (0.1%)","PC91 (0.1%)","PC92 (0.1%)","PC93 (0.1%)","PC94 (0.1%)","PC95 (0.1%)","PC96 (0.1%)","PC97 (0.1%)","PC98 (0.1%)","PC99 (0.1%)","PC100 (0.1%)","PC101 (0.1%)","PC102 (0.1%)","PC103 (0.1%)","PC104 (0.1%)","PC105 (0.1%)","PC106 (0.1%)","PC107 (0.1%)","PC108 (0.1%)","PC109 (0.1%)","PC110 (0.1%)","PC111 (0.1%)","PC112 (0.1%)","PC113 (0.1%)","PC114 (0.1%)","PC115 (0.1%)","PC116 (0.1%)","PC117 (0.1%)","PC118 (0.1%)","PC119 (0.1%)","PC120 (0.1%)","PC121 (0.1%)","PC122 (0.1%)","PC123 (0.1%)","PC124 (0.1%)","PC125 (0.1%)","PC126 (0.1%)","PC127 (0.1%)","PC128 (0.1%)","PC129 (0.1%)","PC130 (0%)","PC131 (0%)","PC132 (0%)","PC133 (0%)","PC134 (0%)","PC135 (0%)","PC136 (0%)","PC137 (0%)","PC138 (0%)","PC139 (0%)","PC140 (0%)","PC141 (0%)","PC142 (0%)","PC143 (0%)","PC144 (0%)","PC145 (0%)","PC146 (0%)","PC147 (0%)","PC148 (0%)","PC149 (0%)","PC150 (0%)","PC151 (0%)","PC152 (0%)","PC153 (0%)","PC154 (0%)","PC155 (0%)","PC156 (0%)","PC157 (0%)","PC158 (0%)","PC159 (0%)","PC160 (0%)","PC161 (0%)","PC162 (0%)","PC163 (0%)","PC164 (0%)","PC165 (0%)","PC166 (0%)","PC167 (0%)","PC168 (0%)","PC169 (0%)","PC170 (0%)","PC171 (0%)","PC172 (0%)","PC173 (0%)","PC174 (0%)","PC175 (0%)","PC176 (0%)","PC177 (0%)","PC178 (0%)","PC179 (0%)","PC180 (0%)","PC181 (0%)","PC182 (0%)","PC183 (0%)","PC184 (0%)","PC185 (0%)","PC186 (0%)","PC187 (0%)","PC188 (0%)","PC189 (0%)","PC190 (0%)","PC191 (0%)","PC192 (0%)","PC193 (0%)","PC194 (0%)","PC195 (0%)","PC196 (0%)","PC197 (0%)","PC198 (0%)","PC199 (0%)","PC200 (0%)","PC201 (0%)","PC202 (0%)","PC203 (0%)","PC204 (0%)","PC205 (0%)","PC206 (0%)","PC207 (0%)","PC208 (0%)","PC209 (0%)","PC210 (0%)","PC211 (0%)"
"Baso_1","Myeloid","-11191.2666759583","21637.5317426944","-5810.12373916752","1551.92477656637","-9359.00414015588","8620.407451026","-1840.90619227648","4638.40478951302","-573.50004892542","1932.55852247809","-3206.35481534486","7294.36369181946","-1045.81755219992","2221.26488458932","-1196.0359417539","-2175.80187063006","737.9549508307","-894.068448021445","1067.11370758144","-658.901525286987","1161.49174207774","-936.67292110887","728.948380627338","-2297.20508524841","2922.72355242351","-2300.9166986819","2766.77685076933","-2752.31857029593","3195.28210257954","-2840.21294921069","3478.6930665307","-3779.02009467406","-1920.29274488335","-2458.61184505285","3085.46795562422","2231.36127144869","-2724.25916420529","-2724.51760168392","3753.65135474239","363.424364236097","100.051358507363","721.161763253304","-4596.58783185286","2164.16693124285","-1278.35153836598","622.271748083286","-1861.56814242877","5007.363636874","-2443.57573551036","2134.73180809933","-5982.25731339777","2055.23851846999","-691.099461127518","2256.80278457818","-803.5180836073","1284.60032543162","-1069.62913206757","3311.33205869537","-3239.43497756943","162.137534925917","-628.51712444709","-317.045481268244","131.829138946422","-800.794254461657","-539.965388787993","29.6683473351944","5060.09119860767","-845.405002092192","484.036763554697","4558.3173175285","-107.173535114762","-968.823684877057","9615.78825195304","-3084.00319360932","-49.66038438077","2327.19766216186","-235.527665320971","-2337.50845223668","73.3423822050765","2870.96768572957","-3062.97992113891","-2746.07650030216","4180.22368054372","3215.69950193804","-669.883594104895","-766.893419115334","-84.5694818555313","-2973.59440639645","114.823687646886","216.06325227757","388.576967070786","905.300906740369","-275.483673033405","-809.993200887592","-3050.51598416783","1123.43943606774","1290.44796624962","3348.8359344791","1787.77850878878","-1848.93273373591","-2562.92080434745","-832.990828270473","286.314268968627","1992.22802745281","652.886100769912","-2361.84492284128","-750.50356295788","-1489.02168542912","220.527228785695","726.712903448035","937.15846068463","1148.62415589608","-504.694053757205","-168.708328260265","-626.124455488249","-669.626374511122","237.423856141495","443.822811288078","227.562741399414","753.510763985617","227.312606716824","-34.5084474245506","-1000.79630192118","-390.412601997124","-119.012959362618","-399.265418842174","896.22596262691","570.310182794417","252.106832049783","191.140027239486","-93.8450954688306","-341.048180372768","-105.6095178647","-322.711783046529","-900.007529587737","434.335645907524","392.318605878258","278.65307764373","405.671486840475","301.746081972462","43.2970739306103","-344.826247297571","-21.5646457123255","-12.4207132263163","-280.368112419951","-70.8206982376959","-23.9037959722219","-46.8238495251235","464.518672342328","265.405414842317","523.318049257475","96.3877713290321","40.8533917167591","-229.244773835791","-60.9414934713764","-781.723031939267","-314.77356329708","235.995091361655","299.352105139206","115.231504444653","90.5046166193104","277.588881115258","132.827794297314","4.00780031221396","-177.069299617722","-339.246146848882","-61.077161376164","-143.790139154253","100.437114371452","150.423244715548","74.5502109066715","105.509582253701","48.0529748918708","413.569831766025","-30.3946716994563","-352.066384169526","-90.8410503741753","-171.139875921763","-159.605787680224","-45.2097886871017","191.064018271895","57.790757195627","270.734561794081","62.335322384172","99.5335217748024","-92.5568739057752","-284.765369961656","-122.942763438075","-17.958344068935","-116.601887686525","-39.6046580895635","88.0909724522645","257.381311436744","131.169191612887","-329.337322829834","-43.1059140178245","-113.423553220972","105.193817186502","83.067539535086","163.024448897701","-7.29883275671855","-70.2596917099185","-55.9089433088792","158.780670508111","-149.639799522543","-97.5173463669537","2.78601709557341","0.752372961559043","-137.030736111358","122.569393986584","8.97415475265007e-12"
"Baso_2","Myeloid","-9285.77735635768","19140.8528232001","-4172.56525230427","-154.276899586725","-12034.6675399915","14107.2110421486","868.585557095468","2618.74741348323","-5357.14970561655","3199.36251631094","-3326.72396238741","8633.1607123582","-3748.83262154625","1854.67939716928","-40.3104563776006","-583.611630999219","-3785.44695227676","-741.694279022323","2461.67143706682","-1799.69578397177","1436.02114225239","-185.887444644831","-1701.51877464231","-863.55455995098","3778.79214332831","-2171.94221374546","2139.9007563964","-1098.12778599036","1101.58619270123","666.180131715812","3124.76882273101","-396.968723852278","-2043.64412108372","41.1949093117789","1223.42353599169","215.471142102939","-2007.08215148878","-891.485355038394","1085.31932244202","5783.98281807538","164.988590168062","-799.430667727911","-2720.43132193508","1091.42181046744","-1918.44358050826","-91.3394172711646","-165.139898419558","831.380273720805","-2737.05135924055","1149.6188752737","-1388.79266461048","2503.37972485955","299.024780794285","2258.84745355676","-1516.68471526194","3390.16095379914","1669.10764159198","2339.59093158783","-1116.22303674022","191.275348294004","383.806020267647","-1252.50144925937","-11.3384696838303","1678.11681865549","-2203.51832066627","54.0771227901033","-2519.32625965294","183.023660685281","4418.36468196897","2343.93945250954","-2708.87879167967","-3131.6281910694","-3905.76694127656","2977.99502631354","1743.0503679216","1246.78960123273","-3303.73410239795","-3002.55156066125","427.586151292763","-2422.58241088787","-28.1702922918172","-3373.25962258849","1808.49401524601","764.314205478176","-1184.91160439298","855.7855833861","-816.769847528524","-626.317473073191","2043.91482748786","-508.93346261177","2015.88534066602","1861.66249437234","-2986.97468513434","1260.93231370573","4205.3837649993","-1272.73401483557","-4382.71599786393","-907.935005524986","3346.24077386463","2935.17183497059","997.529701104298","2879.68461214178","-1309.4297971859","-1316.62432314295","535.508234273761","3397.56234856629","1735.58284055634","-525.781608070559","544.019630697764","-686.215546706253","1363.5996601642","-1924.33455510723","-459.01919477922","-1169.72011416662","854.502666884899","3035.02749740141","235.363011009989","-651.400712612566","1690.04505041109","333.405096692183","-2266.29729618674","-744.55071274545","601.251264427659","-483.488278896505","1384.0455253122","576.577783790398","-466.734558719471","-1076.35681884694","634.097336795133","-356.736887570463","193.866489301307","-601.281512498586","-1103.39400532784","625.80632253778","1525.41163681131","113.370784293562","-205.467398969134","-528.183485003562","-193.459666627795","-609.143357059406","-387.364598804583","-289.493414787603","-3.05131084311611","461.182472066496","682.503849538721","-641.485808651477","28.5103586406432","-231.133827876726","583.443330870846","-847.656381165124","13.4372752451413","195.280678751412","-354.894843652702","418.105463228971","0.287184475564914","190.364776192434","267.594515408456","114.958892136654","-572.890703233787","-488.924209857155","-316.087673325576","-304.537299965186","174.954395606307","48.8484980440649","-599.817365374222","75.820579934148","-66.9254151250642","15.4878608228509","322.779771912178","-272.816493222616","378.963788068567","59.2691699128814","57.3375590961164","39.4988378974766","-114.919297078034","-78.033025286749","-109.898034850599","171.198586944082","-7.94977082929961","13.2734144909077","-191.667845899006","-49.242075320771","-160.173612750673","608.246390300758","-262.881875628116","332.130287231912","-220.642281579932","-295.469565671376","159.310020124196","-184.748895420767","12.676278474271","336.617265072228","-217.102609738341","192.511315151945","181.990875749779","-52.9880972332919","-77.4863632167117","53.1514719750761","10.3539313391609","74.2659182977188","-53.943768203364","-28.3891676407783","-143.073004778408","73.4286941583295","-7.85373244617578","14.5588384879804","62.6724876931688","-130.792704850461","-34.7357711397871","-44.4972716566637","9.32942612053012e-12"
"Baso_3","Myeloid","-8269.27458838965","39571.5971559326","6160.59989687983","-6057.02235066676","-18437.7142999786","-4096.84646698462","-4525.51394259571","-577.299151468247","7896.48334622889","2539.91795694082","3137.07015807431","-2673.68299852272","-3129.50427194607","793.153966840766","-6693.18972902309","-3180.16740119917","-251.829524080249","1600.55232360465","-1131.48110662577","1625.64947619357","1166.96906646416","-3150.41814507064","1007.42022232195","-2766.30564006865","2081.85932329077","22.2034479045856","1792.84863645377","-7559.45590018101","-3714.83684052155","-3608.12497770144","3365.32540976734","-1790.40742415596","-2009.52790616605","-2891.61188761471","2703.27606225055","2806.90177616287","-3083.09952009483","1095.32580937085","1051.37202881572","4215.80616892401","-2258.3696795659","1961.75858717808","-197.936451728611","-1043.0121406293","-4197.31987009167","-2460.8755535335","2528.18883801953","-3318.32809864744","-744.496137160233","-766.52472600569","966.217368509707","-948.118469493267","-84.5558063648085","3272.52758884762","5264.03249937246","290.40904390531","2324.88597334258","226.513759855339","1560.53290829844","5077.29547202363","6113.40991131313","-2720.63510440811","-1680.41238469017","2124.16458163454","-305.079642785547","2798.156739879","5138.96758202089","-1370.10094658372","-427.675965945648","3426.76066696801","280.904746082943","-464.132201683642","-4215.82054774046","-2273.85214840663","-468.877034472225","-1755.63047069005","465.227967353466","2954.18706357491","-1028.60532366505","-1475.286978902","916.455517863608","-1271.74125976756","-360.606417797402","86.0709673349644","-2891.55872893456","3263.89369783838","-2265.86135657411","-2888.53951574067","-1679.0100480396","-389.497529941295","-2032.86291485944","-2806.58160169191","2442.76480459514","-946.470167728624","-680.481297736062","-2336.7611029195","-343.985399701314","-3442.34782317707","-1620.64721926169","-1843.7988291554","410.456822934095","1411.34330893018","2521.76786550171","-1295.23721195425","264.29904083768","-212.976456595452","-2482.07840612504","337.872155735986","1979.29731695268","-325.448331144596","-519.742238631075","-522.012520511419","835.610896041169","34.4501321460795","-98.0358773758355","-16.70971070505","275.208761759484","1393.03766840926","572.121252092885","1629.17423904255","1090.68762940374","-1847.45018142287","-363.681909852144","-639.393970905748","-687.817590886466","-351.05111133315","1121.88131348847","-653.529002166428","-619.240517289065","-63.8416244793717","-219.765470019874","165.725218871763","489.664529321945","-394.270358211936","-648.447006020858","-294.228437143693","274.074953862383","-340.045671967427","-134.430070362347","-250.729158950655","-435.801189748617","1142.80496501071","242.092767071855","-779.937818976544","-188.563542924006","-159.211949973768","-153.723457778218","543.296280035434","231.938211220136","7.68479924362487","6.18865056052953","-148.467285137866","91.9807125977026","117.003872424108","-229.053857777624","-247.181615383958","35.7786697652796","-732.243770109241","321.769790424257","139.076828899257","-42.3538374766528","12.139421205954","-42.0628272268038","56.3330322076155","10.6727428286655","85.179121533616","-83.9246484733906","-37.2031823598748","-177.619374340257","-293.390237327864","-46.7038475905428","-152.75298734848","-11.2612859864689","-252.728179097925","71.3509120543983","93.0100927239421","20.5892481620057","-143.723357539748","-292.606259066608","-57.8668382944324","-23.3089578015163","-117.868797570555","144.209615994555","-162.812163889211","-28.6502963505987","4.00913947455638","-185.749252094425","-63.7006181333198","-95.1177054364833","-94.7085617135903","-269.150552476803","-35.5255006273456","-50.1592263983878","-93.2441813271421","63.1553707299863","0.940426521950002","157.411465176109","-95.7321231730481","81.9372341901801","-26.3684215892602","-51.2909550967987","147.526055758868","209.843380486425","-68.0997629168232","57.2521848526301","-8.74658190049993","-39.0243048134026","2.02534019135504","-110.676389306834","-38.5614665161514","9.37916411203332e-12"
"Baso_4","Myeloid","-3157.79591230856","25732.3885005272","276.595234461839","-549.096562806172","-14990.9082208917","9664.92039913266","-1371.14974357041","5042.46911289512","-2079.92604279697","4551.42033498645","-159.961788585323","2332.47235653728","-2993.49114114751","2052.37790220987","-2897.65752861595","-2091.87983522771","830.327630244982","1210.03994432068","714.87667962299","-598.00898103959","-244.076220972325","-777.436486230817","-49.0801111146202","-3613.61398518269","2990.62386519561","-5897.35066446323","352.423355087218","-1607.21475056271","-403.35280968485","-1411.63212263141","648.983411861886","-1679.97020497844","-1464.91938153233","3162.48477342463","1254.9957713375","826.885879526575","1168.06766676909","-1332.11051172354","394.737216591627","4763.89093563274","305.121980358945","835.725489900349","1027.92843977192","-2712.48987054953","1578.53637631379","1832.95909936407","-194.631726234752","-510.002492779358","37.9044338024621","1481.12620365493","2525.84821732271","-413.815030807179","-1154.14869304437","-2042.52580753084","-482.653431344172","-597.995334150991","-323.942949812842","2179.19038209076","688.352598480091","1135.0596708735","-1745.00559702944","-323.869866583451","-1588.68825811269","-76.8348867824421","39.7284207580784","1245.91704129808","1975.15364254588","-1786.70140660575","1513.69589560903","2196.08740573841","809.17455500004","2062.81647268308","-2564.57774726699","-713.783917790949","3337.41827646748","-945.863162990947","448.197755044867","0.0657904897226731","-2848.88957090943","-2174.62873777099","3327.09104712481","-25.1886100827321","-1122.97690364538","-1463.57124917526","-3597.71621110429","-1079.21289322781","3203.30991616697","1843.01259227086","-502.914009739396","2981.52108526142","-2481.13820102117","3495.91365161949","-741.683515257413","-3134.14614506235","1560.30853825763","-508.373175678276","4069.18934159752","3826.6542947962","-725.174703491411","1119.81654504564","-1063.23022325043","335.519808678477","-4253.00891133731","729.496784863513","798.712729333321","2000.03606792577","1222.21197362877","1280.85168760166","1167.10608319878","226.167728908501","-1087.58864382488","1656.13354290622","141.195924102244","2032.92026213314","-1369.53196863435","-1485.74752579732","729.962601795487","87.0299948111283","-2562.27999438653","-3515.89489275725","3057.86276920209","241.756731425665","-1173.98447003015","-539.234328596922","1996.28850850784","-94.8211019387035","-733.678919573414","1446.87898432575","1074.90720510605","605.940737266713","845.44593868271","-2049.56764255278","-160.974238316165","1024.05344018222","-87.8377122991131","-1049.94057835488","1040.96386439398","-161.978450251641","767.40524449108","49.2192253985971","1192.4420864624","-257.27868847156","-553.782607501658","-700.972962483534","41.9662213803222","390.999367719636","-387.781313986576","-15.1222552287661","-1094.97962950342","-363.261416210211","-399.335682110508","-966.391835275495","-701.7619543171","275.024653909413","413.075571542778","-617.926992413024","-64.2905488657545","168.97868609985","-179.9865702011","162.353138693065","-13.7229054020594","-179.29877670934","68.7983849439909","-3.54258173861882","-184.521131879002","31.6320737381181","-797.81537911852","44.6837611173762","421.399073401321","-79.2329277862984","228.3359483429","-439.480892728173","-264.186684729444","-92.2221432325914","-442.271188008369","-40.2339459320044","137.145868265338","17.1846080023369","485.534839433618","145.67249466834","18.3401419204131","179.534925827813","308.294721546699","31.5421497535017","154.418059714908","-28.6413295395894","67.3813532793744","58.6835498879125","-40.3201396621204","-215.319118162093","68.8173566794855","-195.929413121541","-69.2183266223402","-248.501668785435","120.184046221862","-208.318807578997","26.3450990849098","-291.731767451377","62.6698870590146","191.175500352964","-15.2578534640085","-148.27300599068","-102.414017722156","-171.304952686588","31.4836526265923","-124.375619871366","47.6095805663858","100.323643226125","108.39017967335","33.4300154252772","9.40758582146373e-12"
"Baso_5","Myeloid","-7326.82229664217","24052.4355509627","-3204.24797201104","8246.7568015186","-3051.8328757279","15501.324830696","-679.842891603118","2040.95429838429","568.466991598383","1921.81363817124","-1140.08591888909","-101.172047857774","-523.94766625946","333.273825277934","-674.743190908159","-5138.81850882005","376.839470688159","-3304.98821902976","-860.420989243356","1901.01864669008","645.901360942189","2047.89643836142","-188.31081536996","-4441.73223513265","2333.78320078969","4566.09904484932","1433.33882791723","-5515.65886682209","3516.19654086466","-919.569268243942","-2565.0611706042","-4001.0268643917","3773.14441087414","-639.717268909908","2923.43740806732","1476.14243867746","-893.09206414465","3558.75323368639","2029.46019148557","-3362.15097264638","-609.562915484961","3143.96183827286","-1394.06188866729","-2071.91679800988","745.957219740421","1279.62039621465","132.298368568251","3787.99667038435","-3097.99691009703","-3201.93746856872","-1795.54016533668","1467.91304725728","-367.83820338482","936.229332011182","-3592.71182726623","3600.28164858553","-1923.60421698088","-599.650527227278","-1636.75663443041","466.173682583012","-1309.51983882997","-775.711270442808","2129.87171002012","62.6345427838978","-60.4860807238338","-2888.53911475369","-2919.23606233264","-687.994411844563","-1037.99258554331","-930.4518033862","3723.69452506501","4217.17721129823","-2775.17129653443","-1261.76355707785","1706.04718945904","2168.83334413717","-404.597277618297","3067.26803120104","-234.25818250146","-2673.31590670825","-320.398282756064","-2662.00765056172","-1627.45745554565","-295.260250717813","-2526.98939488732","-1850.89075140268","2181.99542732866","2193.21455710303","57.462436996839","-2367.36488879212","-1657.67418042669","825.073723088067","1250.36382046678","2947.2316067178","-2228.45445377567","-3867.98416727433","1156.58031964649","2166.04539999212","-340.745669060076","964.784142891597","2078.88561452573","-1120.29156127415","1200.44876440818","2287.95891613779","1122.51946777938","-1659.30116548839","-291.34871894256","-949.743246599416","-2865.61327430925","-2392.29119606993","-1089.71290812787","-2280.8921249011","1813.60051883133","-530.515146422897","-1947.14941419809","787.187655884028","-2684.12876295582","-497.84149540439","-724.611847612668","1867.88000676359","-294.532541939756","-573.210513989472","1297.65416441661","-264.20999529056","486.397463077238","445.41427991252","-153.09908674589","7.06594187120139","46.7232554996125","-1564.27700020628","1039.32872761023","2381.77856851734","231.545035614148","-778.323337044268","1116.07174377531","-249.843575700611","-1182.13211473269","130.906384342998","-873.160796648924","-945.511980754024","52.4596033807534","450.268247150643","668.251804483071","-611.045524861181","728.687058782037","322.088196335229","-737.81094875057","-750.881136720862","-82.1991064832918","322.171548290716","-338.82596313255","-113.442873522797","-525.714398678429","304.155304745501","-192.588069939989","53.24700075962","562.689090315326","77.4367573894484","317.365589283748","384.192637271985","197.862665926484","-278.354893346962","244.952501104777","-277.724619588829","142.995021066356","260.983762591684","-300.487973124058","321.982491867145","-274.301115112405","-626.053427001294","268.28541995537","-755.227931731292","314.060418197079","-100.133988653758","482.123406139442","32.1485449957414","-143.127027811777","-99.0525989177124","125.867270050084","61.2513179071213","-184.017352276075","-255.810762745864","5.05000353725197","-290.124552006119","145.788739798385","-358.901811781453","321.082215715994","135.477662884352","53.7190703701905","114.378063811825","-49.7429819833508","-135.688256553023","233.091492145516","-189.387449312552","-129.685908382682","171.041355341336","86.7979259972832","28.7887130340123","-142.012340116012","-221.599522911592","90.5391297321254","294.487975055625","-149.316904624966","-223.118520225664","101.229356773506","43.4766169321593","40.0390675769745","3.53910851724621","58.7026490073586","-138.607925218309","7.8159700933611e-12"
"Baso_6","Myeloid","5551.57311112417","16986.130309466","-2260.74590158643","5273.03553808349","-12108.6839615047","6831.7698685984","-5019.86340805444","6517.47118498437","-52.5154500236381","3519.02044891751","5102.54974787509","1768.53331491689","-3925.09154662639","2224.33878967578","-5155.71893040317","-2657.17117409774","-1647.40027656833","-658.773631706722","604.235572230141","469.063097124687","-1553.96781720693","-3713.42517641619","-318.541557072744","-501.021181338253","-223.009211558672","650.804821350544","3820.27599727364","-6294.97163168169","665.811795428042","-1596.64082979236","-1280.62503562132","-2027.15380115507","-587.200277711185","-2667.85179106589","950.155922896412","1338.49257978081","-403.999080870795","3374.2096896319","695.890827079019","1483.92485285896","359.275614281557","1694.54390338243","1978.61193416283","-2362.28154122534","76.4681930827744","2272.70801104503","2153.20107825294","859.664347425945","741.548743700648","1850.83539661416","-1276.93681123603","-1385.00959027307","1605.15504265578","-1680.10756423314","1100.28572656414","-865.282525595402","-2189.13125686161","-2469.2253735634","-878.081802167581","1820.46794449081","526.499886971702","-536.82868047883","-17.5889017956713","-1566.14376547637","1150.59142235373","-475.749355847319","2765.37525302462","-2385.26902023435","-1437.36523515862","-1736.90343226605","729.038808478843","2277.10440402398","-1329.07862451339","-1955.95449884367","1436.95661144572","297.177605463111","2119.05461808573","607.487890299237","-213.409462657828","-2823.70297195173","2645.34819986088","964.89702544308","-3504.65037406192","1502.33678209164","371.514942985016","-1193.6327831841","-1474.05221735659","483.66799557709","1906.29730238066","-104.819508376504","1010.477844146","296.40934170718","531.174364609801","75.7520929677438","1434.26576993835","3264.67961382232","-1714.88849238591","1057.09964342844","1507.88907520353","-1966.30778896206","-140.103778987273","-3309.18654626275","170.525836482774","3267.88261885203","-2063.87269700845","2344.49703125438","-574.55172099358","-1485.61991731447","-1797.86547544749","617.291240357384","270.604306276683","2632.26245989855","-4247.52448394391","29.7368006916429","3644.20808386679","-114.76121482128","1703.69202736935","900.573949846016","1733.48493951432","-1011.65963594077","-1819.80148244209","1919.38743673342","963.954578594956","826.005946946332","-1608.99603998681","2553.78222307911","-1363.44461961462","345.629741087462","-277.9794970157","357.997567944178","-333.243118019772","623.364179134329","-1879.11598228841","-94.5264410778396","1185.46245625483","-211.898624180889","-1244.92820199979","818.587157282776","125.742011922674","746.094873073474","-1973.97442154411","-1281.16495216468","1525.01109231838","1355.22654281506","497.634665447003","-1039.59641331681","819.928397682221","352.342535751018","16.083446013414","-424.938808464005","587.153584913487","221.862897649412","466.808457140327","-1450.11039961515","236.225043637517","985.99772531664","293.142731215106","-409.314585582427","-400.54167372777","-650.942537728705","-1207.30845011561","-429.621276729754","262.737022000143","-103.922480701482","-697.133613833453","-619.322786669985","760.259869191093","-28.3019392792587","-196.840174464852","804.207225674952","-202.042588381798","376.611640328184","-21.2029553952174","645.867662709616","-213.777638700759","-280.704141879278","-550.350108704713","416.90004029064","-196.040109846811","158.115649250414","-65.3882569597499","-773.114255765419","-63.5915814819244","119.544752334491","-140.138613374364","-93.6429439832328","-26.3201206444818","118.352361646628","-56.2331937059764","-131.571957010707","-88.2296144440534","225.561439501334","55.5718204332024","-16.2654151615748","270.572716400562","222.827402683427","-268.736036962203","246.05349015776","-177.225813668704","-229.739627570078","-34.1477633447243","106.461284414542","-72.4382271005242","95.5008639223046","4.3972023271712","375.992548363801","-88.9500767089751","93.8152706403896","-296.771865650291","-75.9043650249249","1.00470742836478e-11"
"BCell_Naive_1","Lymphoid","18509.6684435811","-14825.5900600991","-1406.02048523255","6530.82295228619","-25204.0445101845","-2019.29962993566","-3615.89113010831","3035.42907581639","-1202.02205902152","2915.66083304129","1782.53417188589","-4243.43648482439","-1301.7247712275","-3029.2427792283","-779.004910562684","-2712.58189240814","497.987577022572","-167.015850844618","-305.2358386078","512.198168042156","-222.021544694248","-311.886592609793","-875.32519982742","2195.66926024334","-2649.9766464778","1687.09327284273","1826.55689597391","-2729.67858265211","-657.621982863838","454.039429859881","-1191.78696675912","409.962909485686","-541.963823223537","-2523.11356080944","1494.38227448401","-504.825473638462","603.402057660076","-24.4284983734564","-2417.24873428514","2997.74533065252","-583.276932647338","1212.55700797791","-328.524077168196","-1081.13766288169","1997.69382881944","2142.41899608047","682.19484789431","-62.2559748043048","2546.19272851403","-987.936052315041","-1363.50995424524","200.799962135619","-2349.3825968877","-283.34096551291","997.021663908234","2654.01556072085","-920.024478099809","-3748.93818300986","39.2747209675008","-1326.95851252819","-562.297031807716","1262.87091673665","1073.64561458962","-1164.77432866836","21.6372886227383","916.019439100804","1262.99146338178","559.046891172911","1127.84338906142","34.3465305497191","53.0021148763166","-351.257588844471","58.9303749446742","-493.662670860923","559.531364019979","-1032.02900495049","-1658.97820032132","-1154.26313868144","1651.57472712935","1478.25401400884","-117.530662778705","-818.762528939485","808.226676189408","-1258.87112905593","927.519892306819","1012.54729617005","-280.619748861247","76.9708550371275","-808.337934100846","143.304680857075","135.777867804624","76.3081870906705","-1128.81001404959","86.1642206204064","581.174507541971","667.145687007688","-654.119227678105","-3.44738860554908","1077.53925591905","-1906.17245153915","302.2655606813","126.029443470489","-1086.61183831295","-691.232038680674","-1036.14106901385","-932.362683806279","853.941660314223","652.540312368525","-562.550830268221","-701.033307988304","106.836065879938","269.721800414082","1358.68958945423","-447.641017013399","168.936087740945","-105.224339296984","1242.95622508854","-982.230875258637","-977.642368370433","-981.339624208582","-1806.14459027369","-138.437950290362","685.722046860848","416.099849045998","568.115804795345","1033.43581842949","1920.94568359391","675.976616817047","1345.94948795493","686.383788004181","-1428.42627254584","61.7855845293189","1783.10733430457","-956.145819139445","-202.052217727651","-401.717606418699","582.362798230479","-456.921083696054","557.801105230288","-1285.65816096279","-441.559994074995","691.431303869689","430.726709053549","-632.691796017579","1346.80119078737","1421.16536863964","-1031.5072943841","-1099.23618495462","-1418.23936011022","1378.73698300418","56.952927099005","442.220377859597","198.250806952851","90.2622905453749","34.1799043910319","-395.946671033323","443.503619524767","-710.146288632868","768.420210078547","-1325.53784284812","475.940895190028","-854.858912323127","907.844774212251","-279.908401993594","-458.62731597973","374.979548382376","132.445404703007","-1201.71266614704","1130.68090137425","472.541376424642","-486.704301938479","-782.975224513377","244.103738021785","-309.374014626756","-605.830869339449","548.475850380177","1669.2509857466","-667.120476747428","-617.761696446981","1156.13667297618","-317.660130533872","122.585317319762","296.043090016803","-2399.94995309217","186.39843839799","-164.237731647742","1272.12748659059","-157.69384048772","-732.535212752382","-182.31161019197","-389.963017759033","945.55177823448","428.256603566596","-4.62017054261525","-846.099618162313","-650.587344258022","754.642505042783","-1271.75622640883","-2775.93350513024","31.8429536982355","216.351040988376","1413.6474511149","87.9237834641688","-110.209807103488","-1899.67402045207","182.172451462054","1852.99492891786","645.128636849715","196.441146224163","-2748.57491463752","9.52837808654294e-12"
"BCell_Naive_2","Lymphoid","19192.8928404117","-13125.3573118214","-865.70269611857","5381.07221557898","-24653.4273319259","-4653.48307090946","-3043.77786126298","4877.43206369564","-2213.58240973791","2980.61650379848","3723.54212042459","-2896.71720843072","-824.134937977144","-4336.10253588813","-144.492248168624","-1276.8549629218","1584.13127796874","1922.64070818581","-139.821843048993","103.009537457694","-1170.36741511054","131.927936953761","1586.50598979538","1238.40137296007","-1592.35336326158","-313.369939894598","796.081208152104","-2615.29303129592","-127.935273089516","527.633081913773","-2612.01512287653","-1835.98366992506","-1025.24854076666","-2356.03117314093","752.535239758819","-2553.29312327646","2370.89025259072","-355.591535397958","-2503.72109067727","2352.74093594777","1460.92305655522","2421.65936228695","484.853220548399","-58.5188900399245","3703.36862097641","2286.46200428476","231.178021673297","566.378955478165","4076.31806745907","-707.940822053235","-81.2344736912449","1196.47152737262","-601.507649887273","-543.850196952814","-623.535814805597","3489.20448836134","-934.964321207146","-1848.90290437165","1193.18964860544","-2133.48455399764","1428.06236032","784.434249924246","1026.20970498369","-8.26935028165431","-680.06493198764","-40.3936275238477","1462.06577856205","506.062815023638","-259.452560972256","875.903744291437","724.134469633688","-370.97129525402","475.805666425619","758.14978130809","-958.797345743086","-343.86750506531","-1277.80773039059","539.309755943946","344.037734287614","887.932545217703","654.893110986806","-199.328116407266","1301.17992903797","-2330.22602361053","52.0779614034686","-1275.62556614811","-118.302687421945","580.69245461632","-380.544538143161","285.366508135046","-358.773904697089","1033.18655697393","620.916446731682","110.547107576177","22.1419837093062","-243.320110643775","-1166.50221637218","160.49860738784","996.090137437604","-737.624720505851","10.185968405228","685.019075318439","873.85305341221","-545.944496798285","-73.6189664124229","216.098864924933","217.188577635295","-751.977588294018","-139.739800183761","-334.025275520546","-331.967252050647","128.560098696231","-461.103997591938","1034.90701204338","317.60743067876","-959.309807686876","-507.053517300202","618.332592423869","725.939200115793","407.428573564506","845.932553316082","-581.128554972414","288.105329491448","-117.435426953819","-979.326972287045","-1329.5465369491","265.1288642654","865.385927970767","-287.934925366236","441.12858546077","-179.855108663565","274.832395280694","61.9027008722171","193.124699489137","-461.189693045525","444.94374132645","-481.010552564306","-146.952475219914","-812.34889347973","389.196276835225","235.242093286183","635.485028911368","27.7501786084189","57.2623298605086","470.087559157572","-192.015959489582","-280.63035223954","-12.6535885706833","631.666052083983","-450.079347088603","1159.46488785652","657.925672015846","-762.746617443436","1203.43009465314","-264.269658364588","447.209663928474","514.80914504108","383.836626146119","171.34065511059","-15.674453263553","-711.47649017403","18.3530994239159","-1274.54080944793","-763.800870576065","-278.657733460213","896.725347967009","494.330388709418","1307.99765409367","1003.8282831229","-797.325805391422","1141.59746467033","1694.34073405242","-175.603168103498","834.223256126813","-50.3585954693227","-816.472794771705","397.34038755645","1089.24972809106","2279.26177342632","-1111.70800641403","2555.60560317605","1337.43192873678","701.722879457304","2413.00529519849","-637.077237373811","-212.762516327224","-11.8475668142506","-761.523263802844","371.061275288865","239.920744246941","985.050939753567","-1577.64932333845","-1067.51919047763","2190.88085713859","-399.132095183926","785.834068327155","-868.55026926207","-633.562452343637","584.551221185972","-1564.90755107429","2420.69864325977","610.717696862749","163.803028809015","-1504.64668169003","459.768612579384","-1868.6971921766","-351.298914822773","-1821.40687824253","-321.45403715315","-933.633895879719","7.58149099056027e-12"
"BCell_Naive_3","Lymphoid","20017.5055846348","-15126.09267282","-260.945977215852","5839.36190940074","-25049.0228844225","-3799.93711412802","-2701.66602763103","4305.71838447858","-1213.82802447232","2084.05520824896","2355.60734695295","-3806.83386551514","-1608.05654495862","-4295.99899724794","-955.851117266067","-2363.88332099153","402.755905928165","1902.64692324342","766.176019144748","698.219094210143","-737.110326031769","793.332833394785","1132.48201769421","622.872068809838","451.594238272341","-1036.68942572109","-295.324502062349","-2546.28827844272","-1429.08929896797","-860.364594474352","-1040.99999820529","-546.077545271713","-170.682699778219","-1877.48154863007","2571.8127019395","-2219.09103249508","3060.04579114626","-519.79539838218","-3044.93251534527","1895.55037374574","60.2389494503634","1490.71851210658","249.349188394237","-76.6804876513095","2889.26650863369","1745.50258295729","713.716860909817","-318.663263242159","2811.09369294268","-1058.67033322736","-26.3581648146839","302.265118545423","-2228.92317355987","-503.382144367299","-891.144460453342","2998.12317723809","-595.538625216551","-2405.34161990553","-200.476939984981","-1523.90299553963","473.851415760165","1171.32655957161","1263.65061918596","-2005.38318673566","-921.054566129825","501.805012256511","185.238231777075","695.530093655767","521.629484266935","1526.62555756448","1019.14568141739","927.027927675712","-1420.34175736071","-1701.26571379018","-1476.24782100815","-872.971685079141","-1033.62494310442","-838.88694601881","2048.1045006214","374.663549330502","597.202531606295","-694.953762440545","395.174423223616","-2232.79483148695","835.208017642958","-220.263812898455","-159.90403757327","-941.497014552975","-457.229053310466","-521.470728581667","445.735732289197","-568.165500040081","-116.355899775862","110.800053316571","-166.676131385739","796.33527782751","-760.267026607811","450.343014207873","899.44093016568","-434.711968388443","-542.740690869192","-164.921469140673","-344.253049369599","-967.236722240959","61.8639977595122","409.292346918752","-143.629233514062","110.406723269389","-699.16072974343","-1086.59022221815","842.464603857486","-312.524803270387","585.490906990767","-416.448533999668","-52.5412859373916","-108.06825707615","-444.901129729881","-1330.37935885978","-450.855315817124","1356.25325616414","147.893131372382","-334.953849615071","-1242.73024993689","124.691423125599","573.892098386092","-193.457837772564","-962.303323111464","-1316.12157988028","178.306610289177","-1872.68410509203","285.933485205337","-406.143888710528","36.6841754909575","-500.070126907674","-15.8831726195713","1140.46307311531","1198.21591255523","1379.64274826228","1080.87215680828","-147.161759402569","495.073908225313","-791.250039992751","-354.218552001852","-73.1643099543254","-814.750177993466","-1065.81469607039","640.819293461955","-127.625687213157","266.858368095002","85.8188542039378","141.222235062611","-146.278505717568","297.404633466853","-991.19689197296","-46.5628947048818","-495.446618996659","560.56543672355","-123.890028086568","-96.7418134614603","476.90311166328","-12.5095100932893","-23.7208482872088","1253.59364812861","-136.118784031344","-882.166577605529","-1130.82121910187","-111.120763079447","99.1909189920829","418.159818335177","563.323365589011","-494.371811823655","318.817646554436","157.64989031072","884.893978934497","147.660428313249","562.598299876918","216.602277704521","-1926.35114037058","180.727179085004","407.257906385409","-381.530801964904","1284.30015464469","-526.644381650373","-1213.50959034738","-141.66205628377","442.172811565917","809.973164741089","617.358713095757","354.875178774188","14.0852878454713","529.187354982757","-1040.06374051856","1052.95007296562","-264.078801535462","-224.3313324672","-743.149234677622","-1807.72200225731","-736.807955165401","-880.931249579723","692.727383910198","-1287.16046224423","-2129.63633056778","2598.84972083421","-401.516814082768","528.293319449301","393.068769801561","-2369.39874245297","747.440194757243","550.932706571862","3373.03695134929","9.00257646208047e-12"
"BCell_Naive_4","Lymphoid","19365.7254420586","-14676.057742328","892.29739544592","4197.80585653608","-26110.7368106319","-3149.60979534194","-2833.50381534989","3094.30366842747","-2037.41912804272","934.239615169816","1509.47470271912","-5562.75642062886","703.414205779953","-1872.29342913364","605.190752257741","-2671.03878090822","-236.049878224733","327.22374377957","-362.894708885767","1308.91751691847","2140.13265273254","-596.292780518697","1826.81107251228","5692.97049260333","-3678.63287863867","1928.70746028244","2118.58570691384","-2166.33821015143","1770.50680058392","832.049168302103","-3846.3261372036","-61.6651824419106","-1128.88602475538","-1891.43238050901","96.3855518907123","-2260.2991592489","660.808002050451","-856.613474766122","-2310.35560427064","4169.69181096385","-392.381522778329","2041.86680459295","-1123.38965506975","-231.247441897792","2487.28145315115","2183.18547381574","436.681434715457","702.212552790194","3264.05202568185","-1137.70661536564","-1841.98957088632","2008.20616287376","-1633.58473955112","-753.627744102363","-42.7926722644597","4614.59229350068","-819.136177777565","-2922.52618384387","1174.78895282314","-3181.34891383975","1697.21936144021","232.375589992647","422.419275473308","2155.69499569447","-596.122041225512","-789.089831792541","2189.58880232473","1815.4981947042","-1031.05960606735","467.37266950084","-39.6083905178271","-319.455359487765","2183.50819653257","1627.45625128635","-86.1283829573799","2311.79917250009","-284.33769546949","-295.908701522734","-713.442976583686","1754.40422420301","-293.181337515307","1332.13490177071","1358.67209852454","-126.903996000126","-1279.88174296172","59.8243496053165","-757.983721809487","2511.97243642602","-927.34817885977","891.287886416378","-243.676356947418","-115.182604480015","491.640009140646","-93.5276672097257","1914.42961014307","-1965.1835755264","763.670699706537","-1767.50256695364","122.120447417014","386.645866221781","876.111046122476","-516.819945386027","95.2410914940764","470.999294393853","416.654043611693","491.728795058367","715.460019633182","23.7909430679711","1332.94190031645","-514.346216484943","-364.038597038978","-765.588132457374","380.11126883491","-683.288928980775","-1513.98890519409","204.088463949114","-604.97178643186","1581.37606377805","-614.736410514233","-447.927568030586","1504.44795299584","1527.14011495002","-873.972451938284","-271.429766068314","-523.179361390404","30.5714190527116","-648.072390755085","-219.042345916345","-378.542138947877","331.310221321119","644.868469773051","-278.748094152008","125.986564769688","317.675678589027","303.247279473577","-637.537799341305","-457.380216235623","629.705557930636","127.454362001167","-467.556489611147","-65.9254982596439","-197.388605734795","546.628131004027","1653.15839002975","-583.439782633656","-397.792572158339","592.36634982127","842.501062887215","194.72297725526","-239.400827344879","-1119.11353149876","-602.105456845145","1237.55074965","-863.885289547602","-704.721823095934","66.9106417471543","-1000.56992634662","-64.6424746714804","-373.663654083988","800.014490140639","277.895369933236","1548.60626355638","-411.868364589975","1768.9282423524","544.740647722807","-277.795935697979","-662.266507194516","73.7795057685046","-2121.78126491846","1248.7462625604","-527.520954329802","-2422.55930982049","463.010481940606","65.7274859991436","1017.6669062879","212.413630852874","-1330.01927500195","1671.4009958803","-1278.7883688838","-253.774670799234","-1497.88757061991","-1057.64623785854","-1755.06336606234","1530.80656460538","-20.0651862938549","-46.9626353760323","-1546.15888650319","-210.110513936522","107.368762660252","-750.686661696621","-215.110230845327","380.936999825621","295.557865299278","428.732432922689","152.036986950645","-1917.91299851121","-768.656750025937","629.609890257707","491.49856644926","301.773583542273","-926.795680666366","747.707887571756","-638.698825970184","1396.93515862741","1341.2122426316","584.966008763017","1598.32885025338","-273.823586757055","-180.765583538462","74.5931339731281","8.01492205937393e-12"
"BCell_Naive_5","Lymphoid","19383.8139305233","-14656.877777341","-569.279439009309","7489.91070324354","-25675.99024502","-5242.86850965696","-3509.36542347952","3521.63924801087","-1628.71287627457","1644.9028703235","3982.13793155671","-3506.02787963211","177.651195631529","-2639.91164734023","39.2889290711724","-985.934557408882","940.459478233385","3147.82181660157","62.2438616295601","357.417169647898","204.329563524628","-482.229847495537","2040.63627346822","1495.30884754537","-1257.33682635653","-335.932274386423","359.058753449904","-2519.08725942308","-230.200979315634","697.427283180702","-2047.73059655606","-920.049384288947","-1461.29455112874","-1597.07164850928","-178.156223807113","-2361.14782579172","1876.92931086532","-1201.8770424088","-1191.36642025222","2131.70858272843","129.162189067813","934.554680219732","599.319469660889","-292.888417822731","3123.45151902991","1599.81467070265","830.812953430741","-273.766916374233","2624.62486747204","-561.014589725175","-1062.89365550951","782.764651146265","-687.370730641008","-666.30187523706","1265.51704250207","2606.59189959807","-652.993199383149","-1842.9459281989","588.396823649918","-1774.1257923666","385.160196058661","450.676166111469","1199.65467151334","629.363161991095","-1890.60097078481","-199.148781459595","1172.91652722219","7.83716933380942","-688.080658175573","-109.692696200021","-639.856836434225","-721.616327229641","934.596575172551","883.10845934387","-1910.88197141103","181.37309813385","-350.163505953937","-62.5257269085014","-899.79594442528","533.549121157761","-287.128010252646","-779.931491693197","1120.91686586054","-958.896851704009","-165.884075874123","-355.749337156902","797.245263928165","103.570199859564","1970.21880525091","28.5518713547385","-238.97799435789","923.387957689457","325.917398521147","168.312009639462","-593.962970558922","-427.035140466131","-1713.82272611579","110.701982607866","-831.776350327512","642.464063351674","596.956401520673","811.301436345852","-111.027536980783","-418.065528921254","-227.915776577776","-139.841519426253","-354.330796017371","-109.613377785467","-393.267095517693","-71.0070313268659","-702.23067865159","563.338152661181","11.1084558671211","-478.872602849039","-612.397411238332","33.5059280901232","-122.856789173451","224.533155616267","671.038954055925","538.979966283806","821.962424687001","1098.3159488231","-120.712395595075","803.474324530851","-10.5687472878581","1154.80209383566","366.820676175746","798.428557094174","-411.67443006253","241.42690660578","-1.95624618033285","-89.4265021696904","-210.751147099314","-287.547837754694","-520.216067677459","326.000278136008","211.516233399334","-1823.52149823848","-422.082510454982","720.557016631566","1164.2071948628","-398.45214789328","320.48835922047","-876.192889380931","732.783139517379","-490.767723317058","45.7182864439281","37.1897726172602","769.901203615942","871.312961061067","22.8210703418636","185.423649732558","-193.888076595592","246.677477554745","198.594542416405","98.974516309975","899.882039875055","833.008775237406","-1085.39726269929","-972.897604546366","585.816306704222","-374.666487046687","-303.937335975894","-414.437829706913","880.192181334256","1120.08907389237","9.38795142446659","-315.932505752248","-206.104239820967","-1073.85638972083","767.410159041749","858.054272264295","-1259.50897566494","-509.818440256894","-1075.87073089704","255.140507491748","-671.218815502834","-1609.16545144689","361.573694874044","240.623401259758","57.5809303472113","-1693.92022252022","1334.2989203006","-606.398846981228","406.623139824115","339.848498500729","67.6476266879134","848.914240195469","-150.491325905737","1062.00806082821","-833.526499999866","1033.88714042678","-731.137463495773","-3043.54627267392","601.024546393837","2369.94099994233","3159.76083357635","1715.33918311708","2450.28040653988","706.917053297648","-198.250651067421","-805.621941503793","-2370.70573663385","777.375382647929","-728.940764015071","332.292493017605","-1132.92725535449","977.585898089676","98.5364502460668","826.139245871853","1.05089270618919e-11"
"BCell_MatureAble_1","Lymphoid","19999.7872082647","-13769.8882641922","-1597.89411770101","6533.87515857423","-24010.2407602005","-3682.24088536388","-3740.59288757101","4344.0287475795","-766.813225780092","277.980859755884","1808.94505183971","-1894.65959532783","2863.62577582419","-2330.8563884836","-752.925907712457","-2494.13108372559","-362.428980666306","-332.431788074988","1115.80564468612","-554.108624396852","642.095868737821","-410.921620977173","-2386.86901814015","630.095963402194","-125.019574072644","820.748756381132","1143.56887604052","661.969672398832","733.272130153834","1579.48409732447","1064.34479876197","1471.48105787405","1098.59321034248","393.896179825263","294.811363916956","663.194599115748","186.456391770423","-912.448249565308","-976.228817858959","-1050.81012426796","-939.857362131916","-781.545441457206","-243.001273411026","350.124536804589","-650.763947168878","-1405.20327635388","-205.058348347616","-727.498668772411","-709.601922572132","471.136925887371","-10.0564506110034","176.789661578536","-976.338225988864","261.644028914492","-649.192649288867","-711.07037919457","1779.61497739462","1450.6341022058","846.038981127503","8.65438562125843","-708.794931619983","1642.81459015902","1558.96815294118","-1996.32285689926","-1657.00904858233","586.632359875447","-3481.33686636278","-711.824226069778","-638.50229289364","144.131338159904","1974.39253574873","-2463.8064413566","2105.50572902435","681.919595650244","-585.397349119036","-2403.32456630922","-323.235658699374","483.919374514178","-1030.3558742174","809.349772183735","452.426023869672","-1871.76119031128","321.50810256845","-308.077829617364","-1687.80702652922","-335.99709939103","-308.28053813794","-714.40844962427","-627.161627410095","-1615.2400023555","-320.261290006617","437.726939559239","114.905586748323","-250.17976822235","-955.965447242824","-131.217320645487","-527.894353617875","-419.069152567547","1099.83869050873","-1597.71238195798","935.885564492532","790.177260172576","-183.57584168051","1981.85694240085","-657.466383631838","-191.308764060652","1160.02331068635","1425.74712749664","-173.955849930139","1194.62318856677","97.4750914872067","-232.011036349243","-1243.67665445242","255.245004624625","110.769713782844","465.243756851172","491.797709031638","172.074040567349","-470.756220218496","-1982.25270989327","-809.460798968727","-784.871502839003","726.806004652234","-648.723035397773","-384.949111695672","1104.30354598368","431.924462726813","71.8779054080535","455.420087854068","1818.79804590002","210.767106684871","257.709150339822","760.155281442806","940.814879717356","1001.67256582693","-760.609684778183","-926.427933516259","1337.66414486164","-291.082636775799","-1235.79068903657","-2422.29178836032","1516.55932990355","-265.02971947197","-1208.44874766998","-277.184231458964","3191.47063203589","-684.353097091458","545.505603764986","-1359.3210632551","-1233.46244987844","-84.00541118002","143.113189310072","282.340995393026","423.447657469176","801.729348471191","476.66713505059","-755.27489611886","-577.99640203821","-248.463575838672","668.193865563956","311.341967633014","488.892466677542","954.847217301089","1075.13415016787","98.0508304351986","-458.902613903017","283.374315181449","-425.465729615223","-1065.69265452107","-67.8319630709734","-1430.31511769387","221.702671684364","1330.83547588238","-1005.87070497461","-441.150921788712","921.628776417336","575.097378823043","521.111890578777","-1007.73610636516","-971.895454761411","-297.051534459316","277.673016360675","-760.156182163644","-587.785320392864","2908.3504987581","-438.032555532527","-745.55745839233","724.975250710478","100.85778644678","-1129.49523022504","-903.799652677188","-1261.78004012633","-261.814467818963","1211.57339507075","2365.49702755757","1637.65384540586","-265.005874182387","323.169480747518","1567.66268658158","93.0477548407527","9.92968532115865","79.4116553374651","-321.897580062419","-2546.0141190331","591.737034082185","-41.0112304351288","-1192.49992019101","1344.18673162826","-549.170749493133","334.320218785546","8.58335624798201e-12"
"BCell_MatureAble_2","Lymphoid","19734.5661442887","-14979.5594808642","-1657.94218413768","7422.96523536771","-22923.5825320777","-4922.56754654251","-4916.27551594317","4153.00516459522","772.483562553887","7.12435377790939","5968.74523296959","1389.04311473236","2611.16025219978","-1270.3413696477","-1823.53052894394","496.026145802261","604.855294180731","1653.72581040101","279.715268514896","-1223.26389652152","-140.693374575592","-371.177754256862","-1807.36005610366","-1799.73052728925","30.0336623544157","-340.202600629466","-392.938038414765","304.688411853969","-943.422792324242","544.635328588044","-2.69359674753491","1259.63529566393","-571.520287985238","-71.1792689819745","-1007.74268066168","-664.928105368481","1046.59105284712","-736.115670274692","187.286608079473","-1815.37030076871","1226.56300256084","-657.736702451803","838.675668629705","1017.1846505426","717.737834062178","-2428.88823505845","268.640575901922","41.928831863198","-1040.47842838941","2255.44065553945","590.040544832473","383.977992079501","768.850457655589","299.615094571428","635.166006061363","-814.621116881978","1958.46166959018","2163.78389636404","-873.763576056409","-215.351685301769","278.113002714601","496.175430141803","2192.8607355855","333.958287227238","-2708.07221671445","-190.231396257665","-3894.50002645346","-140.187530453894","-961.932358670466","170.5810056265","1453.96339742544","-2091.72461846726","1528.72853695373","523.046792548483","-1321.35514718664","-2875.91740478517","159.071579749766","1129.26549557877","-819.592186533329","834.412367417309","2197.74399756208","-1469.78242938332","60.0520223154094","-606.332476582314","102.654417711623","-1743.07503610756","136.944659510474","-786.357585713663","-61.9936594371853","-944.920853827969","-294.259149896683","481.937494065844","1354.9463082127","-617.087544510187","-132.565180250332","-343.184942285645","427.929394806632","1224.52632128385","1540.04329959903","-617.878597380319","698.382474021979","890.850945359511","595.272396463461","469.507904180956","9.44046811883887","226.677658132203","-384.638351242362","-346.975903274609","-833.631531686196","1196.73017621526","206.041643554736","-77.2317852805006","-1070.46533465479","2371.1963866683","1479.70891277558","-165.565733743648","-901.931773747641","-320.908966082198","329.489755482924","-85.266058844913","1353.53237261057","-1023.59023887361","2039.98255773658","-979.309569561506","-345.446885433242","-833.427410951015","-968.042296363123","-320.613278215748","-945.302692246344","379.374455177421","361.498940458684","386.98649827962","416.947629040235","1434.10590055148","-450.928486757984","-163.536597744806","-1863.44849566707","505.250853502097","-1452.41567248788","208.572661133348","-1672.70382636565","1416.77591882842","-822.148869122057","-313.498509868795","-811.614575583602","807.610660724085","-1127.88919479933","951.860810135082","477.338565574605","-127.784287241532","-841.825296617919","1544.57563323246","-2417.85944557782","-169.383687694083","627.088501246014","-549.560340808188","-157.901389015894","-290.385389124599","1725.93706530721","-1178.93872055387","-1172.59832367192","-739.009244674942","-2319.28730456938","-557.198968775096","6.2569628617836","392.112758614404","-211.257329015813","589.367016007333","1164.713891969","-614.092267763803","382.509220477956","-646.271116231214","-1314.86828112286","25.6506459222915","1055.76623296063","-373.738286070013","-976.929802589579","1585.88218593129","1344.39166889409","756.982984356488","221.787867920655","-193.002301139368","1032.15447364963","752.8807011297","-799.293163148971","527.853247430005","-910.644561366644","-709.763628583653","-70.9243789649315","106.003860242875","638.24262845019","1659.99271211867","848.934211975572","-67.7426466188259","-1430.56188860798","-1094.74754259681","947.641149425971","-292.088866857151","-1134.1436857802","696.737901840165","-895.49302516203","-530.233537965892","1223.46387087546","1692.84107591394","241.594090981556","1682.24545517504","1081.13635142507","1975.28671190489","480.331127208099","540.550138843337","7.94386778579792e-12"
"BCell_MatureAble_3","Lymphoid","20266.5974291486","-14016.283751978","-930.287324379648","7837.53751206013","-24007.5890192372","-4755.05211928807","-4188.6726397468","3484.72171496962","143.253268130501","796.423223280107","2813.61262133527","-745.870379684995","2735.7550482997","-2059.273899153","-693.439727120386","-787.020058361936","324.559318812083","1404.96748878285","202.327761601047","-578.046220382017","-421.100100423997","881.574708804835","-1475.71946820691","-1602.28564524825","1623.01170478722","-1312.1587852853","-1277.49663389057","-641.750312609849","-639.884678916526","321.915123971013","841.846307145557","923.122536524219","607.653627212349","-166.96375135605","902.686204074532","150.530109545088","2349.38990090235","-840.727475467126","-509.15248857174","-1335.21192303272","479.80672786557","-887.753723581848","495.807394260843","451.681568749976","35.2398819100774","-1328.01426328059","-234.987644168371","-716.519945726833","-1210.18463767712","1115.25497962355","679.330572355432","-1020.36843574066","-843.083855361635","-171.286971355612","-820.605499280992","-1476.32269726831","1476.63814221464","1660.85795179315","-1018.81851708874","434.659831582389","9.99812391922947","814.4867377196","1872.92771104242","-1309.89441502891","-1716.45865026185","717.884247803562","-3633.08672703309","-162.880650275154","176.341207625902","432.557248891731","1619.85538393694","-703.418205612386","-291.020985819516","-1147.03163198023","-2093.77590676582","-3329.66076154455","291.594640261497","250.096997610274","138.44610920528","-85.6741653258077","1866.49824719783","-1144.9181861923","-494.812782577686","181.351093616516","251.510172924223","-1079.26990520998","96.1871273386689","-2393.8386012593","-508.308265873824","-1666.67391764216","-629.056133148413","108.333893030084","1046.02046324029","-290.952130595932","-550.245608038613","1229.0858106973","-354.505397257652","1764.788545367","-37.5699802607852","67.9853797327787","-1270.98315883476","418.232580884801","109.908373199153","-197.551529522393","1195.39783917028","316.536499112794","-420.643148781671","426.811018577501","-1266.5985052234","1036.90232578516","906.540460593648","30.9526004297398","101.957977184797","1151.66465094062","1088.97619638272","316.790536866029","-173.179051246071","-432.443188647209","-231.641807392262","229.170186507131","311.936026946381","-754.430087934582","517.67534259966","-81.7003147389415","1302.23221074413","-388.933731832595","-713.405440583904","-1804.11153643751","-657.998521781912","-1111.11802285448","993.050560676662","-394.520316209426","-149.837147707634","523.765744597336","693.734046344173","530.735077894477","-255.69146573545","216.146804557934","420.091660538899","622.716285112075","-913.902564274362","-310.643010701925","-954.770925202744","985.006725416637","-1538.59297601598","-649.622191910795","87.0426725385636","472.399010905879","599.601121373193","-353.034378878816","-994.78570458791","-705.090886382631","-583.349340376285","-893.35519002336","-242.792720031971","-484.201977736791","135.055943658458","92.113353802979","185.035622771596","1097.22923002699","-160.639161175732","747.524022948129","440.706625191892","74.9346199236657","834.363182938419","-526.080999069628","596.434704225465","-187.144553446766","-1985.23194660793","472.915251842975","-404.92471378349","-281.036465357557","436.887492314697","141.658401868908","245.812875430834","334.940759442366","22.4916999399001","-1668.48119505467","-1162.38094051678","776.241712466142","-1446.48457446695","242.479636911681","-1022.60292662783","-751.856250566111","-2112.83910683404","-8.06003499997507","659.714094605721","538.40839103759","1992.29185344142","723.292867396052","-536.793204057725","-344.176248683604","-296.248632076096","-1856.58629206602","-861.542095088766","-482.824771425306","-1514.3860170547","992.552826183938","794.435450159492","379.46537612892","682.75040583051","-82.4404123981512","-1707.94727642587","703.268884472574","-1301.18033202161","-2351.65109418085","840.9142534108","-2690.50385046057","-564.024240276803","-1939.36317209969","9.36495325731812e-12"
"BCell_MatureAble_4","Lymphoid","17776.8140220552","-14304.9614041444","2385.55433992638","7743.04430017957","-26584.4647154748","85.0296361183098","-5244.97741952723","-673.320815756844","313.430793274183","-326.212778703887","-1080.01345473275","-2991.65642408263","5505.65319033733","3017.23803722334","1911.38110673263","-1009.54847469964","-1731.62561699592","-1288.87403116606","-2129.80665659371","2057.68788177745","3822.39885662809","-28.9263840674874","-193.298758682627","2824.14786268419","-758.003437953399","1304.96233439856","1465.00727332065","-1024.54372297076","2294.66809249571","1509.36130204393","-1501.32082312835","2361.82018963833","-327.590277112163","-585.007144735175","-4099.38879529881","1683.46472891312","-973.373195137074","-787.370443709412","2370.73716959249","-98.0422803490288","141.942678476763","-1429.87616498829","-172.685945190399","-638.094399307287","-1239.72349503594","-124.239872592633","-885.985365554145","166.082151224505","-1757.42658098008","2383.5876141064","-3086.88973002238","-381.117090916696","-558.466267026088","-610.653326454944","1954.91516477246","-81.2385036725368","30.8369362672195","1637.46522042466","1118.75633657069","955.208290046052","1173.30957210009","-1068.62682692587","713.002868493774","3527.95399333746","-3161.47070402507","-2334.14359743907","-4027.74898384558","214.117650713617","-877.337500245209","292.314142219956","1730.15655735926","-2618.53425900719","392.55338631993","1829.21925316013","-527.927663586587","890.576479480803","2750.99561379903","534.932655884215","-4407.98457538352","-689.785560108557","3047.45994746474","1432.41155249007","-98.2472558656879","6479.98949580071","186.95604889509","-1612.87830636441","2697.89763261712","1212.9368991457","-889.970615435137","-779.187445453931","-577.345590845873","-2820.68475200253","-371.865866019692","-138.067815454861","1407.31823006513","285.933676825306","1164.5641313103","-1865.82856182695","1229.4557633436","576.250913449854","-305.898855129481","-2250.0432404717","677.271004385669","-843.411830363628","-841.242942634498","1628.70177569688","373.673997192129","-679.775432628566","-59.7601360930556","-1260.62098305097","564.598020478333","564.497384086757","-577.866039120927","-772.07501050959","1204.74317647081","-1546.20065502589","299.087637701742","-2584.17585756911","-582.547976114012","416.549287388515","-1109.78673279762","-474.864070507688","-1423.45019955084","-2148.667584322","219.054872740882","-564.585279727085","796.765267729447","781.086729075068","2391.09852831675","-2723.5722547371","-862.843128060851","981.161299556686","1325.23100104276","-905.711997820485","-1052.75150939281","-432.153205696139","3251.7640002428","1748.26101864764","1434.09348400285","529.767954220727","1858.48307363372","-71.6449353949659","465.41311942722","-1137.28685180319","-33.8616497201937","-484.755884468536","109.854698115395","-1215.31914754425","-739.47433015883","813.142988529326","862.936274082873","-1192.78170664427","731.382860781354","428.745721101519","-1116.559411834","398.626160171247","-1065.04514271051","-301.182927523945","-247.0077824576","137.021145798196","338.425566837955","41.818550048853","-543.181175787975","-1643.96849067084","179.0370479271","308.031901151636","964.208502713504","431.186389448822","24.4143510519537","-737.2539709001","-565.440827936373","537.788831654433","-478.671259021495","-62.9274796367626","-494.644314210796","-640.254889120342","368.316355256951","-223.391895682295","221.672400991772","348.447015509597","1104.77129947309","-242.445659561423","-462.564438233529","-328.103649850034","-243.91183762276","-641.332438258945","-257.297715636616","-442.993672102626","-311.307271571074","172.090137704761","-169.599832206904","-50.8767835944277","-324.879629815015","1.32273229692528","26.0289501841754","97.539673505136","-107.473017135322","-296.524552580058","154.178032563624","-261.232441215174","-63.9627996659392","52.8097091916943","57.4458120425672","-148.937996531282","340.919699151724","313.150363607725","82.858665758803","-300.234280438915","188.587182595941","150.80121256662","9.1944230007357e-12"
"BCell_MatureAble_5","Lymphoid","18270.2221739682","-12095.8731652062","119.70485999027","8292.16721912312","-24755.8944898984","-1001.63243785807","-3412.25630296518","1013.68938650224","9.46101548411977","537.619146743778","360.159938797701","-2427.3222239295","4456.28685761603","899.423886371523","1395.6969297159","383.887933475553","-428.215291469323","446.83805989337","-1017.17039306876","-277.239601156991","47.5762351556935","441.490364704286","840.631424461963","-733.303118267784","746.812118471684","-1927.86864389833","-1270.85990769778","-1682.58581782631","1952.43086568066","891.903114129945","-1308.88046195952","911.648820144136","950.855072525214","820.229377430165","-1830.42238582481","-463.857229643626","1012.45386702691","-2002.96734446364","1329.86403901815","-2277.3815885273","503.462141575726","-1201.43709350091","513.593470201162","-19.7139052752159","496.476222088216","-657.235359994707","-1010.25897657096","-2372.78393179462","-1827.38744230781","999.561599603138","-670.906173909045","-1387.98954189097","-1456.26807465681","-2330.93552801051","2274.7956269487","-1650.23674122347","1311.05632915516","1642.03064375216","604.646305265262","1095.05910300266","-404.021486223332","-966.523571554188","296.281975473808","1699.09628215539","-3499.92599210493","-894.206717834394","-2819.80133581223","-1036.15235083611","-160.154414288434","-1286.08957543763","2488.16040774665","-3089.72055931471","1353.37560731668","-721.689515693843","-3024.75128752805","-1745.50768864588","187.663668927787","1452.07223217327","-2620.85954597361","-996.713483793292","-31.1344062253292","158.999930123262","-753.969128476509","1191.9364766107","-1487.95123334932","1420.08484566366","2468.66738580944","-1674.180287016","1373.99517042734","-99.2495979813935","-988.670415722419","561.259386849205","-1467.52443818436","107.218719863617","-1566.79183516562","491.026897653981","-1063.24056551546","601.227359714199","-3634.56096424963","-138.4155924581","-550.946599831566","779.790403690921","-348.812698364286","2049.81526519509","1408.17353347059","-429.064267632743","-798.477169249268","1176.38198583291","-260.441815994844","1042.23545011033","109.606218882856","194.500102051348","2135.91971797509","-2392.83643788901","-2213.72270990386","502.611528214149","479.694014477821","2392.93156579207","-530.026254464079","-168.079275661152","-2673.60231790785","370.835313502884","-278.094715288872","2952.66889203768","-250.281925550552","491.580694962561","738.507096590722","-1357.75707864977","-628.992625106246","1233.85862836846","-1137.87760070813","-1261.10394920195","-1644.26914716805","-1687.10822095359","762.781442220547","-777.084600416718","-626.430886395256","-3438.51484741708","475.890578977284","-1326.1932662581","1193.10979613942","-2350.50607393644","496.327848043665","1623.69340540223","1130.54670920083","122.357394314718","1687.57358113299","-535.368110720051","385.117495674986","407.059404306638","490.307071653802","-122.296858772476","1127.68756182963","214.195425684015","787.319420835146","839.770153065392","74.0748853053423","61.7115482172103","-429.178550011888","-454.834349887538","-409.743393803271","-495.485442689966","654.846614934717","632.975524793474","-1135.10331923797","-191.532703311495","-2067.35796403101","-340.781548385504","1288.37149582714","1136.47060266301","1521.64949924304","-424.427894500299","1055.5375790432","694.038059057638","792.901960497641","-360.144692245272","-681.906346523208","426.121222847509","-11.5867033593177","-1182.24483880387","-350.846420736681","268.043124436895","231.913223326455","1280.26609639508","-896.138403566662","-126.955625736941","590.606389020152","290.274001731279","-674.302891621902","68.6226303142599","855.511611412175","-45.0349159368424","165.681423904239","783.761162586338","92.2114187398092","52.7686966690678","168.790227149636","-165.736039753976","-1193.77384175499","-780.629964993949","-111.577737714293","46.5540459753564","880.018667073163","56.8264307414037","111.911806883654","232.398442013753","-251.757548433669","-229.814895335555","-13.570573218122","68.0040471937713","8.512301974406e-12"
"BCell_Mature_1","Lymphoid","17897.5593720947","-13110.3310834492","-2572.24279315266","8922.32539530954","-22065.3324698897","-1465.59679688798","-4661.91531252952","1915.85034359087","-739.94742971602","-35.4464969167407","-136.238057456004","-2265.91458623966","4244.81239646985","634.526310907403","1594.71445609429","-1373.1741819842","-84.9895393037778","-1215.97155241776","-611.407296365551","-185.444501717707","1384.51432507703","330.271771733083","-2848.09720535923","1055.7983908274","-911.23422348178","1344.93572755832","203.600163934501","803.991115940667","482.197875687564","1387.10265100161","560.574153206458","1500.22936124556","2039.86361739703","1006.06680237321","292.401028204281","2940.02921229731","-140.54179345084","829.31920978222","-812.817538919608","-2109.27794300601","-1862.21483470297","-933.293762094728","266.711135019909","-228.229175077642","-2567.31909400548","-511.315637727725","-1057.58835645947","-797.440049262715","-1968.41307112763","-957.992256009693","927.330439535208","-794.855437725291","-637.7361152176","698.348787491216","-716.177178457829","-1419.9692288581","-1465.75113781042","-1520.2353997055","-487.530366484702","2544.42181713161","-2344.18068814315","707.334748988931","-1496.37692502873","-1632.70187555571","4263.47831817418","761.041482215061","2645.03650640788","-706.998912141129","1300.01615831928","-177.065064318504","-2438.77734290282","2125.50630939994","-1231.60852953348","-763.584087557337","2273.25449423271","347.490249168159","-847.012098381867","-920.592012741878","1421.45686659068","276.572809643565","-1907.91664823466","-187.733884454637","241.14862244778","-522.15438734469","970.333439581213","1556.94899422735","-678.858481794889","-91.8868387153985","-618.7550380183","-169.708232795595","131.780102193237","171.338464210195","-1418.65262483336","998.167692255406","-523.331493995765","91.7981161561389","619.117520480462","40.7496786474127","237.413984433128","-169.069037344847","-35.3990274150157","-90.0092039376922","-171.099838413257","71.7449340734562","-520.648600258305","-1031.90898901532","291.100947926929","429.488102749725","-177.347476713158","-991.016914514164","-270.180519139538","-115.980317900716","898.627445518921","-470.340526844523","1053.59429365453","-608.048110605584","1061.52142691081","-1148.52353150954","-870.159671334786","-1583.64813622344","-1984.94975568323","-1212.66582064314","1459.22945674746","52.0884131579593","-255.826017193592","563.088275406163","2964.34046222312","873.621991604402","1512.15014163762","194.619061186184","-1611.95474123957","-514.467764030314","1135.94994093253","-473.853771301408","-549.426373968268","-671.593729122173","992.055997131448","-1224.16368632031","-128.351307960885","-1101.2287543122","47.1346122836736","-112.079404236098","-225.195398508342","58.5340987235201","1925.68828843835","1265.59793503351","186.919622410641","592.002677255865","-1420.5231765452","304.344929184723","825.908344700005","-1027.65537010607","-820.549648489933","891.395236885589","-582.260160582047","1450.69870505208","-757.278641249015","-114.367094273079","-265.728642170484","-816.724800128768","-995.519744789309","42.0652707399188","-733.022977853654","-142.717991618465","489.573142571845","1392.16001854941","-670.081687337967","624.958067683241","-1198.19870836207","-493.767293044807","526.121046520442","-130.040989939753","-1614.17542743759","2.913285703106","962.484734584531","-1465.88894380148","-321.840593297663","1910.37834421589","1103.65615239077","-1025.90115708154","-991.699232583595","-929.372311264066","-1191.124797877","774.215988847134","-2501.24398492652","155.474103716877","-718.698215414266","197.219778665518","2737.41416338746","566.826370520015","-732.559049163244","151.416619944836","931.10989690977","-503.682237151284","-1108.00341355955","-555.152651486883","-1114.91298268872","1317.7527306486","1537.42530544017","-229.313897379532","26.3236569487135","-1743.56358354919","563.052111869752","-170.250854609546","-163.023837858417","-511.015742361544","-420.236181734192","1032.95172694302","-655.617950769164","656.807796606661","9.39337496674852e-12"
"BCell_Mature_2","Lymphoid","7212.94291853655","-16229.0558205017","8694.6681976251","9394.02393173747","-27350.7842147061","16083.2345696533","2073.59699664495","-18160.2941670086","-1412.75586699469","-7004.59059892032","-11671.7066429493","-2459.8551380137","8007.90512089776","-6183.41166939632","-10431.9740290181","4756.89186146164","5174.41579791675","-9800.80308148325","-5116.61556196917","-5458.77011367507","752.051052801636","-812.380953722461","4902.98474941061","-5610.08872928224","-1036.90974084363","-2764.0877218253","-7508.86663268001","910.106460425968","-3029.79729319552","3812.03145814202","-8453.74899491431","-10939.1815386555","-5383.93471594112","-197.61780826238","-4263.26781773291","-4083.1716407031","-12468.3060296036","6946.81376637848","-5739.53428209252","2074.62758286087","2225.94291921572","-1867.87435444927","365.969888262608","357.436162015893","-2222.01836521128","-5324.66564420848","805.576204669817","4914.2829536188","-942.18058673602","-4356.78399263648","2862.55014180222","3207.33693422387","1510.21012541029","1879.36094311617","493.746216807555","-2021.512670538","-1996.65728134242","2075.65728182853","-294.187617133759","-4183.38136403559","-1324.08774982485","-156.598826755769","370.158475380062","-1696.32726293247","2998.9935421723","1749.22739833708","1415.39221986402","612.892440306576","1908.95932371898","-857.350083338296","-230.273218640207","-1536.38639541114","-513.80183507203","-303.797408910112","-1677.25970665208","-492.017923652956","974.639473502815","-825.920034910867","-480.279180804441","-727.722777366178","1179.54633214098","178.900313038092","-91.6611081070241","456.722478521085","-227.880023992875","-200.454478501098","951.196977125559","-721.209965432884","-444.980513225206","-347.136273922634","312.188066434001","-150.885475364129","-105.171041390338","176.013156005073","463.907915945622","659.00299572551","301.3578023589","1.12667479990139","-901.646565811913","-670.420470820413","124.521936468381","-174.452383771844","49.2801955442926","226.335283674233","-180.024570348456","374.904894047965","409.676720161247","-126.761347654631","54.5398014983193","496.854027401749","-70.45900939907","13.8046834881975","-226.593777487245","138.462922133991","-234.276003266771","216.85095378854","134.395439612039","333.387048735246","-0.122070610524347","149.904732710411","-286.913083910081","142.941423445915","-330.567259833576","-121.917730935989","37.6456664810804","-170.472451899501","-130.81885979274","-224.006690519587","-228.542968130077","113.980929793529","-285.638791552951","81.7000501847451","258.410048564545","-21.5556064913018","56.6146612963027","99.7119949349095","-124.821435150785","188.151268168635","-109.11722647212","172.486080761067","-40.7923949669773","-190.446013858546","72.5925399592601","92.1473203774214","208.316615917265","63.5166415781331","-64.3481478548683","-144.970196856248","-101.735357952998","150.48684371012","162.931424983497","-91.7505877624116","-23.4667060656075","-350.996595742407","-99.7807948038199","-262.969835318946","-30.7440930695571","79.7786575020611","118.473138545642","22.7582304304489","68.8528862807287","-17.1374137062022","40.7603445962525","-32.2503632736914","96.6507336762161","24.4360759415705","65.3501609713763","-213.008797403648","37.2012893148633","-16.9446157009903","-38.8017229092632","-147.620436513834","-4.95679930100056","96.1094152911895","-89.5504617222924","81.0012138022117","71.6536990911045","-100.848728766835","-106.962984129677","184.695428637831","77.5093539306803","-10.7666093158479","-33.7930132427198","2.81178502903821","90.9150889849033","36.374712583462","-9.13905570770106","-61.1716575312975","-25.7428829192272","-60.0076355677739","-6.98444948381103","-57.2291620778066","-108.710627038852","19.6165584782738","54.4191417819974","-0.682642763501249","35.6440574047511","31.2270147532996","-30.5294307959325","59.79132677972","-97.6211486698844","-76.2863745521727","-2.86869128149611","-22.5221354776166","8.43481465463468","-11.082578839457","-139.420424888392","-35.3520297644948","-28.9181654130828","65.5878054203502","1.01749719760846e-11"
"BCell_Mature_3","Lymphoid","18674.3863363953","-13851.0612413316","-1607.65556348243","8445.84963287111","-23114.0692504528","-2354.93862118024","-4338.3326200521","2219.29826915315","-729.422954538043","-62.8936993586711","526.488461800236","-1986.31985953706","2542.9625711614","-1423.69547599954","125.935030061126","-325.530101802958","329.001222349365","355.42284687654","-825.712190407861","-386.640908856716","-546.345383688584","2321.40705956814","-621.757961825896","-2111.74964964259","1792.41786679461","-969.320668987526","-2212.08780958164","-192.290199390737","-203.861482083505","-124.346281309986","-26.7078178083512","1202.87916177869","1644.0695571259","528.098515381545","811.877887822811","1163.59359557194","2147.14581996731","-415.580069171196","-885.851966662111","-1041.52970314044","-1760.93743893896","-969.093037052744","612.337055171493","966.77299442149","110.134767510921","-171.656330720436","-945.520293423578","-899.816859398839","-789.779944137673","-413.049549476217","1365.11478112104","-642.39295583124","-1314.55762803062","442.618692904416","-1644.44359454411","-759.830394337425","-887.157104967346","-964.3923201263","-1182.27178252512","1742.99944963308","-1498.43077722114","736.163279356633","-544.637533124734","-891.167553915844","1781.69455553363","662.351154531916","1263.19482792779","-28.4126629441942","1325.75352459943","1103.84549189985","-1353.1097600366","3144.4779636165","-1734.93515436518","-2563.54751922839","830.928491354817","-526.184183802885","-1123.5510711504","-744.293077794624","2428.47525308929","-278.854830950527","-929.482587685374","132.336924111049","-268.459864386833","-628.696402601841","1788.16778191405","783.257975938047","-1043.13480118063","-1081.78950771295","-810.648891211151","-82.786379829749","-163.639630828762","-5.78129406420535","-547.371623604073","50.5366289119601","-415.254157231008","1268.14021467102","-78.2351307798513","1732.28494072342","7.16442566643563","497.674976874223","-523.886039162026","-701.986790032578","-995.502857435783","-1052.01641167885","1108.82797864062","-668.784046091724","-1038.39126758308","1083.35497846299","-862.258906957541","655.507324254143","922.283882376781","-195.760212619552","885.447834957032","37.9949179093392","1111.0718389451","-423.95538565084","-79.0031633060096","-1594.14946259409","31.6055312309365","339.415362996481","-1183.26284680443","-1066.85763891783","471.851438558611","572.993164423621","1849.16455302937","-1935.24404300622","-513.580296324448","-2091.61134490455","673.915393003112","-1686.71691754523","-1082.51730149126","333.663840314274","308.823597874902","-382.080662777736","36.0941853393056","-314.584319835741","365.886581009716","292.879959510177","525.403712810721","314.312915753318","688.793061274724","-854.955541079466","-1454.02737262557","-145.979967158726","-1669.59689498433","-1686.19155418932","1574.57068777941","-65.9887153052763","-14.3247938904469","-258.82016284679","-2137.16070309328","307.88877595104","353.179040956692","-1142.50552757505","-497.810955759528","1386.48118148897","-294.892776495551","997.706212874669","460.003863427491","1243.88459082666","840.60892608605","1083.79537707631","-2004.70615317971","-329.709601973694","108.319815270495","-971.553506083906","-405.774070402898","-388.826295284897","751.648164204994","-832.964294727562","357.177165795938","-29.9148298939602","-46.2189529109807","-979.238944740926","702.73766592382","555.118784952056","-1593.43818533276","1796.28307181652","-71.770415653741","935.69452041999","1173.7764942924","-2419.21476191334","605.706544137593","657.767149037841","1307.95361125342","-111.713828343406","-2276.12278602655","-895.827371332571","-2658.35669893055","-624.937724262232","-991.596373249212","1021.63576005781","173.167906498805","193.682437422926","1680.59758082911","1291.00703634346","654.584709709192","-462.527983458611","-321.509809811974","-680.504886346658","-501.303865535534","1823.12892994934","113.080732774896","-612.937266923201","-261.542605491611","634.077752445487","-745.488211349993","-1231.98197821959","-579.688602659256","-232.732434750485","9.14823772291129e-12"
"BCell_Mature_4","Lymphoid","17107.1238679965","-13454.7213112748","-254.38391046455","8973.95300706548","-24676.3007845847","-1041.83297119995","-5405.7052269345","-262.579721758368","45.5704208886744","-108.420118236604","-451.031523949833","-3871.19398967882","5662.53199017265","3949.84851540998","2035.83766983125","-1202.6724437133","-759.787734418501","-1358.25562524034","-1693.457152197","1034.88320764481","1967.30654406481","1249.43182599266","794.572370243121","4106.02288369007","-1989.42717766609","2443.16551604766","1192.35253812287","-1365.89977601893","2559.69448599912","1554.97026842799","-2024.71088168292","880.896958761068","1007.87732218348","-642.242906873709","-1000.35590875046","1988.53311489527","-474.622569397784","-904.119772054433","666.354216465587","194.412718088229","906.865929035035","158.486302789466","972.690625356012","-236.349939931608","-763.017768284944","614.862892357273","-2262.79514633471","-246.587752432362","-612.506027617801","755.003811043415","-776.764646955541","388.068414366642","-820.415199375136","-129.187435478163","207.934142297467","107.820708671496","-1900.40471831389","-236.629804188368","1962.01497419037","1018.05237570924","-445.548911416375","-1378.77274532703","-2170.80629803309","4143.86491920585","3007.16045152688","-1507.73921683421","2990.30245274171","1525.39062869509","287.139141888441","10.146709373044","-2423.37660732143","1567.1590375719","627.462725480899","200.136393279981","3498.88091432097","3967.07143143986","54.9097085970746","401.830026221535","890.278943004385","362.47132699602","-890.386633013948","2576.01821815463","482.037255241492","3134.40475252082","-660.576101367576","-423.444997408911","665.00727827458","697.177576174255","-81.2348215841742","-34.3351726544148","200.551040901298","-1163.88650774293","346.452851647852","-169.228593784198","1279.30775740528","-17.6209099372074","3623.78404608915","-2085.55268392882","-780.903788435778","716.960051750782","-1383.90739790795","-610.301360857118","467.597230054714","-1408.63230447236","2181.85271672389","-893.616808441687","776.572709260129","-970.209279610891","571.412780860707","2153.52342834587","508.586348095887","-648.262707787857","2391.99945460266","844.072605535141","2301.84510455901","186.21067046421","1966.20432644828","-95.0207282775226","-1324.63299117465","-118.405608868525","-2798.57072255807","-447.741008213135","1318.98767302192","1338.46149494078","206.528279589704","-1329.44988986206","-3070.20614703145","-1724.50923178612","-444.189296426136","287.737306934386","669.670598565421","745.910339368543","-1665.72717036464","1905.79970616148","696.333639409119","-338.484300534611","-1876.12587415015","-1935.96091359828","-1476.0737935045","-1387.12773451793","-990.196031142619","841.616997475039","-1109.10641954592","-154.650705446481","-1623.95612553521","623.227140347118","-549.493084742282","518.941486141921","592.920629457834","-248.323558739112","-139.04825202859","742.334042617631","-1739.08856678344","531.671046377591","2568.10225741367","-590.426689876128","1405.75825057196","-22.5570847884265","304.666054615553","612.002586968228","-1314.0412719679","24.4034570028336","458.344112209946","248.596925988138","107.833631747972","-1262.89947113718","-413.742202514592","-221.01935279442","812.904443150906","-136.199913546904","-323.381770736205","1324.18527019594","36.023446628519","-207.572320826112","-546.372265552572","854.191030358655","188.440558546823","-958.823817711891","399.104537047498","60.9564891080485","283.233475527036","1051.55851858543","256.927995498974","-1398.29645932177","862.694880312281","228.128646360259","1304.32626807572","-358.25974889868","570.204372585031","163.631456230829","547.111266314432","-769.372087199375","-520.596790035825","-236.160203119441","13.7399925588034","18.2198437441087","332.290651029702","35.6955225489631","129.501606738273","248.702338703762","278.788654231109","-634.08119368728","-437.029128735638","162.56449132963","643.608375919476","120.725712282298","100.776485901944","-92.3092912793773","430.432519303904","98.4968104871775","9.15179043659009e-12"
"BCell_Mature_5","Lymphoid","17185.4783057383","-12757.4391126894","-2088.92917355538","10189.622569676","-23188.4008140773","-615.130240885564","-5209.6616726248","380.237214193571","789.411538608366","382.283575907504","1742.44676081728","-1255.15622222252","3872.12187183806","3329.39520322166","1466.50083417228","-181.614310751575","-1191.20113569588","944.196646342974","-1015.33062772354","1150.12741751425","262.191659195172","25.8447402796751","1078.94980613862","838.568865337573","-241.996978852066","-1063.8625595604","-1026.33840083419","-926.801766915431","816.041505935739","1698.93843780234","-1442.90795029631","1826.0889031082","801.11111808957","1813.42919275661","-1617.39601274543","1038.14571028376","1789.1786527294","-1248.32349660145","-304.098250084616","-346.087557631582","-471.16460253487","-91.7279682407699","2729.95061206303","-925.032805210192","1471.39520500762","-761.797801581745","-200.978171408595","-1390.71213363214","-125.38569021627","-267.918022073455","566.544063953138","-576.869666756526","-1319.59982559016","741.40561163508","1624.33819668441","-1127.38922450649","-3105.76161918712","-502.150580719815","1166.30436476583","1996.16310872845","-1705.19055847162","-230.08152447113","-1299.74573999108","1621.69617953845","2369.77592952114","-915.480142413393","1775.77488076104","-1450.82014548415","-1111.97964692441","-2894.66382143411","-3622.2835262658","1061.06443040437","-829.496162199659","-47.7388105086055","624.07579895414","1602.56166043612","-1241.07913415834","365.690623786783","-359.390163279812","-461.728043877836","-4434.37131060557","-1396.07833076266","968.661518900219","322.451369167538","-673.942565080641","203.408834283823","3218.05343726389","-4766.80053070307","6592.88169134797","-476.151482470196","672.31023753993","1274.56348583509","-2842.80513489562","2755.89488511655","-228.950373920032","843.140002513653","-1504.1798013407","284.352982097089","-3047.59264510299","3108.97287107257","1865.31297662474","-800.156301975402","-384.985111340561","-808.10398830925","-1272.44928700851","-774.901306986095","-1669.82164863098","328.289106122107","790.080226670297","2599.68160157788","-1643.41222203973","1096.45494496552","-1197.04022441009","1417.30922609495","-860.82486181565","473.450359632461","-2456.39157212487","-273.685618814642","2370.83897190643","895.044873317012","2705.13104925548","-969.855767129955","-656.883006481116","-600.697338408639","-551.265815729327","464.292588367718","889.876422200257","1033.71067689374","-123.164101922389","592.72610387535","963.467845092303","669.615601686741","-835.11476135211","703.568431481293","945.399128952766","-230.692443867808","1383.70718170471","1580.80501592721","805.212688871872","2257.45331819659","-971.090288950147","1132.27973589711","320.582115876897","-1411.90345886344","-179.596497228038","-23.1513767780296","-623.648112067896","-79.8405886333663","-716.062828218045","-1169.54761902522","-659.53003088566","61.0783571018334","295.30512655428","-544.313696631213","-708.072368844316","-205.869800713631","-1557.94771133738","-70.1037058432489","1398.64033609582","230.986422023927","164.656040683957","-758.238824293043","139.821161788922","-555.040164293582","116.873572128542","230.652924081482","683.369485485818","788.758371967361","-151.528486840175","56.2334006061618","-95.0698273125573","-544.627295338549","1199.11926255108","-144.30347514917","-266.942306842882","-399.28141914913","513.952896530973","-366.261480679285","-782.100803800075","-143.710566453177","-340.538718813283","1155.63297522296","-460.999601678688","-304.705755362039","-6.20273552179002","-256.63706313143","256.984028507139","-50.0990462643587","-445.439080247457","37.8689972053156","639.158373263671","-153.854377960667","-428.463927674155","590.7054618538","124.515608836575","-482.38075336274","-345.970384219823","-396.966124205275","-251.776667491567","80.4770819021364","158.591212323709","160.722916943349","321.57727217823","395.532702058324","-34.4570169871488","33.7610992581678","598.083081775543","55.9732566094912","364.902505808384","78.6141063258711","8.45901126922399e-12"
"BCell_MatureSwitched_1","Lymphoid","19470.4765724517","-14656.7002370163","-1793.87092870761","6484.13371583669","-22794.8120046266","-5110.24175506196","-4240.82792726598","4133.80892354067","-676.546430145975","-1479.99298265309","2847.08337893992","-1552.55980850802","4045.22484988752","-992.537628967906","-864.223470015318","-869.019636668352","181.513168300524","-287.534327926667","54.2036172890336","-1525.17834019528","2314.50822030184","900.944793766488","-3792.62520078684","525.161118552945","446.846682014826","1861.90021056353","348.535719599776","1906.94002731753","-1125.09338734954","669.08969916352","2343.40123151796","1762.84059978168","825.46714720669","-297.544190055568","592.364603015157","1831.33343705076","-23.6676521852137","2.09243681922496","698.586440787483","-2945.79771604965","-1528.03771299879","-2014.75663139804","76.1137635622212","1053.6791455247","-2906.9422974399","-1449.52893415796","-623.817651981623","57.4468706638125","-2765.73561742203","1238.62358246436","554.688784321897","-1082.41990566382","927.058056655144","1101.15615570934","-2209.96691749611","-1948.46108237442","1387.92749203704","953.881842071212","-1309.19805938813","1247.94775081353","-1061.42363738917","242.594950902148","-172.736886860564","-2579.53332633094","1720.70699116377","1075.76125101078","-462.422257785544","-157.1923029818","1078.60561236305","548.514020190343","-419.190748830455","533.842402444497","-218.177865043014","804.430352589157","1840.97201824161","129.977916446423","71.5183567603884","-324.361270644152","1093.1523017155","116.219884819843","-191.46731818001","-807.741129992857","-413.456065476086","-1722.3458382081","841.116115591433","689.401076752317","-1754.09452511995","1471.66151189408","-1348.98483262758","81.9969573842856","624.508722127117","937.754361168886","405.737814292049","-769.784768845183","-384.751700020254","-815.968645425439","393.359654980504","-282.805699315248","885.763341960188","-1752.91602373134","246.295287702247","238.869034585446","-449.957937880814","51.4020150887376","-1111.80359364323","30.3959360328248","841.959089298217","-535.890114062834","292.527807202222","-1371.99233225725","-233.980470817858","117.766236352639","-821.143617962665","-21.7375632302244","-298.385892960498","-2.15594880552923","-7.29142057651003","-69.0154262242975","-681.943557259065","-245.378039169256","-102.442215641725","475.871757628139","111.621777568911","-455.095467669851","-805.390968506495","951.07098355851","1354.10038107001","1606.01475448908","-336.746232115841","608.110668021616","342.158983652753","-1008.40819591483","905.017617687492","-533.826427509802","69.2765949327714","493.473320542041","-718.139530583018","493.815307079015","-1072.2400535826","-250.630695260105","-550.418723924173","796.418296228941","855.264666776897","-314.219371408505","1233.63511120249","806.373831493068","-844.031941187413","-509.446857028838","-661.232351299748","-152.77791747674","1372.97158617994","162.363956027177","463.678122195205","398.427408637375","-362.468580892552","-173.717042890908","-712.284223102726","-490.469873651082","-5.21545684385409","-942.941074738282","108.56708284074","-992.762067010291","529.777802344575","617.573796367587","224.499019448198","415.620013222924","-121.026127593387","-167.574077059708","106.0043747341","640.991360074198","263.780589264655","21.9168647256095","584.678158284057","-132.586403254371","-97.6004080815494","206.13240071164","214.83367098894","-562.453583466024","-563.069148719087","-199.801666951854","104.111486805226","-32.8345392113192","606.479232174901","179.241555682906","389.016071153798","56.6887858805376","1704.21161809354","294.288618923929","-2109.92831297469","570.935751803099","791.473557087751","-21.8093171300357","-1288.378001394","-854.699655433808","258.456351197179","-926.703446309772","897.772315634144","-322.838537219733","-119.623314627926","-422.987087788944","328.322583994066","1158.06072803499","-503.672361118783","2637.07907495589","2034.67851181335","310.625301614643","-508.399304869894","-3874.69344537731","1623.29053223694","2264.32415990101","9.67759206105256e-12"
"BCell_MatureSwitched_2","Lymphoid","13128.4934131157","-16392.4065926712","6407.35705683106","8141.04869602959","-24314.8616661332","4074.50656900945","-3253.86993204728","-7255.5153673826","740.573661244111","-10212.7821958944","4086.0100517805","3738.80936975203","7889.24598365938","11594.2148010817","-5577.73538453081","3369.98278654301","1660.42995440323","-1632.70662904657","921.153936740145","-864.470923661275","-3433.75604471872","5636.76369995509","-4639.80578894561","-18162.7675941583","-3605.03738734253","6049.77487507738","-1386.16231125617","12254.6147358303","-2711.1388819849","-1156.29298613094","8220.18841784106","4156.78091332294","2205.20695045046","5652.27872842984","741.2855778358","4331.06745998388","-6.00064474458821","174.417879000615","4596.53933121265","-347.566451170754","4902.35398071387","5384.48678917653","-3717.04172239191","-350.870668896177","664.223263068794","7191.65559263876","1670.88137222429","3194.64550083193","5124.19891768091","-3017.80411307424","2075.57060757086","1359.5724770977","8009.35503808839","-1355.31491021368","607.375794965043","2253.29430825388","1929.47561958899","-2415.22956090617","164.47493927629","-2464.29301600102","3501.29528356383","44.9213930756998","-4239.06332392251","-1922.18300001232","-2026.72188115301","-1556.89223524592","1281.38605382652","1332.05613944577","-1642.04755289745","484.9662337445","457.514592290628","-542.936844431584","-833.749673417899","188.231287213515","660.961452671097","751.321656953951","-375.781511259734","-212.406219249196","-1338.48025408864","-516.096303185444","62.4644364628382","656.784082045841","401.758555981234","997.460736175497","191.066722421149","348.700564934756","-28.8291062886466","-396.127717902154","-89.8530045394255","336.682427650116","383.025534628195","-129.794771429991","-608.643275185519","771.491278930566","-336.799950733827","428.363903750282","-442.581177243309","-67.8686901970222","-422.750498948689","-1086.13099743761","-72.9808782707622","17.8495579034745","336.844897673982","-162.583223986071","-238.133836471265","70.4558943434934","-519.968660292797","316.821932452792","94.0662334122179","538.056261764087","-0.725671325550024","398.786518290061","231.351256541812","-484.009284898429","-439.161802672848","77.7295485945771","-355.502088973859","-107.092842476597","52.2370405893037","-416.914882039141","-95.0826748304121","-496.885110928341","-441.431660382092","253.16704028384","486.562151112895","150.547034911456","-117.442059346988","-219.249310628745","-37.6395778741494","-5.6540181385591","348.813072227251","29.4545532692249","-254.873549225297","-195.889310955419","46.4242520181341","-5.87896520447678","413.079918521053","70.9546989733906","273.412511782025","-377.953571565417","-205.121951025283","44.8970773434603","120.936355589191","-12.8788879251332","-272.227644417783","256.455449251005","-81.8490201479317","-15.1343197088414","190.387168226483","-126.150875204412","44.1121880933919","40.6918389032198","-41.1726048289832","-387.628827213186","91.6674281930694","14.4569494641256","71.839796994226","13.964046290879","-167.281217627362","-107.098595358141","49.7099343488541","-69.6923492566395","131.450377033328","58.3890494496454","-0.715301617994626","-6.7780837965428","-45.5900429623876","-45.0892109436517","53.6725708133898","78.1850304701742","38.6067465930242","-147.220996627298","-63.1715215719263","-79.0951158178734","-45.080174613745","16.8535505978952","3.75509949279052","126.463103393302","-141.831937563093","122.890290908393","-157.24996694211","51.9444336421359","-63.6850585029314","-36.2020017102621","-98.715361913323","-3.25320895724394","-42.6194944165196","8.96775441908997","104.455176328964","-0.930442400465722","15.8152583631102","-131.43618169202","-113.72814827998","59.1646234089738","-82.0990642679084","108.485149614029","-38.342705182309","-74.4455045138018","-37.4908284698831","-35.1708412366541","-48.0877328116148","-120.203449592436","-204.963714899512","33.811462204868","-133.955041530342","28.3945116756133","-40.542365310017","39.3755668422123","-52.7695878505939","-33.5821157682837","6.89226453687297e-12"
"BCell_MatureSwitched_3","Lymphoid","19606.6015150679","-14713.5340273154","-820.7899136108","6341.35533751482","-23285.1139707699","-4668.1902387599","-2877.30724648928","4337.76882166219","-1622.38631206764","-389.999160779841","1579.70690008089","-2138.55914343052","3231.80340318221","-4290.78096445565","-674.83879340445","2.62051736420926","1216.98987725782","777.459109041953","-311.573792412774","-1307.85480614052","1140.21631011194","2588.42922282444","-1629.9702484143","-2376.16457386785","3013.26252009055","-255.135710920647","-1289.49567771246","996.339959262163","-723.098996689023","231.545854584495","1263.97196067362","-11.9652039256481","1463.55962400871","-319.166532734574","-240.450578263536","328.430003616053","2048.99404599594","-27.1734407798202","-129.424445367568","-3405.18626553664","-1001.7951836701","-1400.675434847","-145.620044960523","1745.06553784104","-1623.41511753342","-271.781817731111","-1070.201773015","-385.918049542184","-2306.35694414139","371.985621905056","1336.36028500504","-1409.71683538873","447.427402816144","1112.69913226154","-3810.5355775583","-1506.00347276557","458.990314515141","925.434882177699","-1224.70408228452","1313.25918750221","-432.075142715741","-13.5903175029173","565.011615249738","-2262.73508754165","1160.53967457885","706.284975804496","372.676695596789","26.6176893313782","1390.05266913165","1535.35883902765","29.7829662990406","2434.61841885073","-1808.88956163446","-570.659155078557","187.130264272454","485.86601741437","564.683318593254","-287.305483487888","1708.61528678343","-1114.88591245785","-845.756839348215","107.223597774438","-584.230795805654","-1938.44985876201","912.099710228199","348.993949109814","-2318.49398251515","1842.33369380718","-1951.39882102263","743.153088273462","261.307661982199","-660.847561006587","940.611938301562","-896.192073824836","-1295.62574796415","682.054187983303","-951.452744632778","20.1442417179487","277.524038399492","-172.013631501975","-566.205599354869","838.003252349811","-119.041368826127","-427.953765698842","143.239668427479","1266.06710174792","-297.285268624794","-1386.30004627796","200.8048106138","-2094.26406371859","1350.79368668102","-77.2003334301793","-862.083904452619","-195.331522473488","-502.302484741847","-1015.14262529461","269.324214332436","355.013360680285","553.874105808457","1656.61906206153","365.217980756558","615.966112165079","-516.27777421727","-91.2589788362398","-2.09889591595748","-107.645478108463","-252.561192432781","-204.502470445118","453.558201032605","-1409.77343899491","132.684862083475","-457.125045070648","-901.388280370423","-223.620562125066","-559.556248704034","1013.7163296042","70.4654533738858","126.51347645928","582.116917088394","1289.70160657864","1578.8967043751","-1098.12473538568","-14.6307089690295","206.241182820683","-923.905180074934","-1416.14367217746","720.672149420751","-648.50959934544","430.262254041889","-545.413928071","844.653418620181","-1160.89027796236","1242.82606363799","1076.80300575565","946.215404549985","-206.979772695468","-763.359101558971","500.111051464777","-818.925592591963","800.110937372225","82.3351627110308","249.28107355937","931.738385146772","-363.146418575534","628.689942339137","-629.82227783898","67.7879122453524","1308.56179313603","-365.557611153298","-256.45585997952","278.601563267907","-31.0457311014546","1726.49812552601","539.308338690903","-816.180302809436","-601.545969889397","-12.2400412857072","-493.043849921657","-14.8483927997829","-795.195341662108","-207.351141594515","2171.89606563708","-96.2639453911303","548.678344459762","225.02644685272","-831.446932031009","510.814016857271","540.733522880976","-404.041995472088","213.946690231497","1534.20863408819","-948.399112144178","-882.778518947134","1869.52406446338","296.771624367105","185.280407529622","1747.28387736782","942.156544313758","674.799746058358","920.624750525999","190.366149858842","-714.476164075465","-653.172955554721","628.259053158343","503.490238785742","1144.94715685508","2397.25337506341","3071.39310091599","101.186486193658","-1799.31368138293","9.47153466768214e-12"
"BCell_MatureSwitched_4","Lymphoid","20344.6468104085","-16192.7155836416","-381.486825303101","6628.01651817928","-24293.0194055783","-5702.80073661658","-4693.99590953567","3718.73073104686","-63.5580091462073","-2499.52166975874","3644.28143542486","-2975.9610173266","5506.74779612386","1289.49722494834","-293.507377262651","-22.7220496330674","-651.989707227846","236.181989244275","-724.508739887912","-323.623427127906","3991.73623011861","463.471860672723","-1484.11032157009","3136.35393949757","-381.353344737772","2248.26950078786","1281.42037767792","1630.54817505868","-100.262208365961","886.989276194094","344.792157779238","1662.41791112802","-33.0675201251179","-569.90084121931","-1279.74941054834","771.620782621137","-416.761113234726","92.3997807196696","1400.22763595873","-2469.19611497714","-313.247434164951","-1992.21832680803","-62.6602499824619","1172.72034724645","-2453.86211624896","-1321.40448511301","-418.741088524103","630.772376202753","-2817.83165367016","1915.40108080627","-9.86458524190292","5.2247986499664","1763.2724274601","717.083237868506","-1334.21985805688","-787.961250035957","880.580309719506","1736.57802419776","-636.868547960073","630.411904791656","25.4577604012968","-999.85256310274","-144.103495039985","837.057777214986","1540.30850567817","-365.016106866816","279.919408945707","773.62819258703","407.812486594472","-4.15762428279804","-1408.31120687234","782.000571614322","744.894016922325","2434.43852675779","1772.42373497433","2946.74211895292","1579.31042930325","441.836558522148","520.930119447678","341.109545092425","-203.191872964638","779.22851833144","-279.419965433803","415.64236946909","189.002764904287","-295.571957435653","-1586.39157674577","3041.47923380706","-510.100454228296","813.740052151727","493.383028701019","-360.086113162537","949.705887203496","-1095.99555109762","875.492521546571","-1927.81480119589","1218.44963893219","-1358.40314471189","588.51025030405","1001.16912516225","-402.529863152212","-644.703016696593","301.217574346481","-237.453415307788","-294.911920285601","809.98330287578","473.278514215249","-1170.31763459064","786.264991522213","-1080.6166427177","-978.362994845828","-696.959043780592","-1041.09831789399","145.380924369024","-684.158333089073","954.837448897211","-440.730401558177","750.726680976736","131.421463505281","166.061404105457","2885.43039219344","933.9395707557","-347.660849304556","-857.643818889115","-195.739166721987","-109.281399509217","-975.486751629467","907.504491551296","-1788.95846926651","947.223087717751","920.536894427462","506.538264599235","-289.365279597873","829.111704860684","-638.477359365392","826.682471025231","-280.928994424408","649.314028756734","36.406596868","1116.6360665628","-130.049204741566","-20.1390496297438","358.358663906475","1360.83339780729","-511.010926427505","-485.670267711993","-36.995099203269","147.912520757815","383.82162092457","-519.965469782713","-373.647297221363","36.6576423480454","428.941619636477","320.090799229928","-539.034352182451","-984.96804561653","672.12711210788","-134.336488527419","0.954718854784602","-456.941020516414","1303.63445494175","-435.615468240309","209.852055504976","815.871441169533","-1490.50640518584","815.6415797422","-216.13551739017","-1359.17618921565","-450.546298386186","840.080886405626","1184.33561220437","-920.664935668721","408.409208716721","-425.785824192523","1104.07317568292","-636.277960268179","561.245190687754","-755.225454072848","-1129.40658254206","-328.686237985533","-742.822493690478","267.8643003702","1440.54733820925","1584.56886403046","-703.515087617978","689.752241721016","297.541624651721","1451.55284270978","-1158.33854473335","80.9591907181805","-214.256242469733","1234.01347135404","1432.23210248368","-854.344356322644","-622.614043897585","1699.56182222187","-488.557508585533","-130.076908786801","-1740.01339330215","-847.079441261634","298.76870544017","-198.126558863285","1069.6069310531","-2145.48348452095","-2808.76904191547","-1000.05391878336","-1799.74378926675","600.601207909639","-966.276206720233","-426.276864389636","1.08908437823629e-11"
"BCell_MatureSwitched_5","Lymphoid","18798.0039466945","-14733.2016792807","69.8345502819814","6976.24239792283","-24166.0968222547","-3955.85237059089","-4025.791369057","3007.42162703656","-1152.06127835432","-1613.1101562296","1390.19502795903","-1033.09549675235","5192.88905788361","-41.2231315956288","930.300450926675","907.658293203225","356.360944593012","1281.305616268","-696.026863987788","-473.548703347043","1458.24777795857","1966.1287826245","-828.226800428287","-836.281481847435","2675.55589105586","-914.947174919097","-1769.2147596951","2103.34944268077","-242.035477319414","177.356921781989","617.105458300844","1126.56490112635","997.291576191069","1693.13991783246","-1177.48483172585","27.3889232823471","868.873594620023","-985.02590084191","1928.89073736238","-4001.5819705651","-439.777468421147","-2109.4612247197","572.011507040036","1468.02661696034","-1061.42225720745","-2505.21322239327","-698.30038529233","-511.877418361602","-3106.62310998781","1362.56921249611","1092.53896518963","-211.688263636321","701.667656667733","284.053132516065","-731.432011003436","-1433.17644892742","1801.47423782443","1619.980054657","-1181.07344546804","963.586337592498","-189.714569162757","-72.0663060370332","-404.343573019533","447.950152638295","-97.0494042341525","698.533116499216","-665.698287328457","-753.061027175222","340.924143709289","-815.290480765994","-633.595961893312","1080.89660889249","520.955385714161","1038.0293964029","-434.118249155049","911.100231816779","-260.734982264308","805.321182558655","-374.809376967894","-19.3472253200914","-1319.37010676738","45.1994815983378","-811.67390567686","-1103.19205267385","-605.26902803422","1080.43943168943","-2103.03083956566","642.75656178165","910.9890019152","1136.1832692356","-335.888748397868","1123.40971214231","1257.68605337742","-964.777868698889","-278.851995556113","-1213.28841446817","-543.920447281603","377.691418555687","-15.9559064476449","1590.84517427201","625.120521122418","505.667924667801","124.13614957938","835.999268816791","55.1379920649953","-680.45104786553","-1091.30013152137","454.770228674417","410.808327837159","-1394.82333419723","-1479.28026958713","145.390265278884","-253.375252793244","-1065.27579448161","-1467.26712862487","1039.53585319396","-440.494345010616","1785.83632568133","1762.90747916662","804.241158755326","1075.98948247399","3023.75721453069","-1331.65498180871","669.117258256018","-857.071212629282","567.182347744561","-1261.22846832116","1336.14315108633","-16.4580191549596","1420.89826215019","191.053466748578","-479.468557402655","-713.862438678398","-446.798800462054","-232.846794253655","-388.588497119371","-434.381764456007","-170.188853799715","-371.400299012882","-441.457556552899","1205.40297558121","-308.538643563697","753.45919158486","135.505306617638","1745.31442453234","-1449.59108840614","339.516199588733","93.1346991381143","1250.13562676914","1902.79711040555","-303.136587319235","887.89408986847","375.830117918811","-574.267599304152","-1088.40638639318","-744.596281029633","2103.08739001589","181.922494760062","-1167.95267987078","-10.1231620116669","-132.462614808219","228.905801547119","658.69846195729","-337.528707193838","-47.1998926250746","-694.779328866373","1219.56130450193","-223.716338684217","980.764133724138","-580.650328597888","-2014.49300213891","1349.43289686165","-2449.86148886729","706.556250805937","-1586.50003356957","881.688323128178","530.59595538689","157.666484130184","1429.73379288562","1044.08994809033","1337.27075074125","-1477.33921918461","-550.387152651626","-2171.7520860566","1197.69414712232","433.702885209459","-977.192456796377","-1784.48508166877","2214.04218545316","-1018.26534262144","-1521.54951823276","-270.514849044029","481.175535499319","434.561795666901","-152.548999799894","-1641.16737836802","-1499.59291589892","-1187.52417895651","53.9102999516821","802.752398789332","-150.122093699796","772.933404941856","66.0418945570416","-819.369194828982","456.361817607225","-336.017212661412","473.07000839285","7.25249203571833","61.4649145088527","-289.295392455114","8.87645512648305e-12"
"CMP_1","Progenitor","-10230.5102878715","-3498.25116009129","-21201.9914127465","-9390.27798443421","1829.13406045533","670.30981243462","1045.67343900398","-195.444454524169","-599.025159112815","-4080.01923056946","3792.81655964088","6752.14126203364","3863.11737194737","5254.46739953508","-2442.02866963137","-2893.54124598371","-2310.38972176539","-5702.71554946743","-801.37389937755","1486.70217972594","-2393.78909427732","2315.02505218341","1174.03424679444","1610.91681924924","-1284.87598318601","3773.83329488127","1965.50042452146","-1418.88419983906","1465.57811379542","-306.654373195603","-2923.38091501114","-1600.97935658283","-940.662613405928","-4395.66386919404","2075.09864955305","-2223.63982502086","798.529399912852","559.593944879181","26.1769346669715","-1966.83232289367","-737.824627180449","-396.527177195633","-2226.52150786875","385.607435652341","2143.52167913953","-2631.54061269407","869.881333956773","222.797779114652","1823.32233647783","344.300190551669","4452.85003543748","-308.149181691109","-183.353808587715","-2782.22803234217","1131.59623631208","-2228.85773258417","2158.7138248152","-590.32948078841","1642.63411024356","1293.03177949039","-75.1494486429635","-4870.08897757754","-1446.27330314246","1126.09169885831","544.905907919092","-2500.25184775857","809.220891523535","1296.02981715684","2894.33394019811","-208.988146792186","290.148682710429","799.179557530899","268.880747241842","745.668153441866","3802.98751653601","-6082.02163265417","2103.33566947296","-314.988517428003","2977.37656261738","-2247.61769724499","771.527180296828","3498.51495538923","9845.19651507368","1079.04946917907","3021.9507608889","71.7725614957888","344.153969710853","1359.53752085529","-222.492913192319","-676.81475508146","-2997.98586832109","82.9255755661726","591.398960106281","675.862573755721","-3999.36279471901","-1182.55072813985","-598.489355794671","1677.17550892424","836.527940377328","2570.20006863669","2022.78602947903","1958.02649046242","-224.069088247593","1577.62002118713","12.3126500899155","1354.41134965574","-1500.73838665402","459.660085794753","-134.556083472252","278.296603132382","665.21539239621","779.951352527058","-219.833413366489","-765.737921661514","-652.276547985612","-303.591685893974","937.307812359247","-1251.7182337149","349.435690688909","14.7620361779422","1087.59283053344","17.9215467492571","-816.662167508399","-404.686922762009","-1557.47029503991","585.339268788835","-619.506544122308","-1015.74629499202","790.40051508292","21.5581214522586","-750.316213104118","730.952746000195","458.155500002127","1289.63819628399","1113.81131639463","-28.2282036919917","341.712037035218","615.778631788477","1319.07921236552","-928.271720000037","-429.731516710978","-457.425449956186","428.383455719839","350.413683248747","810.179936461444","-267.463736865059","-0.350149370910849","154.67366218813","658.140652336012","167.383838486782","-54.8172678316122","205.331916894143","-225.856164852739","-24.7342216616664","575.375085037643","218.672117072137","188.346151058254","-38.4705144138521","-179.04498119253","-631.407527420244","-72.55711002332","-220.614752164606","5.67045599637664","65.0136028900118","-114.804443133313","188.340478143421","126.536544041168","-235.124709008932","-191.347620281841","344.808421454682","-91.7872191783191","-73.753476568362","114.86529531269","284.725335847881","-243.816309846826","81.0535097542225","453.370020300352","-129.822555871297","-162.592838519486","-390.512683504869","-88.0266478879446","74.4750976606234","110.251747560905","78.890417834013","163.890084741982","-156.56466925711","11.7144993063674","-153.073620856238","13.244587950996","-241.290672166415","55.094343078441","238.342298947525","-131.984546502979","-53.8367565926634","-38.3458821058814","195.875438195774","-110.062523085679","-59.8971795593664","41.5449648444074","56.0995105301336","-149.277216261321","15.567163860847","-155.278313926087","43.4110895834728","26.9219969909017","0.297892482353561","127.687613557248","-191.560621144341","79.7174740465759","148.270095296242","1.18092202683329e-11"
"CMP_2","Progenitor","-14068.7796032199","4542.61290347436","-17382.2668525947","-8884.30965659086","160.314432066643","2484.69119998484","-141.163232764865","-577.468718337513","-536.698047649549","-3803.75537489009","2759.79711502295","8800.24110349059","4965.550359533","7053.16511665335","-1045.57751515397","-1306.65958489059","49.7587507976059","-5479.35789824629","-862.45347109226","1336.48552188783","-2212.80322580511","1766.8644406222","-1524.50700431609","767.13476554449","-3078.18443241099","-289.656540673229","1531.39560973467","608.329431732387","2271.42032761734","-1853.58316487129","-4260.04570035811","2304.8378700741","-5190.22007398299","-4462.05827616798","5875.86695765554","-1517.69531462381","-639.335613352714","-2613.29291574164","3025.48007796197","-948.659441113516","966.831839086093","-1328.85335373601","-3952.3328063965","3446.36350539873","5310.77430096585","-1541.15844334509","-2878.90979746116","8061.39843669713","1993.86100216019","4107.06049890743","6761.09381657751","1188.54400119231","-1747.62107153705","-423.87443757586","-538.895092016553","-2640.6396603009","1958.10203688066","-5415.72440619244","4906.26829927655","4848.22561778289","-1324.41861277073","4051.21324818373","-906.515609164986","3359.87743222111","1434.85585463757","10739.8062034172","-3411.21717996146","964.59920149651","-1343.81202287194","1977.57416487564","1344.79333419195","1743.85235017844","986.488823831583","-1709.68877502524","-3222.76680793058","2743.97808484699","-233.059310819996","-611.418113216792","212.706317328025","-1464.03461441437","-562.528025611909","-1228.92809209044","-2380.26719309011","1311.63282455167","-961.559186917551","1905.89867207332","1878.8668239945","1402.09995465599","419.291707019289","134.66612121713","914.353281628905","-992.36335994634","578.507931003668","613.148365377992","-28.317942697991","87.0184054160353","-1480.17152210074","-1419.62521782326","-115.784075593368","85.0978636501508","139.767183336154","162.557098812707","-88.3130762457937","-79.2385668927501","-519.604759346473","-224.161501615068","1052.3286254554","-375.466341441124","-323.581148143744","308.628061875906","357.16569633279","-406.073136129263","-383.81241527478","267.363465117407","-270.272076275022","-308.109152672591","112.962581126853","127.08692694648","-64.3696024198217","-678.42060616538","321.091114726063","-345.446331049616","626.666671073063","-80.1794118551428","532.499693271471","202.099006361057","-143.133059698851","311.222339110634","-51.3967244419819","-84.3376918861861","368.936416832542","345.242222789449","468.0943104947","-89.196256494328","-286.72586778204","438.391869429007","-433.746400457041","-566.374007427482","448.124982694367","282.049911119212","114.540771038181","-491.351926178468","78.7149736358842","-546.839639749259","157.842455284705","-109.206379835863","62.5933401512429","40.9327110126067","-55.7326453603125","133.986115228142","44.0300068638355","172.981593800806","72.4810844652654","267.433905408902","-271.621767940082","-141.857343037161","180.723414718231","105.854646938364","253.550946013762","95.6350085230306","69.5754088150628","260.143350147798","-115.913430507513","45.9799998390186","-11.7804213220747","162.512762779307","68.8150132595007","162.513991006495","188.011147279051","191.777461918545","47.6257134842072","-140.708656925597","-253.748864846266","136.670397472857","-183.238811901967","-207.037752372099","-37.324581191553","-104.806669317163","-44.3172623725904","155.019732373895","-217.146439048037","-28.1731858897685","-119.454694534495","177.208336462739","61.324078314139","-153.483052168126","54.0717083337144","30.6609425162415","-86.0888818490356","97.9195561226487","127.740699240802","16.311954820381","38.3825609083495","19.9769532297297","16.8414780268491","13.1414152567787","-55.3774162963629","104.420575218649","-8.53725997733957","75.7685719744014","132.177330061768","-38.735246979328","37.2407344655974","42.9507347666377","111.831872696326","-23.9299373828701","-12.9564196038037","11.8362170289385","-94.9369800514201","46.1610565225391","9.16600129130529e-12"
"CMP_3","Progenitor","-19768.5323671666","19774.6274223753","-11025.4417600046","-21692.8487998326","-1960.87014727445","-17849.9794220121","-1229.42723560135","-7518.4705390571","11433.3767917614","-1782.7566123416","-2091.53467965892","-647.426267317105","1717.11444475451","-4822.5789045739","-2617.97087548906","-2752.11248192851","-1364.41037313789","-5373.67129997765","-1217.9741848801","857.84661642144","-334.314839870773","2072.02445868419","-544.424215660773","-1906.46413029364","5746.08212820121","315.757350016825","2074.06531552936","5776.89309490232","6076.24282086765","-3201.39765257458","-5025.98099270804","1172.96991274561","1399.8291491472","-4953.24692101713","-877.059889428166","5407.12490850114","-4984.88590988632","801.153363717039","1185.66798257845","-1850.00801805922","4314.04948035213","-5934.56217609671","2385.51579856845","4929.02698035914","-1130.41800243649","6747.81107231815","-2762.14905767466","-4598.32048811768","1435.29405367029","506.31404698628","-3149.53734173534","439.158219705385","-1207.30477030372","-2099.23843924352","-4003.89827502302","-296.645799699706","2480.92143813513","-2510.92276213572","2327.87384902143","-5105.20665606473","-6805.72672365116","-3957.31532659501","2420.88679724028","-62.4163159725807","-2244.76707585065","2199.41757812623","3955.34559580224","-5089.82643636077","-4336.07887148076","2370.13416933038","-216.109425019414","1448.18734108263","-1941.9947293828","2849.22135699332","504.558848630396","-3032.5960676423","203.394924531758","-1932.87152515153","-1393.7362072988","8.10919394423013","-555.510545030509","-2223.71828492841","129.472843130734","-1581.8304539817","335.297749963314","1021.46837035176","1775.43149641208","-1674.26173519201","-557.904296077308","1151.33070910192","-556.364544519735","-2856.65928754248","998.47035689884","-331.842366963626","1724.35022247552","-480.590567462286","701.428472514215","-316.81853404352","911.676757372581","1369.37339767935","181.287707872548","-1875.91652361474","-25.8866193739819","56.2473819418494","698.692899589088","1146.72084176532","-1032.10274586643","320.406135091421","-352.169823675077","863.091459484795","690.233902706469","-160.166858219558","-350.76668006534","59.4152878028327","-4.22361324022705","1069.77589389826","-397.766301268057","458.507193479417","1068.89061836286","351.149070701064","29.9816597300554","666.689733120235","-471.00362729904","484.027313995007","287.049939776042","-114.744662519717","567.307041228897","-379.094397257315","-253.039367410509","-36.3800727763676","454.468889488215","321.997984029216","388.903030247066","-437.946797919174","-282.163388356127","197.339047562637","-325.926243910033","-96.8343393719441","-31.463416078012","-370.354520890008","-285.721054916806","218.846443839382","-110.508327208578","-122.866612269081","-21.7481310182003","393.191904804956","-269.354087477363","-4.93657453900302","324.347212685143","294.458386095504","17.5965177498377","97.877239244378","-233.307080582615","219.440596667631","27.5221617350731","302.587351379658","300.524179528524","-315.997202324884","-0.915593160269975","-198.587479675535","1.64494884742918","-237.027661147586","-169.491481660205","87.0817101107807","128.01242784711","-2.02331989442479","143.591343788222","253.950696052556","9.74998406745704","278.855600360222","43.2139138789964","20.8763167047634","67.3591211289848","-234.94377028068","158.618482982883","-186.226284292032","72.5307581710454","129.488634812397","137.816550381958","109.076641882459","-68.2590875136125","59.3974329564259","-83.5116515538035","-64.4413506152007","-164.227486290058","265.933591911372","182.560523349071","16.806581379496","25.7126870777572","-24.4962068185707","52.6958320588895","134.733485720672","-143.428098941339","70.7921309266054","-22.743666302017","33.8482418979652","-97.3313913677714","20.7674881055925","-2.96620613402709","-175.969052098148","-135.822838530027","4.37232180185006","-86.4305697491549","-48.0470300576832","-2.62829853534276","0.307243891641633","-32.4327963258403","-16.1433647479961","-14.9396729989812","40.3288080580926","5.88329385209363e-12"
"CMP_4","Progenitor","2189.45265451834","30889.9514813501","16769.2238638287","-9723.85225400392","-4692.26434094303","-4796.46846623047","5401.48261780985","-4470.68497244556","7642.63878739282","1207.57491483384","-4028.72802364833","-3200.39773046845","1896.55363666213","7830.58912785913","4360.10208398661","416.909541123465","6902.90458820147","-2474.14218997563","-1932.4727271251","-478.516547195813","-1109.0800027408","-9880.58794837874","2615.00053841749","2613.54713829918","-8779.65155466632","6309.75783212942","1965.93834945645","-781.859160891964","4322.94914370853","5304.84414841618","-3594.52151038877","-3507.70067862129","-3451.24841473886","5597.54910216304","-5091.20443350585","-7601.79994672377","-3934.97839714205","-9287.61230685532","15354.0540294201","-3242.04217062784","562.2077808421","-287.958343031187","6331.16639612806","109.757836075091","1148.50282884236","2902.77253124838","6005.16635858269","-3736.86120905552","-113.304566628187","-5315.21293426429","-641.119871706137","-2470.33185978985","-2184.69173715544","4683.23826361396","-3184.48403158314","1990.74468937026","3372.93923177137","784.844020421507","-1704.27301655007","1256.77199457411","1837.02072529813","1223.67531801977","821.688540172931","-2593.43643498545","-561.634658729463","3655.48546659319","327.606811205275","569.150099814564","2819.08735289064","1433.46247919807","1378.82172187182","1170.23818563512","-715.939720090543","646.453635135474","369.831957352055","-720.079397144447","-1071.70274416533","191.811736634502","1451.24091239744","-89.9742425179678","-554.290164261531","567.551812691684","168.664707999399","298.049732824537","343.468169068219","-864.336514052824","-198.643883943228","-283.818883329945","-394.182705247342","836.986417568681","-195.202523102271","635.521809167165","-584.847526592679","788.948372521905","-30.4457833183497","589.749007341805","-292.363414264216","53.1330897431379","274.949611647664","339.668580873969","-329.348090557775","-439.770570779709","-166.280951974293","538.487094285629","-503.433078251617","426.030210249468","-215.983846807601","278.129076333774","-816.311925391378","363.382725588134","395.307797056676","749.055674416324","175.391126889614","439.753158767781","242.65027732462","-263.302087042983","98.777345196588","-367.376233575659","221.19154466531","-554.32263771111","121.017055015287","30.8082299180085","245.9595697946","-144.233209466184","55.1799656190714","-533.704050001543","-196.796046924932","-3.71403285886573","-332.450611410664","-88.1382677619086","-155.516073836524","-72.3371726852641","-182.219327656984","-48.1228594800554","50.7889040239036","-157.997789422486","44.6100098351506","81.8462917137817","100.369401394288","-56.4540060956866","-34.2851678908985","109.921587091034","62.1333293938109","298.069549585728","42.5161483515188","153.753428642814","-91.2307735630727","-15.594736351559","-38.0794899441933","-55.4149211283918","-51.5077245852695","34.2057696805279","0.30407563212043","-133.797694377608","-77.8859281521182","47.1378327606433","66.304966689878","-37.0891295649045","-51.3370650881795","282.883575404204","75.8793976784459","-6.2532389745773","-327.122442571909","84.1454966471069","-92.1449364130978","-83.4645504998409","141.527961897418","-0.50453127000867","47.2949119614154","152.527113300475","174.833869613547","46.9065127096371","18.0824533470022","-7.14045882338644","48.6145728223539","23.1560285571444","45.5111286780609","-292.455347329598","-57.9772727162123","-15.9364363656423","22.0845465036363","-53.9670800125884","-45.8201161097695","17.6852568467048","37.9470637844297","3.35761537321498","-46.8858345095961","48.4894249344458","52.6245047644933","-29.7884744538516","208.786668190402","-35.8261421622523","-29.6248317608361","-17.8327025386826","-97.2120905177021","-145.031337070544","8.09920475704274","-47.0345809344792","99.9458589200722","31.8296655613717","-63.2169053935781","-24.3511219757929","-53.0722507463698","0.66618992820559","-0.856371576485571","8.16392287902356","-46.5917631215663","95.5715442637334","-15.8934951309869","64.6617261319595","7.24753590475302e-12"
"Dendritic_Plasmacytoid_1","Myeloid","-673.291852645816","11441.7247143515","-4398.63005958037","2010.30770992185","-10984.8628659012","4561.82212670656","4951.73696155755","2754.30849181979","-8665.76748548553","3174.57928948652","-8344.24277177858","15379.7252193332","-2044.6356455397","-1032.10805323263","3957.47982470996","5145.44419735446","-11676.7581911821","4134.86996447547","7746.66449883437","-4715.17089700669","189.721542929014","-650.95187544652","106.439384865235","3329.09334572843","1877.47026768878","1100.8868807687","-5424.72649841833","-1394.64910289016","-3690.60396742959","3251.52763663961","2966.90287577356","2290.90027370194","1309.45853864728","893.452798669921","-4215.99294852524","-3850.60375159539","2014.9220285034","103.661114863498","-333.474106566681","1480.75670290858","-157.942104340291","-262.420412554775","-1765.16325062725","1099.3195358279","-449.796041310054","-390.224989711654","-953.223307778393","-288.949594407411","-954.833186273062","-340.437113565866","-516.987455983929","488.748940484757","471.487025215356","-171.788454518373","-472.247865000271","607.742891325869","-1534.99279792053","-2116.03127597869","74.4923941024873","-2246.62930386885","-315.980506410899","1034.08504183367","1136.08584074689","-817.098237473761","-1573.84845950289","2362.39610259889","1557.02169450127","638.816240493857","186.979201136249","1315.37633640574","286.884109164872","2056.76837282503","-3230.25386814073","609.779524915639","577.029010733392","-1813.35640037034","-41.6429053674726","-1534.5036730945","557.705216171373","-2147.28602660106","-539.041136191172","-301.17658486555","-590.137168352399","4374.98486249138","-690.606464262209","-2931.22103553745","128.518773860401","-558.01948197323","-491.937712978175","1174.39456071086","426.632791749745","705.480997368995","2782.23728627762","2755.39417951474","-577.222599813751","818.384851285316","1639.16646618227","-1403.81281220153","-774.07737260945","1855.30969031691","-318.149292791914","-56.2762749546038","4123.13404480414","1454.40647942726","675.048637663518","-254.870488730023","-1695.75903282488","1679.65196774216","649.12328402889","-448.639602197584","1070.57472020811","-2187.89966584822","-2860.03029173601","-1399.59075401011","-427.33089402236","-3033.82402274196","-162.77431778732","-716.64272030558","-1714.80590800802","-1110.77988981545","175.007327987325","717.806443459404","-515.239822068111","5519.48902506287","-820.472531738198","-982.587712723418","1890.6769597309","890.574280259025","-1297.71807861263","1957.64278110374","395.845778885847","-455.44438551108","1525.24749501919","138.490499878335","563.633472450931","907.766198557237","-264.242636884729","81.0981109747705","387.141491149473","-392.015920244067","-59.0583693698246","864.418744558328","184.727863081375","332.175063365302","-926.909557366574","303.20618076203","-852.30744936733","-209.855190182659","-279.821130789587","-109.212940414084","-431.895557691543","74.0653328355517","483.320778783797","329.844738181574","-659.941294058022","-306.816476471965","-449.312847114201","-35.4312060899092","46.8244821158686","-473.234653379943","3.02212236764046","749.627153958513","-737.076807473452","-197.919587637421","-464.579927700929","-512.813284048389","315.180022418822","42.4449567999172","-51.5951521620237","-537.599540206399","136.894133572153","348.500754405731","151.840219560594","-63.4710147844225","-99.2778187624254","-35.7309158568127","466.52510854448","-159.869472569124","24.2984803237422","186.477541467863","-259.070112940833","298.820895350152","310.509256285441","-91.581687257818","143.506898231926","387.836401331806","-106.338127348276","-236.470533770881","-373.904869012331","-170.446614154326","116.960719273042","12.7855479243254","100.763427347998","-431.90030072318","-408.977609558492","108.734519470746","-103.312255841954","-174.177283992066","-126.49071541365","344.942566700141","-21.164881064054","-141.497036691422","51.9713139761951","62.5801850938731","167.733194845323","24.9504172419402","9.00296788519104","42.2219129809427","-72.2164883901848","-84.5771189387635","9.9475983006414e-12"
"Dendritic_Plasmacytoid_2","Myeloid","-4809.66342100595","27220.7111298019","-4082.72047396341","1300.49141119787","-11454.3515705786","-17040.7268125611","1331.50769572765","-2621.22829250761","2845.00359130798","3676.28668598928","-9830.42802643506","15814.705870443","-133.515066922616","-5558.54990341422","5373.14610553399","3771.59394508371","-6486.2640487534","3786.48109317677","5892.68984040774","-4516.83483556733","-3325.72667595996","-5602.63503478652","3723.22700947956","325.976986479159","-543.155376611843","4280.40367937949","-7462.5763835863","87.8285960335896","-5834.64019120877","965.582997461446","2275.96581211685","2333.12108505533","539.456523621425","-3081.35310753797","-2533.5977969877","-2541.76162146883","-143.833070790479","1227.49201181784","-1219.35902564064","-1339.57759550419","798.469327029996","-195.101005661217","-130.813690480743","2933.32614901852","-897.810532362768","1715.64876804132","-1474.08483174006","-1815.99813225218","955.594656939361","-1938.36539560209","117.353799671273","-1340.07423419198","-127.791340704427","-1865.57019287767","789.17768518166","120.048299822874","993.1723615895","-2048.4363675637","2213.35828301437","-785.776979857118","-1057.72869995678","-947.17775407589","1868.15634184444","488.792738925458","-255.702374662586","-1460.85871727928","620.971802475624","1343.2548896193","851.080744411008","885.881952120161","561.426109870438","1512.48046755458","644.499873651165","-1750.38861950158","-1013.14125793459","1002.20186591677","530.885281708907","-560.826814326808","1285.08466253127","-1751.82933779468","1311.43930676798","-1308.80282921873","-726.581747413951","3566.62076285901","16.9238473442771","-1250.68024696296","-2377.22954275313","769.887404243969","-1359.2468466355","-1624.52651130194","853.913469407443","1343.99549156746","219.54832572809","-3348.41570451284","-110.607325887314","-3317.59133662813","-2976.2114486009","771.190111094132","-1618.25337129626","1724.13032142828","-395.297464617572","-1406.88655532417","-1109.09455506909","923.343541135877","-1242.2963193236","-4248.17950972875","833.28248706307","1840.65673915044","1716.70912212974","520.044053114219","-1342.30413978325","1273.37281151167","3444.43477785812","2697.1047580067","-516.096354208316","1998.49984396819","1191.3540320656","573.530915156459","1780.95646111225","-1547.08644804299","-666.726279275474","76.8544966829155","-37.9923674574599","-3357.85354011222","441.864114019379","1206.14539086519","-1697.91287267508","833.718737411299","1480.89283605429","-1347.56249455067","-701.509621647675","800.508420436352","-1025.0235742495","-952.786626657102","-863.723281275539","281.844294909293","201.666177354985","265.42244088173","-306.329220060245","1060.64051817662","-1109.44398292052","-868.029387907254","949.034893387386","4.48075548384193","496.637378574261","265.181891177054","-251.751016117706","-1117.11552046173","-157.431730040902","-939.041093757869","136.505066134332","-380.678619134127","-452.473897996928","-446.845841790952","581.842909717522","-221.012740081251","124.099264499347","102.625051079012","222.509254480145","-58.1787965198954","39.0652548867622","239.298276274717","315.2783313962","23.9560982568347","476.068631659509","77.3301264399927","-6.59331153561286","404.511749973268","277.114309416828","351.554756962951","-231.773103821691","240.966953449702","-261.985113792731","-139.877496725652","250.888337758946","144.66464863886","-149.347706982826","509.733259770226","-272.21883369497","-224.031992165057","23.219329223051","222.294213368655","55.7167908537818","49.3585941185688","-373.620177274548","-291.511908865982","-109.683808509913","144.053143426612","-77.8161611686231","155.415227871824","525.253757194427","-5.48094694510968","134.457060430795","-84.7258983639004","-51.7862861043472","33.6178308574783","31.2581976645083","91.1093927208491","-94.5402761413837","-321.597217021856","171.38385048357","-214.227182622802","-39.2674216161876","-97.2883564572555","135.428754370744","173.729950225447","1.46340325191763","-67.1731567034943","63.7052003539822","85.4301476347643","7.13384906703141e-12"
"Dendritic_Plasmacytoid_3","Myeloid","-9687.7305527756","33345.222981084","219.972197606238","-1290.33024714802","-11745.323962519","-10618.4574653892","1423.24639310766","-4379.83083007459","3380.81527906801","3749.40685638549","-11327.0615518982","15296.3059362254","689.768153425321","-1534.70838005616","6501.02414871823","988.881132765812","-3652.00319705224","1406.03338182726","3957.68820837274","-1304.5867418003","-1882.60027961527","-5374.11781584672","993.743428571194","-1093.21973321781","-2914.8179182151","7372.95475017666","-6651.36336739615","-749.408082878593","-5618.13289741737","-176.762971523795","3525.7923615159","3714.40618458169","449.30419919722","-3113.91320597889","2347.00549439495","385.803373243816","-1226.38854505612","654.241039956599","-3038.96942280421","-591.297972052179","-1057.00578477794","1708.02511050965","1628.72072667805","565.206611564337","-3155.31386278462","-2493.13782544399","173.964532101713","1480.03715757562","118.327601529598","1265.7675619373","-1188.98946060133","1902.57365110172","-2437.52142855206","1162.91316284062","-574.469940188575","3472.50984737706","444.244339340607","1481.47121571003","-782.542126885594","-2260.6033818107","2117.19453556","1978.65826280245","1567.23030884344","-48.9895005200711","-1645.48486516128","1751.86650459855","-1691.08251777825","-1655.01693797274","1522.7139108568","901.222092831932","-1753.45621142516","3186.30706997909","2146.37965186284","1070.74567233019","2513.53135955293","1809.12731089915","4213.51307542283","5828.36382085679","-2629.80004206156","654.601574031621","20.7168147760794","4342.56422160785","629.518073462752","-4230.89651695822","3194.4811087796","5390.13505464803","3675.13763397662","-653.019703896147","4269.32600446276","-656.973435725383","479.982218175038","-2564.96668951987","-687.324171691462","157.321795153857","489.85684696011","1740.48328770838","1327.60457800685","996.634519614026","1194.1791547167","-1755.84979511318","474.278037427743","173.021770694635","-2306.86359204704","351.282282829457","152.50657125661","2232.69963289036","355.45813091321","-665.335533743096","-1695.79770797273","-190.844678517921","1400.95561347427","-466.706105758869","409.968211340008","-525.926988936411","-630.914195923535","-5.68685842768964","-259.675002676241","435.592541079466","-422.666715441668","-213.826750611874","462.773152928906","-284.10063051904","613.176451606848","70.5270692646032","-355.289431903551","-901.400928495303","207.63811940947","-511.972492729706","-116.625265582351","77.7945404555445","-48.7146454435736","-145.184660926661","-593.681509638987","-351.725395961036","-280.052976713971","-128.417381909268","-286.245408163424","-189.91715850804","13.2713605501931","-295.456796661221","149.553571172387","556.848401669251","69.801115909188","150.516027875244","-56.1069652012015","6.05375328477732","-100.391318477162","89.1194713550392","23.9729458552638","199.448366196335","-337.044343804369","32.7927239558598","-242.184085091841","152.705067527309","-324.844861718482","329.679748435339","-85.207405158205","315.633063691842","-10.2103520189242","57.1612621181622","53.0902220833236","82.7202847163497","143.944618619201","-132.429447803089","-124.671343392594","122.564435245181","122.2525886679","-2.28045744786312","-118.31216746535","-0.760454180159741","-10.9628735954886","-87.5008879806653","-113.076659464867","273.73283394911","-184.70560309451","164.25140194059","97.4751036997246","-50.6071200084129","-55.0283783533342","52.8505218183719","79.5900334743674","-58.6861945421228","27.536282598971","3.93993026990526","86.4518976824954","27.5335756498568","32.776310006257","101.999455946096","-11.8925659759481","93.9162466309238","-88.957249738802","-151.208431886177","23.851996829651","131.488776642257","78.2338259046638","23.8135249128187","-142.951247991593","108.272153442609","275.129511849255","0.282188168223797","55.9657272907393","-43.2768492114025","-71.3975706828578","-45.926453617583","67.9765361880794","-2.5514286163984","-56.0077341272969","5.07310850837762","5.63765282246379","-201.220939271104","8.11439804238034e-12"
"Dendritic_Plasmacytoid_4","Myeloid","433.747336210721","16372.9850844256","-6280.9909334748","6337.51361189984","-6853.64228091803","-3779.81590273962","838.13912953659","-918.356101135453","-3546.69113607721","4043.86261368921","-8771.50295846828","15183.792794434","3915.17624441614","1851.96188955846","7746.04257959308","3484.49645056088","-7877.57163516304","1045.70749322271","6801.0111650949","-1596.22095680379","-2475.08316840292","-6973.98524162798","3816.60130917574","4073.33280965683","-2100.10802475673","8635.22211249197","-1120.59493544679","-338.080755318781","1098.47164266471","5210.02337536606","1163.77422448792","1897.98609221702","3469.54693679999","2548.45137154188","-3228.06220850502","-1728.18588574355","-2181.70438030215","1562.57364963269","-249.186683055391","-1893.04864029291","735.102140866538","1102.45729875832","-652.629610882919","-1252.1037575393","-360.803572161091","-385.613391202984","-1882.95122670797","2295.79426940775","-661.663461523618","379.480079222635","-727.998807263241","-2047.4288133926","658.415904668503","-2020.17455747434","3901.93793237799","-2814.83226666611","-1016.70374566262","-1353.88182961569","1917.69851586008","950.644587729359","-1494.598094916","265.74831487012","-1430.63791160353","-220.971790215885","2320.13677552423","-748.450159536405","2000.40940921699","-617.342557314553","-3722.62704179347","-781.453125326753","2020.37139038654","-4014.74891266288","-1459.27361180298","-1962.38432586627","-1700.96606362963","-1701.53759985662","-3310.73754848581","-2855.37422648808","661.856797722308","1937.65966690807","-1127.79843032727","-2240.96480088578","-251.433496568659","-3573.80610007112","-3582.28776039264","-729.342249849222","-636.574779756484","2056.98211617718","-320.865320690743","1188.92066602029","-3932.66475471169","-1564.23674280283","-2650.41830109925","387.728305958464","-863.236313198866","245.227699948582","1921.73922179216","591.333307401797","1355.82258726296","-1764.78186556624","-537.287923986618","1611.16292571962","-364.179130815743","-1600.45451237959","415.565790901367","2215.31672365707","-316.034547638874","-3133.82126654407","-1451.16577369362","221.988315361401","-2077.84644534427","603.07874801929","-2059.68142671507","-784.396663376289","835.071339999069","96.1938797597739","-644.385069191447","-464.538180088641","-527.923661169068","2144.20275101326","77.5394049275917","492.157367359375","-652.785268807221","-1756.56212167055","417.35648261196","470.02639895628","-468.952402544263","-1289.76994495534","-375.881282532621","-1450.51047729935","38.9176142850509","303.909684570485","-335.852191418727","1224.56828826475","325.717049956408","-397.705689836694","219.709319663435","-429.707248728105","-282.613762427395","84.746678301508","1038.06660824595","154.483609413701","-1447.50007806403","-460.450828517538","33.6621286423789","-532.252902741211","1102.00862576587","1193.23674999498","101.156456048549","1180.8357445417","796.060826896378","146.148928398494","138.706597893907","3.72355321383676","91.8200188798164","-171.401211356647","741.823636816394","-461.850386030416","-238.702688969846","-11.9377289292527","294.203581720614","-1066.11599641619","235.4600458431","602.296823821323","280.251875523972","167.041038814414","-365.273564236892","-433.447031956205","-89.6300148598586","324.381203003419","59.000237534671","-717.383388961389","151.420815859325","-376.127430337747","63.7579568141949","28.5510702640092","-359.97684251923","-158.271074830919","173.972381288416","-34.2589723762641","358.553061126693","-279.992107950724","-202.44013412028","93.3483982729605","324.461568220355","146.781267095646","425.740757078967","-14.8444313858794","232.441633225194","225.121515081025","-380.248187876526","125.857511219286","-59.9320175267419","549.788414583339","323.77047373996","64.3451523566258","-132.544367832954","-53.1984114482718","-11.5308683701138","-68.9469536349814","-168.308880302519","468.670696519975","-42.7446467655511","58.121602464056","-264.364500979136","-244.872372326748","189.970287489999","-46.6688758638534","-43.2676696931312","121.554412277408","1.01181285572238e-11"
"Dendritic_Plasmacytoid_5","Myeloid","-19401.6589728388","49665.0163534722","13516.0436342845","-7196.15235239222","-13125.8765710983","-30829.0031954068","1321.70449344861","-23042.3555331898","26080.9827432165","-9339.67970098292","3676.52989899185","1811.92755255573","-4752.27416446623","-14600.0151544556","3030.39726511061","151.157479018917","-17684.5711211277","-6559.90841386177","11341.1806264507","-6720.00003196043","1150.03511429681","10975.6417265515","-9641.87909719616","2782.2243078099","6606.80705052823","-2713.21259451028","5907.55236689688","7069.39259564158","3203.23984396876","1338.58289169288","-9677.87701759758","-3165.74572717471","-460.439781418865","4077.44464919128","-132.631134237709","262.348995035143","2310.06090235632","-1208.89595194069","855.932877388235","1208.19912142561","-489.513412084007","3294.8512028131","2346.91412296388","-5877.05098242556","2449.62989014148","288.861568234828","2325.48446762096","3103.71490299001","-901.913221331685","2522.58907095824","-47.2122511011363","1126.9200738127","731.587287492144","108.978471587697","1339.69935433153","876.667856871282","-1634.12152343943","1220.87000234655","-1718.84786720533","2795.88129685176","1423.20988000661","1267.25903079435","-1116.68068883914","-1125.53932671839","522.060468840411","-449.646077312992","83.8547506393568","1054.32590786701","1601.74679142933","-671.344640430102","270.741514732822","-1567.63683402141","622.917405924759","-944.108278993233","13.3631220184004","729.918200050396","386.743986313533","1142.28177907424","756.178844487797","247.149090155646","510.31814489943","1037.81147329565","-166.106148073034","255.856819178844","-106.511394309951","-247.293421456244","-854.384557805071","-356.081356098237","561.252656315592","47.0835200026345","629.731040255314","654.123770068796","-329.931102221429","165.100092246793","-618.596167237178","202.059970933712","-368.835069806988","-34.0267563948851","-73.8371964396852","-103.942618023121","-93.3193745639325","379.410331122583","271.191928083192","-407.141880034839","389.641249702414","-355.485912251883","374.541491685905","-71.1393525730125","-59.6520714100194","-385.467725134327","-179.811863372658","-23.7634895948368","23.7465263755849","-77.9827878843192","-252.529898459616","-382.016778954304","122.971740313642","66.5471890495371","-416.841997850949","98.7752995434502","84.4097199251381","-184.927309499533","357.459426968851","6.67096452797583","-77.3372238998092","79.0717684749333","-156.997437619601","-14.4860100803537","337.255799012669","-16.303408417202","-148.707848344307","-110.327762831989","199.968080529052","16.2291151340616","114.018335805074","7.48685254522655","142.511311859725","-13.9562355263677","15.4187665609541","150.955505328489","303.067420695168","-28.541835460917","61.3659441549466","122.675784730193","80.1529810177672","119.1252958505","81.1199027836785","-22.0185104245449","188.172285352411","-105.13654035336","18.4772494319356","96.5184372647512","106.521516626144","-44.2535957373111","87.9805297859249","39.4163068035918","-85.7643670941392","-1.99627828843359","26.6325615392892","-71.6127136753785","-123.517075001983","148.240989552374","-44.9449296364477","79.9184635938653","28.0771962607945","-8.16486378723366","-44.7151942338069","-89.1654935893384","-7.65487358013667","-10.0328659969092","-30.3469272190077","-15.3523695247382","-73.8623246051606","-34.6676928017102","-23.4483773106583","5.94756771674736","31.8756281931194","-26.9160542335291","-64.0401337704333","11.7876565344305","-69.1579522921392","-98.1260772941034","80.4165024910893","-56.3886566303672","36.9978930730348","-73.7542093582215","-44.7286681993234","69.9062187138234","25.2906679120981","107.549737325202","46.4500321367487","-2.70270601298662","-51.920460391704","-74.4709975028117","-46.1531151976328","26.8140750527274","39.8556142892993","-30.3087629213076","22.9452148438965","84.33170063621","43.1494696438018","79.6371831883371","56.063528708941","-55.9984369354954","19.5383667683686","38.130497825281","21.7163057125494","2.17301558072046","-7.40229174004469","-4.33272012801211","8.32756086310837e-12"
"Dendritic_Myeloid_1","Myeloid","5826.47813732399","4400.58281279841","-16793.2449917017","20290.4937497904","-936.777619430416","-7061.43492779961","8968.65284954133","2082.4281360608","-6649.74981575617","532.209152397038","-2247.23285465256","7854.44076031671","2139.20321141503","-2668.27095835937","1481.49445090447","2776.45271928658","26.5282996967407","651.453022185084","1848.33800622664","1731.83137728848","4888.1151504241","2978.87804312114","4112.31255062501","1162.39110862758","-3681.55748454682","-9930.96951318634","2358.85292822019","695.864638579787","2247.53592226742","-939.712346679896","1605.26765127958","-2264.03988444275","-683.324295848237","2696.27031533435","2073.45339292572","2545.12487907442","-184.751742579167","-397.513949014021","-38.9375918430392","-1752.62297237532","-1768.82311036593","-50.4862873225343","-1131.40356071988","542.7599249159","1581.76309102815","-901.42839144567","636.026845733365","-1237.73115416823","1309.86464051314","-1765.93877435498","499.949308547798","-909.775198473265","269.036409168915","121.764323113433","-703.562350935061","-409.654208233941","-163.162815900637","157.410501520739","-795.087458113124","-78.2828257684483","496.792726171289","-1098.18735245058","1336.88189607221","-607.058211631794","-1286.81281436643","-862.407275984512","582.525244940632","59.274256309199","-247.072564879501","1570.89286683086","1199.17842993809","806.838230012125","-1448.34849201926","250.452654114031","-619.50178345264","-646.586727408566","941.024189666997","975.412308148993","956.781418676548","-617.584604387164","-388.162869195784","1197.48497089288","-792.319475872102","1506.01235418929","614.356388117","155.844829899968","514.626852091615","-120.033127108729","-22.050528212666","146.545934665237","1657.92308742743","-490.335854038948","1996.52478138698","1394.45827996938","189.085193779049","489.782347514097","-496.094315672645","-70.3024793575786","64.9831029052144","-693.007735777","-1037.71962264097","178.746834203055","-1682.7676434678","-613.788582248624","-498.177834653872","-408.491902409654","-459.632318569465","-427.690953732902","722.746558738318","604.273918686848","-249.00016769491","-425.79611798959","-145.619743853601","-163.618987349034","-5.47387402344141","-403.994441408509","410.206436323846","111.691262755825","76.1805985395683","434.489783274651","-541.987305444776","195.724016294864","-550.471658255595","327.752042188117","754.424085259889","142.217010176896","-650.901079591241","-1064.92510775073","-304.426788589884","-115.416279256833","80.8497561593675","552.461197203599","-18.7810129842094","318.192759334253","586.773590359741","65.5665370650501","494.059029349982","-104.405927444359","-630.411717594807","-238.056226083745","-14.0635528550466","276.577165856891","-794.887634080829","-63.7090102751785","-504.308610724539","-406.946686086829","-254.62897799648","599.398870412551","480.250839234863","-302.628655392558","2.27606699578992","379.541865696805","-872.780879942003","-245.264373293769","-20.8300258673507","-223.28049749998","-1990.96629611731","977.218680660794","36.1788286613152","380.749615261706","1579.21007033159","-1810.55286481537","253.398810859625","211.730600585967","627.76258383684","285.205258997239","364.844683696476","-1369.35222374964","-84.3986344461237","1253.41034395888","-478.377669731456","-2303.30449093172","-712.020397684279","-264.803142550061","-918.629914159173","710.037016781274","315.682114630836","-562.605552113924","69.4313748292476","1019.36106040845","176.77285911312","-1132.37446269426","-700.911760113065","683.583960545869","307.709802094539","-1035.67738122296","1690.70382014784","675.668901426314","1829.59411855441","270.862150653866","-288.60952883944","1677.7183795384","246.635092620964","1469.2907516403","-899.828899092855","-1796.41319793787","1213.05153311942","-1215.73696703085","1329.90375382076","-3560.58710624269","2065.66876110674","667.465956785557","-547.509590899036","-284.669154500576","299.651050949621","411.316418872878","-1103.03407724992","1163.79449768072","249.10709325202","535.8878561379","8.21387402538676e-12"
"Dendritic_Myeloid_2","Myeloid","4745.96693200344","7684.47846970839","-17043.3533334954","20406.6011540024","826.228937662456","-8250.82878856699","8784.85301731537","3043.50848308791","-6104.78587831998","281.674321984613","-1413.34787739339","8180.10743600677","2115.60790819482","-2964.62708770109","1074.55965503935","2976.19918754965","1593.31616190729","712.266366307261","1191.44325517209","2013.60712621063","4222.89109396539","2143.27312787797","3036.01298385787","392.519563289011","-4388.97273599045","-8828.90140184644","2768.58590817243","1297.36692954785","2368.31683918623","-767.597153842939","949.070456022571","-2138.08000436352","-530.597457854961","2357.13461782099","2241.18998036241","2545.95091079513","-338.051620552488","-399.170671094904","-549.259059589272","-1657.11480599464","-1174.55580315803","35.94591653313","-136.149674515796","338.349765078842","1737.76510361293","-577.127851414264","562.061791158092","-1240.74040080829","1986.54592222539","-1985.48985901387","804.045714209902","-647.11999513018","974.123851824824","542.103089114528","-201.094579572565","388.678126133467","-826.476506596051","406.858697691964","-293.137230667175","189.410473680216","791.113465392394","-38.9436813935209","1316.21234954762","-794.254539784717","-269.440155659474","-1154.18551180624","846.39253690886","-151.973918244371","-357.200101253974","662.172592356135","642.729137534863","1144.32335766975","-672.711248625264","800.481289161893","-131.928915718293","-270.629731395004","1126.17564436045","1599.094583047","963.688053980267","-293.359427538752","-271.529293253211","342.075748138301","-740.87288684137","1079.36979520751","-111.255266528577","-72.2970963546592","468.691450484088","-397.85903607672","188.345786199867","-429.747617065903","672.285574590001","-370.760997324614","1979.39089704224","1114.33724840331","573.191761912187","-734.442537182668","-496.956615380124","-137.025960316964","-370.924677631841","-1030.03010035389","-229.04489774499","-662.482191827488","-1490.78022440052","-452.001628867219","-745.971761744735","-534.402651613806","279.318823946045","-272.981358779684","83.3906993528788","449.892267530099","-169.639324147492","-278.330546663123","-76.8297696235911","513.274493429895","-537.045622886153","133.585280565433","593.044396482243","-836.432168516496","1215.39395757502","93.9613677200064","-651.822292650149","-412.64559005199","-126.213874856178","-112.372966981912","364.90297821111","426.410550279704","326.383611742819","-59.7034167260547","-443.982823518663","-586.52408938423","-312.300842907122","508.78333993184","-158.325338816607","336.638468588737","278.526411242615","-168.392444349358","0.983613630696212","-346.905217457993","-1133.64972415234","-612.99179457366","485.400879630957","-400.547557848823","-281.695600652246","-1000.19964318548","-193.626173515855","122.053580491605","17.644848940317","527.390377196864","-83.4032123848899","1213.67645792141","932.033798111207","731.387393175257","-39.294006183754","1131.85321433912","488.540874471701","506.549724213106","-1220.46513855889","351.587173726329","-1253.69801900561","-10.4620944374074","650.958076656226","-1627.68342691846","-953.187554962184","45.1297222955564","-934.613289303612","978.466930322465","-646.908864260327","-1455.03962787292","-57.4658032646246","2452.10001478927","73.1247302616372","-546.757335894018","-541.283180552504","-1838.96569003054","121.184031554676","-1653.99508101027","1510.19142976024","-573.113172683224","-93.2432465091764","-727.825942743504","2749.64599196979","-1.98313196477639","-202.336746554193","1122.63944369787","1154.97308755794","2442.21758355117","-574.294379463948","-573.074327772999","11.8266140282011","328.06527301229","652.432622051221","-1336.2910025709","791.895699369175","-931.384082821151","1417.85526576338","1161.09967420294","-1953.78565732741","1230.82054204071","-749.82207649266","3100.80634163689","-1367.18042123864","-198.08085829262","470.934715023034","816.434216422506","19.1189704804802","-303.361877959419","1273.30923583017","-601.194916052886","-187.97735313105","-600.964175020557","9.75575176198618e-12"
"Dendritic_Myeloid_3","Myeloid","2261.74678701626","14346.9054813558","-15820.2746025131","17769.076650239","-21.5287809252745","-8731.39618274188","8188.99335363883","3012.0962413179","-6239.34361350439","856.407416384879","-4074.84789694487","8672.74144881066","2799.86513618899","-2457.31612083083","375.482179275227","1183.35439782041","1898.59360768306","-1030.26115703652","268.294952810194","1210.78715268605","4425.05452275679","966.773001166098","1895.19114059785","1706.85636100118","-6383.33309134653","-6259.61949414716","2997.63742422208","889.132830202763","1984.03959479602","-902.745645965221","1665.30545492948","-1379.3900755477","-1008.72563684309","1390.99870387284","3339.00511076677","4303.04909112797","-1858.37483676227","-726.318248590767","-1234.0799175929","-1879.11147649814","-2532.90584522595","70.5604310018985","-224.946263476274","97.9646797682662","347.672482955861","-241.716965798053","870.258475952484","-1193.60544371143","1380.53817374849","-1973.47115766436","-18.9047708210701","-513.685016021976","670.446681753345","59.0903581766016","-474.344461628239","-39.0496688538286","-390.26823583317","191.880252585568","111.552009610501","-225.556315656508","-533.10405207251","-81.3594409421665","646.209957544206","-1879.1940643271","38.0213421223488","-2021.71712926671","-61.987171388003","45.3618514926502","1029.8783050626","1192.91425575896","165.45090719272","-555.06387705407","-479.522793331618","928.322666256031","-26.0557951844442","-534.449616986135","216.365857285814","673.90417626915","232.032299062143","327.299903592789","277.975361232251","765.705632833674","-946.423210322585","714.975002498139","-866.623907304651","-117.591511230682","-97.3077490144273","-531.758764326276","1241.05026931736","570.916239404766","1690.81874552421","-266.957061867278","1352.19025177923","1697.69295189894","-1393.20305313765","349.168329721858","-260.446696764954","-591.769332768927","-1.2976512397441","-518.122165947887","-790.300476211629","118.847420106634","-1299.98726395127","-749.922228872918","-280.946279611624","814.613133807629","923.154663547998","-940.769763697512","321.814453411856","1475.21490770686","-714.671036994453","-1561.44445427627","609.317564530958","1796.30364979594","-391.270487313576","363.440121308928","552.797179000927","454.257707713825","620.16242882298","-1438.11590597212","414.249260095885","-101.984399699158","25.3351154819208","-443.501128234263","637.124494876139","472.744532245806","-1398.79527800421","1548.45784433238","-1778.47590704847","-966.490740368042","999.612497240519","1170.69256702647","1825.43649418158","1337.20919484928","-25.7986780193566","-401.184042195737","936.60341406811","-86.619265689639","890.933616067051","-1133.93856478979","1184.60988744997","-1706.48772234001","-212.304438133524","-280.838769095678","-0.209790137663035","713.65722573629","1084.31150305348","1954.19680456891","921.288526486672","2504.12366524962","-18.4985085212934","780.529695007988","3461.77983873417","62.003029661177","-169.861006318577","-179.011997456367","1802.37588988408","-1744.77217118477","802.370400701814","-265.181433372368","-1912.96439483687","580.074977993397","66.4183904842134","206.774682747741","339.474470423137","717.525455545742","433.956330660183","1971.35569296257","-1033.19841040827","-2820.48008851507","103.669444446163","2114.49526444637","1273.00990543827","1081.2559913311","1430.96727409513","684.303747311768","-280.626070062902","1579.90517639555","-185.938424638186","-864.829504417492","-2133.57944451548","-0.474900155468248","432.079440124712","-1428.42727798845","-1058.66410391957","-571.69949656802","-93.6002137311237","44.9964627953438","-664.424038625482","-520.041631372218","45.7008731369371","187.50177973642","-1266.25953918655","-159.288793704255","-769.481333118905","532.146561425224","686.419042389455","-719.646075321957","-568.308539012679","344.060892524146","-479.535604482118","522.064542338528","304.294881036286","-453.672195414033","81.0734295404526","-20.4023912254636","-16.9990398120477","-242.329809616724","63.8937327960912","122.670575325898","1.06439301816863e-11"
"Dendritic_Myeloid_4","Myeloid","2850.36767935182","13914.1185907686","-13467.8074807005","19953.2196209636","-977.50430145161","-5402.14769073828","6013.10326106978","-41.8316322223941","-5870.15246653761","1672.20382298007","-3220.56519700856","7157.08674189322","5889.15221339879","2860.0688831847","3498.62732534034","1909.95792244421","490.598371843523","-279.662792444674","896.438175679501","2028.02922587333","5425.59198099007","-788.823971090497","2823.66162381261","5528.69959681927","-6505.3634394144","-6515.8416644456","4146.41275777752","1646.56575024318","3896.30035521857","-504.468193271583","-13.7066480839267","-516.074227046482","-1010.0600454403","3571.84211931455","2251.60543522416","4398.50836268047","-2253.7941362355","242.613758877459","166.405792545938","-3240.80058561181","257.886055045947","219.498847349563","-159.761704505117","-670.395422712243","900.606984759587","-973.309190876546","416.809734387527","-22.2356418589202","998.657227871042","-2135.26598692563","598.644389986569","-616.483412604056","998.55607873563","-548.74215045666","987.643221010839","-235.026121304942","-1974.25725694452","5.67302917121569","-267.858887716729","141.625609279433","-575.674614239226","-693.173979124771","-1030.86560441356","923.485075420257","552.580437893022","-1661.03458506856","656.087947656144","-1372.9429424567","-2635.19484881531","-1988.63468196961","927.021228621625","-2496.22111144281","-1592.22312950425","-48.4678095707702","-427.408569749453","-732.594266537678","-525.527995166783","-113.640355461918","292.078923516716","413.661824755718","-645.023644638747","561.864696623286","-1069.52028209008","-905.358108011181","-1091.66539625552","1098.49574815956","-515.215329536245","370.09551894998","-363.607604561034","-397.589947659228","286.342359399044","-1264.13102868605","-718.405333060285","1520.8560241426","668.487287669365","-1684.77343165338","1432.89570537791","326.08973279221","2260.72268810386","-1930.25076105848","990.079568451183","1094.39442709895","-467.964047680212","536.808491548454","-1210.52280881964","240.715962444313","-426.313970920142","1319.6380492629","-1105.65241465504","-1161.5315139368","2385.94241029556","-1240.2564155846","1372.5334664822","-124.526559161641","83.4017862747555","842.843929923957","2.36764191562824","-64.1431531294511","-241.576859265148","160.699766546953","2998.65696977719","40.2219526656947","208.211293535789","-137.246170592898","107.271469023086","240.307102488321","1480.03840436237","-564.653176304197","2940.92224059572","2714.96633295127","-2421.83674200178","-634.266480198039","-19.1388079555742","-490.191676576977","-1729.74786642728","744.607140485011","-1166.67501896378","-182.759107763758","809.913851476372","1929.5986495954","-1974.17828569422","-183.436451893827","1723.82343861733","1493.88161484253","391.279802001633","-252.756069594166","-1250.90656305309","-2913.13129744014","730.511530633847","-2349.80731298432","-729.470474312031","-1125.3284470783","-836.116363656796","-410.442386149445","-79.1871745399755","-335.31233018159","540.779352562192","840.784881711786","-446.841715411965","305.538562728566","-798.644651147209","2517.21965618887","-897.425476350641","-58.0636782439173","31.705810172853","-2281.6341337816","-713.544011081207","-362.330881528852","910.558903960195","-783.641106190119","-153.441432252412","637.991657389117","-372.204305828228","1267.78213790451","-687.151802716729","98.6688013750963","-1384.49878373443","-662.906807431121","-255.916478769137","756.936261237741","184.24729090009","1493.50162932186","357.134737406253","-419.415878030449","-239.919219658069","-645.009312700513","-676.827216163419","-166.423742775289","-669.503800605661","-25.8690325857139","-219.294577998798","-210.179685404205","-128.08727629311","-389.724541335968","-110.031800761177","76.1253185210123","339.736462139069","457.616496252711","-189.062672178104","212.700874851514","-98.8366442380139","-797.612059118779","-74.1851237218819","-62.9260256224088","-172.432006876252","117.682631176535","-143.73279606633","-504.515155581622","-198.884895660618","-72.8568528967316","8.62598881212762e-12"
"Dendritic_Myeloid_5","Myeloid","-5473.74855918805","30248.2120778822","-9994.85836908629","13032.5517212966","-3002.23984027201","-12369.2023367141","4378.48337293135","-2466.85355560477","1754.57490073919","1519.10643361804","-5075.12214344328","7661.90191883552","3617.90264422929","-1406.75524555274","444.174455043488","1066.63012558364","2179.45773546252","-420.547797824646","-367.207820746988","2462.05972918955","4291.84463781142","-2770.63077402368","529.819097307084","-855.572764519402","-7161.07788216321","-7339.44386176545","263.283169944186","2113.03682775244","-2173.8890736812","-2959.71394823328","129.524453583087","271.00848972968","-598.393276414196","-651.568324079703","3626.56331911595","6484.14479171397","-1056.33237636489","1589.73780459107","-3095.27596637191","-1927.99822509031","-5169.23640136655","-181.526283435139","500.257089445917","90.92671756796","-534.283150173496","224.084370764043","4420.754484132","-2397.55718065556","3172.79337326677","-2333.9352301405","1135.37032708343","-737.345432521822","159.238356240492","825.439255657499","-440.474469062734","1693.43799593461","-61.6336332094367","-1266.69510715039","-3594.40985421106","313.286412517123","1572.63537905367","-420.94709555145","-481.270037706035","1247.21831107812","78.1690218539606","1960.18881744561","-4085.85009088522","-1444.41525066432","1320.47637430292","-3296.17622159285","-813.50150221959","601.012834701376","1427.04190310526","-1290.18613236046","548.340082802856","2238.63602092006","-2256.74828245832","-3921.57734317455","-1140.52255426173","1959.72320553182","3194.67841951078","-2907.78049653905","2324.68284702451","-462.745034855292","1412.57890083279","295.401255575888","1071.80295435416","1057.25199734742","-1870.65942922209","1113.31640255718","-2363.51953682735","1104.12746359711","-3615.8959833232","-3881.20241383543","-2567.36864480351","-301.858128949144","650.406475884409","-2607.63320663646","-1509.97591545586","3118.73373764966","2179.91557509014","-2684.80271465981","3853.53851849383","890.273240000878","2684.6177236313","1423.02051406741","372.64392113306","418.672005136943","-46.3756367155303","73.6605956148347","-88.2185576850724","3176.86542097424","-1407.08520620204","-596.324039231911","1352.91609194137","23.7474385568101","-504.155998796883","41.7654906297062","-1330.62172474827","1226.16494249456","-1301.81421403564","239.880538245025","1214.00576285331","1382.36505574194","-435.392179871892","-1019.33661058839","-93.050283465496","805.555153090424","-907.470661667373","-80.59552481564","1529.96679647923","-578.689974357529","-1218.45541062686","-954.985092828673","71.6464041292197","362.696784881673","-848.077494301992","692.864803942691","70.9789516341087","413.02330262188","215.810286021781","444.501150735224","-464.479701833288","38.5353912315539","374.043443941379","-231.80119541399","482.345714904156","-169.186846812178","-371.987623445594","-332.960481116371","247.592694322565","507.206809283408","-583.726418121657","375.677185646549","-122.16831840296","240.644228584509","84.4212239454777","-251.096682105122","154.444011178408","257.792694823993","373.611380877012","381.810099489586","224.098842372469","-521.656850100749","1.3237501721451","345.08618943917","41.809015291509","309.553983354389","120.012474829907","8.4323570734677","-248.047935004773","-299.344140063787","44.5732632210106","-188.777238657974","-89.707479652047","215.173118188673","140.918979130698","-335.897927876258","176.348442528521","-123.183368853085","-283.329934151522","-142.692176199476","42.1175882313692","52.5084592870661","-71.6604430351785","-51.6692285920067","-56.6854608054191","93.6666175640955","-219.206710299996","-152.127104122664","-232.853161172032","-439.978190464708","225.664854105808","30.4518389910084","26.3497453147139","-85.2321870217842","23.3339021298503","-146.2613752116","-117.854784849342","-50.5032822328062","149.291709815841","-56.8749711992058","-123.54931218537","68.2633292599489","-146.725426013117","16.2651026592232","41.9105637847431","197.672140266328","114.1921718702","-63.9526877540824","1.08428821476991e-11"
"Eosin_1","Myeloid","-6005.26447488398","30201.8215148351","-1353.14412237761","526.429875599323","-11699.1335765234","8894.120789198","-1661.61333942966","1950.09705313424","-973.88069300234","3621.48391870214","-2191.1414838122","3927.13436423368","-2664.64275676482","2872.5729912302","-2096.88359376325","-1290.22558783356","427.368035922811","1873.27430556825","-1807.41409377045","-681.972166243163","-1479.88466137302","-230.254919270771","1217.27638914576","-1673.1160526659","4625.27705121135","-2827.44081721503","-1510.60028414116","-2754.31033562454","1154.45935806798","-1075.87072869646","1618.76283625702","284.708269140993","-2017.16358191097","582.971113842413","443.627558716213","-1471.57702500806","353.596287078898","-2493.35122521266","562.949295508805","7986.61501981777","884.118718522921","-1077.27827408729","226.167732555434","-1379.85170534547","189.445094306083","1679.63992536776","1321.41260524687","-1660.48697791722","1943.35278036578","-1717.37942799934","3224.10610156763","1391.55904231508","2225.98448389874","681.307723025285","-1349.67542551259","-151.279717196783","34.7806487469533","3837.18879391571","636.302090153098","4903.54530242554","-2789.55005813291","-2855.0127772859","-1743.44642059459","-502.302859344958","1985.50996615861","-1084.94186424094","-347.150849874915","467.920911338293","-1381.39794216178","-1842.07889402474","802.165554682717","211.615631017977","780.626507972569","596.678492790732","-160.190018100804","-561.33786171627","1126.30670494394","-698.867829161928","-3453.35861939221","1609.9173646793","-237.089843056166","440.3605622654","-1098.83941140537","-2746.74997219371","1865.77406063567","-817.010885922421","-888.988132814269","-64.3389542661681","1975.80509822512","-325.297213674845","-228.095527495017","-3982.26449836488","-261.262500625718","122.062587286429","-2961.63297609814","-761.400620141588","-1268.10385026004","-2108.85268386348","1802.48145810011","2697.01223595044","-2410.91247827563","-314.81053072416","1242.0153639588","-1935.95888576141","-1581.80422135485","-2449.53950811669","3550.02929736861","1678.2687385896","-4715.9894308555","-1646.97783061422","-1273.0499447033","817.430493366714","547.725338776512","-120.792361217622","-2600.77993672446","-544.817806143217","-849.648737531257","-1970.34573426453","638.08971687289","-607.063086483595","-1990.87508517254","3078.14326481087","-1052.26425509132","559.437074935143","-1013.2529759857","-599.671497577375","-856.937313382255","-167.440749339091","430.092070335006","554.437434916735","14.3235171276501","-310.559486743385","742.023945752847","1490.46930787446","-1228.21812778592","895.759679924227","-1215.13800956277","-372.519509857138","425.113792737928","649.68855911854","-282.519245868505","91.1569042228949","-859.537870963202","1196.95103302558","-1761.83947204432","1350.24502209759","-108.864984213696","-226.791007329091","-59.4160424582408","478.547459445144","703.651284697647","475.619037609501","878.676940977954","224.551739377187","266.424403121676","49.5770082571374","-539.621555341419","177.640133980272","584.780892921694","-825.009577058738","343.164077850547","366.030470185311","-364.524813555664","777.323716982461","849.946346658924","-700.047773211184","530.899819307814","-226.652912893314","43.4907978147966","271.884001845077","-41.2446344839865","174.719608764165","66.9826903315285","-624.727617571404","181.115804484553","556.411384318772","320.227023101143","755.718403826548","-8.63794584042572","103.193648817283","729.306795095137","241.894689345445","-434.873488444213","-27.8275827658378","-151.112991793716","49.79462862706","-13.3164577910793","612.864391584066","179.503733808041","422.424248078055","165.144805050093","680.880888922005","-67.0870339740481","158.029329973287","-219.684748593482","-60.5102743946999","-123.648591918394","544.450035029262","-107.250079271591","-367.010347899806","-85.2188263594198","-116.342560025856","227.189542865362","170.36044091126","-21.5335223375494","40.1688038860723","123.878201241353","-177.837775792646","-7.53129283110147","5.68531183510811","8.56914539326681e-12"
"Eosin_2","Myeloid","998.917903796658","10582.509402472","-8340.88897112671","5746.00684698596","-10017.2544005106","7885.87512660711","-2780.38564158304","6283.62658447225","-1067.75986191457","2189.75298890675","1508.15646947252","6180.15319032313","-2856.3883593563","-2162.29702134842","-4277.46879025008","-436.439409934897","-2882.62490668251","115.766097342787","2060.23866433627","-567.007475833281","-3678.44931731993","-1205.04114487463","-971.294757520329","-5392.75687318966","5779.61602558946","-675.146928917048","1069.20753783454","-5782.44649289861","2924.33523504693","-1037.28458143269","721.395369062361","-2388.11770676171","1339.14268530934","-56.1347448823938","934.853507285645","-3133.41529963573","-416.038815107898","-521.912601848917","3946.50156515152","1100.29968958683","-937.156812415376","-1631.30305012075","-1283.10009363334","-500.927011794502","946.438448156741","445.980146935415","1886.78282205541","-2897.91781967745","-508.739673480956","-534.906501534206","-967.365750928214","-4019.41838907979","1536.622032907","-110.275321849067","152.527482140512","-3102.2061465588","1218.98937640834","-744.597931812838","176.618620703982","211.504014675602","-548.914224455331","-835.051634753319","-1512.92757981464","-450.577072642872","1477.32041344573","-1679.65460084345","1.37218096800558","-1244.47373043606","-1124.41935551414","-2793.81401529104","-1147.07324087893","136.104684263689","2921.41973045239","430.167097647644","-3396.29044514798","1792.81641251203","2925.89803392519","-1554.20352043751","500.899653492139","2294.8864340602","423.104410340696","3576.12793527165","-1528.00800561116","-1017.37315886884","1547.66312657839","2836.34847070289","2151.53076879984","-1230.75260740389","-3835.45235393785","3401.03793216272","1672.20070835199","1362.1506861556","-2921.85670566907","1460.38462357228","2026.29959636654","339.136664974514","-728.395506060343","900.864165113614","-491.888692007239","-704.16224999719","4272.40347163257","3062.56168807767","1071.36374830008","1499.44066987179","-164.411364011738","-311.166976294702","871.906475284464","1416.00856868344","1831.66572694156","1506.40615236774","155.475683860254","-2803.76475548142","-823.551304564626","2140.59627505171","474.212585744121","1096.0094517479","-504.035460421649","-406.582850597079","-3399.92908737584","690.436226080983","-31.900485668382","1449.15967103877","-933.806656556842","1301.05385775282","395.335523814933","-583.800679041925","-331.595608230229","-219.560717828884","220.851545357651","-3504.79111022921","-214.881486096132","2050.93726026061","797.56528874635","311.809572447943","-650.826508318673","1463.78615667434","981.477732166375","-93.4054889385012","-1142.24634141045","733.527818625787","-623.772648150398","606.845795130243","1697.08898261033","-601.277422997424","344.185381802922","149.385624360109","-479.726238656019","-315.515399844446","803.518171394818","461.467764616617","-480.253043426473","1190.88226179094","-309.606159058018","1025.77850292691","681.864314335338","729.040841035646","946.213957048958","-667.714412181777","-337.452632757382","-9.97449662869586","537.793685645909","895.450029304804","406.070764420107","-30.3136940601002","194.888350330855","263.031673641327","-52.3765909145882","-274.559978267394","-203.56404583682","11.9035807821859","-661.505220253891","1.01048498085792","-432.019013279651","-184.596169610954","292.779217921495","-270.424385170183","279.227359869014","78.9865455827253","-437.497621585461","86.2235194181414","-195.316318661126","218.830981047258","-96.2403079318205","573.221181660465","-153.964124437073","241.892402341719","-9.73060205970972","46.7647360095828","-37.3601505583354","339.620008408837","292.836819329013","-190.542324042752","268.529737583595","85.5306788365018","-182.901528689994","112.671155807131","-148.436935957901","-273.429637897376","359.635769461176","177.359660716194","147.782477196735","222.516197805756","-185.451407369244","-260.112831894722","29.5021175496227","-45.9987472529146","49.7388168859236","42.1864948596863","169.986169949383","108.472528068938","1.02318153949454e-11"
"Eosin_3","Myeloid","3631.15436380808","7675.61214469743","-13564.6664897216","7896.37411657351","-5388.10340150096","1413.99434337457","-4450.91390953627","6785.96880584491","-1560.70478788972","4210.5920923003","-1668.92140459747","8125.16445750474","-2797.16237771796","-4857.41951359088","833.358561565049","-2471.84839458582","250.754279806744","-3090.97700060792","1395.06469757885","595.1126210648","-4564.32492268162","-2339.87463548305","515.984257201582","-75.338136538342","3815.94882027287","6190.95070396734","2357.90192337846","-260.895244451811","3662.15731796167","-475.012180568959","2346.42171759859","-1585.62704623503","1952.22616915764","-795.233192159739","3043.08699861824","-852.207007325982","-1150.06272202035","1217.82556708656","-220.623126095858","2752.08792089061","1539.31339640589","-1549.53699748457","1055.11604630573","-1129.2163777803","205.942087291697","167.835216339536","1075.98670636218","-677.961895723204","1665.38537116107","-1455.06901304175","1775.94895317971","-1400.45302809615","1101.64255385197","167.639109982575","-307.231999058816","-1144.58476725126","-165.038207024934","1555.78277553849","1397.79948722869","2136.9815745608","-753.76365364487","-1897.58913111413","-1357.94737037429","137.376709196493","2732.35780934056","-1301.53997466902","-1776.3986042656","1191.00753215494","-2058.77016086623","-1397.02433496631","277.713024569002","-2802.4437396764","584.043148489472","1166.14109317114","-709.580120636998","559.827140856355","1467.00135500302","-125.974924381977","2419.42938852848","1567.58110679019","1277.91431378228","1666.94925770173","369.083466588636","81.2482595556516","1089.84561692771","-1253.66677149632","-746.674863503854","494.247943665463","-1376.13840077913","2056.85267888927","1824.12544246097","-1605.73359709155","611.009061966571","-32.8336079510507","2022.05906750659","2369.58478894068","-962.305985672998","-20.7760317752146","569.140231505812","1107.40441279404","-1304.43843100962","-1269.71266514001","-100.748019970343","1372.87436965188","-1032.19218390119","-1843.18779558479","295.866504946078","-111.949768597549","284.716083691732","448.34233278073","-891.53875937649","-145.148839197598","320.591911551717","296.42791749617","41.3083970643741","1045.71518828382","-728.642818233569","466.288503871897","1629.62486359476","1461.03341308084","1347.90004486538","-3209.10955147097","568.725246659396","898.548640783481","541.878080081475","-2977.89242065994","-7.71999296392308","590.189779080894","-1764.03489838249","1540.29831244241","2471.47021290768","-2082.46641407576","627.421008344378","-2208.5250985463","-58.3910552690747","-1523.71185862965","-1401.26491474298","679.592994714652","806.131679091265","-2761.49526735195","1357.35937398271","-874.082870815199","-1515.64334182798","-751.531725825208","2931.62248543789","472.045137570442","-1188.10820984717","-449.500007264824","-361.705866851662","-216.1535598192","-1230.80220968733","-1655.48934953141","-521.671250613389","-1056.24492189265","-1858.40809731945","-564.913232054772","-1156.28676090446","1298.09364418768","-456.515373261344","1844.59545985981","-1598.28650160672","-643.735818932072","-349.556931280685","-1096.00612258745","-1457.38589608902","571.423032917589","-393.46193723774","-124.08228801718","-282.383082626306","-50.9173873596104","410.524097627702","111.414892168705","343.322286845935","528.026709510087","-206.739720050604","84.8474233961688","-500.533990224681","-1223.57517011937","69.5829168119631","-500.930221846048","669.737880772988","-675.579420393463","-647.208837701085","-158.711907130872","-371.739172976155","-65.8658397256619","305.152729321721","288.375826768247","-346.915670485245","-887.516494055304","-86.519389558441","-407.165199000776","-289.345820535217","-592.96097409283","647.560685768338","-605.985078447663","986.665441280071","-0.775038954267504","-59.7414068154481","48.3694048043679","-298.315881001627","-393.778767919796","-157.792698505321","-397.477487939124","151.42605871982","186.038049057179","25.4495579785691","341.376456877245","71.1941999782859","-328.813832863396","9.43600753089413e-12"
"Eosin_4","Myeloid","-7873.91933237906","22627.7160276646","-5652.03687602623","7417.78329565926","-6157.93991330002","12800.1626860289","4452.7613942933","1209.67110097496","-4275.59404019009","3451.2235375099","-5731.68539678816","7149.43585711325","-897.823700695076","1822.98947438279","1815.98273689823","930.374376554164","-3918.99144490557","561.432514129517","1450.52658743303","-2496.83701930957","-3800.01718340839","2434.35179223338","-1703.89209772689","252.896409518516","5654.23150871232","-267.892104556182","-2222.59756278073","-3472.65952296586","1141.29701177755","2149.82293319201","-518.869905821369","-929.637348503423","-192.662315875945","-863.265245177568","1698.04552649679","-5047.19867593487","1092.29208475533","-2232.01271644557","2317.39019465346","3774.20563430442","2887.11377530041","-1178.73685337409","1440.87619721901","633.413989044033","273.173408189844","1502.55409664601","852.543226136873","-260.249580046481","598.391190747319","-529.969634933878","3367.24446133686","2025.74533062009","2169.82178405507","39.6767095035563","-5464.76865621785","103.203874617866","606.113763977144","1181.04619841499","-1605.67403575773","732.711944048409","-2373.00611173984","-1370.46171791187","-2800.31811209262","4543.04663430811","761.239070156481","-1966.25685747431","-3432.37838137572","-502.55218053313","-2524.16267271576","-1530.58834978964","-606.446378645209","-1017.38980650677","-243.193891410203","1517.49494623622","1882.42365639289","-597.709687625244","-1969.71324907537","847.937485788769","658.821914661256","4284.54170506059","-763.597519048162","-1177.49597577101","412.653683165996","-1227.01188622216","1999.08596108291","472.904342745358","891.072938066408","-381.717020060893","-3354.6722983181","-3790.28563778477","1110.62020853036","2778.86853294316","3768.94517450507","-123.861678637156","267.223439474408","908.068010835223","2461.24054093205","-2510.91048944432","-3137.70576152509","-4393.58715982642","1846.34208357302","-2479.87293652584","-439.80603004064","-1601.0153632468","393.410112347164","1863.21017864557","-1479.13038589512","-476.51918994377","1915.53565993855","43.263359198853","2142.79059446062","2027.26578952529","1784.65935831702","570.207798702443","668.787490703654","-1055.23346237198","-571.995842735103","182.238072372382","1177.90402210161","798.367417726754","-220.999388052967","-397.001436891918","637.070591350224","-1390.20371922601","-130.296952839137","2563.8732958671","1203.6677243143","972.087983767887","658.83730405352","1860.39424409234","-386.799133722628","333.986726009276","-348.744873068007","-455.099307935321","417.114905782666","-976.005355171019","664.263020717415","-364.206631590526","254.813976152251","235.4830026596","70.7415798899898","-1081.2830113309","685.413079110362","55.0928337922913","-1201.53479479853","-939.791031575413","1452.80732595202","1212.79517669554","50.8613433979348","-114.120626506121","-317.661647704309","77.6203452145246","930.679235108542","271.479438995602","562.153704709334","495.847651397009","-93.772774647855","104.394023507574","38.0220893507878","3.06173355282309","788.423287873755","-230.874406620477","-199.447846834655","15.7123893479606","302.2401178841","496.241771680525","7.61845714870481","106.063668788862","-355.398752187358","19.7761711800168","-258.605816167412","-49.2067940303658","-199.996395827197","503.088521835938","1.46548910824831","-60.0798470977511","182.091484016223","-216.862858307088","398.616497260772","181.680565692004","-585.223365013453","-33.0934311148759","569.640460323585","-480.811780151181","132.792170370612","-52.6040079924124","-181.253711851173","-345.938751360826","145.58863837549","75.0301421329222","-290.673017104651","-112.032260120305","-109.357021839304","33.8342656670876","62.8228963284698","56.2749653552873","-173.914472138427","-214.551901348605","-123.77908112399","-39.3026025343023","279.722826846143","56.0795335138557","298.615458495188","240.367977405206","-288.162459225197","-184.678847166408","-263.744426805693","204.637531136659","-72.2599970608391","125.515216362993","8.32756086310837e-12"
"Eosin_5","Myeloid","-4627.92583272758","16818.9210734802","-10934.3959028778","15149.3001360523","3986.05920037109","14163.9053108412","1195.53585012194","530.630327199881","-1543.6349337936","-875.792760323895","-303.563456725103","1829.67251008402","-97.3337741573803","1812.61465033783","-1676.91280332975","-4151.00477835293","-3174.1969183006","-3480.65202995476","488.404371278101","1818.87001106438","1289.4596607333","2343.77083805496","-475.850131731775","-2230.42573309785","2822.54931727478","5050.43734729548","-83.5817955366147","-3575.02969883099","3160.79195551745","402.773587098813","-3164.42581379329","-734.755616983628","4023.90876408175","-322.058846724997","-325.913395244394","-1017.68489913043","1023.12870059281","2051.49647358828","-19.252778786728","-1857.79415605934","-2602.94880099515","113.96399858226","-2557.06237496227","622.21149608724","-271.1378819568","-132.472392594938","2482.27124780623","-60.0093486572459","113.67093097306","-408.799986089448","-847.122616452144","-389.92123905455","1027.02191426566","138.785337071947","-971.342002976929","733.095026389899","505.820997700396","-1199.46913625493","889.908853299484","-717.670798059379","1275.9570648139","1209.17193368157","171.09305180572","-69.4189879692371","467.759780566762","-1716.15403453595","-3193.89744976089","-1117.37531812822","2951.19418183534","-1332.93019073722","-311.687212813157","2226.51529386773","1008.25454836054","2453.55612144745","-1884.15731373091","337.481814692689","-550.864840539317","-1222.81046973379","-1164.24682207407","887.589898602102","363.052698767563","-107.705973299643","-1717.5341245984","-2336.28588871579","-2382.91168005044","-576.176727181084","-302.081375148595","-699.653499346285","-1101.16255579674","1256.07932262288","1185.39744896581","-2318.04091540459","1970.40970005043","1784.0394117422","-2358.36736897295","-1358.89368208542","-1783.03000940084","-490.21572475435","1339.59303099842","1763.13584389319","152.331864635809","-3194.52438825094","-2657.3789718168","-2203.47587818238","2252.3926905","-1097.92305386263","-899.385377129662","-507.685476622576","2084.79759206673","3618.23152445527","-438.489693843255","1131.09482113895","644.650432444304","-2892.00244236718","217.763019168188","210.934955348711","2173.16027234234","2305.17937611337","-148.503048950932","-2025.26547422516","1610.56735127894","-1927.99146940581","658.920229933887","963.704493454415","-171.738504388649","-494.112258774243","829.592461047917","-1639.74479876535","-651.357104180079","-887.579364868178","-4096.19243868096","-3505.22650662838","-791.969094822162","2087.31306370666","-1147.69092544701","91.0850045733989","830.05827685553","2610.82666614555","-580.954338734446","1685.23098560959","1094.65491221503","1087.58063186347","216.087955000027","1106.90936441327","-751.441021148169","212.82020942452","-389.161451649761","514.125926728753","-1409.26398212832","121.400321945736","1279.96444612854","428.823295886297","-729.532256171177","-1191.37335161435","-493.978905747552","-712.914683410359","368.353048779991","-646.666076479441","-560.416008959776","-793.873709287916","-431.426321064035","-239.581120361167","152.652492804914","243.372921761072","370.862907004603","-295.930254445158","297.720612257004","-460.181194194795","296.620192101686","219.105059219287","-224.18513943659","680.215553159826","-170.491627802946","240.841469067331","-207.585978706675","-628.672826543796","216.348705418223","160.12850273159","256.430711040552","-271.384230788476","150.935825591827","34.4732269690412","56.6756105570391","68.9114085277183","295.772720164933","-109.561571764227","263.372225061848","89.4311096064606","-78.1400405759047","-237.353440314619","-2.73179272442906","30.9454553275853","-156.494719573963","-315.503637486672","-102.924356742056","-64.787122966513","414.945471169539","208.434605967649","-71.688828107129","-85.0253578499418","-3.89747282233677","-92.5147140066631","-32.1674538170374","130.577152738269","-109.213138747228","22.4948310617489","42.5014222177583","-91.7331407599809","35.6151997655464","-37.7854829767784","7.0912165028858e-12"
"Erythroid_CD34pCD71nGlyAn_1","Erythroid","-15334.1674661643","-11559.9037033596","-17328.3925315018","-21815.7284156297","1098.07218420689","-3672.63758843515","1470.68997110166","6079.3109292015","-1962.14844424801","-10198.5955448724","2483.80568695571","3128.13183246601","4619.12919468548","-10.9910631737175","-2606.66226654981","3328.89916162715","516.896420650686","-555.197288159299","-383.612895756383","3689.37280306242","-5054.05388262767","2322.54082460462","-1241.51676166043","984.687388707671","-158.359048786107","-2881.39583938356","-1936.14365316492","-1333.00433246131","-937.382459984521","350.442982256729","-1116.61861813291","2215.12797350017","338.359245186751","2548.9117785722","535.603591996915","-3091.12683501376","1101.00525026584","-308.059551127057","-58.1413346125693","744.433879737632","-1022.77835221549","252.871930252464","2196.79421835253","-1531.2452964043","-109.95082278819","-1399.1696736624","-961.597615790301","1485.86004841214","-549.468802901591","-1893.82870676711","-2543.17820459521","-531.44004557204","-138.255829837165","290.619575736058","556.663832424283","362.140285161266","-1762.00986805416","1186.50686147664","-267.926883185495","-511.559015961921","1791.97656269782","1710.57403464733","-963.459468555363","-701.653396896542","59.1508047581259","-1763.17872292754","-259.624336109619","-774.448283311115","-156.729003541783","445.964918529631","1029.25880614004","2664.612773501","-88.0270166481497","-671.383775974895","-234.11720470782","370.515428427419","1408.43722068143","-3107.58630730475","472.406517320201","-205.236195413338","-1871.3379131451","-598.939693255241","-862.746149958564","-47.3790898633021","733.712261915335","-1028.98252868007","1990.98405230192","-0.682384517064918","-419.476843928165","-352.705965146809","-44.8257924241126","-1242.07895194011","1918.63618255507","-469.661212145301","1950.72858810467","272.119945206509","689.138122606202","320.21570178588","175.080884985928","1956.01512848034","-714.165649041071","707.423948492693","-234.484326454064","980.548574760198","1693.36450146168","415.766797664947","2540.43482588927","666.270868643346","475.907466860265","-761.488917414586","-1123.64740116763","3246.9775331834","-212.011312509757","134.131562321588","644.404363619137","-314.652786296615","-434.824371946528","519.407399945532","2611.73037957408","818.167003721576","-170.527375303534","-2803.8717746747","-148.397439222854","-777.310490702011","-683.082391697139","-75.7147874023869","1379.77267169898","-1153.57248791738","-1788.36691873364","-1615.77169061597","-728.812955162609","-1431.0707027974","712.238429929377","-455.607691786985","-628.198765346483","-1250.87038715141","-1193.71006775848","-838.985506330476","2208.24053510559","-677.44501612472","-1535.42807369321","2455.26441245629","2180.64941906032","-405.854378944644","916.604487140987","1305.32443696115","446.857893366043","1438.86420417036","2543.47307215741","306.351695413526","-638.362900088765","-1860.08360258189","1576.28397702506","2043.76540986156","2240.84011464125","968.477464427432","815.038126635991","-391.779331449306","-888.069158079326","-917.365891852091","1582.69518985387","-440.146735083726","-183.628016153616","1738.11045234941","-1192.24492822463","-595.294310478999","-166.031432131606","1032.46528962542","72.0030601167493","-1433.13014560003","-553.41243122941","-173.128105918236","-1476.10930373754","37.4553807901055","-1228.62894862343","96.5409677058382","-1124.15528529985","82.4447123404461","-1191.27654902525","1474.39451318483","521.185115867897","609.329686300866","-375.111708191439","624.931225488536","-84.4540702450733","39.64068351546","-18.3591713927954","1159.09490551002","-237.877188076975","515.583848758962","-902.220369545156","-557.889574728883","250.555527986169","293.228643643622","-595.538425341641","-226.543685153103","355.203899813179","-350.65943121168","-424.608226744945","-57.2412052310625","-137.736529222449","-80.7523509204542","134.876134659615","-90.9177323510928","49.1511485632705","197.091349171444","-1.46467817007759","-415.42854039412","-91.4080812459221","-115.068797177966","9.54969436861575e-12"
"Erythroid_CD34pCD71nGlyAn_2","Erythroid","-20249.2150472947","11810.4460937654","-7043.29425043682","-23522.941667779","-3734.03371783392","501.672621376138","2366.42538521739","2178.25528096643","-2602.33107126602","-4791.25018860395","-2460.30296285116","3144.38365170255","6522.20100468592","4421.27190992835","847.398444243295","-1094.1757085924","3353.56974074433","-3396.13687182325","-4865.18729167912","5097.84249379275","-5084.08213940367","2678.02571821879","-3253.98193311066","3125.70445810943","-2054.1238011515","-894.674738001035","-4440.69932487549","-1378.03315808987","-1951.60980792917","-794.169922275647","-2009.94446743887","6297.88900444284","-3462.68566616363","-739.354442966832","5270.49112778634","973.239091472833","-68.2595886784571","-2793.40091451247","-1524.17850939794","1176.11167184178","3094.65479158256","538.256912485242","4671.22826587298","-3673.25749957758","-2433.46432510029","-2267.55392716448","-1262.8505176325","4235.32590673628","-2047.94440539183","2519.96166965379","-457.922206020936","242.442811022411","-1866.06606586949","1712.96043762767","-817.210269278254","5746.14737959656","-1458.83816262054","2010.75991312469","-1062.07342185507","1555.59954827779","1829.43816690057","939.804926797444","-618.924664946974","-3568.40885020259","-2586.90605831141","-106.556363879008","197.697439469124","-5969.05460524621","-2105.39196308451","-1479.23950574492","-1409.53259097529","-3627.5293779047","-647.234477999614","2079.05289436105","44.1469849152023","749.398179620555","215.593384099638","-3693.31750353692","1392.72898674279","-2368.6906093049","49.4649058584424","2402.7662305216","-1605.41396916058","-3245.12945967783","2257.1331356902","-4513.4383914878","-391.526540510573","999.463829404132","-1586.20085490286","207.655419923321","-2019.32031413886","-438.446967080436","-503.994127763263","903.626088792849","-1245.59263992877","-2622.52786438137","-398.045183161672","1459.81547104932","-2649.94859277941","-161.403816037788","-1644.91465041353","-487.655995941879","788.711333471189","-111.573134955495","-3674.98895662627","-625.072288563146","-1615.35446606514","41.4360432784533","3478.20290311671","2560.56421526564","-313.115646784525","-1993.12881839464","-135.858752903246","-187.153376600454","-744.807244479758","499.860318434112","2293.27593282547","-48.5036052342029","502.188999860205","613.660223515722","-631.098811549386","754.928928078626","448.923289809721","953.205909237549","-129.981493126023","-182.382041499257","-741.278510862382","367.558884388833","1154.06114922762","-464.993279214901","-234.940286373126","1110.74453632696","74.4877562545715","-825.990140368389","62.7896523958673","98.6619214135982","688.139212563411","10.0104146273503","-271.178236543161","-366.07235896192","-18.9793824026819","-387.422865489073","-989.556311600336","594.764116054418","-715.417970540162","74.0950971378475","-489.805234121154","199.617589846237","78.0567307653494","106.515194403827","27.4577019109129","203.476920552416","-498.397127900475","-182.42503879386","97.9472155373727","-288.813672660666","-244.962003165449","-288.2377429287","-222.06444996768","342.667311855464","35.5620160170741","420.202564857169","100.573579359532","-739.731905815478","-273.241377847318","462.415937042163","-347.678043279559","-241.455025072807","137.618745744336","110.557919985101","-714.80133536361","-373.858179406069","544.847747874532","-205.264682575186","82.3718342455694","-254.488829700442","12.956147951206","71.5286801859381","293.976693863266","-186.226508833266","-239.522448450362","-150.317567315434","-101.824521712666","-96.5312086911881","-15.2802011510257","257.62216642336","-42.7561558918002","-132.235239997282","-20.9449428052964","298.671129430142","-221.916676622814","137.839150857296","-89.485459713309","117.172415891445","36.9804107182579","139.625121176303","85.0664939943287","-52.6025064941016","120.60200408005","-3.78781989483048","250.630666488275","-6.97133397183083","47.056577228117","147.728574351156","11.3264743497123","-81.3072999792828","41.8368909358001","64.9558490929027","84.5882163840023","68.8091087727281","8.22808488010196e-12"
"Erythroid_CD34pCD71nGlyAn_3","Erythroid","-9755.98897430284","-20159.0176693212","-19447.9619431797","-15066.6070284762","-690.529397071183","2662.37727056117","2776.27799394877","-8355.78863584823","-1033.34451833549","1416.31905378491","-4335.61456895196","337.071197467982","-459.290169667331","1583.89602585603","1808.67486223136","94.6657176610891","334.826834225924","-49.6894244052779","-2169.38659711606","1547.18838781897","-2040.39757454606","2824.35747225624","-2046.43172988392","-1729.71261168267","1622.28582682187","-1467.28332918905","-1515.24509945339","-3679.27068302735","-458.456159350831","-343.986487294075","-586.484163125358","816.474941906336","571.747480310072","1031.19901949472","-249.256887234257","-1093.07368281071","1123.94049937343","-1141.71519180744","1410.86059649915","-1774.99405814425","-3.88732980371513","379.203177470468","741.263208656939","-1773.5908458723","-439.816695672799","352.194923517752","544.207769873909","-1221.54219429341","1785.86900694727","-268.781747251554","80.9261565295612","-1767.60730861111","99.9170458186757","-957.221738568127","1249.74865712144","292.921145655647","-699.603511910576","1532.06191846311","1883.49499018953","-1293.10944722891","393.711615230757","890.43658687987","-64.4289128526238","-1346.22271360958","824.39312371421","-837.973532572568","-43.3123457697229","-2475.5677708313","-305.893612086421","-990.219779649055","-280.986516961215","591.657623473451","537.542897164306","-1613.8696707988","-2427.57970015238","1.72130795848338","1853.60053648226","-3081.72135888572","1304.13737073619","685.228628342715","-1332.57928141036","908.332749777693","83.9229992668359","1896.59616371021","-273.688160539758","-61.6228705786486","103.171460465418","-753.859364960169","1126.31923428887","2.29492587068952","426.835691836073","-678.661656829498","52.5518018110847","-2613.13630803869","222.640434373658","-2392.70343243814","-1766.92216306573","-984.058811854448","-1807.54009500965","489.312722018357","-2482.34046730574","705.190385235131","-2350.1158489345","355.419035959599","1692.67683547935","2166.06032023062","-2241.18360535554","-3500.46374167686","69.2737075895387","-4997.82246425282","2281.45033313784","546.68153017114","1125.97423577279","1854.40805857711","-679.4361542832","-36.9071457790946","-2115.52822102693","1325.7323911842","-1406.09970837491","358.970050451077","-1003.73167075883","1124.95032439497","3810.73578619103","472.692682888402","1005.20847263413","1023.11970363327","189.319821790255","-1618.3597710339","-411.356078992798","645.917144199117","2372.3737797483","9.72706201321381","1262.7538337082","3057.60089365303","-997.644152679035","140.922509461343","1600.6462824626","-342.940470641053","1055.95737721199","-1333.1999224847","-1041.44696874319","927.979516646046","993.391252211639","766.768458719155","-229.388848241056","-1031.25554561762","-1973.21825778836","-461.764291588769","-2749.39894445987","-401.124081879607","630.187002683083","1615.94227842948","254.476381036056","-747.345931483918","-1614.23473211173","-255.485463772485","-496.6574627972","-202.992049997292","325.05824021921","-216.22537899478","-992.517437328683","-418.10286821618","-571.831536308046","-824.077076640945","-132.70190616559","605.743756545453","-526.280258279459","-593.40939684724","-1179.26118427081","928.561506612902","158.662755059584","892.182292758323","-1562.75840426736","889.768088814611","-377.04431505115","719.776527782362","-299.051307491817","470.449820671682","-736.366213326167","-429.514526407864","702.299673098353","176.804234162709","107.673961749583","-52.5368532905907","164.524124792015","-338.21861684743","-296.919760699437","269.348305130813","-27.5540037489612","-535.61029401238","-314.998231085588","-530.473288899968","-148.484362234744","568.509740583667","25.6673209688658","403.751192265386","379.581378172962","286.264450155922","-240.731739632831","63.1392085610644","-282.23340859528","251.419026705844","-114.012188675019","-90.9112240728056","36.0696003339233","121.534181810514","-229.718188410135","-40.3610508041137","24.6150445815386","5.89989211323812","9.74864633462857e-12"
"Erythroid_CD34pCD71nGlyAn_4","Erythroid","-12630.9530150088","-14635.1295225712","-17914.9628757926","-7250.23616796166","-1292.85615980527","8413.23360342982","2011.96352725482","-9723.81389934936","2087.31462513015","-342.56445864659","-5409.54232938493","3683.31709674279","-219.106086327236","4317.36375748213","1009.42876299162","-876.78694228884","-1117.7972528332","-642.780068645967","-2646.41914860661","4534.37465099131","-1467.16591428519","2860.71279349103","-1911.665948444","-5548.49216942873","1869.4038449789","-1423.01221799195","-141.62346695912","-2775.87191296582","2175.68267354941","-1108.09164014448","-3186.46746950149","4437.70143106805","2490.90804717557","1269.11497934315","41.5865980212434","-1429.61589098292","3488.24807429021","-4326.91840163272","2539.19873531023","19.4812479419651","-5898.07021103304","-2384.87454623393","1931.99299978487","267.318229133887","3702.59731125892","-4737.60073246685","1918.2595494004","-2261.57208438163","-1109.83220862728","2493.38859659216","2569.95367807414","3801.47804175049","-1097.41800559949","5058.43715512976","6357.12390314809","1826.44728963883","-339.025334932761","1311.11477051465","5851.90295834914","-8238.06127703283","-1398.5388275404","-3762.58620640184","1954.40222752334","-4527.12000146514","-1538.44786828109","-437.037309727872","-774.68552605361","-1716.74524913372","-2334.44269138649","-2189.48979077125","-1993.51624320023","-79.5209825744189","-179.133679129259","-5953.49306923523","3457.52617669173","1187.12678446747","-2573.17783896762","2461.4392048879","-1263.71048336542","-734.457914247505","-529.614220322714","-415.543886253883","579.949143308921","1369.61443778138","-1360.38392279188","1373.97361948065","-3688.33410660605","2682.09747318024","-2825.13492939343","-276.513404549746","2956.14277919035","327.214935382883","217.479878730704","437.419357134334","-994.557908402579","1665.48419982771","369.157519667287","-561.900934181629","1123.76165848799","-543.048836287042","157.537528924795","-183.616310186359","-250.203162983044","616.962546540421","-752.078764135293","484.78595429926","2021.57508512876","287.04751801601","-597.238481893826","1440.1485416133","-533.965636865202","210.358429291704","-192.421831407479","-157.209552335252","697.893546902264","633.781647196108","-149.831136654673","314.975538391026","339.913866146171","571.515291954738","360.747726485707","189.384013212668","-1345.26985206511","94.2231023699306","-3.66444233739719","-179.414843530237","44.1601657795904","509.066772754815","193.669260272242","-97.6082940397022","199.281679205805","-196.502068949445","-284.213010086771","103.205079901802","-657.680495216462","-625.655203699623","-595.185948590274","-775.812633854984","365.432984178618","-32.2814485597229","347.145569543509","-97.9126649817601","-438.554734209433","71.3984045069751","59.4796750457958","-482.955586715295","426.845045651745","-393.925863465694","-698.031599466734","179.998866181912","241.436586908542","-68.3971581173473","-298.083647743132","343.205189625731","-257.069467316352","103.141535059876","287.235418555365","526.532114761121","701.113771972356","288.586500823066","692.755250596314","-168.241764661309","-326.72654344227","-406.842147212672","195.091663067517","223.308822457354","236.951743883807","188.985354356645","-293.884779951509","-16.6486338917571","291.957704448781","-29.4229876962986","-146.899594683854","-362.896736493931","245.662131393833","251.611682667568","90.9668776517984","-303.68545023978","44.5102113013276","68.1816292709406","-242.738391390781","489.776868985491","-281.396533785973","135.394540081251","-378.499445219459","393.489232393536","35.8680378578539","27.8986480064144","-136.201451269639","-38.1188148469637","171.765588533427","-246.845605601087","52.6969431197443","-108.366617245997","-280.369536996442","103.75004462228","99.2948092826814","-1.2249848303214","143.031043104914","-75.012685958314","33.6247478172162","-90.4139254165306","72.3287416537568","94.2514213927013","-26.6535816921904","-36.727403143345","-27.3846388348206","-127.751897677308","-30.3616978534345","-17.4359248195148","8.96704932529246e-12"
"Erythroid_CD34pCD71nGlyAn_5","Erythroid","-13378.5698871788","-4966.9181383755","-17967.1063623226","-21338.3801746458","1195.04775792079","-5870.82262824171","2785.49511079378","2548.49343843675","-4569.77285163098","-1115.74713324363","1942.41860864259","129.754550156232","3905.78053559692","-1272.21879525249","-1773.54280520369","965.64837216103","459.14102318771","1602.52571686965","216.606165531653","4910.17213595948","-215.741753407066","-645.463347247144","4218.4504965761","-3292.25172346209","3909.31784892007","1368.38207707755","800.710514548673","1376.87393657452","1656.58453239257","1297.53339363209","-692.993418313407","-192.991160151108","2511.83207493813","3299.69717505698","-2488.73280117779","277.47415425758","-1120.49996648458","745.55692415678","-2785.80355437109","1470.52383251919","810.542227485243","-941.46055716525","2633.18003565937","-1604.4914588095","-1487.33381869553","-2415.58492157382","575.182996200103","-761.333641021421","97.3594128500255","2297.94320619708","-821.915650869744","-606.967968351767","169.467417006648","833.039271056695","1465.28495065165","157.177961751729","-89.444889186379","122.280147240969","-1632.21054126092","-328.79099629977","4249.19539474249","-1395.76088813431","-809.126151186843","887.361238173841","145.74638203609","78.5307920753985","-940.169355254661","262.282643654614","916.829094609081","-545.275856773312","1505.59650309303","1579.88142100946","-561.876681340725","-751.459004033209","265.788910990882","1014.00504343089","213.284454462653","-453.404449903975","578.782906952359","-731.339965660526","-3693.99710372724","-2287.82717931573","1974.18327543446","-668.788767292344","119.772176171338","-846.906970396001","3343.04565125145","2414.10869829848","-1063.89381974148","483.398750818533","-1832.54623225301","-500.29942414024","-742.746948689459","-934.136630429728","1425.69286271456","2692.40565667005","-1033.00460273081","-2032.91203536969","3249.73192127275","-481.21350486995","270.984266765307","68.0964732685044","960.281233382346","-2350.20145585532","307.554190265379","-4343.46005085395","-1596.30667539552","3499.5502221815","-3385.51264433488","2419.90366590678","3071.76587088325","-2578.66918332769","-703.421795082438","773.949353305876","-1301.2411745574","-3291.08944731854","1265.49789829016","3719.07459852142","-677.464287436616","38.8937386785924","-94.933086737127","1040.13067006006","2118.82739904331","-1986.81900119632","3280.93515028946","2752.72785314679","-1409.5824105027","1784.63626556913","-300.395689024659","535.635079958882","331.634812892242","-62.1079379719539","-251.344620820079","188.948888754045","-284.306910461518","0.883027262886017","692.57277272003","785.426047060754","235.225847629224","-378.202190737801","67.3173138071487","-1448.12523397291","644.57247604164","240.08310710102","436.215606914068","-382.444892415956","-910.781983436225","917.172904093874","264.978261217209","-515.207526198374","-377.265724598772","-175.240625443656","457.762801132761","-68.653675036206","-30.3939918279833","1072.38834306729","694.788152449954","-809.192006250123","-180.910223606593","-97.2217533681705","23.1194130475035","138.693212313866","-302.529641060337","-922.664373628265","-339.171601470903","521.366599149947","-29.0799167035425","381.973195287575","-509.175312654576","825.131591629784","990.728857445611","311.292218060584","97.6344725101557","-104.287666928722","-458.682680464956","-155.287108480298","167.440182109207","-202.365407229252","69.282175241345","193.569928941489","171.316031530923","235.886718099211","235.811356631054","261.238539543619","241.212407759515","-105.492548403645","262.254547195055","4.58020122381937","38.7123460440935","-199.657724013814","75.74440782677","263.715262054869","68.6021330076355","-122.885976612089","74.5492797782983","-291.369340580155","-297.972995844964","-101.498414850482","221.101999765537","-332.244628244117","-288.937256103596","10.4098503506785","11.7421368658971","134.384079913057","57.6571382422866","75.3871984301568","45.9837093448647","-75.466907646233","-75.5507285747482","201.501954293766","9.11626329980209e-12"
"Erythroid_CD34pCD71nGlyAn_6","Erythroid","-14734.0448588406","-12544.686449777","-20907.7252841","-18335.4021496957","3410.67107314828","-3772.3816665859","-1199.87671133701","5046.79375924433","353.77161873965","-8982.9843868838","4232.84608017691","2364.37654349766","3541.17975241395","2175.52792255162","-3858.23436645917","-649.353475328212","-2579.93169733059","-2937.63472936311","-243.843495799214","2596.97274512493","-2387.2203064499","428.069134054092","-972.155732037943","3644.78902025219","16.5706339990608","-57.2375230001082","-44.2511273201507","-195.756719192401","-1293.35431880052","383.956096356516","131.649595303438","363.864443643616","-132.417110767291","16.8947360587018","793.428785422942","-1776.54019962393","-138.144528942619","356.33836000959","-265.586244312456","1745.33528809138","-1128.75399790066","329.425822697583","-1496.49740152855","843.788803806739","602.515328337765","-1416.12620193214","39.3506194194994","81.5153458826114","-1213.35024632374","-1368.38399682083","-909.425802370133","-1001.73440586833","-294.363921341756","199.24237598285","860.277971175165","-290.402350432269","1021.63791388963","-382.159184346313","-319.844040741041","110.451766808403","1516.02075821652","358.334763694253","-327.630472557867","-243.253390090438","-137.426840320715","-1229.82111215521","-522.409172379165","1190.70130039678","1577.21305936103","-308.084848644847","3105.44912327846","1454.56982323503","-888.207368229883","428.815206464266","1487.31292370796","-1325.67087700711","-1229.56300414032","-1.27597075629161","113.268364369788","492.141831123772","-89.9307455683171","-2208.74113611453","487.319729478332","563.951713354967","247.147938261661","1435.81812295586","961.37998632891","-1553.22758373049","890.631203899927","-915.889865047984","528.757568086244","-304.133147809031","-733.65984281221","1438.74407435291","1265.47433606311","-152.753154801873","2884.10672977012","679.739372593133","-1386.29182162497","-615.026561411265","218.870727554974","-1939.05908335349","-1279.02852812832","183.439280081968","-2339.38371394383","-1268.43377851034","1112.50362201505","1245.98239979921","184.581549155645","-1058.50107312864","600.80995738163","1148.02992091506","-747.057785541801","-25.2995597826275","1082.19837309588","1471.34694664168","-108.014143270434","1520.6973595077","445.403659988202","1383.60241821928","128.236730830691","667.768993166313","-1574.29862755989","586.109949494411","1110.83404211066","175.54681799384","-763.615441185772","20.3048091775937","969.443949201952","527.319710918667","2136.12772812542","-517.07896311167","560.39079875823","-2143.43548303822","639.814266923492","1097.72473265934","1367.78443463894","101.514664380311","-3276.00238165257","242.884394561982","2184.07655982517","1615.25674196368","-3118.85624623796","1310.3548278225","380.971853672844","259.935061464928","-316.580410618663","-731.431374395417","-1247.63533993","-77.3426205057599","179.135786657397","416.499006895583","134.839841894013","-642.211178604663","623.084429529134","960.193148081966","-262.145038257298","-2445.49728671062","693.210081801886","733.24810247043","-1013.70372845273","1236.40842774086","501.712512165821","2378.50836939668","1334.69876117294","-1389.74237747768","1222.09494275757","-2279.9936824981","-1453.15470851511","-296.165931374675","-438.177373370742","984.070453471891","-2100.05972889482","1471.36996508352","-1129.72876492668","1011.12428403932","-159.208185789433","-31.6933821332711","349.241337938612","-807.472879127314","543.234263036426","-124.289348341709","193.604772718597","1781.02609858166","-1627.34365378989","234.604322884153","210.624509987775","-444.76590666987","-440.306716259649","230.717847990964","1012.42998917816","10.1843990858975","-705.878842072728","400.318770452462","-271.411597679917","1405.3114492333","96.2402653457002","-10.79391903217","-453.744035033611","170.484404617596","-413.393248228573","309.606566843088","-86.571499123021","32.932997344718","-430.091980420771","395.179677458579","42.0885222822438","617.42403864882","264.782108394346","-134.87145449335","1.04094510788855e-11"
"Erythroid_CD34pCD71nGlyAn_7","Erythroid","-17541.7539849821","-12251.4905902488","-17729.8973474039","-20007.5354759345","3532.82631259372","-6198.51508849268","-1409.17452962239","7798.8831537765","111.38565654721","-8691.43695193144","3539.91420480388","624.232360968843","5200.13959703618","-1463.1961370857","-3350.76648816466","3795.80489808922","-475.776090467607","-1054.12818286285","474.660773359473","1027.96467495692","-3897.29187208669","-88.0473353819569","-2760.63945244469","3459.43083359358","-2646.76981955641","-2647.35285403438","-726.659976609376","-185.545262941405","-2035.08036200602","1174.5357100766","971.024095288178","693.424688791323","-1450.74509760775","1439.2951146297","216.073254163092","-1248.45178682419","-1818.10945688281","-560.153863616017","1235.88060430992","2511.91858743023","-843.850316158178","1556.153913439","53.8714643662977","-351.097991154666","-1306.23073009156","12.6272398519148","-1130.31637006902","918.930933957524","-3315.24417582866","-278.168191755664","-3448.28006311333","-1081.6323191269","456.326202328357","-746.850890711835","1198.30204337392","-900.187017073021","381.266906255947","-1559.47139709011","-70.0448036650975","370.055336804198","373.232698191665","930.573744421773","-613.65455448794","1305.57016877737","204.905134524592","-2944.74617353384","542.46242879554","971.226071016567","2231.01271613255","-11.583735411203","2425.01970222273","1541.98035999596","24.9602463813705","-1556.18180477286","-813.040244984983","629.883333970759","-950.813405054335","678.142925360827","-93.6674206930609","693.305295190395","114.736894472674","-1532.17774917635","-1611.31860647172","-970.453102246513","-143.604179371402","486.462676740124","2238.39163110771","98.0184479174208","-1793.60202834739","2382.00692459268","134.264632520344","-772.093379859428","-712.032378957152","573.758686026291","441.36491996445","1130.16075601018","2282.37673997628","1218.38267607538","1060.97855167935","-403.416490637816","1931.24162485793","1211.05730174147","421.050290336428","-577.390913891868","1712.47626601478","1742.31963234734","1144.48733144127","2789.33195742779","1521.19254053892","-851.028188832742","-430.236234705954","1766.66077567556","1225.76262828557","-1407.78622634621","-820.611718552537","1596.26872733745","146.639897438877","55.4041556090678","4708.02530278615","-950.508315829705","155.360030038074","381.445372760987","25.1685493571093","1200.67500911298","-1668.12812072929","-265.622549731898","-945.589678502035","-873.268787882471","481.122269471793","803.235877569497","-141.018418410169","1516.26236694123","2327.33546752883","462.062845185406","-1337.50941153798","56.3531353836384","-819.836551961376","640.764646313247","-646.594340843877","-1646.92772388725","-1402.50054397184","-1725.74010750552","-9.07496489947671","465.078409201296","-2248.22653018634","-416.131546674845","1685.08572075066","-2054.04358834921","-1184.96368115483","314.091736468196","314.517423117743","1156.01430757503","-1237.94701326744","-474.914524534133","-2386.55114475366","-446.095394607959","539.114902119332","1836.77271187215","1643.64238798808","-217.690341767802","-62.0945848670236","-1145.50047974533","528.397983840696","-1817.68509456849","295.042579542456","733.277092521769","327.431351025538","809.480257894793","-1793.31353001249","1559.98034568267","1718.5281332828","857.702982657178","891.361329750823","-962.84192643395","402.186457748976","-743.377124346279","979.48697319139","-248.648092230938","420.590793149181","-143.399142368633","-163.292298140064","159.504069047527","353.659632061221","-607.899121967533","431.099067611727","-831.490259536585","-189.795331226324","144.322259471973","-14.9342190236145","-808.570127940856","-104.485265084628","307.440705735062","-196.628218908583","-124.383254607225","68.3428599028125","-185.229570770231","171.311136602668","-138.098341479613","646.740277324656","203.579220531235","262.320907017113","-620.374724218122","-74.6745137599662","238.017848019431","468.253456885697","-38.6454630230247","-110.649260043439","57.3709371934069","-140.594398495707","-58.8677102291882","7.40385530662024e-12"
"Erythroid_CD34nCD71nGlyAn_1","Erythroid","-25196.5703585113","4064.89083487748","9925.04607476611","-2877.45019319217","-4243.47125454152","24199.4737268101","11466.591091266","-11163.4016300593","-10982.5374791814","-38987.2908930263","7140.74788654721","4176.01043151201","2388.93942579179","-12154.7921930891","14024.8157552208","-24196.4004399717","-2589.3019283102","22157.9631186362","-9319.13197530895","-10761.3922376923","-738.970343369061","-7525.3957850371","2615.0071046382","-2165.07461395779","-1873.21860605099","-569.482814764208","841.885391595282","2231.36412995324","2140.61592029828","-540.89316995619","-862.26796931003","1474.16093432291","-844.328132242782","-825.446792358755","1767.69587450537","2710.87239867161","-550.28461456089","-529.235266767575","952.81666978903","648.124377414008","1189.4300820707","-387.170620353809","1344.17383565126","-1790.76878122715","-701.361371574085","-692.590165175983","-21.3522539352773","-640.042357857715","647.8845449959","-2.74945918524998","-664.038470158926","-154.915384138737","-353.794951681515","65.6373363228274","187.185240834061","-1491.90780838005","-247.184015550811","-978.58716688111","-38.0062690085935","-106.413315155956","-112.255729188912","-521.06558468269","328.036016079488","-57.0233948014978","746.025556446184","150.916313772218","-322.988032041224","307.097015649468","16.7126094483152","-7.13580917454293","253.805674767129","117.669534222148","-256.044122365767","70.4599706942203","-287.282857627418","-264.679446690443","77.125102531973","228.32637416701","514.557913243582","216.920767103405","321.245083120133","14.6784936457719","157.846046623855","273.427279010071","-78.4339269797433","178.408196335993","32.4289108701878","11.3920835442378","85.694535859096","234.225148299088","279.222870392754","10.6531763786265","-34.9657098489159","-176.816563851645","202.906090541923","-26.1714042124803","48.066946733991","9.26603323182377","231.209402394457","-48.5985034723514","84.7799484588024","6.80488361176396","161.630411065942","141.645609820356","139.613654617549","29.978328531999","-292.338273554421","-177.133072854114","221.890224401738","-41.7466334453028","-57.8174548390219","210.062521226802","32.7837821259498","73.6763004310167","132.931044378747","-175.761719397201","-16.7587257898254","-69.9954933814956","71.166077385132","105.221660987753","-27.2002120982366","-36.1867251396738","-146.8868210907","33.4169811465104","-7.98193732581467","-97.2437628075229","28.1318336470212","-27.04817035223","-141.826841143534","5.69937656780633","-113.670671774745","84.9415425622856","-33.1012386853028","-1.35158373230195","81.8098710019005","37.6806744825539","38.1165290465476","-87.6110785366939","-67.800965070108","-105.11965264501","14.6408934201137","-29.0572127157676","-24.6665215497322","76.7653006901001","-71.3033483697809","-13.0700960592449","-65.720005406751","3.92279855950181","16.5760309880067","38.6396847373741","133.228219974142","17.4102103211983","-54.357979346313","-38.6103891910092","-46.6618218270512","-43.5759359911038","-13.5145005977956","-127.476311815735","-23.4622572021219","9.23715145308071","19.0817008172162","7.94357071561025","-40.8770634592816","-16.3783796322925","11.9901123532221","-122.171640372717","33.0266377006384","23.6854193565818","34.1502130879516","28.8318208439278","26.7066952437203","-45.0386841914157","15.8898147355649","48.9338353772285","89.5160014380547","-37.4751151929119","15.0386856054693","-49.1844847629734","40.6576529056716","-44.3281744535262","0.626400636713811","-70.5857663769379","22.270649454414","-8.74308482035987","100.231732305599","-20.6835978727173","60.654535433211","11.6605749892052","-39.4684194362459","-26.1173984666349","25.104229042017","-32.6825526345274","13.1159513547113","20.6078194520622","-41.4311698465017","11.3164325750867","-14.5292876142355","-9.55361583897172","-30.5421060462604","8.25587561430871","26.4169202130482","21.7180800287829","33.0937457173708","-43.4615841078138","11.2533323122362","-8.77949916065175","32.0083670861005","26.5437063504034","-5.73829190697558","-49.8487553523472","8.59756710269721e-12"
"Erythroid_CD34nCD71nGlyAn_2","Erythroid","-19527.8821576205","-16304.9106459732","-18419.7536034829","370.454029231497","7698.37850829921","3013.19290718036","-7551.54591254814","3954.26486629362","6262.16410205247","-4308.79369147238","-3950.66981178121","-3920.75035366027","3585.64093125142","-4447.70106195243","4658.02073737854","-2075.95708544259","1198.96138285721","-823.569535677706","-1838.54224522187","14.755364182661","73.4459512953398","1643.20999952531","-415.176544317328","3753.15216675099","471.102606489736","1999.22105225167","-2013.62595508401","2395.62157964189","-3784.56317411547","2430.90113688057","3769.18473199925","-2709.40556508858","-27.2597982969513","760.661332506182","100.843651474401","-2452.31155690739","2079.62007685453","-416.372984528187","-1180.97138589968","-612.79072723229","-3529.6197061298","2596.08104234144","-2788.9361179013","1254.44599478304","3461.38596168874","2691.27233562951","2373.78493592716","1504.77196074143","1779.75873712685","-2774.97851660567","-1141.93645847748","470.259536655438","-997.465483934878","1447.08973242531","-717.877065071948","369.120472418042","257.858399653189","121.53751511751","62.0587415265078","3040.54971574853","-4311.79218094511","-3398.59113468202","-847.982503328536","448.324460857598","-776.445641105015","605.974956349631","1830.16007020425","-2539.5964142406","944.909796397209","-62.3128735317682","-2236.36223210528","-1831.97620158","1774.16789430351","586.193217328995","-424.29434067035","292.202304536638","-87.1077532162655","418.613143697301","-3173.599201073","-2165.62111722824","651.242640125523","2516.94155033942","-1896.31600460636","-133.324308495839","-215.714301404943","-745.380943280771","-1385.12344962336","-884.973265189785","-1858.9295633719","-1225.48893120499","-1553.89361598289","-770.15092094199","-334.819087061444","-2157.87238236495","-295.061312785825","102.512279834032","357.06933064459","552.256820007277","290.422655923993","-133.302038518294","1549.23674326237","1508.25258660969","-180.391229321816","309.899893513103","1144.32128329059","330.55589057108","-831.420065635624","-139.312466822414","-1543.67681324573","2361.15562541393","627.017987949592","-1902.93655349253","-529.133642412297","-1118.43180632309","-337.574228630896","1416.78941229908","-201.809213525753","-923.442400346198","279.065503311508","-1741.59904428715","-1614.80622920722","-1447.10129229967","2211.29185927564","213.789762114844","365.143194924445","886.373335745982","-1115.56199333139","1789.13114055412","-474.131320691457","1364.33830360281","-1190.35455926778","294.402423436174","1143.82308463914","-739.004619853458","1877.33669796387","155.841840510805","58.1749340115851","-894.172981971172","-644.722640331941","2077.27794076093","992.173259047417","521.252582249356","-164.249481516351","-1691.88144541252","1263.01941076338","-1527.16899237799","236.766769952678","765.198911371791","323.335539325472","-445.573026325823","1251.94522464892","202.837959052049","929.490534121714","96.8024208081868","-662.528970067272","-1443.99895374468","-761.67843461719","-270.952319268778","55.4896042847484","1160.45597467142","550.587226519281","-234.919795613662","-753.58848369544","349.030038353429","-338.7479132457","-1586.9414897205","192.307701228117","1232.61763844918","-3473.78427508534","669.123696328699","1300.26856873719","317.351354549147","-1692.82938885612","-501.996511988478","-740.740014942312","205.172592737605","-663.273292379799","-330.440843906351","-775.399361342461","1356.94936100912","1127.79196615095","1224.86153474286","506.695102699428","291.780691640564","96.536115611018","319.030753848519","303.801291360092","168.165614996912","-126.804338644372","-521.90530333683","57.8610582937131","-287.749836258391","-95.6641972479065","163.006392082615","-931.280221891632","-250.923287228109","163.261213486422","-915.079239576227","-411.025456393297","-59.7022018144689","-581.801018459112","11.3019910999823","202.929663035537","127.387810375613","-163.517716114873","-24.6020452476765","-136.674793449558","184.899581842211","-298.265714991017","79.8623611311674","8.87823148332245e-12"
"Erythroid_CD34nCD71nGlyAn_3","Erythroid","-14533.3461312754","1620.42562655575","-11545.8695857092","-8454.58867341668","11108.017159268","-1581.77960742754","-14292.2050295268","8668.92605320348","3572.08802436937","-2932.79741112631","9150.49133987173","2212.0552331453","2585.63349234822","-842.366528371919","-2585.56271103858","1329.78648176193","1586.33320175892","-23.7198016725679","1664.07940339527","-1835.44892570019","-3810.94302839393","-5211.79416220437","487.003678016945","-2770.21353584299","-1082.55375656942","-5324.02893409859","-3086.64701786186","848.79298933193","-1263.72322684267","3553.65648542988","-253.124685811298","75.9228991028905","-3195.2924064097","70.1735985950541","-445.278992637146","-1489.11271165717","58.4458152079336","-441.747022081648","-2059.23386180568","-1533.9227373542","886.71772584456","923.592672236076","3399.72661162784","686.27441058661","2757.46822198134","1341.35195063004","684.113470938863","409.543156739764","-1091.77089783432","-234.077541111173","-2380.15017812599","-953.202310918181","1473.18119147531","-275.842700901362","1165.35509867762","-868.189205379674","-958.527765831916","-944.192918669793","-209.847970208242","2388.03036810167","-2395.44621199237","420.417608909403","973.631798207094","-132.856579016801","133.462669713466","-2918.35213073894","-2248.70510282512","763.486985063899","987.626413890221","1872.19091069078","-2704.76514677796","-2788.91020788512","-2006.52160496538","-1721.35313914105","551.947842367689","3145.41018146589","-407.126467324627","1285.50168771226","-1435.00023828118","397.650924318919","-2061.85160959795","257.181259127428","1148.97592117563","210.945190403969","-287.511855389887","-237.314323457579","-1275.99215061752","-1403.62926369057","-934.994796587641","309.906685341866","-2244.77824784418","-2283.89841457218","1249.1736679625","1822.30025308661","-387.561776121721","-377.699037503214","-1581.25224221663","-421.140620579226","1066.61252236529","-527.889152345197","14.1088504023769","-3563.4509616994","-1165.86556690396","1048.42724079209","959.990670675245","2091.43258523237","-1314.32732359058","-2427.9040396891","1239.32640289952","-1323.79805317961","2273.22129035573","-1330.26014766311","405.004156308618","1518.46028606647","-2205.76333672413","-1287.58673037808","1018.82409809623","-913.499578344264","-2059.60573668582","-848.585940990155","-527.482408162637","343.343215698131","-3018.84233768105","75.1591721063775","197.645865484566","-20.4811784577018","-753.276138455511","-480.023709061561","-1745.64790715755","-335.837466881364","-135.534148716296","-1283.32142466107","314.995431854598","-1411.5521575641","-591.701121130098","39.1846598029431","-1886.55172394725","-139.564765356533","875.051748312719","428.64858460214","-406.788163488611","507.211386762998","-1395.90703170346","437.852060079044","3257.34218841958","271.356667768391","107.540509389294","34.6048885080623","-699.836973965295","-2199.91703321217","-1579.09957737225","1165.05352362935","624.313446925617","-763.039173006082","596.164217187539","753.741828423095","1359.38909021088","-97.4702549407101","1189.14679605761","-727.746533153272","247.015954693032","580.932161357018","-40.7558420861451","428.82245219634","2370.10713040394","1952.9552707437","825.910673532891","158.887743211897","918.146492016731","793.370942306742","235.191877440523","-15.6110572908063","-467.786767169771","-1441.76392936908","54.2681414140254","-381.582487090082","449.435739607645","-314.829955629265","288.008918957074","781.548400650635","-724.394782117464","483.858890236582","-489.970255070252","177.013307933146","604.090874879028","-172.892223687805","116.495722917108","-648.793952464541","52.4036661528519","-246.052635912245","72.1229174031474","-144.493458029684","57.3620235550444","-349.619605866134","196.654008237171","231.075368454185","-149.591426782209","-116.457524894101","289.293927200206","-125.711592212507","53.3436551499074","-451.276362704196","261.187008185682","-252.341016113627","322.409209671066","-125.899696256584","157.887254367173","-77.1957956218498","-61.9627806969507","-211.217621416486","8.86757334228605e-12"
"Erythroid_CD34nCD71nGlyAn_4","Erythroid","-9360.97863723571","-4789.31891336248","-23962.4021364709","4930.36290935773","12188.0573936093","1850.22885434071","-6496.11065186505","2059.37057933889","4844.73344483444","-3137.11242250334","11260.3159848068","3677.21634255785","1420.76356653822","-1404.79442043978","-4816.75827226338","117.443426952883","-1671.06599090433","471.642732304127","500.971914278051","773.762082670048","-2235.92209335339","-1297.8275145106","1282.74979749522","-1971.72670739826","-339.476864036458","-263.399230989912","-704.219071982284","319.858228533826","-911.336761323857","2298.0221349691","-1276.12110632792","43.0922953091481","192.636482691479","1018.01389206127","-1829.93964994448","-3111.81189315893","1770.37322138798","1698.55099565598","-3444.29541106881","-2432.01007025291","-3695.50020948645","-561.330630140098","855.725558225844","250.687407697734","2273.87174428696","-888.991773785013","3733.15601273802","-840.479857705311","1040.23284026699","-800.322577290166","519.376205190384","-947.407181260319","634.675103390044","794.710964517006","1076.55238382986","-201.977213761323","1912.18484668","-1588.03097384851","1446.79620191947","-45.7438351224356","-1473.0054293896","-2844.16798333684","381.434551798368","-237.537900671445","297.067524311676","498.660433197747","-38.3311945860056","755.201505824548","1795.71966907149","1611.27118414146","-1059.98645899358","-2766.3453667811","-526.088255710683","1253.68792999331","1134.07161320445","2753.70748205073","-2194.31807565005","1573.70577414058","228.1401955101","37.6262080336835","-370.831034502281","-1109.22249938535","-269.93107336877","-735.24637865034","161.430519891605","-779.554572878303","485.207973571328","-837.204705961174","-120.614448842483","964.369084040503","-2249.13974451961","-1766.11693766852","159.393190117248","1012.8538102823","-157.859487092025","302.94744763116","261.832880093665","189.35616485086","852.629046385441","514.84462679688","-1109.10166046359","-797.678064217283","-594.210136135941","679.125507557327","-559.745758960386","150.208819551403","548.909359497731","-1703.36510625608","1693.58652986827","-105.004934521152","1677.48982726463","562.500298735289","-115.00183820205","1099.56930033672","-1473.81478080746","-1740.43567704606","-874.076491635773","-420.094184014813","-927.222323717918","-638.133370088293","-1006.70515258179","1066.08180499446","803.275611347044","-772.812070446161","620.808071158171","-955.598437024191","1773.2672531193","-156.926783383506","1308.13426759034","-219.117756568216","1297.94017229495","624.60301744769","-1309.40825952568","-2272.13720126418","680.724090748476","-184.575330364228","761.097339876149","-144.732441566244","-1219.80821103051","1000.84167271223","-1430.49533025743","-154.939037891002","2076.09720642994","665.024489493306","-3393.99744087807","2103.85291079741","-361.970784691555","609.142746540255","1658.5106694983","1251.48872075166","-729.710207798553","-1145.12587058342","-104.586641278451","2143.00393520438","-1695.4965408147","-1519.22059314952","-1169.5492756442","911.681334899712","-593.315698668931","705.666975792199","-1166.02623725011","-1632.78285947837","3411.12341405746","-592.827135575746","-2419.77385741763","-1084.1596065007","-258.412434427516","-1346.60402144569","241.61871555335","82.5965434520245","-325.733666742035","1221.77705981487","-112.704614763905","993.701560614317","591.685648092905","152.118607122858","-1126.84649473668","1118.32276007944","455.702196709068","102.379182599574","168.466994268835","-694.277946619209","714.528688724502","-939.571844456813","-340.83527725515","15.3556768758714","-1167.37217394889","-92.0273353622173","443.437991379014","145.666244566684","499.574485554685","534.199301279071","326.191305740244","256.776104247907","70.466196049184","119.604508100641","290.764702877366","815.564603336383","145.941603173901","-159.185040486201","-138.92705819972","517.189011941767","-198.588267084646","108.350420142097","-142.21345133433","-255.793706755101","32.2720245775669","-237.871713147863","-135.49761260923","168.739082063525","8.95283847057726e-12"
"Erythroid_CD34nCD71nGlyAn_5","Erythroid","-15864.345367281","-19443.0880591959","-20890.4307423112","-7360.57157957744","4680.16969943671","-733.974565234991","-6056.35855247368","4605.47784155274","4554.21962179514","-5399.38844016645","-3178.20935990217","-3763.42033691669","4746.50283567461","-6350.67804618297","3966.47035860115","3630.35913966912","-339.693127952913","1935.53788264687","-1420.28279538302","2929.4358314058","-2359.999282767","2290.82590545269","778.730556905986","3496.96340426462","1027.51492289991","-2566.47595115293","-1675.76073064074","91.5745088307776","-3643.13492693248","1098.36145951233","4087.59506494654","-2027.49762049477","-338.377114223786","4353.61335209378","-2733.74040551499","-2084.17047242034","1986.87504017503","-30.7952551659738","30.2645647808227","1376.33828040563","-2280.72648600975","1264.43213217731","594.527958599959","-871.628141335113","1684.30838748832","2107.82409332052","1818.43340956818","-80.6980239781847","1499.33498628505","-1175.43298629691","-346.64781387423","25.2079581180663","550.343444945681","1252.77522459792","-369.126483197157","-1486.90679961026","1132.63258092791","1315.51935419182","1168.04525749225","874.243206593729","-1056.64838903881","-1581.67039664702","-1869.10888304373","1264.87389643947","729.131277367367","1481.59885192731","1305.67913747203","58.1495748665571","-224.352716346118","508.301253658732","-939.575437866378","-240.110305048491","306.329595414905","-457.34340975832","571.510937429839","995.138505960367","161.022510592718","77.082143390978","-1834.97723641711","-2258.4534950697","-1456.68214117462","-409.138621480825","-551.305112061734","-1162.73763299896","-520.613517496816","-1206.93903602067","821.277508468399","638.647009023494","18.6044708946331","-1365.33624170905","822.100907543947","-824.209635262761","1298.70256375123","-1515.310424432","633.489380358364","720.259123646788","16.2002145314801","875.984395384865","2883.36007846688","-394.633792593382","1859.73422586795","-241.458443813575","201.705782792007","1022.52529009661","2313.7893566992","-96.135611622909","-444.427817337549","-730.243253546315","-68.0740130836681","607.565759435231","219.794320539937","146.926099725376","-746.398472531188","-1636.64283516011","-1073.29653558779","800.900511563065","-110.149594883184","323.168313922764","917.894470574561","-753.755748767296","-400.621326791916","-49.936837300829","612.673706478119","-781.145467213024","27.0390060718859","-744.113082672521","626.063585626332","-768.653863294298","-990.790649617835","-104.938376542138","139.697592570377","2037.62969760049","874.449285377615","-59.8509038349038","-214.631751763958","356.202817170153","497.176583914249","-177.502544564768","802.010055409948","-419.135420273287","-753.538102915592","-746.502067400627","-603.331259193275","-594.080571369837","-287.651566328609","-976.206376477131","-347.690273921796","-807.370921961844","-805.095987413863","890.865275914398","1494.6904362732","-78.7592971666589","-1867.0932616167","-967.831944558522","197.227386519272","362.321655951276","-656.504492022973","-907.968133763766","-938.775066432284","593.840049628654","409.913343866549","1629.52562904336","-1756.08852892786","716.460199603301","34.4164147899087","1545.66505672249","-355.048504327252","-364.038127945591","3206.06185530013","-422.829658109637","-4193.29666028802","-711.146744325777","1708.72909893497","3257.42656237864","632.166328786221","700.302350946534","729.346590306621","84.5062993065633","-339.906201141493","-1899.3503111256","-1051.22792129649","-1189.58281385977","61.2413197287758","424.819441356297","-653.855251180912","95.8249298523471","797.664621726517","-160.087560057605","51.0982943553988","624.998562955205","330.065752610262","88.1674116086008","817.485683882189","-734.806843454216","501.222324525208","524.110449848493","299.408805059512","198.820867708665","-105.747625225359","678.397091855662","914.90102212286","95.5367445372812","-33.5866395541026","-31.4131470101717","-23.0463339384511","-272.866382387201","93.0225544539718","21.0615321514416","490.616751248723","10.4006615851155","7.51043671698426e-12"
"Erythroid_CD34nCD71nGlyAn_6","Erythroid","-14726.367046132","-19355.8594410215","-21992.159390316","-7972.24563654353","5593.17271115759","-1178.06187493686","-3774.49393412596","3369.5403049859","3626.60433917443","-10580.405631384","-3192.62423924517","107.511252509011","2078.96697884133","-2913.543575249","969.247340818509","-3628.42341634324","-351.736723960726","-2775.6589645364","-2730.04825874688","1719.10095809582","90.0083411901001","2877.88425901344","1150.57945689698","7068.17920204534","239.884686357841","2958.38398413891","-1003.69057355418","-269.89378759458","-5672.65874474382","1630.55499141002","2704.44713323643","-3602.64935686471","827.894467519856","1830.79082917092","-1954.5178089465","-2540.62775797715","951.931860237122","2537.52225126062","32.6491901292615","-1910.66722855013","-3791.85892937453","3026.58451942675","-5014.54610655297","321.057218132099","3595.21058290144","2743.39618099813","2458.1049926969","508.499784972303","1227.42914200211","-160.902383039001","58.0962344408268","-393.809107157131","-2009.32545222799","-405.688116227238","-879.457930261126","233.709741729761","1246.12684262506","1961.34098746617","-535.416229271346","1615.73661003875","330.22882766232","-1491.90973865754","212.41979258493","4.24268835514331","-618.432015600286","1037.96304585226","726.089772951243","328.596619226152","-457.64158498423","-430.774360650246","-205.883972117527","370.651969289849","1034.41805280243","1312.22833428134","2191.2770650777","-2925.41420872855","131.052241992687","-1267.13531579124","-2172.9323520728","-2300.18299301076","-1333.9894627536","-981.621732026495","-1586.12082402143","-482.008711948221","-753.51468686593","1611.52421500341","-1451.24078627927","-2097.62924384433","-563.28332194946","-3056.19238396798","1099.78921694859","110.478637076349","-1386.67727908617","-1102.80807793814","2195.09408442076","-552.522805651938","1468.19464089715","-801.880897373052","-2536.01199842176","-844.14751293963","-1641.36990827042","-1133.1421790889","-1196.02525967296","871.940325648073","-1770.33992068603","-380.355946355231","2705.75235308773","-28.3342013638768","-274.271304601124","1453.43740849409","594.482304908721","-244.240914533108","-1125.16337252547","-367.887771477086","780.38417766771","96.2547964479744","164.780327336353","-483.504128275473","-1469.13982075577","3790.7213172321","972.881893848715","-498.419709177081","253.817643181559","872.746342601599","89.5620618979997","577.645895780042","472.878306885729","691.19930948553","-460.173570869345","-835.154316991255","1649.97252892549","-749.542029617916","-1092.85707659452","2422.94329051765","-2949.34598001265","1753.15881825426","150.93969355166","1237.33821597419","788.136475735554","-1439.16273193298","881.937026139722","-1626.78438030885","1347.40238535703","1293.17961319167","103.316990079138","1463.60474748349","-134.783944251536","-711.451998355442","1207.49946910023","-673.615346636222","-1271.26281538772","1050.041200712","302.805881958393","-526.478617163593","817.71551275816","501.152794154024","793.362697685195","833.804399525081","-437.423739745115","-989.282419941368","-773.937895746823","-126.845719560578","78.5388023630553","-1569.6212572249","234.871395352405","820.995667621191","-212.098715540979","-455.349975101181","1222.32516000673","-800.308035516819","1198.59628033586","-748.915889758744","691.368042583248","-1822.2559031501","372.316619929664","-1229.86180329078","214.527833202679","-153.604448066771","1007.60004090168","15.3987419318238","-255.305831959417","-149.803012228534","-361.802266448087","-844.696704452289","710.407329122677","-592.859877706948","-589.4899709806","-195.164863005906","487.401751943286","-124.412146798973","-297.59823292511","-27.0667597773783","-393.946181318136","24.8960046916305","52.4627529040304","-484.999017123711","-712.277902995559","640.440759149061","89.3239546515091","-612.483289360435","141.126106452711","290.752515234485","-248.674432760854","-56.5649440725213","64.2990601657291","392.983149636215","141.604116996309","-143.556230643056","-227.408714808767","28.1660885086447","8.66862137627322e-12"
"Erythroid_CD34nCD71nGlyAn_7","Erythroid","-20960.9479419978","-25558.6357687697","-11970.3974511476","-4729.11766487501","2218.75884863034","9257.20341861279","-3461.79808960234","-1941.15277088772","5041.87450309879","-11676.9588240691","-12261.570286907","-1749.17385814199","5119.7464773294","-1219.08953121716","-2282.20250902242","5400.04288074612","516.814789074906","-2653.83190696752","-2324.19973554365","1231.71238734362","-3071.32891351887","183.555352131629","230.851619036511","803.943126729104","-3526.72510727343","-3617.4286467005","556.397116209309","-2985.22254794577","-7663.45647682197","1490.89005809758","4301.06595978534","-3304.80833330873","-192.365321780583","1589.30837719946","-4687.85067940266","4598.24181739599","-3322.59482531566","3121.51422907666","2432.30052675171","988.807727603243","-3216.73895498569","3683.19293835453","817.032260307112","-2752.29898689749","-384.534557303406","7380.57456794621","2014.30282239618","-748.386593863918","-2263.60090417756","11785.3503206862","-677.183738517274","-1464.69314666549","-2050.78542847107","-1464.00138682044","-2006.96335244449","6107.11766896243","904.183750997548","1800.52145638077","2323.80237028748","984.440424490378","-1747.07108686065","-1135.85605840202","3892.93772190203","2775.19688315887","3382.19398621052","1404.51876600105","-1292.18025878953","1314.27323481519","-2190.21545435302","-2351.59228429385","778.416418105275","732.174065200483","-2971.40091428101","499.204557863701","-3085.27014044532","-1286.81096126258","530.762713387463","-576.515184756335","1079.1157106563","3914.8530630649","409.342764435744","242.905959945962","1000.88488525609","936.940386230554","1798.90088735869","1722.16713397333","-1907.11809226088","582.913320817829","1803.12342115194","2842.79780574146","524.91569752127","2673.15464339221","2021.20397899933","2216.58418646327","-2695.87045478589","517.184508470119","-627.161818501447","-460.430678438074","1819.4238626218","17.4445673606109","-306.246149000061","723.814454521439","253.851924160463","758.301750007275","225.975390231103","-423.004583532481","-325.108792563433","445.49490684804","23.2736790677923","409.064700738021","-880.730218317615","-304.254520383848","885.637183609855","986.130829221323","-259.971557683485","-486.101720167591","236.323929715185","-184.440054959425","-687.604532243752","-325.165690827107","1047.85332422772","-490.215754008266","-203.756465059203","-755.047350164019","104.860130285673","-114.024531632009","-45.6328366978035","-324.244592641119","584.182788189159","-269.858303102641","-312.164808797298","-420.626546467752","-1053.90537484279","-1046.12357253136","542.934197297268","-594.907581909067","-36.2950524973374","-81.9038135918354","-427.152891092642","-361.11054727534","-254.08133245102","313.120138846052","-219.972322659473","-303.453191504329","-210.523321045459","-235.430679844988","-149.854375591086","375.712165500922","-259.484493213996","-18.4545501871527","253.011438101461","-621.573129087941","199.493287243899","116.227799914778","266.532007774657","227.030796409926","-33.9554583366041","-196.210343689915","-114.967872213698","243.694056918734","226.898564733424","-159.731426292852","355.579043103146","210.1064527754","-319.852561488473","-371.359693140437","-91.7344074920635","-28.9759766179722","-73.4261646313173","55.0161995396768","306.543775263226","216.438430269772","-322.149975778692","-304.938973406364","-236.812206002844","287.132601160761","-316.259267559453","22.181891562941","-23.0376027792578","0.417462308207533","10.2910515440876","239.58933969188","83.7177314643521","168.476827082359","-102.077654403875","300.912295427961","-62.5136949975709","81.6974825431685","-71.76584394632","153.725755314974","-108.826528987587","-75.2152682990414","-251.13125857064","171.595437003765","21.6105729957949","-18.9276498380767","-212.521969192484","186.704341332312","-104.850061501048","-1.78799096829317","-206.424309697307","101.040321870545","-111.653304026503","84.7677594173539","-62.1066819923804","124.301551493247","-43.9351094362362","39.1133560198971","-123.824302872435","80.5184088086071","9.71311919784057e-12"
"Erythroid_CD34nCD71pGlyAp_1","Erythroid","-44758.0356321673","-33853.7134480777","35095.2479878696","8845.01048961818","49.5119608209253","-7933.82143818105","344.585659849734","6268.4740107617","271.546861786216","-1277.28261275774","-7368.82908995973","2047.87980763016","-5731.05301871391","-195.620527960835","-5648.46329939853","1114.36061985655","-3238.17302772095","5671.68519117849","-4165.56160054455","374.490507530201","2227.34038628335","792.062247170337","203.628872260335","-1955.59997246339","2010.20290606557","-602.684170583565","1754.79210165489","-2314.93052261844","1955.09957364905","-4595.06667155932","-3372.95515342355","4660.32194495196","-672.63497255534","2898.46137216164","1739.57513468596","-2983.09897143663","-1677.15444038292","-2748.00577721117","-3184.06072697015","-2495.07029656377","-3288.52202902174","-5034.95526711991","-2380.59854328218","129.723068404539","1025.72651631615","415.076991341746","-1347.73614013121","3768.76864318707","-47.64491076291","-4417.28619640828","-4132.36612968556","-3666.46197979067","-228.35747976808","-5209.06393427683","5841.88871392837","7645.98685857007","10741.7084425966","4116.74039864097","-4968.43595829713","-1080.66771333506","-4892.42032382456","3252.62961315568","-4652.10428939233","1372.06439047343","4589.76945953672","2141.00360607215","1823.29611958409","1267.94350669898","-1421.91387980814","-2096.68613913336","-896.864730408312","429.068513672913","-2560.88703845801","1570.8702107501","-733.150095310101","545.14929217467","1312.85749173975","2660.2301380245","994.744928088122","-601.298718212861","959.591290068549","-433.450546610319","901.479487668624","587.430343021594","-937.117372323504","-1188.9185395415","131.271477508166","329.273555451025","-683.497121886502","-1619.07192428096","535.447349301388","60.6562149578695","-719.899271005276","517.027804291699","-1026.55320810302","1120.14780057557","-643.077693554902","-12.057302010068","-387.390669531648","-328.851855304825","-599.881414472023","-315.450677863518","272.384210561093","-38.832138174064","-51.136349074354","413.996638346833","-216.50094288622","-184.077647741981","-566.84282809021","300.608610265509","382.648102822575","128.425228925454","-168.470337156949","186.631415623577","130.915285141483","-443.191956196474","702.692674106758","127.091292637026","68.8112007592938","-252.261552787063","293.262847734282","145.343669505305","-205.379983284158","-47.9162281270965","100.143728688026","68.9264649106507","-65.5742082644242","-49.4440440442429","-288.251946651811","-197.558754359978","-139.986605162365","-42.7524418622456","-159.319317369093","183.689757254496","-90.8629566569373","-367.738362915824","-245.771369717854","129.460108267195","26.0469125243015","19.2711822533844","-109.861074852311","298.149837873981","-212.136186364751","-38.0492300109383","46.6915318998892","99.8338543356261","-99.1037736282735","-37.0948653758724","-56.8270809925936","-154.720387027329","133.854458551916","-215.913131954941","-202.833353772228","-154.913811214454","-65.5430471767077","-51.8206479845059","17.3596402200042","353.704322042177","83.4198076050725","-113.462969351998","-8.39145638320943","-6.21349044468117","24.4103701491896","-157.304186360349","165.664877598721","182.788311298539","196.200645888786","121.11047580321","-139.049754219725","-83.4473966376965","60.2437123260191","-157.666843950156","117.098118862166","-5.5052748540557","-69.5417923211503","3.81935426924936","131.581900753149","51.7851823436974","-72.0227470036819","-22.7642736480581","121.062357304262","154.521082574176","11.0090541123951","19.8503867367445","-43.1357546075624","-80.652378710667","-133.293065067632","-55.9723343153568","26.9756198303723","15.1729030857035","53.2958459360371","-79.0272793858498","-82.4556302585216","107.471444615253","10.2726429194358","126.184644199569","9.97849534860842","-135.004114505492","-15.6316133640957","14.7437094455241","89.0114381928786","-49.9876321877022","38.7620727594786","69.0524391496531","97.6170703127549","107.680330279846","27.8197107817213","-1.4284763684841","9.24675342695161","-21.6705118891762","1.09707798401359e-11"
"Erythroid_CD34nCD71pGlyAp_2","Erythroid","-47717.4046067188","-10919.5157719082","41166.6209483646","8854.7500140867","-232.389386404596","1356.76509570772","9348.04115933081","1205.42792309928","-9765.97518703661","4074.19647832949","20718.4349149067","2220.84167413218","4293.33133164922","658.055539763062","8194.32848865366","-2596.86022807312","-3962.42843682012","-11248.73664685","-428.791513565786","458.030684094274","-2763.18249250755","631.716295503137","-7273.53122664471","4357.31722812918","-7467.35129842728","-1865.96868506994","-11707.5814323432","-985.183659998169","818.980106901148","-11492.4298572899","3396.558773408","-10810.2550244841","15021.1750437935","-3508.54376278084","-8286.12503275684","5321.7932122175","-518.22542651291","-7814.87470476916","-535.989548297004","5006.17133393612","546.753598670825","-3298.83177524445","2199.13119991565","671.298742363735","413.592784672237","-1848.06550145002","4738.97749979172","2902.2160685189","-763.920344477573","-1245.27075898069","3.19979198780101","124.674082104112","-182.058120224348","-2998.65531806822","494.425957843247","141.19109181705","968.955389564355","2.56057380708316","466.704443464579","-221.740766019691","-68.4985473013237","196.049655634315","464.392586324823","696.799270649219","-40.1434428759737","936.091831950051","74.6476567824926","390.805922527251","-599.526102828861","1108.19129111387","-699.886064473647","-759.176501344529","-746.820186894836","-452.124466344191","-486.033606777156","297.863441426817","479.052082377279","-299.56368385685","146.144283989325","31.409268379322","-635.110384838654","65.0342698688457","-89.3065610840479","-302.3169610503","43.9290868630391","88.712233515891","-542.903906494355","106.984938380479","213.814283078202","-390.238214955695","-340.342927799546","173.162904639692","-13.3789730400974","-191.851904444193","170.535122663794","69.3379088461286","-267.418897966782","285.093000082077","81.6833410329345","-341.423741269945","51.3823137333795","-240.059468450729","-54.5195843993498","-13.9551663266288","41.5031351556431","-44.7394004923605","384.099070496595","-212.152221682654","-127.806475894491","-175.810731589514","-22.6239837651532","-184.735395444518","-118.334449926519","159.464957997628","-100.432267549936","49.4269309317446","-127.747058091259","104.409922671442","-48.8613250318845","41.7721236287878","88.6430747265752","65.7336544609213","7.09411775741657","-231.327257611606","55.8053997175847","-4.3986117911065","-175.501400414018","143.364882629247","53.677267602084","-111.075528081842","-121.657927887955","64.6699675334548","45.7979667019268","-11.1015933309079","-176.295747391246","166.27880027322","-12.3545529249101","9.90577739379663","-37.1396784842671","16.9226089327441","-45.4265839116873","94.0885087791576","176.610595642352","-95.4038898668785","76.2632633208202","-27.2463869604812","19.1553335118769","-3.90757840079976","-51.8748077398279","-114.611872012914","-58.8204941143644","-75.916816722179","15.4661893323601","145.168979187446","118.290521336816","-31.1662458742936","37.1376889053402","113.506928664034","-23.9299992194152","-31.8376058412496","-57.6326367775603","13.5180520420012","46.4617098724378","-90.3134752257725","-59.2616187291325","94.3945221084639","45.2201489137445","-88.8324462790077","-112.70846855372","86.7658184929117","78.2292421475828","-37.9362240797493","-1.77854390847317","-97.5016768744147","14.8389960604358","102.806410931093","-47.3076550112646","33.8883027869623","31.1770312316203","59.7564122575834","-21.4650736302086","43.8070978345532","35.9834359362487","-42.3332050873376","20.5317204697889","34.4247609215851","21.0979633460195","87.6676739916524","21.1844991030309","-26.6447044961643","49.9849538789496","-57.4370347808739","-42.4881069227217","-20.4210806392405","-33.9583761524801","54.1082687774969","-17.2533663416527","-13.703176659086","10.1320878186401","-23.5589696035478","-13.5671136543423","16.474272791312","69.8523088482127","-13.7982681891187","7.49534465965334","7.86209715386173","38.9042341166761","13.2088855557699","-59.9730536031911","28.1499127960183","6.19593265582807e-12"
"Erythroid_CD34nCD71pGlyAp_3","Erythroid","-40688.7165332543","-34877.452993067","29540.5613258337","7354.53683593867","4375.10442231791","-10524.0050328804","-4448.65064639782","12258.8796479976","2776.98743271198","-4169.78771388706","-5872.31329597585","848.150180991439","-9099.8973720347","2374.27669555564","-2071.55026633058","3984.30865979051","-4257.87007054038","4058.3206366359","-2365.70192764587","-188.075034137055","4970.93935658439","2514.93904033053","-388.269599959168","-6254.29916565363","-2408.82705538338","2423.33448263336","794.143939827606","-3156.19575525032","2494.60574514694","-2526.57073716438","-1569.34060609171","4410.81508017576","-787.632042327047","1484.04524227776","-3129.10542070461","-459.193529409105","879.087957186874","2480.89984055752","997.853740205437","634.886210161855","2244.96557980338","-5699.86133707998","525.515187263151","-342.642286160668","639.017880077246","2244.90171670698","-19.759957410074","2049.5628610318","2805.10834299705","-2393.96158464989","1938.8871213308","-1572.39182213398","-507.903304569814","-2974.0505923674","516.039259053199","216.687306996633","-6504.76241655639","-2182.10823269143","-2552.65047105693","-158.817036462552","3424.32843252884","-3484.12818112965","5202.93861356591","1755.20502209394","6562.62196842272","3249.76030867029","-4250.55792291763","-5895.29587588421","4742.31047923421","3946.71982938308","3925.33715731147","-4648.57657699023","-407.903206545831","-979.208482129833","2981.76073156065","-893.070821793018","1318.36392758362","-408.351967419274","-3172.25354329241","949.734144197143","-4706.17744936184","2410.4446344431","-532.282492736016","532.264144544208","732.059190618837","-535.945192860684","-1796.65116509559","-739.97731415745","20.728381180724","801.44741802102","539.628518783663","1684.94736746464","530.02536400911","-493.148066909038","-544.383572749094","-1001.65884594967","1046.9983447932","495.436735801861","638.183938932119","-751.387401925671","704.192427405024","765.517277033458","-107.241313634559","-832.907770111109","-106.697223274528","70.1662650485155","590.945377407294","447.308006310834","462.584292791452","496.908315742484","-826.902335242315","240.470342630267","363.740263519446","-152.14357168118","181.022592393431","878.224686143936","-277.870216524592","381.180245003689","412.88172300565","739.702314782534","-343.74345711469","-90.3109064544259","-255.189535136576","234.628544281664","-537.788020867738","-37.4165350053216","-220.030388551383","-353.594927281012","91.4390182374079","85.7059754954717","481.798214222652","-47.8220940870807","164.678761989082","-155.957222438895","65.3034557354386","382.044106325225","-13.594728888366","157.254402207136","-42.0400347661485","-69.414996550268","274.808661318156","-70.7974849607203","316.838957714916","-371.401057132564","-248.374775560219","91.1781482381922","-84.673785110866","-90.2018837164705","162.62070902619","-140.333418215505","112.063879547204","378.927738506634","-285.097082840346","-153.55795109852","-87.2523216699503","205.156197582142","60.6623611838982","75.4077901602251","48.8356864234086","401.384935425969","76.3543561848691","-139.930335202031","77.3732228491399","-85.6647200788334","155.382747940503","-109.582587409102","60.1416828844967","91.0652076645755","-96.0863115249673","-79.0732709386218","-86.7199190287653","85.6124073889616","97.1517408138603","-1.71146377240331","212.692426429876","189.86525020615","-35.9115731709475","8.40825533273778","-11.1849331405386","-120.534412510607","-6.89070588031774","-35.6884193707563","13.7017214823133","72.8140558964622","-31.0320627593921","155.755266840436","-75.7828625028957","43.3776044009378","-86.6302819118845","-91.3056867997712","73.7461106949326","-4.49969920746517","51.9336041346106","-254.783140829352","-73.3661376855656","-34.7656678011896","-119.771240859211","201.134894921519","28.891001560703","0.367779676678083","-7.46766833261664","-30.1757727337459","-94.1505551686399","-6.67620843508189","-79.0514004715416","-35.2131779188961","-45.51073391572","151.634032112554","-2.27581775374267","39.2388127955477","7.75202124714269e-12"
"Erythroid_CD34nCD71pGlyAp_4","Erythroid","-43736.1493437265","-5599.26978443585","34511.853448837","7212.38644078971","3550.1952579029","2448.94913242324","2092.61582759677","4262.52789823058","-8460.6648889331","8003.61481558174","13178.0407701845","2822.36842066123","5725.39430564263","1311.19690366424","6012.12641308116","-2052.88398524912","-278.754260169223","-7134.1394169281","1004.57585105307","-3331.63371440875","-5246.96198595668","521.827584265398","-3209.7104342463","-948.595129966757","-2831.9751663755","-4321.46746332676","-2280.61107693232","727.193210579957","216.863304970994","8854.17323864732","-3442.23471543136","-5547.24585256316","-1464.31854308625","-7130.04635713861","2873.59333490393","-4024.32777320396","3926.19004537859","1393.62780843446","907.349504414475","-6523.83851713019","-3211.36598786703","-600.425545213408","-3050.53831495722","-7149.20405424777","-8488.69653150541","8701.07565022671","-9693.25735540327","-3989.60975549763","6210.11099257312","1214.43303499372","1275.78079830351","2538.41330661108","618.348502786972","6407.87548313332","6700.51003544041","100.482813559244","1186.64638470329","2342.75458928039","-3244.03271580695","-1006.42958193201","765.001621141083","-2225.27329576159","986.326768815651","864.364880306787","1062.95455561324","1003.50962694378","-1366.73887315992","679.795601298142","-710.963038655134","788.996136281474","165.369596861129","623.528852381624","-379.63219207499","415.572545194015","240.159736065946","-21.0532976780367","-132.959457825948","-640.380726198985","-466.397956196029","-18.6689674467403","-388.264934291567","-216.271113312222","-1254.1763994366","-193.312477262282","102.504447014013","-354.551689592209","341.222452852749","-194.003266839245","-158.271283897083","53.0770262233502","945.042542269714","-214.099642544783","-365.519332768757","-142.822543409556","77.8801437238254","926.793563067419","275.301168853587","463.445386892983","242.291114006738","283.566378985819","68.5493280702324","260.731434812871","-397.199599685741","-678.685026827178","-308.045212910753","83.5167257755179","-349.345169850686","754.613194978354","-228.291299693789","-95.1422176386988","-439.83210362277","-126.43431469165","49.1973036415383","-142.891491569574","-332.512967556547","-102.433027982113","272.15718828551","-121.713071242994","-21.7527358691638","15.966880041349","580.60346301415","2.44059332218865","-57.3600506444122","231.522479328957","-176.973496645473","23.6797942983578","-285.018957629669","206.424993969888","-104.534624879781","88.5719339777517","234.107945516803","255.398324548313","184.77139305027","-38.0406039461071","-109.159777822221","-126.124426022689","-112.060142367162","61.4109091168434","-252.131433525833","129.267388912199","122.586159307844","125.588430103239","115.434400075998","-278.269377157426","-0.195299052065412","-86.8840218388435","-161.479221516376","-164.486864738389","-105.748539787684","1.23887258732057","-26.7806109848319","21.7338575212249","2.89920909684264","-227.883484726962","168.026151979098","198.890308065826","33.7641811460846","10.4297541132374","-221.618972600574","45.887832142975","-30.3885416415281","51.0964606894431","121.421864237304","119.104472641376","-34.608553674674","-208.540786228284","-114.929379742896","-107.023950875889","-75.6080757518706","32.1720267979006","-145.70014544252","-139.666546701921","18.4477564499993","141.410503825547","39.1644740062663","65.0304818708209","-209.030030977835","116.367101538811","-60.2279251236518","-138.476338081818","-24.2774221945586","-10.3513710453099","-55.1045560048086","35.4682084289751","71.7927744498008","-38.9359622899698","-126.566659559186","30.4320226416393","58.433804613481","-159.268379035681","-41.172451392718","139.991220485736","-82.51018841438","-23.237407150054","97.6853484337344","-62.2181318100976","-104.504060326968","-8.44936729891772","-11.1418297773848","9.98499726108284","-20.5677365490341","-13.6110494683133","12.1109665279389","-50.7535613460474","-106.169241065743","10.6929344589673","10.1950128040639","-20.1022712821063","107.378874100397","61.5553222386906","8.78230821399484e-12"
"Erythroid_CD34nCD71pGlyAp_5","Erythroid","-46377.2584807143","-36251.9291337354","37845.8377082794","13850.7978521158","1378.3055068525","-8465.54850470595","961.592260559588","2749.72149303683","-22.4906502466632","2456.23237502674","-4101.67173021433","3274.81124111752","-5633.76768246561","1008.90782446746","-7833.07068327886","385.791977257961","-7659.47105793428","5336.33909805239","-5506.66192611388","3119.4708072749","1656.24622860262","452.448706357152","-164.669829278732","-612.211353212293","-367.76603088773","1744.89226856244","3248.36771404024","-2410.86200519939","-3259.81719552882","-4191.19270961575","-1035.20063137955","1892.56441640615","2695.03527331623","4340.48420831075","-3196.45821715713","195.439533862411","-5024.69642107479","671.204303596392","-2714.57445028226","-2594.79642100361","2524.82150491389","-6011.10780889198","2048.17436496093","-2065.72326821214","-1001.97207466155","522.992209972241","-438.045573648631","5892.01904875538","8318.46728416792","4181.14070458536","639.156933054001","-3873.96703721304","-2478.0295251221","12737.6762330751","-4373.28221936696","-2256.34136171159","-398.421193098391","-1732.61159197605","1895.80834533149","2182.91563687116","-2751.15866299534","1393.13678320889","-2629.90964791131","2005.27883835458","-6660.96289104023","-4743.03894868805","955.514259326774","3545.90123712551","1983.85848736603","-1227.45428360019","89.8252799523765","1015.13113463839","184.473165431433","-2635.24719620113","540.977201884998","-1500.71935549439","-568.853316126989","-524.7925446185","-186.378037995135","787.953659852746","739.997987091729","5.92434054428813","48.3026852078544","-800.967638687574","-626.324142326858","221.034016782571","-436.309643758768","-562.519111277356","681.767452432019","1195.25826561897","-251.092952794975","56.6409092852198","231.269918027744","-311.183408476629","652.029280113674","-1062.54527875848","-198.142524180117","83.9577667846923","-622.345876784452","-85.3243406188655","-5.39323344728409","-365.33428164033","-102.374553031981","1192.09197356829","-325.823443485238","498.980254050209","184.891985772538","-366.581899958271","-102.921518404206","-175.027933926985","-38.5986304007404","-437.732329754058","251.936731556927","-131.821584683421","-238.014197777871","-47.7403952289174","115.787736739192","-17.8075345933847","-103.604442659016","-207.61908292093","-29.4334998205314","-137.236376276011","-36.0713664554049","385.520220958977","-115.318063605454","-159.497473251628","-3.71115501962107","59.6817111478032","18.7937421448359","226.1712695447","-307.299527997095","114.282803286615","95.5025973956179","23.2228992157764","-109.169593527409","132.199037476741","-7.6328803451122","-96.9009260172647","-244.827090227884","-59.4569800782197","-211.845699682634","-202.712514486556","-47.0542576026611","53.3435655253339","85.3251790455483","-71.7542239821544","70.1320603186649","171.810357681075","192.997947277388","115.578772897439","-72.2297213907756","42.8083035394781","186.43733393513","69.2271067426921","-249.744170222851","98.3567074099433","-20.7984113346235","-136.381700570162","-81.517171917585","-35.9574407707466","-17.0176764162222","109.630617590025","-48.7312654233787","87.2985172656003","-59.4266274292374","-27.42703976262","-54.9160970078902","34.0329398488652","-45.8742430150738","36.4510205494666","69.4058557875789","-97.1126101392596","-28.3822925003116","-29.8513896372806","-127.998548739734","-108.055945700793","98.2254284550545","-254.112300002973","55.7907364904691","-40.1083710899423","39.6872607243521","21.1306671436537","-27.2772736972175","149.018391976583","4.38958657686777","-61.3853391124698","102.682035526087","64.9126100283507","125.978977806942","19.4868116359596","-47.8035260241363","24.7302784836336","20.158967244458","22.3377135028651","-39.7146535588126","-78.4141085796309","25.4038543286855","93.7669298659778","144.239687980433","-14.1479812422497","-38.8991185312991","-9.3076912383296","-79.2776082978926","-107.994360896984","-43.2826079417509","-34.7170106079291","-6.94170508939573","-45.482636284496","-4.09349934867092","63.0384567501685","7.23332505003782e-12"
"Erythroid_CD34nCD71pGlyAp_6","Erythroid","-34660.9833644616","-30575.607381707","15912.6176728643","-507.912590719567","3396.84185281491","-8924.2643015373","-6765.34505472459","16090.9452219598","5211.47791709961","-9614.99932249826","-14093.4682653174","-3339.72113095386","-7182.75993434911","4804.63280794661","3944.79623473272","1921.12503806459","-1838.49862525352","-391.547013632412","372.307338007926","-5066.53552560635","5696.02449439536","2975.42654675206","-472.303334521521","-1570.16400816642","-4151.889319862","2536.19381474303","-500.407759331926","-5062.34693896","936.839299729812","-1217.6269742528","-2132.9178612309","-2023.4986010511","354.845980839544","-2357.77454299083","2283.92479881126","286.872968220453","815.466391291807","531.46842138881","957.491745082261","699.918560833121","1992.4728371097","1257.24425293544","1497.92496722078","-1687.55097170714","-854.229855072295","450.987616821017","-1771.47348447774","-452.144470851993","1213.76366136532","-2507.37700073909","2132.71594051272","-829.304122980061","1662.78951271639","-2271.87915293071","376.915579810307","-3169.94115960891","-1621.75917468763","4761.57252673826","2588.6966305504","564.888524559864","1682.7017327642","-1162.50750488418","13.5693618832922","-4248.33090705341","-4454.63466279697","-626.451047776904","1330.27695497902","-334.915786028363","-1532.66445541299","-681.192789866496","-1087.30027857691","-716.033545898376","1471.73048652267","2295.84162106584","-4087.57571474642","1622.67639793543","-1295.62491592168","-177.751606211756","3448.7086560975","-4091.1240399567","463.23695007801","-824.277676394329","-1244.5142219694","214.117757352504","350.916729669661","6654.99584930636","1550.59221285121","1065.78325126","-92.4177496351373","-2405.06839438829","-4187.53153704907","4168.62657530488","509.494931924897","1040.20806216437","-813.553517371483","2621.958781585","562.243193352771","-1123.91351886026","4140.51242891421","1880.03857352946","-241.644641459502","-3220.46774746171","-78.7911487168315","-1811.66150530866","1175.90571557622","-1081.03677574854","430.357267139194","-949.017574884977","2098.22110458443","-562.821718394256","39.701477491524","259.912787333613","506.961365216388","-3.52961063066707","35.4576076472315","-289.978528514863","-125.634384330674","-894.751009399451","99.7308805118553","-26.5857801965412","-27.2194789977948","742.157435792685","-674.063913014021","164.073314184709","231.86005110262","-173.759579936794","199.252894828258","786.904892729431","24.6963658087727","224.170999338525","499.060734957251","-216.660689291067","614.014055046695","155.5307557284","-42.1254440327559","-86.149203915926","-474.12184490812","54.1829598846767","-599.439969338059","231.180180383779","-254.261418791772","-5.34299877105799","-68.3739388851338","457.775041238295","-153.899549997947","167.741410059855","-289.745661451557","102.795202303292","-238.781315102423","94.0540209383382","-418.999298942796","203.098223365745","-428.473908669368","411.83624546545","77.5015938494599","-238.873309712102","-400.247045489902","-83.5544887113262","5.82413124609493","-3.86481724577234","-51.8189939967864","116.389723813276","-503.890124909498","131.214994279712","-259.337602170741","-384.150599905453","0.539825153946836","197.01168572581","-264.984156128666","41.3160958457524","167.377793340547","78.691815156032","156.000932833647","-248.18271115609","-134.293151574311","9.1029780789452","-264.463096695276","80.7491422142747","129.612232925601","130.027132778295","-304.378403498293","82.9577154096165","-47.2013058802963","-211.067044214678","-60.4167632507121","95.6846396991322","-60.9139715772116","16.4678125833946","-90.5719578097402","48.0520108883685","-190.554525430124","-63.0764099888947","-17.3311831183276","22.5042096660943","-24.9554460908071","-31.9721776790871","93.1547912457389","137.37502581113","-222.033057670947","-11.0158730682953","-29.0689649548688","32.9150619450108","97.0863870850051","20.7708359278655","153.481137329206","-22.7549865807249","-94.4870642717025","140.123649488524","-65.8232513404703","-111.613460842371","8.76809735927964e-12"
"Erythroid_CD34nCD71loGlyAp_1","Erythroid","-48222.2684063808","-31779.7036491685","38274.4602673643","13402.0375215057","-2270.72573820036","6690.04646195568","7045.10293131939","-17562.5941051353","-737.111285926733","-3053.8103736063","-4337.5321719171","1134.87786658268","4589.11793388269","-10398.9779703605","-19895.1285854311","10390.4259073562","6303.32692046451","-12484.0174936206","-3921.78617643668","-15729.8737897085","60.0028496540353","-9249.12518843701","11219.5945633226","8974.83194171756","4536.65201050777","1476.33126172364","-2477.54018801476","-2484.95483505598","11017.8538279764","-1967.30209060551","6363.21785089646","5978.2439620807","388.29254187009","614.243804759203","4806.88294413331","3610.1136884906","12285.9892441051","-403.815160950502","1127.96277007796","-448.332512625395","1178.67160829713","4808.07754270777","2051.94079161106","-740.750069145319","-77.3549547801154","537.109562896617","1582.47061643911","1933.3829972638","225.996199065727","636.454560200245","-1469.93145899618","-467.054877645531","-951.070081751621","605.874763197097","670.933400152234","-2345.56393015814","704.194684086775","-633.427028054792","224.443518751879","-321.403007949546","962.56163320259","-767.730559991627","480.627620011234","86.3835144072189","-1124.21447199605","503.421083874728","-391.591062265611","-39.5973832931589","685.254214460311","-270.176566215185","-642.588668741852","597.271002197851","-541.645581159783","649.281782434953","667.932452193292","-108.90534852967","-152.383693323624","-233.306026856647","-411.143659677769","300.224305061741","-767.493520344208","-505.907244910152","20.8369100330189","122.195406724942","-152.951572536563","13.111896926118","-50.2376217711114","248.110958386807","-177.461308755468","22.8652454044825","-54.2440785267183","-259.749891751577","131.439262358839","-439.739336216063","339.74231357236","-446.199436146041","25.7346202456832","22.112082111824","9.39396907544273","50.7620923684838","587.089724234043","-47.2534613580715","126.132921523128","-3.22802621291191","-26.516572185402","-114.497546998051","67.3361240882302","145.605828104076","-81.6480381156538","-219.005702224225","135.002697700162","84.4128697712119","-32.2469083333813","219.803262563101","0.715185792452019","-27.3102242195173","-64.7475619268392","-221.040080309257","-83.9555388826461","10.5767054575119","112.1297704912","68.6414167658772","161.373494483363","-29.8076800592048","-21.871785364166","90.0352816937834","-18.8806237915887","165.873897365554","91.5061619911162","48.809074121049","-75.7937124747914","-61.5578247869047","57.1969454412017","40.6031995257587","-34.7557840615088","39.5676982798707","-4.4821226303568","-43.2160659123157","-161.559666519849","-50.7115090412175","4.40402931950587","68.9631467013537","32.9887345299639","49.5070221790143","-49.5832143641452","-36.6602118030705","64.390101633237","103.470986271681","-190.642478912556","111.647392242409","-12.9990780058517","198.855845721174","80.552223247342","78.8897858876938","-24.9158229545372","-2.04893483366681","-32.3834074082934","-61.4302303656925","-166.0462013705","-8.05761051525556","-10.7396436910166","-75.8263424679973","8.85960667042968","-42.307629021075","-46.2824039723698","-10.6876790257293","9.17295033053466","-16.6663791740604","73.0364939538599","-19.343223857437","12.0441595151592","131.39861592825","6.67537728941596","-50.0599303897711","44.0540404461268","-155.390089074931","6.21078568787738","54.974053590945","26.5387761962907","-77.9237726737865","29.6923866678374","-105.544778608459","-40.8243665382611","65.7601871674075","-5.00625326402462","-27.0935999492935","35.6490354700193","35.2834190282472","94.7623592774286","4.24475241426808","-13.6257141083012","-8.10885973505019","77.9933407235103","-101.536215931972","-52.9450098858615","30.5487836025389","16.2072907123971","6.19824985237035","-28.5286935305116","-31.2521276168202","27.9812597889075","16.0181245304313","-1.15998623691289","-1.24827115870299","10.5654698543987","-23.7543607800748","-15.0623948201985","50.3865582486896","-35.344293058782","28.0261672068031","7.47490958019625e-12"
"Erythroid_CD34nCD71loGlyAp_2","Erythroid","-47724.6695384396","-33015.4704053416","41311.0723860209","16871.513372158","393.366970872674","-2890.8956667926","5139.6646396652","-7130.83432132438","471.240943266296","8598.36786842737","-1272.80697492766","1755.28608381085","2805.17496230624","-2147.34633312751","-9371.9842215277","-4688.16948903578","-6151.27536004842","3909.52583974587","-6405.62857722466","3715.99836528302","-4583.12401537947","-577.235196865619","-199.349563449323","4110.57434107675","43.7836076101611","949.938595200352","5080.82833795035","-433.091145644834","-3101.07964969658","-3515.6302172685","261.551219831598","-1011.8638323114","6696.5849587855","7496.88533806463","7420.49042641355","-8004.26547678598","-10645.5197689834","-8232.71392597971","-6201.25985950388","-2911.24331757604","1006.14017077856","9402.02819755907","-357.302316913042","4553.17434924357","2203.67697400915","2544.3499552987","-5204.10569108612","-8131.77576325452","-5715.21495197479","1951.16134462691","2572.71705341008","3230.53526588373","4091.24489803127","-1088.2301549089","-718.912972063783","-1195.4266239937","-3005.42253094581","-2440.55827029362","-692.470692907618","1511.70874311139","1364.09244493722","-489.625719866819","1695.66242836144","-1449.07087075087","907.900351276923","1330.00354345724","-1160.89230919783","-1460.42270167533","-73.9070422314239","-293.146975732379","-975.577177391293","-103.176160024512","1656.65915233472","543.62630229661","378.860910896568","332.629981902463","-303.551143048515","127.067004960814","-1133.35204456482","-848.885409432258","791.232763951381","236.455964635162","704.163759137505","814.933804952453","527.606411271584","-499.286970451163","443.569804266474","93.3959098629699","54.0805641547939","313.03864452073","-464.536726622743","-191.668409167999","247.809870090805","13.0972244128662","557.962506064417","38.2815455380077","-548.747152673517","21.3595033262812","406.609727960636","307.427895998458","-583.657455069029","-29.3623314733451","297.575391148946","-204.439182074882","214.06057786064","59.6840179758693","-206.782116656084","-229.927289693899","254.888992342752","-232.183557073132","-96.8017786297551","130.412035385338","-146.476309099036","-446.354618319779","14.6621401968091","14.7573072141897","-225.984704598872","-80.7735302619886","-24.5845973966143","-63.6327654254353","2.31643664137016","16.249727127116","-34.0065049110805","-422.697294904311","-208.07550944549","-7.86207644107105","145.478024242964","125.506914556577","-153.466483370617","-341.844825267118","82.0854303267751","-66.7407847589473","30.4836457142659","-240.436038015044","12.8597439765348","-127.76860952524","101.721385498914","115.560736512158","126.971020196657","121.069585808324","-37.2306100866057","38.5194732226395","-43.1246707518158","162.354800290868","-193.951639891002","43.3160851495475","-101.357319227731","-223.091134306127","-44.5492965408676","-36.4790254408099","-8.70843967649596","-134.050805024868","-118.856328127734","120.191724067595","128.698491902983","153.550176223705","8.36269217704699","-39.6380738328074","-13.8490171743685","-122.484753121582","69.7281000014678","-14.1310353300645","-9.1412325553562","81.7929009924628","39.0086795844766","-49.8625966455064","-76.3112421992261","-143.458509911939","80.15921478474","26.6823904713738","22.9565566865933","5.14876426594248","-53.0656362619156","159.640916876609","-106.947127421536","69.1698800199727","-40.6214676292042","-71.5353953719895","120.832873813559","-19.8791882007557","-33.757362674148","-25.659278650039","-37.8734633293444","-100.564120811979","-7.39970956742235","1.85165184395888","-30.1023864008022","-49.6792022523279","-64.0678585784268","66.3530060761789","-29.1295279066433","175.128401678697","-4.07243381935363","22.148422971446","74.5025368027837","31.243819582295","114.70463212882","10.3153283247176","-96.8756604663496","-57.697347635338","-56.087232562767","22.443717245984","-19.3517383524764","79.1173417591747","-43.9352117935039","-20.0823727015223","0.0957309101689532","-62.9050535183936","-12.0834099158511","-60.0532698363575","8.07176547823474e-12"
"Erythroid_CD34nCD71loGlyAp_3","Erythroid","-47732.7066230169","12646.6406542387","44287.7188097725","1341.91956863811","-1882.8632392508","-19169.0359861456","3470.29793469078","8816.73546823575","-2795.56188432673","10235.5508644637","9355.59710476752","-3152.73164907707","2028.76365006185","710.727124575591","9548.8192512567","-2925.62331649445","1398.36250771954","-3196.73630553817","-5798.5515486616","-1662.54183617635","-297.486286066926","2896.61060239493","1438.8356354517","-863.78593600972","2236.32197595385","1640.61022932629","-8197.07044463232","1204.6656728149","3994.27715897279","21.9993666414018","3999.27128851631","4209.9307839653","-12026.6821338569","4080.97232167918","518.541215853159","-221.389220947967","-3106.64049657343","2772.80917352368","-2003.82664149631","-2025.31826133085","3103.03570190147","-1466.07673863372","-11556.6660774893","-11361.7857323994","4222.68725905768","-2475.46087675288","7809.72757397448","-5626.61240086891","-4693.55403764355","2827.95582528448","-87.0020723082437","-1017.43250366571","475.237679997334","1091.47901203792","-3716.48498495949","-21.0741011240357","-593.838323907813","-897.979765220657","4240.26758741941","-3619.2136789175","-771.307112108888","2311.20471395517","432.673088172647","1250.07437691455","2452.96717858034","-1331.99950122961","727.280332354304","-976.694661889677","-795.815359182323","1348.47348346833","-180.040894515681","451.858108514351","1009.08196904152","-278.727478381337","-349.718232022845","419.600610353977","-171.209833023616","-47.3920012446177","1141.97691448981","-596.995918585981","807.158622285708","-656.181577126249","645.325546049096","173.392622526741","43.1036075916757","651.534168764086","326.476147812713","-134.585220123487","-293.864886825636","-891.331333179959","-690.842770968996","-247.86917772914","229.908544898789","380.637185212465","513.208516189123","428.541528470824","125.858421687005","-320.097376745005","162.725316823111","46.6569302585053","-284.110585023439","-288.126228992408","280.79501557194","351.100671535495","216.479100231675","-193.778896009498","-157.326623425453","99.5106972674141","-493.454230792061","-114.628383508444","-189.09912511415","473.907703120922","-305.400474894505","-113.316773725277","113.971959489753","244.942165992941","-50.9406678344288","250.4896119475","287.86447501077","-50.7048912552671","-314.694538624012","-58.99322747571","-7.84441795099586","233.496963432878","-47.3695517371003","234.680172835999","70.6275785454222","-56.8934813561394","10.6349816549704","-80.3447566524213","-97.5559973249592","-86.6382601276526","-208.554932510153","-59.6079136984856","352.79336341189","-126.696389053392","18.6644103010797","111.658250545587","99.1055458667161","-51.74760100071","-86.3526427233976","-118.609335567091","-116.576682916701","39.6063395327368","-21.0716741287807","-62.139826804451","248.351506648888","99.2729181339546","19.4737256787707","-157.514883018971","106.932230089794","-74.1920429339119","112.485634713313","-87.9534992946953","123.208992871336","-176.529821389997","-98.967289456609","-149.726996911325","28.514623371512","23.0771372922988","279.931434099414","-235.651845927876","-121.047725778243","105.955522840593","-32.9683347999461","41.5553926716002","160.358515883306","150.709009949642","42.0482402257367","-104.425731042686","126.654974622275","200.323742825143","-74.6171799835829","31.2899359292434","-36.3887922499767","-75.9827778445463","-45.7689456566915","-27.6265704103591","119.352312513937","129.839132587767","85.8513631891017","-48.7958864620532","10.7555298727948","33.7874306832153","-56.7909765047782","14.8317349723712","126.321190647903","-59.9231093885271","-76.360575869665","38.7308921629047","158.814684159357","38.3158617544316","-7.30179140300794","31.7477843260067","-73.4861908228028","8.50139214100189","72.2971234991625","-19.9637080666169","-47.8274815432212","47.1002000523789","-104.769214094312","30.6976710451824","-24.3273350447376","-69.7178071648573","26.9831388874307","44.2831690887853","28.274900619149","-27.6686021949479","-24.0992741757544","11.6126932381029","9.1944230007357e-12"
"Erythroid_CD34nCD71loGlyAp_4","Erythroid","-43863.8607680393","-30461.6708673488","32140.3180099422","20179.9732056832","1754.39208189283","45.6062016835899","1587.2444110693","-8735.04172245791","3276.78284351372","10229.1819567447","-521.128463110565","6536.20802572261","566.038404953769","-299.362622153063","-9862.98749555579","-2996.4597945979","-5271.22026864848","4094.64213575064","-6721.01129305636","8186.06859415166","-3401.4959440124","-3936.92084859416","622.563154016984","3219.08982059086","2047.90380454592","-2508.96431511024","7190.95058739226","5276.66447274952","-10865.053938345","9779.31177193934","2424.54163310286","-2680.36922737376","2600.39095222735","-7680.25007119401","-1409.12548575039","5851.41237072618","3442.44217699652","6812.69164092974","10888.6539042047","1564.60377249764","2531.48563597775","-3770.31858119325","1459.7896765013","-6206.05090889585","7752.91027329846","-7593.05854198885","-5139.3804975341","-2318.93664326062","-2701.5687045123","-4602.87891966387","676.163823245999","1793.13180983389","-135.591862855459","-3698.46021216457","-2770.58626912541","2854.47263174813","1073.5437885252","-553.497473047382","-170.817065689531","12.3061726533542","228.237429409917","158.34383118486","-552.375422012761","-1302.60175765994","-1059.49776127096","-583.132859922339","634.509093596933","472.799219579413","976.344354440479","865.710022277124","-641.022583885142","-259.942126063233","928.367517378556","-526.473251378467","-1455.20442353946","1424.57859418716","-348.112679986947","-1001.69120022605","-715.749647846774","-81.8493823327112","-384.453854109482","140.328130700929","-403.309641895299","-916.471999004453","290.302548491565","292.389875163858","-6.36265770773229","523.16925727592","296.446189319108","246.835165279686","8.53377051794143","-752.540138154401","411.164948599258","42.4590337965214","-441.246346699274","532.814416784613","289.349974133842","-190.267521243769","-23.345520620068","83.3102542451537","29.9820510891577","76.0264534768383","-253.115875710783","-191.807769652396","91.6684971951685","41.2465460584118","-356.727615250332","136.591234879154","-15.7345455528333","436.595365073788","399.087258037034","301.373800975503","65.7183941159715","-76.879119299223","176.311746683428","17.1069693242935","136.660383922243","188.252775805032","-68.5185183679906","-133.053920423777","-135.473983705611","96.8416374051418","293.06589878905","-205.071447282705","75.296861008455","49.8160320678251","122.142880623889","-129.366568497992","-136.056976957167","135.766236190883","57.8811039212895","-0.467038616318632","173.771793674168","103.034529124024","-163.501424105643","55.7330068999458","121.900564810281","59.6159531023642","251.594191265797","42.0862554656598","194.388730527095","17.9659483938605","32.0604275567867","41.8846485095555","176.783730551257","250.204631445297","110.744932159647","264.680335125671","-38.7664748274991","-267.519845890423","-10.5522063861161","11.6018131393201","43.6962868109098","135.598201648274","-59.5286857368545","-155.425803356063","-16.0514527856334","-47.3637777197855","77.1375568881118","192.244317365194","-47.2738547058765","115.546537304274","-78.374773670739","66.7338059353639","48.9707804811793","-36.1324407755249","-20.8631654950452","7.98047996074143","12.5904771752269","91.1407055221441","-57.050590190129","-87.0155012231249","77.3229287294939","-30.2365404503562","181.551803235487","-69.2864348102243","-51.2900464813043","100.178280170962","-32.2850024245836","-34.2029907477756","25.8065726597578","-64.8231495744394","-72.7784734141031","12.407584496354","94.9406973761882","47.9255738442917","-9.61691302186301","-69.1604452189808","-65.7017270990476","22.3442991804872","5.84096355689334","-93.9911744016563","-8.95261171571312","-28.9707209127062","-37.406285699897","-24.8359233314492","-8.2295898556243","113.991212879545","-36.6479237671081","34.9302299152587","45.974790894069","35.27707639232","15.6709515996647","7.93652182629242","55.6688382638673","-20.8881803633585","-15.7082682454369","6.08826894431127","38.5579362070739","-6.75739139810054","9.97602001007181e-12"
"Erythroid_CD34nCD71loGlyAp_5","Erythroid","-30954.1145184501","-4081.77664308626","-1710.6304851724","-15522.5731009256","3796.71697027681","-10781.1027540012","-2931.68392287619","9673.66850101289","-2465.54754337965","3682.8438306151","1655.21820195575","-1160.11438243167","5026.07269777229","-746.218050959495","1104.91412515032","659.598318245462","2354.51648073024","612.244645731096","517.386023949627","2734.23087639404","1835.1032981458","-3749.50492806531","4789.71492931641","-4396.94466118926","5747.77791042205","-1096.50519246818","-1614.80730402145","6951.31119458458","3427.13626812152","4776.90932495995","1259.8852972017","417.976009884107","1659.85940923634","-2098.20507399078","-4508.46270601438","522.160612369494","213.369224243954","-1698.27231847722","-3804.71440209231","4971.67235820745","3605.30682851852","-1946.13060850973","-2079.7278671142","250.86550321557","-1054.62108476054","635.26076930962","-147.867829183027","904.506889197536","-1427.60703462605","87.8698541805729","-5856.27347558723","1761.74821952297","-1297.49163981242","2544.88526202169","186.892333610889","665.671366552621","-2630.31107372109","-3820.07202035283","-4576.00691997467","4453.84568293434","3060.45097241455","-3054.60890015253","-3027.46993841988","-3380.3079677854","971.422652575046","3696.95635710244","-989.183067854715","-2027.21251541971","-1017.12973580711","-5203.06382762318","570.446254591382","3344.27417838983","1765.82965335861","-466.904089273295","-4540.15357891118","-4317.8802944067","-3409.97215864457","3192.84946122677","169.506648126891","-2928.53856912691","1836.37476428043","1650.88651265274","2881.97563773951","895.547127214405","-1038.3219755056","162.480160980166","-806.777651232861","2975.34563315892","834.215779581806","869.176397610072","3574.8838052155","1288.04770405486","-162.424275030241","1027.05452981949","-1095.65459539407","-1649.05542871756","1121.32769651926","-2273.96478523933","-7.16517987032806","-368.081247651948","39.9031916378633","-706.190892291226","-2558.95441280533","1518.48663179481","503.486319729663","915.459979929441","1121.39620745129","-1807.85655070781","1297.76342389193","671.236644452369","269.530402291969","387.027058763223","1363.93113879847","536.801804990816","282.004983811447","537.215480682586","-703.086927205863","-1454.23436905131","-429.485187976346","50.3575919130034","-202.213236996739","191.675521016044","-736.497024219762","-870.606340476719","234.980598552191","-838.086422211877","860.080438147099","-422.0085341044","-554.156810484978","566.425445158083","184.8860653752","499.61884176874","207.975779555853","472.954405837047","-185.073000332735","163.78051248124","142.2084443394","-763.271690843546","56.1351668020643","529.176434655149","-77.8814891563831","-94.1731984948","295.939350677547","89.2766269317344","-796.399663723746","351.699202321763","-14.7144020069398","306.946316153978","169.342889858937","-124.521561864003","-581.173321859512","-99.5229194309906","306.557152533492","415.112302276004","-389.295671403536","89.6646488311873","-38.2917349635726","-92.0268744969686","103.420407162079","192.678721569217","-519.234333215119","-127.96777615964","-140.529067898085","-108.709344277953","-282.995987425527","146.688534823317","54.6978051726518","-171.523537476956","354.184547111348","147.426537686137","-5.11407138082589","528.657325704087","-203.148598637382","167.776093490959","0.36446536779769","18.3825701891036","-57.785744496781","-138.043293866059","-63.3692636821409","449.234471683144","-163.36419403758","55.4225589779106","-85.2279573204179","-72.8355813248091","220.443848316741","125.877500638708","108.960472847194","-44.3688744327756","32.7462829393718","78.4835423421834","-126.664085181946","-326.270325758679","394.364013430285","-15.2431075229956","95.6197480867125","-58.6053033982169","214.422610900154","36.0819358062802","105.911725621863","-160.355442687292","46.9472387413187","-72.9261260718338","119.356402109803","35.4456676029499","-15.352572699443","-13.6139756311349","68.6306188050852","-43.4831105999225","136.510439491504","-65.0623660698107","8.38440428196918e-12"
"Erythroid_CD34nCD71loGlyAp_6","Erythroid","-33127.4759171394","-3793.7823904295","12411.0028219556","-2462.87198341199","5846.94205971291","-5078.03401567743","-8982.18964086074","17429.8278704555","722.95713069699","-3838.99142692702","-10994.4569624388","-5002.24900044094","-1274.42070947187","3390.56360548209","9389.22451952547","-905.964985168235","1757.44215032332","-1668.7365977015","1079.12842748801","-2136.83233723809","5257.02293485275","220.391991949033","4003.73941882305","-3954.92914450174","311.918208588116","1608.77179542781","-1134.7018063059","2536.13746845165","5533.88730824729","2806.04840432778","-2623.64837369415","-5605.13097109646","190.657333141145","-3765.14308034594","2174.21079276162","557.828537033264","1127.67904388203","-163.241709514392","-3598.96429755356","-1004.6431553204","2414.50252351404","1858.19897422723","-1715.60876100039","-119.902819441136","339.943225546714","-2815.77477071598","-1123.79219571361","-2858.4098331994","-2241.51605551382","-172.176738298285","903.973604244698","475.486653832594","3167.27281084343","-2904.92503434272","-660.041079431177","2813.87413296197","2018.62573628735","-1215.04448395366","3595.93102453813","3397.0124178861","1058.02317157445","-558.936754880527","-640.376823621122","-3118.32643087206","-7076.06827913746","3915.57956070425","1194.22300803498","3335.34080992731","2905.84497383202","-6347.37555256138","-2749.90444876618","-1108.12372411341","-3496.39578473647","-3091.43615225881","4212.55402381794","-54.1349265863584","4387.90642368926","-965.609543547855","-1153.16725256038","6465.53405712046","-2943.29227578157","-2312.78531139298","-1305.46279233271","1469.65545255224","-38.9051961929462","-2605.67753848659","1021.80969418583","-614.67195477781","714.456761597945","2293.45680969632","581.926243968927","-290.721098741059","1034.55819431597","-1576.28237401707","99.2622594635021","-1090.26870400661","-151.860024281644","940.91052573639","-238.944348789932","-1457.98281885971","399.946037104714","1032.63828096262","-490.18881945862","880.78026181151","-751.348385907872","638.375141759147","625.351351970932","219.350111909023","451.529985060524","81.5893659377087","-23.0580756469139","-75.8702872111148","-167.745019330261","-203.04102442915","448.807369910808","-542.881106854777","-787.951006540833","-120.412014760627","778.420183535025","260.936186525368","-162.734043962147","-250.498369750623","710.039880071103","-169.293736442646","-345.181216565413","-346.136869998688","-224.044664226303","-367.974665286859","-202.925630346171","-537.540812680928","-495.886682167928","105.481979344742","303.499929660541","-73.1798339556621","87.3593103107937","343.864340333664","327.724396435859","225.794401400675","-293.245578664751","73.5043462009685","15.0417245406819","22.7154592824756","225.839788983771","12.5717399098357","-135.091380179107","32.205962873145","433.082781970707","-172.443457246759","-54.7074550536536","279.748767141914","41.8352096032225","-239.265473433925","-134.524404042729","-185.587799347204","317.187557101184","-50.2724445693089","265.959887063039","35.2597638790559","-193.594255248299","25.7225682326769","78.707565062618","246.274535602398","210.171154388526","-154.233129638815","76.417065667655","-284.055507241268","-62.1586600872758","-132.638328645005","38.0494464680124","85.0264211947516","-119.273925604783","-37.7734067408124","21.657126440134","81.9688098095749","234.260964200443","150.953774516533","-139.535755104178","102.661350847289","-102.173732978138","-94.8739652855527","196.836352125681","-107.521451398627","142.020360136351","73.9500783813122","-21.0488337156084","10.6794201713384","-4.53265193769428","160.909201663305","24.9887728206052","-68.9720493490803","-16.2362596480294","99.4010939382212","-102.000207493541","59.3591370512306","-38.0158804166513","-162.944922731689","36.6777331965935","16.5808296362659","75.4464640484359","-15.2560124313889","146.157415704692","-130.099192574171","91.6216152570341","58.2522971164347","-75.5965539250377","-9.9018097523568","1.76927972191893","-89.289763017253","-15.8416098614546","-16.5535828318109","9.2370555648813e-12"
"Erythroid_CD34nCD71loGlyAp_7","Erythroid","-32088.3946652005","-28137.3699715362","11972.8731493175","-2814.13191926953","6300.34357766506","-13255.6993597906","-6905.69350878202","21421.8615182646","4216.49737895854","-17978.6484899205","-4515.51371717887","-1464.02982469565","-7228.81151783029","4637.68011509077","-1422.91442441556","7495.27564621772","-3760.63957383895","828.325582871139","5424.38694822901","-6130.64076396115","3932.04415284238","-1248.88200764003","-1934.10478604948","-3655.86874112889","-8453.87733633366","-396.661471646284","1318.61038774445","-5311.859712258","1234.03535604743","-1954.20081103649","-931.953394138517","-2112.13428997139","60.5111080403798","89.7632012371264","-708.095070986437","604.308451280696","930.297500438663","2082.93552783876","3012.41941829181","2211.71499525703","-557.219895981978","645.069127914859","793.11133031867","-570.107278454696","-830.756810599959","540.270327300905","-1635.54933641246","-101.096174690799","-3760.57489131312","-982.80021579212","2223.82285408583","3968.00974185531","-205.086538515119","-808.343803902441","-1610.48871957686","-2231.78939982653","-2226.2030641677","2085.09287809188","1300.50544609087","-435.461300003231","101.897706232594","-55.6593984439345","1914.15894273411","-539.61640269028","494.091144091171","-1089.82880703125","-383.111049059095","493.873297707623","-2630.90524428601","2263.72026337412","-3239.880482945","3288.65293446874","1981.77552571916","1558.56843665831","-468.560603039257","497.775527048743","-5223.8121182782","1186.4559655183","64.4583160691559","462.487805291976","4686.96331856965","-1191.40235699274","2091.54880010417","-1610.54349331449","54.3850497538409","-3263.33237382653","851.212137222881","547.565188482428","-1059.78082494844","801.283044655246","3510.74828677165","-6340.13492129694","-1360.26033288937","-195.508688932608","471.577432908738","-378.80650776041","-476.63264235456","88.7007892361891","-4039.84469752405","-112.013965843039","456.136601103774","2802.11916102434","61.7652907745841","804.856975771888","-961.395688990473","-399.757355273312","-2165.50707170564","769.600465182456","-1837.32117155122","-23.9434066498186","1158.85685506373","-162.810341429865","-666.552564767228","496.226775548518","25.8285987301639","-206.263788999954","71.8267606775834","627.918330518661","-816.638461769452","-642.683218271457","138.438136770795","-180.396088113448","822.212263446116","-512.812716442771","263.331628000241","379.622188860163","-55.1406455933562","-457.234153594039","731.625981760647","496.349627872217","-103.413789768408","-321.724566396673","-1329.74863067895","402.145624281238","285.773119281128","-223.32114845597","649.896520105698","-157.738802974838","799.697796924531","107.067714175852","445.09647889168","-54.7419912361728","-19.3913319497964","24.5752165013899","793.193349935556","-173.973399482767","61.1194634653982","-2.2251322895287","235.602061080342","-126.652262215833","454.58023398239","-186.019611842144","499.725995747941","-24.2531161202761","-287.997088332601","-31.8215337387291","39.2232738892621","-22.24609250028","-250.637317317029","-110.556270475548","-175.816407573113","-58.3968995891339","442.375625989427","-174.050782411178","-10.1198432483271","332.242201325666","-140.161430567014","-195.409100397082","348.620484591662","-131.039161138482","-369.800327967898","-160.411672905903","-269.26601666465","-89.0687727947601","195.958653527219","4.13174427041568","251.283389916051","125.57247312849","-308.244516398199","133.427942557015","-48.5591527290824","-225.412539465503","8.07173408484754","-188.688912767092","111.562433107976","6.66528614546046","44.764052807922","-241.946822519126","115.361636299929","17.0887510610294","6.74911335244715","8.75567583131016","107.78525175247","150.957120745407","231.873288557674","75.7790824601435","-108.611920061607","-258.722214628537","116.00048682916","-58.8619776636936","7.35283175019856","124.146280577769","42.1704322816832","90.1611826637698","-107.453362634288","-17.6377444175868","91.7552782107465","-206.709532535084","75.3472883961427","67.0970746036078","8.95283847057726e-12"
"Erythroid_CD34nCD71nGlyAp_1","Erythroid","-40816.9659402941","-27946.185552214","33258.7021023424","11046.9738017674","-1314.58148206476","2702.46298058194","295.28360496118","-15807.9080095582","3892.39126366673","-6410.01517732573","-4801.05280734777","5661.04041045419","2424.41383377698","2030.97765196387","-9637.75659301059","-8565.5537766008","25427.1497179419","13311.6034676116","31506.1133164553","12001.1847323635","884.531538602059","3856.97820069758","-8014.76343316646","6719.83278013166","1338.01390343038","1915.77972731703","-5721.3286651928","-2323.26797104193","4307.30594154486","-1378.36771561325","1.81364871716369","-926.409491807145","-2516.36747896915","-1237.50279613787","-2162.02942065656","-47.9976518983596","-490.676553841897","1149.39333233987","-741.478936251111","-549.177824425154","-398.717621948443","-1634.41748225081","-838.101049886061","-1169.73561094416","372.428773522914","763.394988472827","-359.183553681633","-1086.33354473962","-692.706220479702","164.446841258542","318.820606586854","-157.223730993068","500.211320764875","17.6218814334192","-431.815908957547","-405.68788087982","-510.700413966579","-615.843605158308","547.240703193042","744.877814186504","-160.383593662719","-977.196428747028","-130.181701988762","169.398836166956","-231.585869147842","-119.831706620894","98.8617205451546","493.683578310709","455.15166147932","-183.662606347981","-66.479480288755","-273.366601555832","-73.1718269054833","158.150782704572","155.124872257812","-32.277102658775","30.3732894425997","-106.957379382763","8.26446520715427","-194.588960408104","44.5230025916566","-88.20201930896","-8.37660771683437","177.311813353301","-45.0462272872192","80.0293048527134","115.253672254865","36.3865747747593","43.5350505903942","-77.5337132106856","-112.122576707025","96.7145534893677","-78.9616362329458","234.49502815807","34.6958341824164","279.984335730034","-39.5504517779977","13.5141854552204","-12.6386658217116","-141.415555867191","-50.6938979760414","-81.3020141126915","59.903591417238","-15.3424507950307","-92.8218616911836","197.621536439096","-40.0133531235162","-102.693840244123","-94.9793082834628","71.4994185208492","-47.2813057598404","-72.7357629553787","-25.462483571157","42.713774793202","-6.66677332453744","114.017745969279","-97.5660703630883","124.933803852379","-58.7918705044854","-104.704849869927","-71.958186548515","51.806502504429","-32.1649528355893","38.1480167192781","-33.1673975957369","-52.9553056723505","-111.200875462294","14.8815630591262","-4.9005056025108","69.4397068103371","-0.0584104934305429","3.92202152424164","-25.4921471922307","-77.8524115742007","60.4937599292471","-45.5625567047512","-10.0689944484909","18.1207869384316","-56.1369678028417","66.4825416139562","33.6696807453851","-2.45906450384905","-20.051307243527","-55.3398964026134","-31.3894184432665","-78.5554956116464","75.1754816237009","-60.7303829908845","52.3919611631756","-27.5803895714473","-9.76110717516434","39.1694976088849","38.3274163275599","-69.3026343035439","-53.0428325655811","54.7941558423875","-89.7724309424341","4.14657217069729","17.9953159854421","-35.9880562045539","-38.5785529888156","2.20383025112659","-131.546459199419","69.651249220397","-21.6885345737091","46.3928925459596","-10.9501754114951","-37.7886157208186","165.436267604626","-12.1505861606834","23.7134763059229","-4.6624861309319","23.3616314451617","-26.3746415293559","-3.11939652234224","-20.8848753426529","63.2001081855104","73.7897544238432","26.3213365813756","-49.0517589081061","-25.3557801121474","-65.1694429521063","6.71588404509124","-8.09662243458935","-100.804770946458","-11.3402848465833","-31.0665771537081","15.0428761329032","27.3051704719469","33.0090226168422","42.5773118674493","-39.949573333299","37.8965695995293","56.4225804898619","40.7858189578878","-24.9723280180537","-7.07480875369119","-97.5264302206747","-13.1684896941116","17.1177920416665","-33.2246096370394","51.7694407328213","-20.3808354107538","-52.7522707983696","-6.37280872845859","-6.70954355046061","9.19230739201677","-9.18929867352608","20.7512511728206","-36.3044305365585","8.97415475265007e-12"
"Erythroid_CD34nCD71nGlyAp_2","Erythroid","-45494.5740839465","-9911.18455073824","42292.7995362171","10648.1919194816","601.291496663172","-3514.04832524512","6998.41758805563","5044.8346648019","-11529.0948816863","9919.79038043386","10725.621335536","1933.79248391469","2690.49591435435","-1000.07393536537","9926.05389336591","-4226.49606050549","-2294.08047707052","-3421.45220608619","-3393.67853388673","4874.80108570334","-134.841647947833","4077.81027302956","-4806.73794326058","-1849.90967808037","3173.93529669447","3613.9916701605","-3877.69719417057","125.349790008995","4897.4079480467","-182.106586986324","191.428507682403","294.046907639911","-11539.9806032759","7239.51839356645","-1376.36469243749","1117.67327980501","140.323316843409","13629.425424209","4798.09541964712","4295.14315125739","-6518.55642735715","6823.16746445205","9509.75829012686","13395.108139021","278.85024964096","-1690.06543121629","-2459.44107370669","-351.269282387876","2499.20213618877","1792.41044334784","-474.794212419689","-305.467404862451","-1100.60999179999","-1770.08686936891","361.238779270627","285.363906619076","-44.1340497561388","209.860317179494","-1076.41508913044","602.720980335136","-1059.88783683058","-51.6546026336679","-545.892887956059","-1223.45579228298","-1328.44804479644","-273.290193895936","534.482584007386","759.259532000577","-380.383457132023","-888.190805042634","531.231523156451","97.0517858333053","436.322856463088","-18.1094897568414","-593.198006060557","-37.8246796456131","-19.3903858347731","167.627128190932","419.542743878688","393.63681471234","374.019431541933","326.279137537983","439.44204553031","468.939209454918","-232.634161723414","357.041890439394","-313.326454640512","-114.034578881557","-229.625310601557","-112.470367985233","268.186057665579","84.6429569980926","-379.946492208955","-218.168882217129","-445.30694775277","-478.456509311542","84.0857142663361","-227.860928897903","-196.173194068757","-12.4549485689406","-101.873922558317","464.572957252121","-28.9962367679196","-198.620451599244","202.669442557435","-289.289317002326","249.262722956879","-95.9072407517502","213.289804836457","10.8284694156624","224.517147958672","51.5517166409607","-248.665404685253","53.563192572879","-126.475134862165","-116.429130699487","-246.325917349642","-112.946130533432","-246.437532218436","76.7200994037715","-45.8484317798017","-97.9236746680496","23.1415466442652","16.3335980366856","102.897693826792","-57.5998301061977","209.207991150889","1.11939344234756","61.9950319468197","-12.0952069396819","51.3155373191221","115.749313291457","-101.134074899405","202.84022939997","-18.2582936904969","-16.0947544112301","54.1836192950853","-168.751185981013","134.348170814444","-68.4476034837417","-127.176411782183","-2.37138927680195","-96.9686845927751","200.411785525353","46.648961173129","118.218074060001","-100.441896228028","25.7271684759584","41.2467542986521","302.079480114983","76.2788669552245","-144.811116484749","-1.1669441929199","-83.2203194732399","-66.0318723154472","-88.4190415202115","59.0437866410471","-148.054472237037","131.885467962432","13.645047616928","8.20793016115936","9.75547418654294","182.585121154564","63.6234703884749","56.55489087478","-0.460832992336918","-111.216931047664","-79.9338541705386","-46.6867095719773","37.6266155960749","13.8816121722398","-8.9167383416189","109.224614914871","9.79328760478097","-47.6855678581026","0.348179214041856","73.2629930140552","-104.811701989312","-12.2732748352399","12.1381010965491","24.5014199243889","77.8984097937521","-6.46892681386587","-29.3550281545066","-90.6482744720459","-26.2826871132925","28.3207787912257","-21.0759110527974","-112.355046076641","28.9827850803105","-96.4004252886452","-58.2896921419822","-20.4644505020739","31.6824134598278","40.8908759047024","0.18524503712672","-13.6735991138713","2.22196729059254","-8.18088682060505","18.5837129348899","-8.17143518492213","-59.1237221351059","11.0677129877063","37.0398827506843","2.18011223789193","-54.3819516947189","-71.1620936898687","52.2946157846569","-42.342576796745","-14.276526631232","9.09494701772928e-12"
"Erythroid_CD34nCD71nGlyAp_3","Erythroid","-38706.1452702646","-26766.3365949463","27831.82240455","15634.9583581814","4786.21398143041","1041.32421591276","-5255.89815884918","-6475.6499136528","863.887952645435","13095.0251393308","-1156.68366688008","2995.32733803476","1222.41070446222","893.698839303003","-2870.47229057463","-3329.97249636793","-3032.92267946154","7167.3041588302","-4237.08803798875","6197.13256082873","-1534.11327217808","-2551.17448993713","-753.974531990068","-3808.02602120877","995.369359395796","-6188.87297649253","5130.62722249231","6708.41590893801","-938.794146615536","8556.70398557019","-3740.89503536487","2347.03537878469","-1632.11208539361","-4729.36324362755","48.4875368004713","-3064.49553173182","3335.71750919888","-4760.06355355174","-1027.53312878799","-804.916889581149","-5106.69446135583","-269.173979735313","-3166.78259005505","5765.79463357646","-9814.63697769551","3943.10267239219","11837.495437333","6751.25258703923","-2146.07153342469","-1789.50182213051","-2096.03114605795","1452.4207134633","-2471.53318681509","-4753.67345077759","-1723.32659180337","-3398.54949251597","-3583.52293792675","3313.82117134874","6040.26310347184","459.701328831088","2783.19136603586","302.153464033313","1049.97005270215","-639.943668509982","-411.664575261669","-544.357425375651","778.223696542124","1343.01662516781","-3091.72148354421","344.070953221404","961.001489364019","114.800813065557","-1021.76961920891","527.494911551006","1688.70543289193","-186.980775115579","397.525685378634","-495.177141423737","2072.18676783866","759.229173453014","739.379796064591","199.697277166487","-605.414462187494","-1148.20151231879","-14.3239793453166","-4.44717914787316","944.490630951158","-645.919025336358","673.852939514504","65.6016614569444","-436.962655879441","13.2251415980394","15.8799808901963","-222.098941153084","666.879941146911","-152.287464886267","-47.5150916128063","389.155039571809","-414.312299241652","72.1571972619542","653.927420452997","249.19091528719","598.272031822832","-87.9494927577491","-37.7227052037268","-1001.0474613339","-95.0525821141378","456.435251627872","-41.6790231829213","-126.367789844271","-98.407802445531","-251.516629769224","131.774923050398","-103.792708072494","54.7513425287565","-9.24412299464151","404.491672903525","178.815942110699","121.307759184589","103.486071319275","1.41083556641821","-132.749009215315","222.984674442729","207.630042119965","118.20983005346","99.5581330385143","-258.053112800631","-64.0995462049463","327.034824671359","-59.7873355709798","-80.4319873898406","-184.319483749627","-171.702594989523","-101.271259316146","195.019286789977","144.70720827164","-189.962752263924","-60.2360975849184","-11.1584745209563","-250.779518104413","93.2347567564244","-317.95118014344","-261.916333738377","-90.7761286547235","317.488335274565","-318.662380022372","-108.234176739014","-23.1280091781466","-124.372321634703","302.471368979961","-211.461632855986","64.5867596534981","28.7049675723862","-222.392654366426","125.673969027753","64.6795384436536","67.1849693040191","198.300375905318","198.100719302994","-285.265045854343","-73.1200680651164","-0.324758013079702","-166.89983633486","-42.590129562087","16.5564624047934","203.668861200748","-130.156565719355","207.941678868353","145.773253473486","-28.127710888665","-76.9511887521537","-27.8107089852929","-111.373125911341","33.2972781445129","-83.5166771738111","-34.1337508831749","73.043737193265","34.111937650917","-131.504487639156","136.456604201561","-95.5341413149308","36.1220950051485","93.034486590119","11.2367483805555","26.4865694432468","-27.1505326858237","49.7905313139223","6.96234614749913","-38.1778319198744","13.2915016608842","20.5348380781693","20.4451411247372","22.2877374094407","50.336031676247","-49.4062740440262","68.7872484251692","-123.125392671296","-94.3056051505807","124.866246598082","26.5043255745759","37.7345087355351","23.4305300663631","28.8763025528956","-12.2214887784958","23.1416770058863","17.4798304970001","27.9025174090979","-33.0699774480965","22.7109752338235","-22.4425706831268","7.87281351222191e-12"
"Erythroid_CD34nCD71nGlyAp_4","Erythroid","-40422.4891947979","486.590379021913","31855.4340352657","1645.79693834942","-1306.41149304311","5372.49596151918","3065.05911673105","2470.03440949259","-11027.8897593651","-2708.77460395859","8707.40983303267","-2938.87535812486","6088.4179277447","-931.370604981761","18047.1278444373","1946.25693046388","14186.5242460378","-14542.6430497541","13625.247575789","-9100.67846292991","-711.311250144564","1191.53929392704","11111.3542864362","-3246.12540676643","7651.83873975644","-535.054991403962","16086.5589625044","-4232.040864004","-17129.797103615","-3293.17039646114","-5095.12321454794","9661.72261509193","2312.156419975","1048.774286693","-1553.8755876793","459.939868664259","-2429.14488564906","-1604.01159507865","-78.7763742580163","620.197270361268","-949.817835177472","-1519.10814099172","374.652365688406","1385.81104863503","749.519557006638","-778.58549990676","887.486528260992","462.963920875381","125.185137298938","-2091.49702425914","-247.66608245992","307.284679370473","775.392563131221","-462.243560101606","-623.879520301147","-267.046641630255","-558.464028305892","57.3679622370594","731.552854689917","144.235780834273","-771.715132592163","-292.052302331441","342.479911963785","-256.374894270997","123.740501808412","-579.391045038939","130.617446843466","-96.3826891778915","176.819438295215","-157.551170424239","339.828829109394","-107.758258563312","523.677884665936","289.480597445407","232.909291096467","19.8396207523374","323.684205410369","-181.626899828767","-244.899851217194","239.856418595078","50.7113528311247","12.9396288767264","-225.576314093908","1.9794883567688","17.3646103287414","118.027458182342","-65.9729152629639","-323.630975246384","201.71443735656","102.810790466519","-3.57050507573251","-38.0651890720444","23.4680135995112","51.8161692458945","-214.7117793363","23.600954711451","-11.2796103635027","-92.2542797767809","-135.375506984142","-50.047520503466","23.6846879901912","-217.577613179322","208.105599642023","177.885858517066","-153.995612550851","122.731224980104","-7.36333460307419","207.697408338613","215.737653901915","-7.8369672543509","201.453362055419","-83.4655945482291","0.265195107858347","-85.2449250078259","135.620793619823","-206.962107516255","-187.55646937926","207.972980045201","-60.0530160015107","-127.701775894051","-70.6406146510497","-224.337870510225","-17.1168899175679","131.059963389172","5.48287455115448","-12.9994776902134","116.338299900151","-201.648249301717","-19.4143843644716","-79.67136510105","170.797849533843","197.912407581238","-22.8517838681902","98.6237739005916","30.9661554732841","20.3192008048831","135.999667824621","-75.5650915395941","-10.9040711276814","-34.6184903980792","3.60872825320729","-111.898343388391","-69.2150462703295","2.12643242384442","-253.987041806681","-53.7851381521502","41.3423478137121","-50.6559082601175","3.72490135124086","3.6520960389937","27.5457703890511","38.7613387172035","-107.109392831051","31.02688596394","-93.1457012422474","-26.1689968606443","47.437569979657","-9.23940263524534","47.8874867069661","53.6194780063174","-100.979712511794","29.29063275054","2.93899046025589","42.5250904691451","27.1891364542084","22.055390487411","-38.8353102440428","-7.85541949436146","1.59209852735557","42.1409743860367","-41.0701516679235","25.1660792377667","-44.6744266715013","37.5491983881251","-72.4819593775126","13.1405924783245","-0.979762114130281","0.280600638764085","17.2253813260483","-11.3324172031489","3.36643919487237","-22.7910533412625","39.5890139307478","2.15286586715696","-20.3120750945801","-1.49906567492224","12.9620631028756","-13.3657021810162","18.455546432086","14.5235001076044","2.70327467010344","49.561346269391","42.428183361102","-13.8689184780774","-46.2515768926844","12.7450402086666","-48.6109603557315","29.1942843735322","34.4052482996733","24.4118268709395","7.74174475509903","28.5644309915894","-28.9866861898974","12.7390892031901","17.877125529312","-6.42765724114109","49.8625679445275","-39.8112685925672","3.25566202301856","-14.7941952956332","9.18021214602049e-12"
"Erythroid_CD34nCD71nGlyAp_5","Erythroid","-26017.3018799663","-19692.969823506","5347.72399112966","7497.78722325311","5604.54671861195","10077.8878730929","-11929.4781694103","-3843.81007335036","6979.49459140091","2371.06424997505","-12959.3309558105","-5192.24351584092","1467.35597665656","6025.7380915154","7805.25133444685","-4358.71691205068","-876.411794363043","-2928.56851888447","873.532485051461","2181.1418163283","3364.28651867902","701.147219460066","-285.507351940706","-1715.83214028032","2409.01673169771","-87.395458911973","-409.978160732534","5235.16871416704","-271.885412352756","4804.2659999957","-1181.98110606191","-2239.40138625383","248.093556599403","-7145.71205062757","3373.54904606598","1623.42605381238","2598.03135154714","-4332.92809579127","-4064.73345299078","3590.91870727469","3452.80301164515","5621.24397262155","3408.72610356015","3137.17596182766","3048.38193160037","-6514.3823647455","2236.57925982426","-1605.36326211478","2835.03831372523","1807.84443263119","-2103.87324385983","-12748.3605944169","8973.63479081689","5147.70747980963","2160.98933118697","212.731386305016","-793.910694721996","1701.42828356955","-2085.38875283952","-1379.23336168095","-823.50473701917","2796.01451861091","4160.81626827741","4199.65153784095","2075.8796185088","104.516946413126","119.559527378021","-92.3295090667112","-2199.58753975634","4131.71430577586","1461.64604834748","2239.19943689237","-174.593695321605","1891.53200621901","853.693776385703","-879.505875933351","-1663.16959778306","-906.945050086916","-8.91795637956457","-758.793554963107","566.178664399694","-401.261242193587","-197.693756652483","-96.4025154271448","544.882088660966","37.4386823648817","-332.005693107888","524.018627717332","-331.324820664612","-102.06776426412","1425.50881415739","-484.13518242275","-819.611117400843","939.11826407381","-706.749220589098","72.0580881921648","835.406943219994","1037.40295771794","-965.607032250157","762.845882537183","-454.609560512578","991.041299305665","549.511930042747","657.588326981981","-18.9616739818415","276.079572992013","702.815777412939","333.843005733094","-285.15355776996","50.9527996234473","-117.047195258259","11.7274568812536","36.2427316181586","128.762924735012","-158.407220975556","336.149085072449","-148.67915474838","611.331024563976","-116.68019646409","-367.808973642002","-247.328676272979","356.620180148279","-91.2091593593826","-249.142781347212","-40.3531525995807","230.817499428253","222.584093563635","-154.831057871546","315.059797722445","214.782368501397","-316.82384653165","304.262938684612","14.0055025129038","211.928828974618","-176.575948205722","-95.6558305318571","6.19252532233726","1.55811184388384","414.487653038393","-149.795973609969","278.308659855499","-282.112780828919","368.062570564296","49.1521790255657","217.13325809437","236.515084699285","246.204618945189","-44.3683691505759","269.091777855112","-109.90461989525","293.768193875271","-101.535712048504","25.3642284221526","-64.7672365184761","-4.32998592339197","-29.1315816877941","122.490725051738","-36.2846385105101","-127.11828647347","-90.2387378749016","-11.8054095470515","-280.015457177433","98.9860007472145","-29.4931384300078","-186.837186258611","-51.8224838946892","81.8965054153915","-52.047366507998","131.585091900459","86.7352376256358","-116.132556997628","-48.1850404692217","41.0781270111385","-90.1390073960252","107.361481963727","-45.0388125186855","-128.813534266017","125.432227815374","-72.9289435887721","-62.5539330294709","-193.574800779433","-99.7281789489239","18.1316922930889","-82.9775189046459","134.667942284812","-234.671928142135","-25.6817934272761","-98.3581331737308","-19.4083047826337","-67.4213524764093","-9.15107000514961","-39.8317852976674","196.820241941258","-43.5322899317517","111.687516187729","-24.3292381123441","-57.3485972151214","-2.60314285263459","93.392446410413","3.31721736327398","69.5411837564311","100.617372536941","-17.370923587913","16.1717432094024","-18.8931855620623","54.084612422189","-49.7806893168396","-2.98045221992567","-44.3376526677899","46.5894714229882","9.2512664195965e-12"
"Erythroid_CD34nCD71nGlyAp_6","Erythroid","-25829.6711406023","-21805.0415630762","7123.68016455477","11514.8624895289","4716.95870046297","-1099.02931243196","-9120.50244653621","7802.38099652656","5785.32277315149","-1655.31745572819","-13644.7906961316","-4722.03543006316","-3585.44964367975","7009.75907835759","7368.69680586374","1496.88894090857","770.42084225135","652.547637399536","3621.90256811369","-2483.23689989922","1359.48337388953","-2272.5115950487","-1291.17737353875","-3468.62564484876","-242.260037516541","-3851.5426652986","364.541627733887","892.090566027717","114.922534736289","3601.18576936851","193.201069798931","-2981.66483765958","1252.68618174069","-2370.80862086098","3052.37561770964","1637.09329655238","1799.31521726883","-3091.61343050402","32.4797941988885","622.072745250964","538.086225444283","4161.87560191165","4114.13972264813","890.80695034387","-2688.05950566362","-3644.40336135534","4105.89690633458","-2292.37126831629","-1126.86810860611","4762.01445532709","4561.81913685711","8091.432874782","-6243.99379164111","794.706780913447","-462.451013418508","-3178.07940521688","6427.49476608976","-8661.86740570997","-4288.3483624802","-4809.32572242388","-1130.80321415351","983.659687418024","-6183.36547923967","2035.92408384198","3335.65828605304","-5302.40577840665","1243.4909198673","-1544.99668213767","1245.54117188455","681.932170442883","4479.40978569958","-1369.36768145719","116.542915967056","1287.67906576203","-1230.47430029198","76.3555212171985","2558.12084699125","-946.368653749619","-257.586667330129","-1777.74460440261","-363.378701265533","48.7253574505296","-1479.95858949476","199.328490103132","159.096252383745","-1243.4289237262","-868.245290636799","-1058.62376772455","859.238007758571","-361.065880251078","-552.410222861743","-74.2141616905451","-711.063968121539","156.726760251825","301.084113233593","-1042.87338825679","-462.786718741691","-27.6059504772564","1082.70917822595","-64.0268383651687","-1297.54470239054","-452.975304207346","147.604402823324","594.180864871342","136.199087734902","-499.746731022712","617.026607248132","-580.384480571644","-120.352393011295","122.495795638626","-414.587089522131","-67.7448362837414","-359.917834696744","32.2692180909198","37.4643518655771","-162.717531257105","97.4969366054482","-200.636733310407","-93.0679565188445","896.672557872478","243.847254601699","-283.507733801455","86.2122234700982","65.1721412832257","573.084944598012","-298.411915149167","609.154689314446","287.732432617865","-755.497862978011","-393.540715366951","173.609630246715","-297.355592709884","220.091824229376","-354.046938384067","-374.244351683018","62.8485180265639","-261.835131568504","-353.775915344331","-152.906166784722","-53.5388513185166","-90.3530671463411","158.760177024536","78.8079227969775","-190.842108428637","-373.503556844766","39.51204518157","-366.288078343177","-279.010149154839","106.250562193282","197.65764998513","-159.147756135675","268.460784824438","296.647442326838","144.245894144876","53.9517317693895","72.2564739170656","-143.118471751743","173.010379820525","-10.8741700140443","-11.6238046001333","193.534990348802","226.288484729757","238.427480883727","-137.121569766548","90.1663254218375","262.895608184555","64.2222566637412","-277.217808944258","-77.4737524810694","-91.7810135325915","149.724297617671","-39.1672952411565","-37.8128435538606","-64.3269128731317","-154.824960456998","-109.479538652841","287.139213629196","27.4183237481128","-44.7817122515264","-11.0752059675009","104.256184274758","133.735767537946","-35.8324049888029","139.762768825885","77.9167328204062","-8.33375586573712","-120.563372857536","199.924269897655","-49.57099657777","-37.4794898057541","18.2225554074592","-8.23368920159839","-144.879360319757","66.767927799352","-62.7751046150975","2.78822103720563","63.690490068544","20.0010192334611","-77.1860752785904","59.224164691021","-3.30916831635207","-71.3303626723015","-149.88554595916","-101.531178299242","63.761999740076","52.5946324018019","109.71443673923","78.1118433151195","-20.8828132409493","35.7580312009338","8.17124146124115e-12"
"GMP_1","Progenitor","-7363.77664079109","-8138.57757616924","-18357.6885882083","10981.1627080163","-1893.4620231311","8827.58933104191","-1193.89433369774","-9593.3229277258","5351.18204778993","-602.093803322583","-2350.86116453355","10237.1299756749","-2660.86338962956","4199.08894202364","1009.11194618474","-5805.44276514618","-1826.48065855346","-5625.70095317295","-3459.01079515574","3915.40490425963","-314.156315052659","4445.58621339737","2372.31519266366","-1684.50702659579","-4268.32729671609","5263.21870384071","12453.438312643","2036.78930689434","-1066.13756701992","-11150.1796365861","7460.17165922049","-7561.71401408613","-14504.7100143752","-1037.68552714256","-12190.4939327008","-3768.41321853093","10153.461630497","-3199.44162129302","-8944.3817136006","-2463.95635149912","3481.33197874077","-249.60091506971","4166.5874645733","-2092.73585311254","-3899.25236195989","370.208038310603","-3082.54582582813","-1950.53063638344","-4243.90697733395","-3150.75591796614","-1385.29918853293","2143.21254534699","-87.9055701454267","81.0782948303341","-104.723552280818","-653.418258237109","652.151526267714","-1266.54628621039","-23.5766251859708","153.334938140259","-646.033329931084","2575.91501016414","-431.430224890495","230.651396351398","25.0835257368548","-410.417329148895","-1738.93696895894","-936.565349294567","-1214.69818146042","31.998367888519","-99.5909186746494","1242.6152025718","-255.463043508944","-761.589519559819","-237.957739425142","154.083391552475","-45.5489196452328","-432.591598885997","-279.14751837705","476.577969711591","-394.101076200642","-379.73388944594","-411.368825659544","-491.081345557033","-186.523679390195","1072.14710874866","-568.511193896467","270.305369925956","-497.733312451625","362.025756859477","-168.100367230205","271.701275682519","-129.006126145754","-5.94241682518552","-155.301349436816","150.872706576729","-117.351995979798","-118.286681294047","-286.184622231904","-1.41948753273721","-5.81675684621723","-64.4366523751605","353.167679137403","-17.7196634939452","275.136791294767","-2.37423419642905","-102.176890683567","199.901751634006","193.807042406841","461.04408343875","-319.095144613901","-152.541439613858","37.5883159929841","231.558912001077","1.264397457024","9.30426664197796","67.2832930062836","-143.564775232555","-85.7386999303512","38.7073749148477","12.5383695969253","71.4076305628708","-335.968435688892","66.0809739621674","128.969779392394","-147.976901166492","-124.120582390827","-118.454572770408","108.474356287454","88.0030524452714","-190.139252284885","212.765031606091","57.8705001039318","88.70535952513","51.1461955112577","-7.97518407231894","45.3234043584017","147.014565325203","-44.23426793083","-242.870687179203","3.0983719344226","-101.549184078612","7.0259440492559","38.2292755351412","-28.5246027126186","16.7420550403088","54.2494293775671","-69.9523914311498","94.3179888315578","38.7667337123429","-200.772898881698","8.64560824033411","-50.606348173821","193.319297949375","-60.1899130997623","113.894370504603","-151.265841200915","-123.036268858975","-45.3586759790012","11.9361045579475","158.0715115995","-85.1245356048125","-4.13620467342005","133.640408100792","-129.279768299432","-44.715308175091","-68.2123021976384","-39.8555520836416","-138.521837552599","114.247679203266","96.3012387350451","50.7318849489415","-130.647100598549","-115.274378577555","-12.8500308352226","92.3150163030326","-102.125026636697","-88.6876478454128","121.207028850787","-22.2937767453733","10.9208209387903","31.4412296431022","-42.6898898409428","81.4472365753865","26.2754986874232","-9.50799891003783","37.4875404801845","-23.4219938162873","-26.5695855851482","-5.39383767302687","-105.733624862492","-81.4684104660507","-36.2702741612226","-39.0111311304918","-52.7845910301305","8.37518869019641","101.336387289887","-75.0019495621279","1.67310467555944","-41.8127424384421","-6.08217776474862","-9.09876490575411","-4.27290188974229","18.2902831800043","24.2278788567685","-77.0406633968178","17.1890989283355","-47.9304367388393","22.4649843961651","-1.3578327836009","6.60804744256893e-12"
"GMP_2","Progenitor","-66.9104214381029","-7033.58751451786","-12607.9832852775","10241.3367882204","4772.35728529516","9301.37668646225","-8790.80585870272","-10570.0135252466","544.702995342458","3446.10332661055","-3593.73815312466","7957.77087784432","-2357.33093291395","5384.5524892054","2621.52317760331","-2830.55716099683","-3712.33732607607","-5475.77444542147","311.076723103118","-586.315613220709","660.022784717584","1621.19820235659","-1462.21215326866","-3010.7090969509","-1382.76349837671","-3283.85583607492","137.112501091465","-1946.98298936889","2898.0408306258","-2081.39807849671","1441.71585441688","3948.18906222381","-4094.69570251819","-1823.67643653881","1318.72042791279","4182.53633816584","-3492.96754301297","-3117.33596215083","1014.5242316648","526.607119279279","798.364306837186","-3570.86207059169","-1401.88153331521","2530.62730362639","3016.6837038249","-132.604289570754","-2030.51976340308","-352.597328254512","-271.357232365091","2847.89844894695","-2937.3499382612","1010.62346374917","-1282.77082070581","719.652105787463","1110.17787450086","949.09838128977","-656.846239792519","-299.914879798455","2116.15154608354","104.118810316995","4396.54663965995","-2769.94798126646","2541.67367895251","-2845.76666656486","3701.41352885092","-1860.01243468292","1527.53070500728","7099.91781949873","3625.00730420851","-1899.83656193497","-1266.53545757389","1292.88530897018","64.1957801834044","3886.33886491253","-4314.91366819489","-2466.4433874342","-1662.00649021206","4529.72920407304","-936.564291104981","-286.395011653683","-2975.61202303311","-613.594646000227","-3347.31424441537","-1220.5949085501","3826.29409187103","-3425.1238260767","-1715.93722197447","-1244.52943818009","-2586.17937746584","-916.902823523561","-3913.83271813523","722.534601951993","-1600.02658799493","-2346.07663634132","3264.67172699684","883.912595045082","172.31914080722","1514.49535820476","-1922.99087998912","579.934378685878","352.21861929491","-1057.70132377792","-601.864749547638","31.280233252411","1025.65645680982","322.372409974294","-279.344631226472","-501.245180720225","-794.035700261301","-151.244186160263","-1084.95981917263","164.596668401665","-41.5211744053457","-2090.76105124979","239.4616232074","-1453.32507011912","-1062.53330362279","-198.076596746682","-432.507827905769","-290.715217472326","1315.18171764079","184.740377763389","1039.2492200877","-410.52041694449","119.240845698881","-344.096269161578","792.990287933793","-340.368763785961","1.41178436778004","951.437187710912","389.535385889941","992.533435285996","188.571388240578","-385.361876822296","15.0981790102958","534.20759519488","-50.8574898697294","-564.893345302178","738.881381513539","50.5425010621058","-408.202249133899","273.517371000663","-85.3985088273513","-347.193656319865","213.964550005429","-305.540103628431","19.427563919271","-15.4825534356009","238.266779688458","-323.079328163266","455.551049438178","106.442331281837","-73.7377819273751","-93.4692717497216","802.333124029845","318.964287526481","336.498143127967","-821.936821565322","-478.866919114374","-279.896752406517","-446.630693269969","149.464636960209","357.451060411867","30.7096922779417","177.306353476247","-126.427480277429","443.937218281845","534.60625261751","61.0257733504603","245.237462053986","-214.404316762354","-185.722414956707","171.632662977029","-53.0968177135071","21.2681370461651","116.142845106279","9.21756332864283","282.01474763585","-139.675915448319","-198.706493413995","-155.43604157001","-101.453832371837","148.900588539764","40.490470483056","78.4348344556421","-150.90090904458","230.618034931526","203.80263654475","-7.28424846158714","46.0925783459814","-548.210943311041","-193.902376367137","-161.568016663547","-135.484334033504","259.300232030783","-73.5788066246349","25.6244075807565","92.8409159654238","36.1425792986978","177.773788086974","165.901319904192","-21.3507422565922","128.633545798693","-150.310567395936","127.175897247246","198.210227878439","-117.81367928199","171.078262719104","213.945579321256","118.502728449394","9.65272306530096e-12"
"GMP_3","Progenitor","-4088.38461348059","11797.0699256806","-17316.6346646856","23114.3177337905","7357.04288092618","1967.62102742264","5282.00808063618","2486.3148083975","-1575.83248432663","1095.62632279772","1216.95567868878","-2124.43728453726","2526.77439346722","278.065827498372","-545.144291827757","235.613347672961","1268.53095289369","-611.671956315533","1488.33943992838","1897.32215086956","1231.38227798555","2273.39466644729","3006.23906927782","-4752.82785520504","1598.23160376541","1507.58857299984","-632.968766183345","2291.31961058294","2093.09803101337","818.252716948059","-518.258817797116","-254.991556549538","1645.16240438506","460.324861838602","566.841239344117","-1406.44032464771","617.630144996237","-1188.54099390794","-405.073610470436","1819.72329241045","2780.39724366277","631.46442261183","1477.86793287634","-365.159127331687","1622.53137101492","1028.60676530497","-2394.29222211452","-1229.79668491251","433.428209875443","-659.477015808651","-558.613195379213","-856.998390486101","-3392.68694746186","380.669352426214","115.736826109959","-691.897233978402","789.656873894632","1387.26397539064","2585.55000934946","-461.757203938853","38.7702928865111","192.755493137348","-286.405546352039","35.3966212915002","1739.45970666778","1012.85985337429","-3085.87839835597","1908.95610325776","1399.06425097511","-491.192387608145","-1617.58226319573","-2595.86516497276","-1960.1831820179","860.367931886719","-1029.08362448945","916.177645669632","-1270.50687939183","1567.35075149364","1678.53071630497","435.9845003918","2036.41978840946","484.696719829462","1141.47556762985","-1252.58320923516","-1562.67301255589","713.251860774911","-1827.19215056593","-453.597611384237","3669.67267060204","2455.12096937705","-906.112984079012","-1123.12996464996","1200.01214373892","-1513.57978486303","681.786919399593","958.06806477764","3696.42139854755","2777.11251106496","479.979877177166","895.463763551","-453.328692125516","-350.30827222898","1445.30104643456","1535.97835246884","252.832170202985","-1415.89458136487","-1616.11053186389","39.208673701463","1085.09673848319","-2584.43792738888","-282.872895455534","375.430780101211","-322.702031572555","-702.806031772625","346.089870451926","3539.35149901632","3491.75089202468","1693.15119217302","-1397.5894001896","1946.44813548725","-1691.7268109809","-1690.38104618801","329.758370043235","412.893319210624","463.704693042958","2444.71836394107","567.261077403949","2836.44529133868","351.143295300742","-1460.92152409285","-263.841541055879","1191.35007000856","-624.967799151164","164.612873405649","-1116.89397361556","1381.2778568393","-673.402294847644","-254.023036624283","2885.14045067958","261.375032940491","-1128.67108531768","1204.59930665877","715.639472844284","6.04589791174383","-1870.1865192277","1110.98798104897","-72.4621669442043","683.775134664947","922.460124974378","954.519894414431","598.994712627794","384.025012625261","1030.44893124043","-1833.36044000207","-90.4247267970143","517.095256619623","-1351.34278542424","1149.90149362403","872.288467239416","-138.727514540112","1027.9121303839","1913.23055164056","-1049.81904601352","-92.4352595297006","-213.738819787273","-216.577504585272","956.115527168787","-371.711115793809","-709.814834473526","-81.0465839132655","1257.3219877216","-248.283980571526","84.0855531232487","-61.8267451571765","-211.324470664472","-257.113190738253","1845.27075241929","465.895940558883","66.6226520270457","427.776475538203","-94.3291618880973","-300.507006455272","688.556806395297","437.547511846214","-352.341453021524","853.923810039971","212.284896470551","-600.070486221113","162.44877793641","-178.848236138164","-86.6056836562678","-431.229329747612","-43.1380306479296","103.733836295734","-144.10307800168","258.462842124192","47.5679476623525","46.4728489973107","-16.2968661582523","-63.7237709297462","552.263583010011","-51.3435783316932","-163.538803332415","324.779637218576","394.661094737394","372.143752717561","-221.233526053541","225.143726499373","233.228217324302","209.472160828193","9.05231445358368e-12"
"GMP_4","Progenitor","-15046.3904895569","6672.24858598321","-15092.5921754633","-17983.10318698","1257.54304978262","-5768.39263041128","307.336549932053","3425.25473142821","-2319.09746890586","-5072.13627833261","-2918.36035555218","5758.78655094621","4567.69025274653","-2586.08196186113","-1130.85965270892","-1301.67472059327","3997.44063101404","-3468.06044333985","-4380.07922222404","6218.91684729828","-4614.75536206721","3270.17124680519","1763.45345650219","2137.99810164311","3071.41849224406","8726.1360203322","3829.99589032787","2259.9403574117","2276.15636379583","-962.198459153266","-561.856885548277","859.186465754364","388.654142997516","-2803.0795758864","819.52025562954","-418.834125360205","191.371670277006","-1205.56181450693","1359.62471656154","-101.810363195493","2567.69649762254","-2316.82396901541","-4378.42958741268","2281.78203747962","-1488.37982774022","-1251.79292022213","4594.14640166187","-3027.49294325459","3381.04569021664","2285.33651819968","8306.90667016958","-1462.89208110755","-6404.3037419144","-3329.447316545","939.29864527914","-2155.59450894205","-4315.48077482095","3068.53954542423","-11240.176542423","-1276.23620560302","285.482637990931","2604.59374483351","3562.62351695386","-296.472619769393","-946.266791221399","-2258.40984578356","3035.55041882918","4109.54949425148","-2040.69351197577","564.031313837408","-5688.97316001122","-1084.29919661823","-3481.10120807379","-2272.98619561122","-2548.84237164983","1794.84542897938","-1042.86307260162","666.248530880031","-3889.75276016649","-231.21416415516","1102.42788382887","-475.566533213834","-817.523892684344","1252.33860890201","-577.821767859911","-1081.71769753394","473.262481715263","335.302575896581","454.070251046912","736.867108447773","337.267474339749","991.656323715458","269.161163575895","874.863271089218","-7.47984294843511","-338.723270093316","-153.959226212984","193.637893080978","911.456967264946","-1378.28570908265","408.88231203444","1001.62334976677","293.575091752964","143.913219410342","854.522929815725","-168.627812173659","-395.50235601834","-233.724419571461","312.605116812212","-842.416963279285","-651.978113737763","570.23681352294","665.421180243265","-230.395430071006","-475.419989659445","-84.1091158554538","-427.017563444968","-106.973609909889","148.856549236979","-1287.15242774646","-666.241332237574","31.2671609396284","152.960013232402","-208.869313020822","-445.517312234475","-465.066736411356","-13.3943186460342","62.8035971498349","-187.324487594042","-24.1786185975288","-175.024463163663","-18.1194560324712","-275.76418521858","-55.0396029856941","-309.76311129357","-206.499663003376","526.504533827794","230.05282299899","-583.089095290644","-273.654972292947","-385.572456588075","693.41609261019","-197.391370651675","497.390398818337","-301.596874385066","417.149677396631","455.900523272751","-61.8612083876406","279.699109745498","-128.298882351331","85.1233312182185","235.197073916354","-22.6957802605211","125.142456131239","-81.5115022013234","126.630621196138","-172.044227996746","-99.6974416379871","-236.077716137022","-329.519422697622","208.6229904011","387.477212080641","399.38082494188","64.9028373387174","111.662820625802","-24.3606661148042","61.2745105379063","-152.750602065192","-12.3801299024771","21.4714196144834","-177.654244148996","138.879486128135","107.960360014005","-8.22075810467814","-2.31108398610938","1.95257461654931","106.722747506599","-56.6348782673518","-40.4608338956879","31.9123800196806","106.827002825997","248.215784041529","55.3167587448976","33.8677717419951","-42.0002132466016","85.037259872776","149.580871040136","100.07405583091","-148.488808862468","7.01974642408874","-103.177411715514","-9.35081686021598","-140.709445355793","53.4703537249698","54.3672306923054","67.175679039293","-26.6327505319936","-28.2359260410867","-10.9470180962716","30.0374707305575","-3.21867600245167","118.989235906092","44.9809248155777","44.295504147522","35.7327890621101","-79.8590360328532","-36.2503809396562","126.569429741465","-10.4950379145485","13.3324103730319","6.53699316899292e-12"
"Gran_CFU_1","Myeloid","14032.2464670234","-14092.0239050501","-3496.18913650663","2103.69338469245","2472.04174711611","2056.73392922868","-9143.97790600407","3139.37376150066","6860.59301122322","6633.7504370767","5527.38933203235","3232.97326123845","-9271.92406588454","-7943.10321171777","657.37819238282","-1823.10320152731","4477.96167971834","-682.779918949798","961.217190893178","-2750.79942326009","-6179.92623799152","-6672.71845399254","-2915.67217871284","-317.906622657641","-2872.16869016902","-595.877693587862","3343.25008492464","1289.86496001576","0.303809907065368","-929.800106207698","1882.57965052475","-458.344174411722","-1739.85447745007","-225.091786403037","1003.59736755634","1521.79878484457","-4400.3610918821","610.760070136534","321.644867977102","1788.59726635925","1534.48316472417","-815.579790173188","134.396353731404","560.298785961799","-346.88679288227","1876.78125847132","1029.11566095456","1320.03312461688","-1009.98763322711","2448.83102466551","1924.35020444857","-555.438251991862","138.97151158755","-348.880985420148","1078.2291761544","-781.948856512754","1636.77553831155","111.627672490987","-1334.8671256485","-2542.62686820187","699.656641217202","1986.4286638939","1577.03199281969","775.380528940715","-1568.35108470559","-94.9474138280811","145.243990146431","162.256478842202","907.443315693853","-3728.83554879659","53.3020977151048","71.9613687021571","434.991235978871","221.129526762355","1734.05183577383","-751.888982992954","-1386.76228742821","589.596783435815","1874.53402810541","-1204.67971239036","-3553.77853648605","-772.800401570349","-844.700508411471","1250.19362448777","224.394085314694","-131.473254533439","463.666805176857","697.265687495519","-383.319961835714","-751.37602832659","287.323908095425","-1590.72203199231","394.812370328993","-740.068293976641","-2717.26921748997","725.373217987098","3481.64515272973","-1371.24681271824","-324.774993917337","887.773807431083","-642.187773729877","1385.34342117746","-9.57966154749582","-935.151642430658","1036.16985063179","633.867271781394","-205.602968740032","356.38563879762","1622.87215553509","202.302332958249","68.1081861439756","-1370.96735795872","-1085.75964811113","64.2694455460651","-1508.59263783358","1915.5946406663","-163.028153928745","381.48965671139","-213.974278981725","-468.934320119739","-479.75720202179","-513.711307800743","-223.057751081915","81.3519049415619","-1624.89266729968","1142.37945712078","-1596.57969300336","-258.041066220056","1142.22131851401","-278.297817112405","-168.713617316425","-1229.25624694627","-368.937200927016","1311.99389776399","138.595487285818","1019.64369035108","450.11643607412","-121.371548075567","-112.500127474877","1062.56638283325","590.193226027952","-630.137649843722","702.075821561906","901.899123789235","361.45367144942","824.145668126151","-725.471716030748","118.928943801225","-579.309523455129","-209.712572439085","-659.787964829416","93.1472401975959","739.64543718062","500.968042358592","-674.522731789904","1060.2388723045","-265.365254222421","396.98675797021","-189.238085811001","974.673445619577","191.857269612169","-690.581673343761","-1041.55889447275","-144.19067121947","-310.567219368257","-192.287765674105","-104.13026545417","437.912572779852","-272.003376907848","166.17020970018","-470.398231129169","-746.804338319455","1138.17104726084","763.460032765826","-282.597370205581","-103.634468788269","-430.737694516452","1620.86010055811","-309.126921109951","1952.17409865209","1811.19248243418","-1323.45568824033","-2061.10490355551","-204.603055251583","-103.949370453156","-1021.48260235799","-354.052555830274","-213.770649249943","1038.45405041299","2412.41528819073","1072.34179818782","-2475.02898997825","-530.90279022098","-1803.47168365844","-348.521786834944","659.558115833294","1132.72692293833","-517.345244222675","-1051.69897148869","45.921698145484","630.729217036227","519.523978219391","576.348374870509","-280.2654204198","-692.589419100378","123.747192127508","-241.320335271131","349.787732581302","408.040467585301","362.319722299071","7.56017470848747e-12"
"Gran_CFU_2","Myeloid","17642.4362989145","-12748.0837592231","-1440.2191182089","1325.22002842401","-2460.43429036746","3360.11509626966","-5936.44892795032","1949.58402484463","6269.61232126664","6734.59980943352","4771.80791580202","3604.68210155384","-8858.78479483893","-6261.76333430871","656.287289881859","-772.845155744567","4069.25635133936","441.938331397229","77.1365303889196","-846.551634745302","-5807.92947667097","-4408.10975390416","-1323.62201891866","-1077.04819873691","-922.775858577034","-3566.36548222882","1239.1853184207","-444.774213554339","511.824564883381","-2769.94256827901","-110.061076893896","717.039002933951","-975.358407578886","194.432637582525","-180.075207789303","-351.834327737535","-2047.09496291216","632.221798781211","925.134698296266","1129.96016954388","1422.12695883502","-697.924280528752","1328.38538077411","-1123.89559145146","1088.32600454837","987.223028230642","1251.35869829072","967.437940739231","-287.230274133356","1466.34301386394","2420.16319198139","-481.103026362011","226.73704677619","-559.151586362012","1462.56900443251","122.942530661325","408.166552714151","-183.718495556007","-1383.54645129548","-1660.70546229468","1745.02628284302","2935.4791211535","612.180331302166","262.346908942622","-1855.18416171974","482.82162149178","-108.067877208285","-336.175859643574","-94.2150173149899","-4374.53075627597","424.516505834025","1447.46414953327","-653.503087169308","869.864649058601","1337.08995756743","-2407.88134498554","-1328.30038697853","-830.668755577207","881.727112822819","-1318.6724794958","-2443.99127411207","-152.129702444357","-1011.34750687273","1876.78232813802","1600.74863155821","225.135457450194","197.951591992557","-70.7603246996841","905.47461341929","-1495.1051242925","1247.62661380513","-3158.72821830121","-348.816880051815","-487.301635701712","-856.230928367615","1437.81347008661","4181.77925914496","-219.833065953805","300.097583832094","252.164617555688","-356.808776834077","588.409636877312","594.203043424234","-1342.93938998283","1501.52913441765","-826.746882599814","-631.705026030125","-516.944655252481","1515.44798425283","74.3764529624747","-287.46136584038","-480.044403954025","369.653054773658","-76.9741710959232","-925.893051114424","1507.74546063111","-519.121476256299","-1680.29956912741","-617.986010317402","-191.69030853737","-956.349727218609","-894.461307189139","-645.788238984978","-836.585341096884","456.259442305267","1409.81518235132","-985.95324191677","372.281529853628","-353.717559158509","-1170.10974367399","-242.638301752279","-728.524113756251","-66.3313338021225","-336.68469435195","751.07219942634","830.06134510036","-383.883391229192","433.486027695383","301.388574191975","423.018671392233","167.889279260731","-534.507419421947","1037.46795495589","418.11686773261","1564.0927938439","47.8504896657035","-614.395017357294","-19.0589479114229","498.523657628133","300.841764078046","1433.80047592541","-158.747325884552","-104.228255381791","-116.594727242211","-128.576517045883","-2399.31066490607","-951.319587836977","313.389541776497","-221.012729162572","483.466040822198","-194.650892285235","-156.056867163075","313.301967493093","749.839248440254","970.454465170697","-136.582155782745","-866.993551326398","510.85150418349","561.383378497954","-620.889217218188","-443.063772101898","606.632056874095","-1719.50054800981","-236.617669327929","729.29643817808","-749.592206542485","-483.973306476647","-888.618222437918","788.819442429999","-2324.42730217329","-896.223801270354","872.337267986053","1752.52308295523","2.41932277749557","660.844266693731","1183.76678359326","490.1550248869","818.721479482045","-1306.68036804708","-2213.79873117138","-985.772892732661","2637.48859487595","961.972935847522","1867.75654380751","166.580170701985","-303.810056201435","-1150.28510477334","502.09831361113","1239.05607246786","177.871049611566","-106.905254889358","-25.2051182693911","-898.897928510655","-39.8258225589135","334.610413576239","-92.8769513641849","180.503030610368","-450.712488243267","-381.954060257961","-391.989797511875","8.05044919616194e-12"
"Gran_CFU_3","Myeloid","-3266.740580007","-14857.2552520731","-7736.12620034721","-1212.45619862723","3057.5672845565","4292.62237933308","-13491.074758392","8289.68916609191","9136.37483026247","-3963.51510733476","-2697.57528370168","4885.47638027701","-6005.95882921993","-1603.35210700392","3745.91645248293","-1369.29919715961","4685.36128751614","-3713.4094868495","711.666419914437","-4351.49517520173","-216.605473465676","-3570.22833909582","-2650.01422243429","1826.56375306849","946.319715366021","-2965.18124784594","44.4291147879326","4027.71422659155","2269.3473726836","-976.587781805544","1724.82054872592","-764.945608763265","1314.12050688056","1888.76334583901","1541.78554783788","-354.003502583465","-2537.29686474993","2050.83543698242","3107.72017844458","-1805.54541138838","-1797.22036620659","-856.540720991676","-1130.75721719092","1605.60590188129","1538.49352320517","-2166.6956674894","-1490.93015806133","-241.172895679085","-2190.01142313227","-1519.12055447965","-495.584737136154","1866.78122942318","1101.9308073076","362.377129806387","1065.54540709417","130.965340917194","-1258.78700374405","1804.37826617902","-1072.5203471804","-1537.20422293629","2124.15063007091","3173.55541244109","-664.297403403418","2748.28371107206","-216.072797808085","956.536312131706","-1421.07122983573","2383.30044973562","-4076.78644365587","385.755453040856","-394.872239106347","1865.32746070999","1359.88607358392","-3709.36708037809","1115.07697333752","-2779.61816022728","-182.171471641694","-2325.3045288103","-1284.5488747377","206.917021013742","-1231.40651202249","4040.62981627749","1836.28936025163","-3440.87650597518","-2702.91960621269","-971.31410356889","-2176.14938862929","-1278.64631610663","1494.65728934732","-311.811497986092","-1258.85788712713","2136.21544038563","988.259818726136","-724.737280096246","2955.03128071309","-1892.66269274542","-1956.29869447706","-1566.20049472824","-1002.09185061521","562.041495634862","1009.71858874174","-3463.970212562","40.8753547144387","-1442.10181341815","73.6208956187579","410.967960604765","-102.289188649857","1126.61571997325","-1101.88086440535","-933.109442807129","676.323476017753","-1041.28007520975","647.048916612942","-646.156403953775","-709.999825289119","887.057913953035","3393.14760698332","-25.4270073754452","-2009.20867088993","-376.646812115791","6.32996878101501","1365.98347447306","-1329.22144463875","538.110159423731","-724.497092956367","-221.966082978339","-343.23855927398","259.24775457926","370.618275803365","-348.044829686459","-214.373789128162","1357.10086317124","127.997793883809","-1347.14935342923","739.477135014906","-28.9409507353769","941.947519725871","1498.01028279329","-75.4480763040774","-281.08949432935","-2284.64221206846","-218.685970734886","250.11099112239","-1380.74931714373","-1513.9640964609","-365.246248945263","180.164403912666","671.825060339565","-917.369093750108","2281.84152757875","-1031.4582991241","-873.626936924525","-503.659165106931","-128.750750896096","-178.480345627049","668.887332988433","-840.077852146933","21.7792501102463","194.94868037813","-631.735866731847","-647.070253867266","-1974.77927175136","-366.274309785345","236.818922006507","-765.939312336464","-608.065595861511","12.8459596145853","859.099756373289","0.206147658811961","-36.5731891547082","1112.11190850899","468.906349514848","316.509964907397","564.616477774685","-95.9524336570071","520.496156226122","-1282.51737115495","-733.874056306793","586.90371637828","-618.851853400644","800.388532074898","552.717589988028","-478.17738997322","347.090761319107","-927.319928784447","517.835623995222","264.52579386671","970.176736075271","-194.125459063602","77.1601032572348","-489.052893148611","130.072943812093","-345.022331450436","122.724079137957","-9.13601909726271","-98.1271154527525","578.782521395104","-367.993543968822","67.9376543210138","205.573751183257","214.419855223356","-152.047208551202","-313.279928110311","-271.718987043291","-84.5869045291637","-79.545839427547","-43.6970189237118","30.4683143714569","134.375538738085","-333.044844968868","9.62074864219176e-12"
"Gran_CFU_4","Myeloid","4710.94760680115","-10492.390980933","-12266.2186914273","7929.37413889233","-4421.52494057592","5147.36500926062","-10288.682889551","6543.57677956484","7640.28703480813","3091.67882781544","2133.80852825434","4591.37231017619","-7552.39214130647","-6481.15623138442","2283.9374074602","-1065.39081880704","4625.41619411255","-1362.22289428739","610.062195443669","-1687.64791728765","-3382.26399238772","-3011.08808169167","-655.358116370147","-56.1430523582006","2095.17029215495","-3012.41228687508","235.157580131105","1180.23607180934","1495.41329577535","-2059.10872239997","1776.56058678381","-1406.71842223294","1070.5079496269","2838.23240371721","566.906710208384","-1305.23808106971","-912.754422283943","2159.52781875043","843.571258739821","-2152.39137514224","44.704021052615","-1536.7168188357","1208.42301616317","-372.373014240132","344.288204069262","-276.741235466639","-277.713393955218","-341.05605824074","337.747644200376","-591.165641336325","291.502862004629","-561.625691032979","338.494109947249","-3.78974565373457","-55.268115583961","-526.95289323677","-418.447909255636","1094.86883104765","670.559277339149","-1813.87273326049","2171.1567328695","404.81002764924","-656.233662638278","1455.6886338194","-584.810961680961","1349.41591827867","-290.429650228131","200.774632326669","-2558.22230373037","-672.95865888857","833.584880400155","334.324285625482","-372.257516715121","-1701.84037916315","349.247419489945","60.7944947837646","495.680341663757","-1698.56206528179","1018.18190329902","-711.885701516932","212.159989135084","2970.3990141844","208.543618187623","-579.267617920597","18.5225227219959","-1000.21090776981","1145.22782897487","1234.76718305296","1782.85307424718","313.186721503235","240.497800023606","825.022931157817","97.8435259403269","-221.41053557472","1518.68474828832","-421.057762267727","-1640.91835926411","140.581515103356","-32.6815745880472","827.308749417376","-1176.68388104359","448.481450345135","360.737964588165","113.358682694963","264.339189733976","-304.410228758339","484.14691725918","-550.678097963205","199.288698356567","-903.368208845097","301.088875163157","450.732575613522","970.842486684888","-2077.85251955675","1411.46502499109","-1140.34615286263","330.070391539473","587.599921334393","1428.37052577194","-577.373078287865","937.191864207835","87.9311403595971","-130.607261760224","-1526.50351659197","156.839849743763","-1296.02822113768","2019.55934516646","-76.859560627207","-221.575273645058","1147.47008433782","-725.909280937967","1212.04990451815","83.620301498511","-362.952086161987","629.626072988612","170.383867584643","-525.705475822527","-766.073884440455","118.782954141737","-456.95454402489","1702.93521123423","1117.55875487201","-1059.68023862844","43.2162652488904","-114.25759110794","623.892373669942","675.496456994733","-608.719500143795","837.567988507782","-1093.33732526205","1745.6427087481","856.86520441934","-1029.60606845344","542.664537043706","902.308970185015","-874.551349590323","495.364399846299","-1405.16874740842","-128.402472196965","1848.0575985178","744.87157326756","1554.26631160358","1285.40945802021","-714.539110516921","749.912200261056","475.436465307534","985.51882580121","-394.40027116337","-695.272845381166","-205.272595824722","479.144390190513","278.013124769436","819.18805773998","-631.269547903202","39.4500501728067","-1000.11183804094","1381.0005017202","1066.72002994221","-612.509865078229","-20.6467985503972","-1234.04079529957","411.128194771524","955.029161057993","-934.605008623744","1782.19911633498","-689.152713068639","-888.040754349275","-1290.72028767146","1398.59456733742","-319.896911252681","376.908846010894","-857.083827968126","-13.2894332288734","-153.366650710998","-1288.33511714042","1249.5086404081","-595.573326717752","814.584871288132","-107.852678754192","-2281.56593384313","-2007.22149525456","1179.56162413063","868.987477159009","2603.6263682272","-1039.02692812913","568.253939683118","-749.569000219271","-110.854146517112","-487.646741157886","142.521105371458","8.41993141875719e-12"
"Gran_CFU_5","Myeloid","2728.62250123611","-7806.9118703463","-14358.4552436993","12383.0577061451","2181.59994054363","5903.59019712893","-9848.84180857979","5538.73962456627","9956.7212500751","2354.52743833985","4710.06833892751","3489.61890772393","-8735.5394899492","-5509.41838922679","-560.017884019559","-3534.78115017537","4245.67478605351","-3474.755692197","-1289.5626461313","-3336.32022828199","-1378.15979282983","-4457.51029265976","-2310.44654385673","656.450960150165","-324.339491984204","1974.50659874774","1032.38713284474","1537.68935442919","711.48169425834","-1562.14301220105","1582.50187169038","-851.075189240103","1246.00420185715","590.918094925713","-17.4058941859429","-341.042397343963","-1791.80941063403","3073.67290387459","-253.628960490106","-2475.17936270464","-1422.36344983581","-1240.63863227319","-436.785255114748","23.7276834087055","282.968522382291","-102.930919344477","1071.25486625792","-155.81231190309","-508.805017279462","-70.5007021866615","-224.29758231887","-920.112639814063","627.199775853099","-424.904887567483","729.604888599238","581.121740094494","-136.450960642827","159.139055781829","-589.766687426493","-986.635151919045","49.8924508398411","-2177.38509800445","878.035934795051","605.477661141825","-1305.85718197462","369.441530655722","139.924196107267","-665.065017769779","-921.862840202875","-709.490514396554","1326.18620884994","-1244.01493133091","118.186714263384","-860.85696264759","1354.42559885774","-237.365990605447","-879.945580850079","-1621.29281576714","1096.6562725383","-980.642747312894","963.272944908283","1932.56406449562","-596.352930644153","958.647753492729","633.274999526814","72.4337528030871","1415.14448701206","1180.26090758466","1110.66052541548","1111.55109447845","-540.139017652285","1185.18263293484","-1292.85364074667","656.306930007593","-257.147159205587","134.815979750065","-1317.40998888995","53.6442160328307","-1515.86759524125","462.576343130175","-2002.86851675821","354.398284288678","-4.44409892074921","-898.662780046564","-1574.24600250186","-195.059575385653","567.420596536249","-365.697008243067","-1183.4587288329","262.398189829409","1135.31029756101","-173.537573912279","1744.50200078967","-755.680012077015","1062.4794809935","-1511.66654069918","-1017.03914858348","893.76800224322","981.170828029945","72.1251131327857","941.290525587481","-1180.94593549617","1701.90651769409","-603.43516333372","597.129528661517","-442.408047853536","1182.56913965723","709.284821941841","-1065.82910745812","602.844339407867","-267.436987763002","1142.89424534565","236.09017186597","-75.2888321861399","-1316.5351467864","-161.202509369675","83.7174519715302","-1409.28336404115","-684.338348021102","-202.617095046484","1257.34351107561","414.248870567514","-655.10824722649","573.483676965399","-2431.36784831048","-1162.56408914265","961.872476981708","600.359163648121","353.190678447344","-1406.05154200326","1015.00373041671","-561.729518243146","796.496666882112","-62.155807072742","-409.385255618273","-398.26240844933","397.039590945854","864.569314554384","1680.66555788659","-2403.34222274946","1357.69125747779","848.915833288894","4.73590686862019","1271.14461766636","138.070309912308","-303.854363362709","103.465604963683","-999.247978779786","46.4342928191218","208.191831640754","-617.549035605017","108.325917317345","-1324.54277745524","-332.600204005699","-642.503939361614","-594.392245369095","1462.01551562793","748.22602878738","-752.437416429038","1177.86068118409","-1905.47484757666","-635.17043530398","26.0277914209086","862.702906129698","281.42815170545","-304.450165909916","588.15196864781","-966.303204191771","-647.530170611009","877.251993716756","-447.330299782479","701.227565317805","-353.576206409309","-91.2585808203675","1242.23997101389","-899.543579766347","223.484508571861","-470.519930411066","-338.565957734789","2221.19713553627","1701.55280513437","-1613.68058389275","-67.0848387049959","-2311.04339384398","1812.03963072491","-722.566516034515","864.341972364143","-171.080666715795","697.914785177352","428.627857583521","1.08855147118447e-11"
"Gran_NeutroMetam_1","Myeloid","7865.23818310015","-4925.16956345794","-12194.2209744968","18499.9645027259","9386.95402497593","5479.42413361424","-11193.5955067304","-3100.89115180311","2834.63005825352","3651.38822241877","2361.63750567927","1089.69266040104","-6191.15095534812","-2847.77096906931","2246.83769570344","-3540.39178018776","2319.96395501372","-3212.5637950414","-1301.85156621829","-1979.99994217013","-2700.40168954719","-1098.72383021585","-1830.76079769553","2657.23700493168","-543.201150728031","596.565316897256","-981.802922065146","-380.679643096651","-1177.22353794078","1260.94302266353","-145.169232484727","180.476545852479","-712.52787808845","1664.92898627615","1314.72430081706","1740.25559329028","-1282.82761526418","983.867609984846","-717.485268643037","-985.608768820506","555.252695976089","-1300.56912394384","2319.77202728437","-1881.2645975439","-758.072683671563","1774.60580498101","373.601568478278","1020.40021039912","708.244545186017","-69.5208297297912","91.3696292582068","-1869.36339667146","1036.14711979948","-1959.61241070215","-2094.82845079964","-1456.06732337309","167.771559436221","-760.940277999312","198.557618029685","122.34491239617","1253.33903085683","-233.47878348426","-493.443986128812","-241.944153744492","-435.984025949597","851.260539398133","1299.51770589504","-881.662096547499","357.403310587143","-398.840270482563","210.723741211085","-95.380264868677","251.068293221764","137.515761372158","-538.163521706174","2185.91407938152","-259.320098788896","1887.11005464056","-295.847527611579","-637.205564330233","909.376455595746","-1517.20535481185","276.796680552507","2091.11648084649","-313.486190159358","-598.29671341698","625.147367045058","1440.85276256942","-1086.51171462421","-459.75489305188","739.362902752817","-407.644439990933","-105.477950457073","-787.208869760959","-1290.92690290038","339.279534680292","113.980871795208","1330.761696277","-186.10975847921","573.060979164067","-588.250207337964","1648.24696999873","-1136.64806159565","428.790939742867","-584.049147993916","492.040680636055","-68.0883655191056","-507.397609896807","257.356172410087","295.155962854471","-497.562263336729","-37.9732060377787","432.643287677448","-1498.19232343778","245.393812741606","285.886400091679","626.848363258515","1099.54981051343","647.175315677849","753.066844986309","-670.202281972135","369.231634422714","260.82596159009","253.829361629515","-805.215302568743","-411.285115236613","1417.979606647","-200.778628476536","809.210443441587","1075.31167208985","-789.354431157143","-1035.38620437005","137.714078416328","466.477174355921","-686.039310982517","-136.935995808617","724.779276320855","91.0692493607908","-1343.45737257916","1186.67515027138","-415.874713174232","-526.695017701296","-1081.35789077693","-1548.83964672558","-1549.9631078795","-196.52714451798","-1843.77122199823","990.973368106552","37.290650214747","453.907735321275","-2452.20296552871","242.358530268546","702.190812306322","670.872469863477","-723.007580806968","3778.38204491942","1371.8414312965","903.370554878375","-1487.46511582545","-1195.16515549018","1298.17791432441","525.610494794484","-641.084650873125","-14.5138581812129","-166.103672929007","2241.34881623822","1660.94849180074","-878.438237492424","22.1650701319547","-1384.20902351845","811.443792778409","-36.6411696261175","1079.76549373106","-886.00446267125","565.275438875709","4322.09078693003","-253.496501221791","-1590.20769845624","-843.71800365572","-832.606679396034","897.233640999733","2090.02393018906","84.5939724239563","253.649878137291","-1077.75890974981","527.581935935792","-589.810778821437","-483.992985306162","572.682552450079","-957.992714249133","394.866071131563","1255.92304359005","480.505419887595","1474.80125276078","-266.344102512949","-564.766336510832","-684.247126816878","-127.135777249382","-353.842894037531","52.7007001614303","-986.421732157185","-580.394169058747","-770.141115497604","718.79668630766","146.596129024422","-131.533984123555","-162.892783460072","-80.073646736284","32.7265173118675","278.891723277744","9.46442924032453e-12"
"Gran_NeutroMetam_2","Myeloid","-688.285248950971","-1321.42865547981","-18518.9662665972","32620.6319140821","9402.39234629188","1367.30221583022","5645.87355930238","-2011.14318035532","3583.77201725231","1253.48828398053","1548.18724997286","-3121.96939786498","-3619.95637023344","-219.341259080464","1108.92902373749","-1006.37077193219","2874.98846261332","-1543.02152634781","-2318.93659877635","-854.309258805753","3201.95228944643","3605.62775419741","-1083.65724830341","3483.42298120153","-2366.3085720324","4270.28261632494","-1850.31162272838","2003.50535453357","-1061.40491599431","1507.90545676945","-1827.87355187257","3523.84531407788","392.374243404618","43.7190356006784","1190.90026018017","2.80816587025851","-1056.32450283122","-900.516580903528","-508.922609137221","3536.31211628834","1838.28051969564","95.8478378165701","-302.999354630853","-644.661280351779","-1474.63161949737","-1368.18037290139","-1811.94465535187","121.842943856989","-1354.44748191935","351.531443277975","-1142.21055529312","936.03243802343","-1148.0765421799","176.042771597193","-375.491182694996","781.112146838814","308.078486778929","265.187561264877","968.57104338489","1002.61667691502","-457.666542974567","-958.975034849703","250.461372226699","67.3296363318397","-84.2215116577286","558.130783658237","-289.154743295021","671.105481244997","-636.627661646325","504.180364902335","1174.0140247459","1004.96136116622","-615.440882013995","-2383.32340953329","-26.1185575068337","-1425.19187790534","627.184812937295","-694.248923844331","-748.959711181194","641.292577673802","982.421032394989","34.4753811472586","-568.529599451655","-175.211721449746","-524.655752951119","-508.157913568509","-967.663664516819","-1158.16390349968","-492.048604195392","-448.529671697568","639.667716300172","926.652936312581","-2076.80013764651","358.582796597612","-263.307813274093","-28.0310408750578","1233.7788614037","1149.93247530148","1376.49179180273","-1172.59106357962","1616.06022731572","-806.258883482612","1243.72955242881","-2506.79178634424","364.029115097725","-665.32069822736","-1860.5963181242","1451.05537403096","-1339.69996712364","-759.301158842283","887.285331260132","515.877310735475","887.14796389291","870.539124687986","-595.691779114247","97.5952650093754","70.7016798900758","-2593.28563252132","438.686285454655","-819.823617105842","1053.94327180122","-824.895285467938","-939.769175857143","2406.76633534864","535.284842019062","-685.733874250035","-1976.499053746","852.923819164353","-2332.64632899619","-1179.25782125459","1232.04736622461","-1560.71894768676","-1812.69276615427","-724.430392495978","-959.244158447969","-1362.18600629046","2108.7745181681","-913.51043171981","-78.6134487206432","522.270297870853","-1604.14463022635","-1820.7097419119","1210.2281674235","1447.54085301217","1251.92643808608","-601.403618821068","-1323.98788145821","251.721597490373","1033.78079500773","1049.8827836347","785.548721407283","1165.29140563047","-810.034746807187","1273.69136730703","-541.71822755731","-169.393800017075","17.7643090760666","242.184212578884","-1118.87618353351","-109.655443426192","-956.902147129492","-1647.14296072529","261.898678114155","1384.42481116809","-116.865937327158","1802.31068120631","1732.27418449295","-1040.30741645993","-423.853163813887","-296.840623887261","-1473.62638611799","-526.001831800998","-458.331327889879","38.2361545362511","-535.072507649461","-598.916748791987","59.7644180042294","1054.64370529956","-2866.80577126824","431.89835714835","-665.39618083852","1098.33795016937","932.911345244258","322.680343495238","474.464030009225","-213.714428473434","-1141.16410307104","-2048.47556590972","456.852760573576","-437.01216159402","-432.458996376313","-1068.73610312544","35.726270287359","841.655539606762","671.560854807712","453.096023471485","1206.93311027744","1162.09870889807","-491.441880265041","-1225.42866928681","409.821164039674","-881.4588923511","320.098774161792","206.04621810031","-38.5112032914506","26.2311840738998","119.011670423485","-83.3657989165277","384.977756849758","234.960242866053","6.66489086142974e-12"
"Gran_NeutroMetam_3","Myeloid","-715.198494321235","-2268.30187433923","-20422.8349800074","32078.055254466","8839.9077159025","-283.742069398548","5463.03979254006","485.915848653241","3843.21333781548","-24.7201027408688","5231.71757865909","74.4674063746352","-4120.02026058276","-2429.84027291508","-1699.84039041416","2062.10698309664","3733.77943476644","736.236734440676","-1042.25778849072","-685.570990072519","696.489873853163","3060.64528766974","-419.194011035525","-1618.78336066013","-2156.90137260717","1950.94393803145","-1458.07450134419","2149.9616333898","-1052.90692236091","1631.93377877468","-1204.63861422234","2878.32854433851","335.322689712023","1263.88776851736","-490.326628647493","-1342.74654749256","-45.7933451457869","-1253.59409733592","-192.834860033863","3363.45837537647","1869.00013098111","624.51632072041","-193.479323764171","-393.602149757747","-1034.25400172369","-574.526820407953","-1122.547635248","-359.02725730197","-599.009997499589","832.168508880833","-269.117276307293","223.753412555143","-1024.19287662793","691.90282152868","756.180720241743","123.458348674513","1878.93591770884","1153.14346048826","528.420198216906","12.0633572720242","-316.738243933269","-1892.04247969404","556.684923538708","191.587473201035","24.6063356863495","420.201494069601","120.679384317172","-94.5706052691683","-780.739117533514","1317.32750015371","-283.137004542574","-44.6773310910173","-58.1333701175251","-1352.33461548027","-287.189750854408","631.280573850157","1006.92672055914","-1109.8595550396","1116.93604610284","-60.3026601696948","313.562049298456","-394.704404095223","-265.654808777873","-334.523476380339","441.270592395866","-195.211180982072","171.888282628586","-123.807528639314","1438.61858360858","299.883978143145","70.0103511394539","10.9395299747643","392.608024783849","837.176921614187","-119.556781138617","-740.084376995245","888.707375018555","314.525096781785","-631.314037872927","-501.592369734382","882.712518295112","-305.169244745617","486.865446773073","298.837818851092","1022.07108741725","-533.229235061332","2088.52390577092","89.6807530212493","802.743716969635","-671.377676200419","886.961800551247","-262.631350909194","-24.6897508176998","-34.3884519176309","565.739587198654","-744.157494951437","782.037882042082","-737.274245974001","919.951043349672","-907.900293918856","471.77930479233","885.610847068799","700.15924802171","-567.388770408017","-65.5231857942442","-835.464331411609","2585.99512990961","-202.090226733098","-1026.05208134919","48.920530474754","-653.864933048641","610.767402006305","-2425.01781272404","981.918291236888","763.36062796624","1196.05065102754","-110.364793313346","524.683227403772","785.636257790453","337.793833118328","125.991542571981","197.728543076641","336.602639892197","1115.40876488452","1107.04142149299","-85.6184728291158","386.872970395069","-672.762236691682","15.0410518251685","-153.172944124081","765.324628429832","-167.35712432652","-198.362245107405","446.036594641783","1288.40695709421","1177.72835673507","475.903553509846","-1713.27721952278","-690.379079826282","1482.80824104852","-1787.87323635482","-357.386666853244","-452.56098981216","-1564.53470678173","2425.10557222074","-403.885212021781","-785.083145848075","61.848622459527","-913.248100617486","436.093942377666","1041.26885654889","-943.109190392529","234.685596236249","-77.5091978180139","143.363364980297","629.569794241527","-515.019746705438","-1467.86863251056","-129.306995777119","153.349403829317","1484.14055706499","-1273.34136932787","-93.1087888603249","-912.963855279983","-545.950462139481","-669.966715462312","-687.968235552338","1133.70531252542","-1005.05703804913","-378.979106167892","-178.829212720279","1285.97553094499","578.489847127167","-241.678608793431","-277.874526892123","451.277495250524","-0.363336187294919","-940.687923139809","-804.565660513298","4.59045565312896","-714.161880211406","1107.29486920698","-36.7470058479043","-655.308663895193","2074.21901419423","-3944.89883329692","772.229734733316","1647.72840331169","1083.35332874203","724.743853052616","9.87654402706539e-12"
"Gran_NeutroMetam_4","Myeloid","-174.80396687233","-1679.0483662516","-20082.2259702886","31814.0736174917","10068.1430454552","86.5373711496889","3589.60293784224","903.56166994933","5085.68652406227","14.3646613072374","6452.16672112052","-892.772216560622","-5158.6622783069","-2398.26897125528","-2631.15127843017","-276.107425905619","2924.13591462682","-845.461406074851","-1509.08661173784","-1333.94846239562","1408.82381385956","1724.94081952647","-2415.42762844859","527.840144961582","-3139.16087941427","5383.11442370059","-114.09686034196","2334.66955841761","-1144.01723508814","1394.71443972532","-658.854162681457","3347.35689045289","349.056925178579","442.650265207524","491.880384253191","-849.117941377714","-935.434611064002","216.432608532154","-982.182717837325","2986.59912079141","1379.50110143749","-107.208703711628","-267.749876417938","-573.570228931765","-1965.46308440466","-1262.84906648943","-90.2010172459828","-239.653983855591","-1035.10161126278","31.6474922626218","-398.705514382759","-8.56180681955939","-554.923611519093","366.16163032189","1067.10182945522","213.32137719676","1903.90440716018","872.266578199029","37.0658228136384","-103.389964339628","-1053.88770691279","-2726.05183956349","1260.45235233138","-944.763950904771","-449.501932522678","142.171681913998","-234.461638599056","-839.597059924386","199.12597431803","1248.64885532053","321.094066956404","-856.242388822873","-63.7788109725087","-1152.52586969303","-366.167094242999","1085.47752974651","229.527697986739","-1508.18015814299","782.974454702346","89.4722840326819","1162.27328910337","-1101.13806049491","-423.233720033058","-1.38547288698005","333.687956502332","-434.681960030091","491.904646317413","-6.96461961331016","709.841185896573","315.633989741438","-144.03437718006","119.995363010802","-1077.62141067453","1166.80412194285","-878.242399580795","-1064.69195737112","1423.29643566998","16.2503584151533","-460.97884126686","401.478248387767","529.596137655059","146.993359955312","638.545453908551","-557.758492061819","515.721258041984","-578.292909936578","2119.08042534894","-756.199607074419","295.748667160874","-228.472236267323","1038.65672783994","-1331.02212768812","596.20056782348","764.01676898163","428.667329889398","-949.926922841849","-252.234391426069","-1067.2847731154","697.945970018667","-1613.05266713468","1972.55360641556","-314.182910707443","591.528981871731","23.5151693662423","-536.009260452133","-669.373760536866","1994.10404999221","300.324294241874","-1843.31351863737","2.79593492652944","-236.937056983673","1259.74895484475","-1320.75692249832","-66.0727863818848","-228.303874202558","-339.889765350416","285.364007219532","-675.722286465723","1020.21906420303","511.689807712048","-913.227462481128","-1274.98136611496","499.264957010676","-626.632512188096","-331.166822508899","-1095.09620077082","128.698181625896","112.255677178976","-1524.6456628299","-263.76391630892","-740.68012536001","790.440346078013","1605.26687867411","-403.542806042606","1864.81344833718","275.981749726399","419.941730779873","27.4847963626355","-119.277557021357","-506.940309857136","-786.442283777962","465.325150762208","387.181273426848","337.97640572411","932.085521091919","-249.849379455593","-403.821579851899","394.371541209012","60.236914060732","1290.37112673915","-61.3708457637237","163.764476201183","-447.070814283036","1533.55698275296","-217.992602050986","646.900025150326","551.934256602326","-1176.95052390743","1255.21326480505","-1282.08759497077","1502.65731797802","-971.285978828982","-48.3389526363524","556.600617588896","250.289635837755","290.225328335071","758.831593424316","1037.09148420526","316.516451661047","735.424223406957","-22.3037502141048","-491.160128250719","-858.881533940861","-339.583189267886","40.1300536851217","-1401.64570590268","-1290.97768689442","-1227.94325612022","1818.7053477023","348.092516226625","28.0654942527833","762.088756682567","259.659423144282","34.459725340238","-1405.70287435872","3877.18625443753","-723.522305267848","-665.711385200844","-1922.60774693848","-914.542737794695","9.2086338554509e-12"
"Gran_Neutro_1","Myeloid","7688.90669939808","2585.43933973241","-8371.61449395587","20921.1644273072","16298.8029925792","3293.40169799226","-7536.87248052065","-3235.67558103972","-2504.29063977061","-1674.30347431363","5399.2214750268","428.038212501183","-5241.93177630496","2255.02252161414","-1112.04883456589","707.002678120932","1608.79601737238","-2173.3489063034","-436.715736186256","-2722.17394188055","-5808.00602870633","-156.533313001977","-432.394925510576","149.327303250201","-428.993096987989","1355.07627333168","-5341.74337344261","-422.31208669716","-1342.54148436145","2380.37334422286","-4369.38737890178","378.19802612851","-161.088272805508","1878.49073674189","2740.11821518904","-1790.84188342831","1994.55895011067","-912.497528668673","-1552.83450893271","-4094.24264076441","-1602.46588276783","-4093.17872236049","5215.91279568276","-2421.09132828721","-920.257219365835","-1550.17038638805","773.295965254138","491.026261269982","1246.12625964959","-1365.50204265111","856.11811682897","249.405207206332","2267.70366891838","-2230.56917616294","-3856.6876166068","2243.24011916573","-3639.58245461102","-1444.72950792285","-112.892191838993","2544.02194922457","1417.18298360491","1305.54603570481","-2115.28905661917","993.633499787501","-496.505591026299","-622.331459533825","2555.47977908488","-1708.04847891275","-1195.17955754588","155.092872419487","-434.885127321205","2938.23492973292","8.83663140483873","2042.19943020986","-2138.75585636593","-403.934969604312","-229.73784098995","2013.10595727145","-2966.11151893676","3092.87756434963","311.779375845837","-1905.30658869439","1219.6154176819","3372.80360660589","783.129427003453","1002.34873114382","-687.607926752659","-825.223858132182","-890.191586857143","-2385.27271248618","629.403361422403","267.20465527957","-424.547619329535","-2043.08192696432","-10.798085504415","-1656.6993005624","-559.298355930833","-831.357735870403","3566.56482438622","1023.98366260119","-1760.56576168995","4269.18140406728","-651.556189221059","511.610074032572","1827.40729302232","1141.8530106508","-375.52920388486","-466.457563118597","-954.908813157025","1615.73904119489","-2666.98781269867","-2618.88802924204","-690.554378298365","25.7446558851204","1394.11910666939","1160.92406855212","1194.12347670948","1242.43388935662","-625.602227181937","577.06532118604","976.451957183009","521.680475909835","-2510.38518770211","704.225330402694","1785.13486484276","864.352450510046","1647.11530759324","2011.5418841229","-110.016440433956","-427.936308588531","726.547147916927","650.409174845134","-761.67558852232","-1476.64204094117","-86.5796202634594","-85.3400437368963","253.630587311506","881.193246306862","763.794499549822","-1732.49576457687","-1180.62856082083","-539.090562646467","-1430.84969874119","1853.22892497309","-857.907432076669","366.923818006253","1349.12841860538","-781.416534989135","-684.522275886409","414.980659361575","1402.66329504374","-498.490622882647","-349.703277016142","190.447908726023","631.881585681115","-180.539712141145","-801.821822347418","-242.435487252575","1281.27355044484","111.124695862549","-1134.20966234848","-796.491970478524","-288.402761204616","-222.881198089962","133.573593989311","-794.287182168046","-651.279265709004","36.2964500495778","196.375671871237","557.588360574994","-36.9059330091844","-741.167088036099","-643.765811345783","11.577755671878","-200.344089531456","-411.445081273936","453.150944310791","-477.130031873108","231.926370642604","688.889348482779","-253.175169928314","-391.821107332479","-119.666896407919","-229.628770462557","12.7483719139054","-567.888453147483","-673.109143994199","66.0972141970661","-490.497221842501","177.972907767004","28.4465458178809","-587.673971110658","-514.629853051113","-41.5617437692931","-234.021136483087","390.431464078118","397.370450991399","-271.358495793313","-28.7569085574105","313.953167750248","378.727596052929","5.67892939989085","163.80233587806","-21.2825028100229","108.479172999428","237.270428224317","-181.151310582856","-69.5088706553474","14.2672011594814","-181.333265406305","7.33280103304423e-12"
"Gran_Neutro_2","Myeloid","-654.721878406721","-2985.67855494566","-14042.8403576746","24008.9065477914","11358.5513307401","7144.39479973945","-6225.64935136032","-3230.86749081329","3917.56668584511","-1284.1887926216","-3210.49001873837","-3200.89292856697","-5129.869331327","3012.93405586551","3611.31801519405","-2498.6399231038","1454.09294939779","-4500.28413095212","-1791.24197049842","-1565.96346773531","-1763.34686932942","-382.469313018778","-2650.25353396657","1609.53843326386","1190.92768729789","959.407458837835","-3265.42246095957","1399.78191891549","502.083558477307","-377.347657705982","39.3073076889737","3070.13464565143","898.028236690667","1434.83734362014","-143.71151559086","255.243845878234","-241.817656590841","-619.858706932868","-463.725576572794","-3529.74219059813","-1076.9618873855","-1516.75861052335","1244.37468423316","615.116478657983","-318.948948541976","-1331.37317524719","-2176.73898619881","-17.0274310039293","-160.343744212094","664.626386589169","-2214.40513371415","1166.72107777804","-811.110607221939","-403.176172678209","-924.378057631643","2535.36118310412","-3158.61536571194","61.3565433481677","800.879490874236","-166.560340378408","2181.117303113","-754.896567631365","-1740.81290949066","-366.412641889642","1562.9115737048","166.388090974438","2190.20648535819","2472.29939890357","-853.670997058688","2176.93800714213","773.669573425796","649.137769864109","-93.5938039771213","-544.638159455282","78.5862371842032","-1215.19192633349","274.703369673038","-520.267408812279","-874.789152283923","838.224455171726","2170.50948334153","-455.654840023156","-78.2603759851917","-71.6241743894284","-691.667255344741","156.697906367113","1358.6409433989","225.625016607964","692.615338959071","-352.738638213274","-501.15205948279","1226.37713031484","629.68378714248","1155.66056645174","-260.593425477131","461.083508134096","-2699.14250528731","-688.984367443258","279.833044169841","-952.714113427219","2091.88871777996","21.6264441608682","88.3431528701441","483.285702421763","-603.913166352","1321.48685631946","-1254.93812327653","1546.88208322769","-127.605000149158","-251.565525167759","512.003178027748","2015.31185638945","-391.086068263238","1937.32692526899","-353.263441219875","809.116234494695","556.791656518019","-150.458239780344","-275.098632169944","1694.32152980378","-1621.34829800191","-1943.01353412922","-1275.14800686186","1324.77742970771","95.2558239507785","946.815130176096","-3880.64362943267","-275.859498131119","-354.368038296895","157.580520557323","375.113445169047","-1704.968044566","2117.80284000104","1370.9876280325","-1557.41756502693","-397.662282255931","-498.744916228652","-902.533063024686","-598.528534069092","2778.38503341203","665.238925662448","292.902029188947","169.097714728823","-26.2997926199686","161.53019877724","2449.43484835071","-228.51467352977","-509.438335390078","1218.10064834527","-2605.59931435448","429.864578862121","-818.403043304385","1243.91841387827","2647.39344367889","-955.932425737649","-1000.64804809055","-101.485489528107","-142.575805659653","-1012.84767107215","1082.44558935098","771.885020788771","1049.39538100115","-487.307933826818","-1323.11912270602","676.227116721893","664.184610447695","-1947.51584485946","-778.945449347104","-832.587274569707","952.496395855583","-89.8035151215339","857.212608598693","920.078312485738","2202.45549762938","895.667297747635","427.401001614536","1311.42385723709","194.53125396038","1558.57022051759","-104.535261065104","518.380257413779","-1739.36252570649","14.0312361866822","-643.089958163094","94.0846834905434","285.666323248464","772.867536189229","720.903963349082","-30.436746367848","449.678836625065","-653.228693999556","1290.27026657393","372.577355605171","218.152012488601","71.1537911724698","-441.412148813222","-583.520965332877","33.7333263643914","-257.241131262701","445.185853493407","-50.2564592816804","641.099627773206","130.255235877383","173.858248913842","-133.267920851168","214.481479185745","106.870968909363","153.425893049619","-143.34797813098","74.1035996946889","9.38626953939092e-12"
"Gran_Neutro_3","Myeloid","1383.50271451843","-2346.34065091037","-17507.7651553881","28529.3760651913","10018.8063462681","2606.64498773637","-281.797995715585","-1470.21813277589","2052.33818582946","-473.517402544489","967.214847159629","-2375.01625536113","-5976.00676911668","-1541.48177867453","1407.96363765429","458.302056064944","2476.28858822107","-862.238198102967","-1726.20862498376","-1047.9205875265","-4795.2427581721","66.940835622439","-2569.81513070187","-128.126559363007","2254.84584392277","-1838.12480983523","-3019.94958079626","562.689148741416","-634.358695163578","-255.412256100018","-486.12669660656","3562.67751828657","396.642550642434","2066.03489524635","-1788.20606519349","-1990.64515718901","275.4828273911","-1664.73072199166","-952.254896722991","-977.025974803546","-256.513195176282","-1136.40649717375","958.991780441786","377.804493543932","-288.875625833879","-1357.2838650317","-1271.42356809829","-1308.01678588394","-137.947080893378","873.300081713852","64.3342312223169","756.740162247074","-830.211882157883","548.771571493411","4.56376653925624","1450.01658315497","-387.626254949157","-262.633680302066","-1208.19392001481","-172.68835174385","2542.1926100291","-1385.99299830392","-1566.6575302895","-182.047296588939","-232.893257699689","1030.46683107883","1752.82081566612","818.216632421392","-146.973163488931","2570.92310314649","354.836954935482","-1420.75329865129","-598.899349089011","1002.04716097203","-163.871137905947","1321.55363762071","410.100811236998","-1383.83089131972","902.572938871891","1019.43843485901","901.216981530917","-1394.36432291793","-307.073424470063","47.6723753000333","-289.507112164103","1587.12066205196","918.35616677495","1340.89126080027","1579.57321440152","756.090325573991","-48.4363411632377","-820.384050744343","1829.04103064293","648.700210647943","-636.711886527684","98.8597385191219","82.0941236396116","-1171.53737643187","-1104.19471301276","-1341.00303845726","2663.76963491898","-1172.55752356049","-1401.23588189202","2419.1241070796","71.8648504852353","-1378.74789623263","171.980484584342","-289.978386752515","420.551342073322","-124.365913063972","-537.484325102649","1594.97663434667","-423.570992268489","462.336104704797","-977.865310969987","-331.556913831992","-640.299755895873","-867.056821192906","-383.827723658796","-203.548666599863","-770.832329029078","2911.4099544773","616.256723382877","-993.867971381472","730.289819676023","-210.57617645319","-137.109052368821","-1683.19646844137","1609.81813089673","1277.50427665302","-577.506959518024","-832.435989348846","307.726963175516","1785.27794603012","1749.27069197934","1425.61975285637","-543.447821037031","1820.4965691329","552.16974543868","-1569.28451573126","1246.89198683846","998.942269053435","213.493671483807","-829.418700695302","1744.93108874778","-17.0994855999682","979.643497272039","-373.551975104329","2343.83613247323","1719.36650300369","1404.56283850273","798.58090972741","-1180.83951399515","-1389.96655512938","-205.030000575114","82.5496175943321","-258.189798245508","-1690.4837752085","-261.002267755878","1316.66860282079","-1007.22999388334","-208.108287841771","-815.862531082944","-867.417051492563","-595.558405324798","-842.131925896443","107.353434641617","286.193385801519","-923.380411867501","-1041.53785833989","551.851944979526","-832.045647742515","574.625509172043","-2215.68732497082","217.092171846203","-148.517406438962","-727.507984560939","86.3106691655802","-564.666173589968","470.802129150107","-396.838713796892","1350.2440932658","-101.743126003052","129.679978243014","-983.716192112617","-701.869268645413","-39.7623114106702","-1118.08969843397","220.581918943249","793.741479413171","643.206775091596","492.69154892123","866.303251558301","16.9796537856193","1267.88173196582","-296.550795589005","687.181750864548","-166.555911923972","-162.705450845853","734.402118684827","1860.08694001856","-1825.2431601297","-341.600816733062","-1032.86106591027","-862.025323407687","1844.61097571845","-237.687702024825","-1360.56096039789","-455.586218219582","-229.887628646336","1.04591890703887e-11"
"Gran_Neutro_4","Myeloid","3025.9726885869","-1334.66571112099","-16383.1206670225","26960.1872385727","11946.9793707509","3163.51847326563","-3411.38983927177","-1011.2379628112","3170.9259233057","-1319.06560190874","1244.95288049652","-3127.14654955699","-6484.12639025092","-436.576828256144","193.888321361063","-2193.33468520309","965.734509927482","-3420.15907462574","-1692.11971289739","-1496.0202705491","-2372.52137116629","-787.993999835079","-3418.59861043547","661.580995874055","1241.47202894482","1774.07929996717","-2242.85805997464","1018.55562225727","-144.176696541178","-389.812284669288","218.974924651341","3643.30605838557","794.590457896063","1593.24172730572","-837.458865398662","-354.399612840729","-1118.48548533034","-336.255009767506","-1284.06371973484","-1486.39576935042","-1814.40900467382","-1871.50964494115","660.753085488275","117.183229190871","-1319.79346578746","-2000.17933838717","-861.735635800186","-1522.97891186759","-1012.71194791956","330.045593253893","-847.22981737604","168.238774160756","-65.916494870043","340.370237982046","232.069370632256","1765.52027722826","-893.632454844601","-649.295685425044","-1584.94026844689","418.467773752707","1633.63972384186","-2010.61732678399","-810.104960025252","-693.628163502628","181.758776209654","383.037743152408","1737.47797456243","1489.23729803815","1042.84869987885","2379.54293059053","1196.23215973637","-1644.02564220867","-581.335345609259","847.698822849384","-244.148259731092","1050.91049302703","184.716160966258","-1114.13087980337","552.272925517428","1053.3003539028","2311.64596495136","-2397.99949173837","-545.98309091338","536.5206533533","629.820814362459","1427.35130170601","1562.50422593523","1266.05531586883","817.743870488674","669.950943996038","-107.334250997327","-643.046195586434","214.283355168411","735.908260142366","-1098.41017102267","-178.80804302165","139.486417281693","-1118.43839049331","-1085.43095801982","-819.138740835965","1592.77470653941","-240.200073850569","-976.845956832459","1140.31243163129","-827.157962395745","-200.942428709456","422.759926129227","100.428187451565","-255.020784333162","976.825792048185","220.786858956724","359.790604239533","-108.904194404979","512.736864177262","163.200358674799","-276.411982675444","-977.520760850763","-756.500102561944","-454.013284867979","47.9074268563077","271.2251553374","504.551366705341","815.422966810163","63.6813404654129","297.180024439468","832.97055569082","-1255.12211878242","-686.66779965391","1348.28743828792","414.899877917423","-138.855958195253","297.394674626301","1330.00245316706","134.360745143889","-101.678830776694","-469.380244072453","-36.8411135239527","-36.2099066581723","607.284538314584","-767.060417965774","176.561017291834","-1078.46298998064","46.7215215281852","-1209.30614527328","-215.625413521495","-1179.81825672286","-281.824294221577","-89.449481980101","-332.584136523768","648.315920404524","-1737.32526744442","1097.34151748847","775.527925268619","-2335.49816277839","-133.114376601182","-1052.21057273454","-273.928948822353","2541.16985937713","613.819774752088","-1694.14567553519","436.023062001162","971.968607298867","-1043.30964942521","2123.72686358065","-1895.40195667075","-1231.5011660165","469.427074776436","1375.78670500683","2156.1155631244","168.061919253417","-1439.63034011168","401.719620639789","-916.747548820656","-1067.05337175787","-516.365132998826","-1642.3003563024","-803.971983864892","68.1884776315334","160.378204552473","-791.941980120539","-168.290182248062","442.251322115834","-913.39086499363","539.093789509056","572.264102228337","1198.56101661086","955.220726021888","1670.36633449987","325.894361313182","-916.673256525193","279.487021765767","-1570.75407742522","-907.794577916495","-481.546076886791","-1493.81862063015","1271.86601913537","-118.500281426544","554.562244006035","549.203298539658","-1789.24140630786","-938.222389924959","1168.86618966078","196.721625721188","1094.4570401649","64.2829403818075","-2184.98874223024","506.048971021442","1047.8050525221","769.015371046966","49.1518467671837","8.4838802649756e-12"
"HSC_CD133pCD34dim_1","HSC","-5895.18442588922","-17146.6782198133","-18772.1758649724","-13510.669184123","1249.3138364347","4042.80338180464","7348.55181855105","-9148.9683422266","-4988.11087991814","3309.14757914366","2657.84748738559","-1132.5801709942","-1663.71755091498","4041.32881166454","-3711.19281917076","647.405301376678","-2055.77855790298","539.097326138861","3690.84066580642","-5796.04751013185","-483.970442219275","-1848.50496833928","362.212355678453","-6251.58623003037","-1659.33896542106","-1016.07752486754","-1510.75429957249","-2282.52222568347","-1198.98999759841","-1012.53364372976","-3490.102900986","-2647.50912480874","397.526524776609","-1676.20664058978","2051.91291817301","-1606.17406615186","51.4191835598963","2207.19321642138","-1982.50901232367","-3683.24917374042","-1680.7774541992","-678.672956086744","1172.37242753988","-1877.03294951192","-1138.87999009251","-1175.04819785404","764.488637606263","-2332.38106026307","-498.584694765263","2996.47439188258","730.451059564951","-2479.32842560782","-1809.52907542388","-2808.94426623253","-3107.33441333432","2206.58695091481","520.54311285676","1126.54213864334","94.9310170344521","1920.93441938352","31.4580534407488","1891.57453102251","-204.006121972353","-222.375762737484","-2154.56883071635","-276.176600793653","415.063841994618","-376.233122451166","-1454.40363649538","1578.53796754394","1358.5356726552","1287.30618183556","-55.3596789205928","1818.23556774148","-20.9136683785458","607.388841362059","-1799.32373730825","1183.41658202201","-1689.78689510658","1170.08433022075","-1666.79682806213","4309.08816687439","1803.17369659543","1515.69317939805","-3066.09399032193","-170.651547388164","-3791.1323063566","1544.60483689401","642.269859148948","1722.84877778283","-1890.47595217498","-901.658431356972","-2816.23715712076","32.8751286952114","895.072706490651","-788.364447347895","401.222799158126","-438.682196186559","-421.674406008301","-2808.86325108082","-1568.27637930709","-203.936092191085","550.7807174445","-1596.7414009661","1201.24592181956","-2769.98707715951","1782.06371777936","1374.21307200654","998.094229547575","-61.6244063845264","3315.67282433002","2910.12002388224","-1570.27931153533","-1362.7756753894","379.246250877618","3374.07937851624","-3524.92865695594","-1994.04576073508","2051.92840976663","-1436.7648128176","-319.360926263808","-674.678482498046","103.82967223369","1653.71807231082","2628.72886717549","267.22772777269","727.696462621059","615.041293117205","-348.532290866373","771.47320575282","-64.0915303417112","1755.25587615195","2237.05022871033","646.378203084366","936.964005198745","-211.412527245676","-906.06750975133","482.741627435991","156.617636085848","1921.21295874004","714.968326863251","-189.446812728742","286.156901427861","111.684875523059","530.026283867164","-395.461304100696","-259.484216216148","999.384561464699","430.939080343145","344.565106124121","-1691.67307091409","-736.179575555195","-380.305872629279","-574.637290400487","1442.67945177417","-220.679743896426","226.684841468124","-435.451520990241","-417.082492284335","-554.760200448422","-39.5593918012808","153.245686800865","84.7976968505349","-725.276881399259","18.3292730435002","993.777420040982","380.134257110848","95.0805550893803","423.322460056747","244.67494487736","-533.512669449336","47.9668145297961","846.577622913694","-177.693597394389","-21.6606447635977","-367.177862418367","-175.798365193923","-92.6260762893719","291.961116518114","-400.50446950089","416.365133033225","-39.5285042064983","-373.50954708385","-11.2504862272322","-729.056432524433","-240.271156097271","478.220694536961","-3.01270308746783","162.086009598481","327.057753866878","-22.593044133892","-322.637923074857","157.521444580214","-89.3290015404107","176.577715889956","-211.063767288784","219.236833967936","29.7275580492787","-143.368994361014","2.03725011050099","151.537833435663","44.7969266635869","-3.39124682605478","133.114278292989","143.018858320307","-42.557033274874","-167.383116910944","151.964562721131","54.5866972173165","229.388704619597","7.92965693108272e-12"
[truncated: 699,282 more chars]
