# Supplementary material for: MIR retrotransposons link the epigenome and the transcriptome of coding genes in acute myeloid leukemia
Source: Nat Commun. 2022 Oct 31;13:6524. doi: 10.1038/s41467-022-34211-x (PMC9622910; doi:10.1038/s41467-022-34211-x)
Supplement: Supplementary file 10 — Source Data [file 41467_2022_34211_MOESM10_ESM.xlsx]

## Sheet: Fig 1 a Glass
Coefficient	-log10 FDR	Note
0.6295056851	1.30140014938012	Positive
0.6295056851	1.30140014938012	Positive
0.6295436421	1.30161288914579	Positive
0.6295455233	1.30161613205503	Positive
0.6295533583	1.30165705753717	Positive
0.6295533583	1.30165705753717	Positive
0.6297160417	1.30267198590938	Positive
0.6300276736	1.30485615424108	Positive
0.6301563820	1.30539087734101	Positive
0.6306143612	1.3080988009297	Positive
0.6306286940	1.30817999336594	Positive
0.6310601304	1.31043294226857	Positive
0.6310695664	1.31043294226857	Positive
0.6311524176	1.31115196401232	Positive
0.6312877032	1.31229406144984	Positive
0.6312877032	1.31229406144984	Positive
0.6314438233	1.31288883921671	Positive
0.6316831991	1.31470990548765	Positive
0.6325603551	1.31991057740384	Positive
0.6328527501	1.32162731546379	Positive
0.6328592587	1.32162731546379	Positive
0.6330234412	1.32233089235764	Positive
0.6331382134	1.32301025521217	Positive
0.6332511821	1.32362056842357	Positive
0.6334102968	1.32471712620776	Positive
0.6335125488	1.32541194672643	Positive
0.6338143909	1.32700932796164	Positive
0.6338616601	1.32761427312042	Positive
0.6343051323	1.33022998351076	Positive
0.6344037596	1.33103819449075	Positive
0.6344913312	1.33150818224873	Positive
0.6350524284	1.33506359147591	Positive
0.6353896986	1.33707353522107	Positive
0.6355212355	1.33799964551778	Positive
0.6355575073	1.33799964551778	Positive
0.6356599403	1.33871626190455	Positive
0.6358018060	1.33932203928847	Positive
0.6361998151	1.3421466590434	Positive
0.6363343858	1.34330927793347	Positive
0.6365307635	1.34463287300801	Positive
0.6366368131	1.34516725125165	Positive
0.6369574435	1.34762706047188	Positive
0.6369574435	1.34762706047188	Positive
0.6369722147	1.34774183977119	Positive
0.6369970512	1.34776593867483	Positive
0.6371465217	1.34855177794376	Positive
0.6373733859	1.34977994129648	Positive
0.6373733859	1.34977994129648	Positive
0.6374915488	1.35054206410308	Positive
0.6376429024	1.35113179388044	Positive
0.6376555363	1.35123716519072	Positive
0.6378290170	1.35266018202762	Positive
0.6381610204	1.35430512785243	Positive
0.6381610204	1.35430512785243	Positive
0.6381718150	1.35430873019049	Positive
0.6385021673	1.35675189504253	Positive
0.6385021673	1.35675189504253	Positive
0.6388926952	1.35852973238344	Positive
0.6389180563	1.35852973238344	Positive
0.6393738535	1.36096042901425	Positive
0.6393738535	1.36096042901425	Positive
0.6394201207	1.36097962972829	Positive
0.6397038904	1.36267218525298	Positive
0.6398135293	1.36328990880181	Positive
0.6398867479	1.36396057864484	Positive
0.6399489850	1.36398677591636	Positive
0.6405767463	1.36783610478575	Positive
0.6406003465	1.36788406972307	Positive
0.6406692887	1.36867002918871	Positive
0.6408626189	1.36945121607658	Positive
0.6412253054	1.37167184681247	Positive
0.6414441467	1.37344356800757	Positive
0.6416956134	1.3746183659679	Positive
0.6419562420	1.37653584287496	Positive
0.6420522664	1.3768567890862	Positive
0.6420522664	1.3768567890862	Positive
0.6425148381	1.38015119054291	Positive
0.6425148381	1.38015119054291	Positive
0.6438586666	1.3875654479685	Positive
0.6443774891	1.39080193504913	Positive
0.6446776013	1.39297186143834	Positive
0.6452111439	1.39633692618525	Positive
0.6454892521	1.39805820085116	Positive
0.6455598456	1.39873399341585	Positive
0.6457584931	1.39987947955647	Positive
0.6458457946	1.4007942640007	Positive
0.6461933676	1.40314242280064	Positive
0.6462447939	1.40348756426129	Positive
0.6464113627	1.40458037228627	Positive
0.6467070723	1.40686637051706	Positive
0.6470144699	1.40845098724119	Positive
0.6472882928	1.40995013758616	Positive
0.6473125536	1.40995013758616	Positive
0.6473125536	1.40995013758616	Positive
0.6474519186	1.41061745554972	Positive
0.6485787861	1.41672855669649	Positive
0.6486903933	1.41739853322389	Positive
0.6486903933	1.41739853322389	Positive
0.6488191017	1.41831281390515	Positive
0.6489321697	1.41944984660117	Positive
0.6489321697	1.41944984660117	Positive
0.6491597062	1.42098702253628	Positive
0.6497353045	1.42537581603366	Positive
0.6500193129	1.42744949696188	Positive
0.6500753383	1.42810496240741	Positive
0.6502238340	1.42889265617847	Positive
0.6503717730	1.42991500979617	Positive
0.6504243354	1.42991500979617	Positive
0.6506553788	1.43088921296994	Positive
0.6507078507	1.43132697661644	Positive
0.6508627697	1.43266992739189	Positive
0.6508627697	1.43266992739189	Positive
0.6514892124	1.43600168308927	Positive
0.6528305740	1.44367760333153	Positive
0.6528762000	1.44370265966671	Positive
0.6531176519	1.44531876298986	Positive
0.6535445607	1.44857805045401	Positive
0.6538165564	1.45064316917207	Positive
0.6540071147	1.45169510651808	Positive
0.6551116930	1.45914441338894	Positive
0.6551268496	1.45914441338894	Positive
0.6552480431	1.45998912439383	Positive
0.6557072227	1.46169737177285	Positive
0.6563539662	1.46612052046027	Positive
0.6566065172	1.46763467739315	Positive
0.6580701829	1.47804636502142	Positive
0.6588539679	1.48285361675272	Positive
0.6588611327	1.48285361675272	Positive
0.6589045178	1.48305371699336	Positive
0.6589675606	1.48356272984396	Positive
0.6589675606	1.48356272984396	Positive
0.6592370219	1.48532247742122	Positive
0.6593011203	1.48567540260489	Positive
0.6593884325	1.48638433220239	Positive
0.6595980403	1.48738692760299	Positive
0.6599267545	1.48909820387792	Positive
0.6599267545	1.48909820387792	Positive
0.6599421627	1.48915150492037	Positive
0.6617069768	1.50276197665043	Positive
0.6617114255	1.50276197665043	Positive
0.6621071460	1.50510764037747	Positive
0.6621071460	1.50510764037747	Positive
0.6633394775	1.51449717234318	Positive
0.6638836445	1.51947391369117	Positive
0.6644335414	1.5234704179752	Positive
0.6645215279	1.52394171787014	Positive
0.6660658087	1.53557466489152	Positive
0.6674659080	1.54364640342257	Positive
0.6676112137	1.5449113215469	Positive
0.6676962677	1.54545307679741	Positive
0.6679705275	1.54718610796416	Positive
0.6682833079	1.54897121947294	Positive
0.6683441799	1.54926612056096	Positive
0.6686161794	1.55191883759896	Positive
0.6691555320	1.55563794749993	Positive
0.6691555320	1.55563794749993	Positive
0.6700128700	1.5615232166688	Positive
0.6701846980	1.56286116629329	Positive
0.6702091964	1.56301917249547	Positive
0.6703414568	1.56383928934998	Positive
0.6709259752	1.56831881440519	Positive
0.6722451304	1.57629892373127	Positive
0.6739215821	1.58889986144412	Positive
0.6744084228	1.59275023499822	Positive
0.6746894924	1.59308501389012	Positive
0.6747377570	1.59360061688532	Positive
0.6751387727	1.59727067464343	Positive
0.6751746628	1.59760280271977	Positive
0.6751746628	1.59760280271977	Positive
0.6756904190	1.60162792784291	Positive
0.6756904190	1.60162792784291	Positive
0.6757245445	1.60162792784291	Positive
0.6759330759	1.60262403434582	Positive
0.6759918064	1.60301525344616	Positive
0.6760571210	1.60326248640564	Positive
0.6760571210	1.60326248640564	Positive
0.6762850700	1.6053847234389	Positive
0.6774423749	1.61466198028754	Positive
0.6779072026	1.6184253152171	Positive
0.6790232537	1.62728672905397	Positive
0.6790730289	1.62728672905397	Positive
0.6795804120	1.63130494614543	Positive
0.6801762384	1.63653891934496	Positive
0.6802267993	1.63687853386058	Positive
0.6829769288	1.65675510188216	Positive
0.6834137654	1.6607956226158	Positive
0.6860264202	1.68184154360164	Positive
0.6865343585	1.68528794929292	Positive
0.6865343585	1.68528794929292	Positive
0.6867479606	1.68643178070422	Positive
0.6867479606	1.68643178070422	Positive
0.6877481036	1.69462441876021	Positive
0.6881142026	1.69656395670841	Positive
0.6882179865	1.69704032637974	Positive
0.6882647139	1.69704032637974	Positive
0.6892518774	1.70439849237256	Positive
0.6892518774	1.70439849237256	Positive
0.6941405174	1.7464097670967	Positive
0.6988866737	1.78818733230535	Positive
0.7009660178	1.80730707856112	Positive
0.7032006401	1.82684060418882	Positive
0.7032006401	1.82684060418882	Positive
0.7046852254	1.83806567406771	Positive
0.7046852254	1.83806567406771	Positive
0.7057082195	1.84685641413381	Positive
0.7057082195	1.84685641413381	Positive
0.7059484553	1.84982088546084	Positive
0.7059484553	1.84982088546084	Positive
0.7093203119	1.8769719328494	Positive
0.7094897072	1.87734110025933	Positive
0.7095366716	1.8774065447275	Positive
0.7118906846	1.8999175877765	Positive
0.7122723485	1.90305917561243	Positive
0.7122723485	1.90305917561243	Positive
0.7149897849	1.92289284768323	Positive
0.7161162750	1.93273679671114	Positive
0.7161162750	1.93273679671114	Positive
0.7184081241	1.95469875144648	Positive
0.7184081241	1.95469875144648	Positive
0.7189446259	1.95917311771425	Positive
0.7189446259	1.95917311771425	Positive
0.7229790910	1.99235500964468	Positive
0.7250144812	2.01300907394938	Positive
0.7250144812	2.01300907394938	Positive
0.7255732033	2.02069535233804	Positive
0.7284267268	2.04674794585231	Positive
0.7294723295	2.05500048173568	Positive
0.7296949475	2.05753623833271	Positive
0.7300889288	2.06097844757493	Positive
0.7335221664	2.10540003744869	Positive
0.7335221664	2.10540003744869	Positive
0.7340370995	2.1110995059892	Positive
0.7340370995	2.1110995059892	Positive
0.7468504829	2.24911030725405	Positive
0.7479387654	2.25795392745715	Positive
0.7479387654	2.25795392745715	Positive
0.7479718228	2.25795392745715	Positive
0.7663567746	2.46477089672368	Positive
0.7701919344	2.52403374100486	Positive
0.7810052054	2.65903977678442	Positive
0.7832063827	2.68271585271732	Positive
0.8167945494	3.09361669246836	Positive
0.8235966360	3.20866723228007	Positive
-0.8868570710	5.14166582922775	Negative
-0.8858254778	5.14166582922775	Negative
-0.8794335827	4.93772351299736	Negative
-0.8704549860	4.56356821755321	Negative
-0.8626295822	4.25475486376581	Negative
-0.8520306524	3.83101500555233	Negative
-0.8507682636	3.83101500555233	Negative
-0.8396863140	3.39921473351249	Negative
-0.8363409006	3.3721601625298	Negative
-0.8362357256	3.3721601625298	Negative
-0.8357453498	3.3721601625298	Negative
-0.8341915827	3.34594198963688	Negative
-0.8318462666	3.2853213939697	Negative
-0.8302641773	3.26427256808038	Negative
-0.8297709058	3.26427256808038	Negative
-0.8276314040	3.20866723228007	Negative
-0.8266137587	3.20866723228007	Negative
-0.8261043966	3.20866723228007	Negative
-0.8247221973	3.20866723228007	Negative
-0.8244088809	3.20866723228007	Negative
-0.8243813329	3.20866723228007	Negative
-0.8235924587	3.20866723228007	Negative
-0.8215457897	3.14928045476499	Negative
-0.8207691911	3.13771900739571	Negative
-0.8198359448	3.11973862064676	Negative
-0.8187057299	3.09399252167393	Negative
-0.8175032175	3.09361669246836	Negative
-0.8172984121	3.09361669246836	Negative
-0.8169884170	3.09361669246836	Negative
-0.8166974372	3.09361669246836	Negative
-0.8154440154	3.06114858745966	Negative
-0.8141759338	3.02809451986144	Negative
-0.8133694539	3.01159687217774	Negative
-0.8128970672	3.00685875224592	Negative
-0.8121746912	2.99289506348315	Negative
-0.8110496885	2.96441788356313	Negative
-0.8096833420	2.96415357925916	Negative
-0.8091522872	2.96415357925916	Negative
-0.8083864517	2.96415357925916	Negative
-0.8083682427	2.96415357925916	Negative
-0.8080680472	2.96415357925916	Negative
-0.8079903616	2.96415357925916	Negative
-0.8078559305	2.96415357925916	Negative
-0.8078559305	2.96415357925916	Negative
-0.8078065624	2.96415357925916	Negative
-0.8077744204	2.96415357925916	Negative
-0.8076725293	2.96415357925916	Negative
-0.8076504055	2.96415357925916	Negative
-0.8072777181	2.95980051004731	Negative
-0.8069594329	2.95719335235872	Negative
-0.8066105885	2.9533886920823	Negative
-0.8059805047	2.94134776767981	Negative
-0.8057954021	2.94134776767981	Negative
-0.8050438473	2.92335728641911	Negative
-0.8044322747	2.91620944398192	Negative
-0.8043894627	2.91620944398192	Negative
-0.8037923389	2.90327730835908	Negative
-0.8031921807	2.8947533624603	Negative
-0.8031151595	2.8947533624603	Negative
-0.8026581469	2.89314839011018	Negative
-0.8026539396	2.89314839011018	Negative
-0.8019821112	2.88854410658728	Negative
-0.8019319113	2.88854410658728	Negative
-0.8018018018	2.88854410658728	Negative
-0.8017246944	2.88854410658728	Negative
-0.8012870013	2.88027392439581	Negative
-0.8005694633	2.86709236916372	Negative
-0.8005172937	2.86709236916372	Negative
-0.7999485332	2.85428131809018	Negative
-0.7992277992	2.83640135878046	Negative
-0.7987120034	2.82530786101845	Negative
-0.7982003607	2.81431887364482	Negative
-0.7978326526	2.80879934460783	Negative
-0.7976810747	2.80879934460783	Negative
-0.7971637360	2.79748809687337	Negative
-0.7969624831	2.79649632362703	Negative
-0.7962734968	2.79248408906264	Negative
-0.7958054646	2.79248408906264	Negative
-0.7958041074	2.79248408906264	Negative
-0.7954722010	2.79248408906264	Negative
-0.7954310020	2.79248408906264	Negative
-0.7954179822	2.79248408906264	Negative
-0.7953016005	2.79248408906264	Negative
-0.7952276194	2.79248408906264	Negative
-0.7947992025	2.79248408906264	Negative
-0.7947992025	2.79248408906264	Negative
-0.7947712729	2.79248408906264	Negative
-0.7947582421	2.79248408906264	Negative
-0.7946809789	2.79248408906264	Negative
-0.7946024803	2.79248408906264	Negative
-0.7944522537	2.79248408906264	Negative
-0.7942596065	2.79248408906264	Negative
-0.7942049296	2.79248408906264	Negative
-0.7938185805	2.78662396738271	Negative
-0.7936121410	2.78662396738271	Negative
-0.7936037906	2.78662396738271	Negative
-0.7923289803	2.75242530045413	Negative
-0.7922625796	2.75242530045413	Negative
-0.7917631918	2.74457694840453	Negative
-0.7917466157	2.74457694840453	Negative
-0.7912456155	2.74388113184867	Negative
-0.7912306518	2.74388113184867	Negative
-0.7911274812	2.74388113184867	Negative
-0.7909853539	2.74388113184867	Negative
-0.7909853539	2.74388113184867	Negative
-0.7908390885	2.74388113184867	Negative
-0.7908169333	2.74388113184867	Negative
-0.7901648048	2.72860310444334	Negative
-0.7900838727	2.72860310444334	Negative
-0.7898056443	2.7280080849537	Negative
-0.7897039897	2.7280080849537	Negative
-0.7896975237	2.7280080849537	Negative
-0.7895607920	2.72749758548425	Negative
-0.7893620372	2.72533693795374	Negative
-0.7889317889	2.72533693795374	Negative
-0.7889214632	2.72533693795374	Negative
-0.7888774721	2.72533693795374	Negative
-0.7888695428	2.72533693795374	Negative
-0.7887021242	2.72533693795374	Negative
-0.7886743887	2.72533693795374	Negative
-0.7884169884	2.72082755003819	Negative
-0.7883040414	2.72081285146337	Negative
-0.7880184685	2.71768607633068	Negative
-0.7878476059	2.71768607633068	Negative
-0.7877335326	2.71768607633068	Negative
-0.7874792344	2.71768607633068	Negative
-0.7873873874	2.71768607633068	Negative
-0.7873540787	2.71768607633068	Negative
-0.7873326729	2.71768607633068	Negative
-0.7873326729	2.71768607633068	Negative
-0.7868630139	2.70637969249437	Negative
-0.7862203819	2.70368222028149	Negative
-0.7861714217	2.70368222028149	Negative
-0.7861003861	2.70368222028149	Negative
-0.7860829138	2.70368222028149	Negative
-0.7859061369	2.70368222028149	Negative
-0.7858384701	2.70368222028149	Negative
-0.7857878736	2.70368222028149	Negative
-0.7857790133	2.70368222028149	Negative
-0.7857052498	2.70368222028149	Negative
-0.7855636375	2.70368222028149	Negative
-0.7854130909	2.70368222028149	Negative
-0.7853319251	2.70368222028149	Negative
-0.7853189007	2.70368222028149	Negative
-0.7853005600	2.70368222028149	Negative
-0.7852729405	2.70368222028149	Negative
-0.7849512835	2.69672278542748	Negative
-0.7847944661	2.69481489964667	Negative
-0.7846435154	2.69421714169356	Negative
-0.7845873541	2.69421714169356	Negative
-0.7844748027	2.69361699507669	Negative
-0.7842708264	2.69020261906654	Negative
-0.7840133930	2.68639478808279	Negative
-0.7839629336	2.68639478808279	Negative
-0.7837837838	2.68476028306661	Negative
-0.7837281413	2.68476028306661	Negative
-0.7835139288	2.68271585271732	Negative
-0.7834818455	2.68271585271732	Negative
-0.7832838453	2.68271585271732	Negative
-0.7831295893	2.68271585271732	Negative
-0.7831295893	2.68271585271732	Negative
-0.7829903409	2.68112288855848	Negative
-0.7828483471	2.67986342889379	Negative
-0.7827765918	2.67986342889379	Negative
-0.7826208532	2.67802336901058	Negative
-0.7824967825	2.67802336901058	Negative
-0.7824609830	2.67802336901058	Negative
-0.7821759751	2.67193985248383	Negative
-0.7818340360	2.66413415781932	Negative
-0.7817219921	2.66326844700535	Negative
-0.7815509709	2.6606110107297	Negative
-0.7813887654	2.65903977678442	Negative
-0.7811985991	2.65903977678442	Negative
-0.7811985991	2.65903977678442	Negative
-0.7809199329	2.65903977678442	Negative
-0.7808960094	2.65903977678442	Negative
-0.7808277947	2.65903977678442	Negative
-0.7808114948	2.65903977678442	Negative
-0.7806819334	2.65903977678442	Negative
-0.7806385429	2.65903977678442	Negative
-0.7805683835	2.65903977678442	Negative
-0.7805244007	2.65903977678442	Negative
-0.7804204284	2.65903977678442	Negative
-0.7803810763	2.65903977678442	Negative
-0.7799227799	2.64993385536811	Negative
-0.7798788741	2.64993385536811	Negative
-0.7798472726	2.64993385536811	Negative
-0.7795751696	2.64498376170022	Negative
-0.7795301337	2.64498376170022	Negative
-0.7793732129	2.64373504278296	Negative
-0.7793382017	2.64373504278296	Negative
-0.7791243583	2.6409712289951	Negative
-0.7790628369	2.6409712289951	Negative
-0.7789433056	2.6409712289951	Negative
-0.7788797494	2.6409712289951	Negative
-0.7788676104	2.6409712289951	Negative
-0.7788034087	2.6409712289951	Negative
-0.7786657430	2.63903418769305	Negative
-0.7784794059	2.63564406514165	Negative
-0.7781985388	2.62944586170964	Negative
-0.7780638775	2.62882856471098	Negative
-0.7779645635	2.62882856471098	Negative
-0.7779637083	2.62882856471098	Negative
-0.7775819390	2.61962853490982	Negative
-0.7774702688	2.61841232254065	Negative
-0.7773343530	2.61788661459394	Negative
-0.7773123630	2.61788661459394	Negative
-0.7772015441	2.61667047000476	Negative
-0.7770287549	2.61505712920711	Negative
-0.7769126534	2.61505712920711	Negative
-0.7768568706	2.61505712920711	Negative
-0.7768047687	2.61505712920711	Negative
-0.7767538123	2.61505712920711	Negative
-0.7766765414	2.61505712920711	Negative
-0.7766677849	2.61505712920711	Negative
-0.7765470365	2.61483600966264	Negative
-0.7765259883	2.61483600966264	Negative
-0.7763541132	2.61208147786304	Negative
-0.7762893044	2.61208147786304	Negative
-0.7762328376	2.61208147786304	Negative
-0.7760465228	2.60884242322383	Negative
-0.7759741172	2.60884242322383	Negative
-0.7759253701	2.60884242322383	Negative
-0.7757790255	2.60740547774727	Negative
-0.7756890032	2.60740547774727	Negative
-0.7755661460	2.60740547774727	Negative
-0.7755152760	2.60740547774727	Negative
-0.7754892121	2.60740547774727	Negative
-0.7754892121	2.60740547774727	Negative
-0.7752947460	2.60543847227864	Negative
-0.7752895753	2.60543847227864	Negative
-0.7752317456	2.60543847227864	Negative
-0.7751460897	2.60477418277184	Negative
-0.7749777887	2.60169248441303	Negative
-0.7748088461	2.59858864998199	Negative
-0.7745672196	2.59501863432092	Negative
-0.7745619686	2.59501863432092	Negative
-0.7744062764	2.59332839471024	Negative
-0.7743804714	2.59332839471024	Negative
-0.7738408487	2.58039782846856	Negative
-0.7738124947	2.58039782846856	Negative
-0.7737451737	2.58021544215373	Negative
-0.7735873407	2.57740472587916	Negative
-0.7734586240	2.57560298899275	Negative
-0.7732851949	2.57560298899275	Negative
-0.7732631214	2.57560298899275	Negative
-0.7732303732	2.57560298899275	Negative
-0.7732242470	2.57560298899275	Negative
-0.7730995624	2.57379711430221	Negative
-0.7730429241	2.57379711430221	Negative
-0.7726863238	2.56607095533137	Negative
-0.7726570802	2.56607095533137	Negative
-0.7724581725	2.56203366155709	Negative
-0.7722211639	2.55954998370126	Negative
-0.7722007722	2.55954998370126	Negative
-0.7721728619	2.55954998370126	Negative
-0.7721387326	2.55954998370126	Negative
-0.7718820053	2.55396142753772	Negative
-0.7718287884	2.55396142753772	Negative
-0.7716069261	2.5492447068263	Negative
-0.7714337546	2.54592340794261	Negative
-0.7708993356	2.53292632291056	Negative
-0.7708652843	2.53292632291056	Negative
-0.7706321262	2.52789313123343	Negative
-0.7704737691	2.52670779532639	Negative
-0.7704631045	2.52670779532639	Negative
-0.7703989704	2.52670779532639	Negative
-0.7703649167	2.52670779532639	Negative
-0.7701216930	2.52403374100486	Negative
-0.7701037322	2.52403374100486	Negative
-0.7699337168	2.52077369495675	Negative
-0.7698460000	2.51985075021032	Negative
-0.7695674817	2.51350504623623	Negative
-0.7693396897	2.5086025912291	Negative
-0.7691799438	2.50562925388838	Negative
-0.7690728035	2.50414323575425	Negative
-0.7689040495	2.50090997950584	Negative
-0.7687452166	2.49795566028641	Negative
-0.7686448921	2.49665230688117	Negative
-0.7685179242	2.49493822339823	Negative
-0.7683892158	2.49493822339823	Negative
-0.7683760558	2.49493822339823	Negative
-0.7683690510	2.49493822339823	Negative
-0.7682801490	2.49393578496559	Negative
-0.7680030906	2.48762740522393	Negative
-0.7678044090	2.4874909366787	Negative
-0.7677250944	2.4874909366787	Negative
-0.7676096802	2.4874909366787	Negative
-0.7676064717	2.4874909366787	Negative
-0.7675978221	2.4874909366787	Negative
-0.7675978221	2.4874909366787	Negative
-0.7675468430	2.4874909366787	Negative
-0.7675264105	2.4874909366787	Negative
-0.7675264105	2.4874909366787	Negative
-0.7673101673	2.48286819240109	Negative
-0.7670897390	2.47812971738066	Negative
-0.7669902913	2.47678259959397	Negative
-0.7666636591	2.46907198404279	Negative
-0.7665165787	2.46638928196622	Negative
-0.7664440195	2.46578718884507	Negative
-0.7662204167	2.46237964744814	Negative
-0.7661302297	2.46127464649657	Negative
-0.7660724644	2.46107062716719	Negative
-0.7659629502	2.45941942533952	Negative
-0.7658754695	2.45837939228622	Negative
-0.7658223556	2.45829348042194	Negative
-0.7657657658	2.45810655160059	Negative
-0.7656863392	2.45727980612121	Negative
-0.7655083655	2.45434426768408	Negative
-0.7654587497	2.45434426768408	Negative
-0.7654324564	2.45434426768408	Negative
-0.7652509653	2.45080401431827	Negative
-0.7652068209	2.45080401431827	Negative
-0.7649711824	2.44708386027378	Negative
-0.7649007220	2.44708386027378	Negative
-0.7648838400	2.44708386027378	Negative
-0.7648159975	2.44708386027378	Negative
-0.7647853803	2.44708386027378	Negative
-0.7647628472	2.44708386027378	Negative
-0.7647136164	2.44708386027378	Negative
-0.7646645727	2.44708386027378	Negative
-0.7645982525	2.44708386027378	Negative
-0.7643591979	2.44708386027378	Negative
-0.7643386299	2.44708386027378	Negative
-0.7643210979	2.44708386027378	Negative
-0.7642402151	2.44708386027378	Negative
-0.7641918095	2.44708386027378	Negative
-0.7641758922	2.44708386027378	Negative
-0.7640474529	2.44708386027378	Negative
-0.7640135557	2.44708386027378	Negative
-0.7640131298	2.44708386027378	Negative
-0.7639995125	2.44708386027378	Negative
-0.7639639640	2.44708386027378	Negative
-0.7639639640	2.44708386027378	Negative
-0.7639414207	2.44708386027378	Negative
-0.7639032179	2.44708386027378	Negative
-0.7639032179	2.44708386027378	Negative
-0.7638795668	2.44708386027378	Negative
-0.7638434738	2.44708386027378	Negative
-0.7636846798	2.44396041354805	Negative
-0.7636212100	2.44346389312427	Negative
-0.7635661805	2.44319687823869	Negative
-0.7633882848	2.44146459976496	Negative
-0.7633686008	2.44146459976496	Negative
-0.7633569313	2.44146459976496	Negative
-0.7633230779	2.44146459976496	Negative
-0.7632640823	2.4410728702893	Negative
-0.7631510308	2.43919129529902	Negative
-0.7629598153	2.43515964931987	Negative
-0.7628547541	2.43349513819551	Negative
-0.7627937312	2.43303769008822	Negative
-0.7626529376	2.43151738982682	Negative
-0.7626499407	2.43151738982682	Negative
-0.7624195624	2.42945900762878	Negative
-0.7624195624	2.42945900762878	Negative
-0.7624195624	2.42945900762878	Negative
-0.7623993772	2.42945900762878	Negative
-0.7623402996	2.42903505023302	Negative
-0.7622429009	2.42810872067993	Negative
-0.7622195881	2.42810872067993	Negative
-0.7619801547	2.42388191531197	Negative
-0.7619047619	2.42388191531197	Negative
-0.7618978650	2.42388191531197	Negative
-0.7618925403	2.42388191531197	Negative
-0.7618264634	2.42371287297036	Negative
-0.7618006934	2.42371287297036	Negative
-0.7615792106	2.41883007924697	Negative
-0.7613102532	2.41265634148638	Negative
-0.7611325611	2.4089741825481	Negative
-0.7608933655	2.40365451550761	Negative
-0.7608522437	2.40365451550761	Negative
-0.7607903024	2.40312043519132	Negative
-0.7606164599	2.39954271362834	Negative
-0.7603343077	2.39302645753459	Negative
-0.7602484464	2.39183873862512	Negative
-0.7601518775	2.39145052373897	Negative
-0.7601502713	2.39145052373897	Negative
-0.7600025307	2.38857942935905	Negative
-0.7598985971	2.38689417731285	Negative
-0.7598455598	2.38658488843695	Negative
-0.7597837533	2.38647377982733	Negative
-0.7597585196	2.38647377982733	Negative
-0.7597161888	2.38644640979653	Negative
-0.7596063272	2.38623901845177	Negative
-0.7596061157	2.38623901845177	Negative
-0.7595851462	2.38623901845177	Negative
-0.7595083354	2.38618999716349	Negative
-0.7594285042	2.38618999716349	Negative
-0.7593849392	2.38618999716349	Negative
-0.7593796270	2.38618999716349	Negative
-0.7593796270	2.38618999716349	Negative
-0.7592669518	2.38462656946826	Negative
-0.7592408896	2.38462656946826	Negative
-0.7591222102	2.38359577406024	Negative
-0.7591222102	2.38359577406024	Negative
-0.7590123420	2.38228558610447	Negative
-0.7589935018	2.38228558610447	Negative
-0.7587895971	2.37905674906743	Negative
-0.7587778404	2.37905674906743	Negative
-0.7587538871	2.37905674906743	Negative
-0.7586740013	2.37905674906743	Negative
-0.7586562040	2.37905674906743	Negative
-0.7586053710	2.37905674906743	Negative
-0.7585959347	2.37905674906743	Negative
-0.7585184291	2.37874497835644	Negative
-0.7585057844	2.37874497835644	Negative
-0.7584438050	2.3781310669926	Negative
-0.7583011583	2.37783865205646	Negative
-0.7583010565	2.37783865205646	Negative
-0.7582775961	2.37783865205646	Negative
-0.7582771787	2.37783865205646	Negative
-0.7581838782	2.3773345606428	Negative
-0.7581681018	2.3773345606428	Negative
-0.7580437580	2.3773345606428	Negative
-0.7580416116	2.3773345606428	Negative
-0.7579935000	2.3773345606428	Negative
-0.7579638345	2.3773345606428	Negative
-0.7579638345	2.3773345606428	Negative
-0.7579509798	2.3773345606428	Negative
-0.7577804881	2.37405022924383	Negative
-0.7577524384	2.37405022924383	Negative
-0.7576995595	2.37364914268207	Negative
-0.7576557607	2.37348933716869	Negative
-0.7575289575	2.37110484567888	Negative
-0.7572553815	2.36539839830588	Negative
-0.7572403203	2.36539839830588	Negative
-0.7571736422	2.36531491870506	Negative
-0.7570044429	2.36531491870506	Negative
-0.7569987574	2.36531491870506	Negative
-0.7569866816	2.36531491870506	Negative
-0.7569593914	2.36531491870506	Negative
-0.7569593914	2.36531491870506	Negative
-0.7569389003	2.36531491870506	Negative
-0.7569389003	2.36531491870506	Negative
-0.7566392140	2.35913049558145	Negative
-0.7566222990	2.35913049558145	Negative
-0.7565964152	2.35913049558145	Negative
-0.7564811514	2.35703853458087	Negative
-0.7562419562	2.35509240256724	Negative
-0.7562116703	2.35509240256724	Negative
-0.7561837281	2.35509240256724	Negative
-0.7561837281	2.35509240256724	Negative
-0.7561792218	2.35509240256724	Negative
-0.7561479506	2.35509240256724	Negative
-0.7561403107	2.35509240256724	Negative
-0.7561061114	2.35509240256724	Negative
-0.7560805391	2.35509240256724	Negative
-0.7560050837	2.3540442717099	Negative
-0.7559217552	2.35278554165257	Negative
-0.7558658179	2.35225308090196	Negative
-0.7557875982	2.35141923674847	Negative
-0.7557527436	2.35141923674847	Negative
-0.7557271557	2.35141923674847	Negative
-0.7555489924	2.3476375114708	Negative
-0.7554436278	2.34591595315219	Negative
-0.7554129984	2.34591595315219	Negative
-0.7551654385	2.34080886343068	Negative
-0.7551493556	2.34080886343068	Negative
-0.7549919339	2.33800962463174	Negative
-0.7549377642	2.33800962463174	Negative
-0.7549377642	2.33800962463174	Negative
-0.7548469917	2.33653891833979	Negative
-0.7547461242	2.33547220468514	Negative
-0.7547365471	2.33547220468514	Negative
-0.7546344225	2.33369789436243	Negative
-0.7545873513	2.33337599559072	Negative
-0.7545316834	2.33282560437258	Negative
-0.7544401544	2.33212397785625	Negative
-0.7543599990	2.33212397785625	Negative
-0.7543599990	2.33212397785625	Negative
-0.7543599990	2.33212397785625	Negative
-0.7543319806	2.33212397785625	Negative
-0.7542153535	2.33000399390682	Negative
-0.7541827542	2.33000399390682	Negative
-0.7540736478	2.32877269044124	Negative
-0.7540393052	2.32877269044124	Negative
-0.7540332800	2.32877269044124	Negative
-0.7539444225	2.32733152659187	Negative
-0.7538931215	2.32687768517683	Negative
-0.7538490270	2.32661812962703	Negative
-0.7538153149	2.32661812962703	Negative
-0.7537649696	2.32618445901453	Negative
-0.7537164569	2.32579801820146	Negative
-0.7536711865	2.32549516956176	Negative
-0.7535877485	2.32418770584905	Negative
-0.7535484699	2.32403914781257	Negative
-0.7534590401	2.32388860584193	Negative
-0.7534292572	2.32388860584193	Negative
-0.7534105534	2.32388860584193	Negative
-0.7533794467	2.32388860584193	Negative
-0.7533755155	2.32388860584193	Negative
-0.7531427843	2.31865561997727	Negative
-0.7530729149	2.31769496649419	Negative
-0.7529186706	2.31528121244726	Negative
-0.7529032379	2.31528121244726	Negative
-0.7528655778	2.31528121244726	Negative
-0.7528154981	2.31528121244726	Negative
-0.7528154981	2.31528121244726	Negative
-0.7526383526	2.31150592494178	Negative
-0.7524697050	2.30909027290161	Negative
-0.7524595268	2.30909027290161	Negative
-0.7524187775	2.30909027290161	Negative
-0.7523809524	2.30909027290161	Negative
-0.7523809524	2.30909027290161	Negative
-0.7523202123	2.30909027290161	Negative
-0.7523172237	2.30909027290161	Negative
-0.7522288155	2.30765074557819	Negative
-0.7521972544	2.30765074557819	Negative
-0.7520173949	2.3038011778087	Negative
-0.7518661519	2.30208506485236	Negative
-0.7518540782	2.30208506485236	Negative
-0.7518342191	2.30208506485236	Negative
-0.7518226975	2.30208506485236	Negative
-0.7516602534	2.2987470801339	Negative
-0.7516304219	2.2987470801339	Negative
-0.7514480690	2.29548743721782	Negative
-0.7514210143	2.29548743721782	Negative
-0.7513934843	2.29548743721782	Negative
-0.7513775102	2.29548743721782	Negative
-0.7512864741	2.29394689546295	Negative
-0.7512233806	2.29388154649302	Negative
-0.7511684332	2.29388154649302	Negative
-0.7511440238	2.29388154649302	Negative
-0.7511326859	2.29388154649302	Negative
-0.7511258345	2.29388154649302	Negative
-0.7510939511	2.29387223096926	Negative
-0.7510626155	2.29387223096926	Negative
-0.7510298910	2.29383639025706	Negative
-0.7509550868	2.29270713401738	Negative
-0.7508419407	2.29058230028298	Negative
-0.7507301528	2.28849253565107	Negative
-0.7505470522	2.28455519420258	Negative
-0.7504906198	2.2838997510908	Negative
-0.7503700382	2.28222694558495	Negative
-0.7503545495	2.28222694558495	Negative
-0.7503217503	2.28222694558495	Negative
-0.7502899173	2.28222694558495	Negative
-0.7502413298	2.28222694558495	Negative
-0.7502094741	2.28222694558495	Negative
-0.7502094741	2.28222694558495	Negative
-0.7501609021	2.28203078923936	Negative
-0.7501404781	2.28203078923936	Negative
-0.7500598721	2.28073869051986	Negative
-0.7499679389	2.27985010856703	Negative
-0.7499578586	2.27985010856703	Negative
-0.7499034687	2.27985010856703	Negative
-0.7499034687	2.27985010856703	Negative
-0.7498584420	2.27947215654349	Negative
-0.7497908338	2.27850964304351	Negative
-0.7496643424	2.27605550822804	Negative
-0.7496209068	2.27605550822804	Negative
-0.7495977878	2.27605550822804	Negative
-0.7495748423	2.27605550822804	Negative
-0.7495422324	2.27599070430663	Negative
-0.7494390362	2.27410528296546	Negative
-0.7493428978	2.27240160752956	Negative
-0.7492596531	2.27133392735289	Negative
-0.7492116625	2.27133392735289	Negative
-0.7492116625	2.27133392735289	Negative
-0.7491634116	2.2708598488018	Negative
-0.7490457677	2.2694861258316	Negative
-0.7490337702	2.2694861258316	Negative
-0.7490208131	2.2694861258316	Negative
-0.7489635792	2.26877667974497	Negative
-0.7488299234	2.26677036076571	Negative
-0.7488263624	2.26677036076571	Negative
-0.7487910877	2.26662263131326	Negative
-0.7487609014	2.26660414410919	Negative
-0.7487126922	2.26612164414981	Negative
-0.7486157379	2.26438646307434	Negative
-0.7485634362	2.2637969579139	Negative
-0.7484542297	2.26174675168654	Negative
-0.7482707325	2.25834707383087	Negative
-0.7482631683	2.25834707383087	Negative
-0.7481794384	2.25795392745715	Negative
-0.7480700541	2.25795392745715	Negative
-0.7480532868	2.25795392745715	Negative
-0.7480378963	2.25795392745715	Negative
-0.7479748033	2.25795392745715	Negative
-0.7479245784	2.25795392745715	Negative
-0.7479193208	2.25795392745715	Negative
-0.7479073258	2.25795392745715	Negative
-0.7478754533	2.25795392745715	Negative
-0.7478577939	2.25795392745715	Negative
-0.7477958700	2.25795392745715	Negative
-0.7477152849	2.25795392745715	Negative
-0.7477051297	2.25795392745715	Negative
-0.7476818496	2.25795392745715	Negative
-0.7476810332	2.25795392745715	Negative
-0.7476521113	2.25795392745715	Negative
-0.7476183745	2.25795392745715	Negative
-0.7476074873	2.25795392745715	Negative
-0.7475854737	2.25795392745715	Negative
-0.7475262944	2.25795392745715	Negative
-0.7475059675	2.25795392745715	Negative
-0.7474903475	2.25795392745715	Negative
-0.7474903475	2.25795392745715	Negative
-0.7474633274	2.25795392745715	Negative
-0.7474475034	2.25795392745715	Negative
-0.7473849018	2.25706909585326	Negative
-0.7473456234	2.25703820133686	Negative
-0.7473279077	2.25703820133686	Negative
-0.7472810364	2.25655225443274	Negative
-0.7470829425	2.25220864513633	Negative
-0.7469518063	2.25002012127383	Negative
-0.7469415586	2.25002012127383	Negative
-0.7468949111	2.24953747972623	Negative
-0.7467181467	2.24644451754967	Negative
-0.7466143820	2.24450611151414	Negative
-0.7465832734	2.24444346150964	Negative
-0.7465568346	2.24444346150964	Negative
-0.7465087859	2.2440777037229	Negative
-0.7464875344	2.2440777037229	Negative
-0.7463954933	2.24243453733165	Negative
-0.7462670180	2.23986583572418	Negative
-0.7460881516	2.23601911437312	Negative
-0.7460539081	2.23584345017794	Negative
-0.7459807787	2.23480348805293	Negative
-0.7458993410	2.23480348805293	Negative
-0.7458805603	2.23480348805293	Negative
-0.7458560294	2.23480348805293	Negative
-0.7458069959	2.23480348805293	Negative
-0.7457998455	2.23480348805293	Negative
-0.7457825113	2.23480348805293	Negative
-0.7457816450	2.23480348805293	Negative
-0.7457688057	2.23480348805293	Negative
-0.7456558177	2.23373589563699	Negative
-0.7456230937	2.23373589563699	Negative
-0.7456230937	2.23373589563699	Negative
-0.7456191758	2.23373589563699	Negative
-0.7455878891	2.23362168489689	Negative
-0.7455478678	2.23338105548917	Negative
-0.7455249453	2.23338105548917	Negative
-0.7454820242	2.23296967156387	Negative
-0.7453736255	2.23098652552459	Negative
-0.7453504102	2.23098652552459	Negative
-0.7451385962	2.22687493615906	Negative
-0.7451081606	2.22687493615906	Negative
-0.7451081606	2.22687493615906	Negative
-0.7450518821	2.22612197233336	Negative
-0.7450122343	2.22578838193646	Negative
-0.7449642850	2.22524422778801	Negative
-0.7449196396	2.22478257640244	Negative
-0.7448506941	2.22370703013539	Negative
-0.7448110043	2.22336908434537	Negative
-0.7447736359	2.22308907374858	Negative
-0.7447243115	2.22250638241647	Negative
-0.7446589447	2.22151853742634	Negative
-0.7445976260	2.22063245307404	Negative
-0.7444602184	2.21834345828417	Negative
-0.7444015444	2.21834345828417	Negative
-0.7444015444	2.21834345828417	Negative
-0.7443819247	2.21834345828417	Negative
-0.7443686508	2.21834345828417	Negative
-0.7442848519	2.21834345828417	Negative
-0.7442569987	2.21834345828417	Negative
-0.7442569987	2.21834345828417	Negative
-0.7442508116	2.21834345828417	Negative
-0.7442305841	2.21834345828417	Negative
-0.7441664469	2.21834345828417	Negative
-0.7441664469	2.21834345828417	Negative
-0.7441441441	2.21834345828417	Negative
-0.7441441441	2.21834345828417	Negative
-0.7440017951	2.21540899432023	Negative
-0.7439346177	2.21519351657452	Negative
-0.7439111787	2.21519351657452	Negative
-0.7439103180	2.21519351657452	Negative
-0.7438909633	2.21519351657452	Negative
-0.7438639918	2.21515593216056	Negative
-0.7438150506	2.21456583206868	Negative
-0.7437269182	2.21414062993152	Negative
-0.7437231428	2.21414062993152	Negative
-0.7437219829	2.21414062993152	Negative
-0.7435932158	2.21206326639245	Negative
-0.7435633614	2.21206326639245	Negative
-0.7435633614	2.21206326639245	Negative
-0.7434644168	2.21034610175657	Negative
-0.7434444904	2.21034610175657	Negative
-0.7433767597	2.2103233705938	Negative
-0.7433719434	2.2103233705938	Negative
-0.7433682080	2.2103233705938	Negative
-0.7433058949	2.21001687427129	Negative
-0.7433058949	2.21001687427129	Negative
-0.7432236672	2.20894537163139	Negative
-0.7432131667	2.20894537163139	Negative
-0.7431305683	2.20750141009083	Negative
-0.7430484283	2.20606883700444	Negative
-0.7429971598	2.20574429519161	Negative
-0.7429807903	2.20574429519161	Negative
-0.7429609225	2.20574429519161	Negative
-0.7428871857	2.20451977425365	Negative
-0.7428571429	2.20438767725708	Negative
-0.7427543919	2.20243700350049	Negative
-0.7426953337	2.20216998223416	Negative
-0.7426943443	2.20216998223416	Negative
-0.7426412373	2.20145869964594	Negative
-0.7426120583	2.20134446294251	Negative
-0.7425334953	2.20114080317067	Negative
-0.7425263897	2.20114080317067	Negative
-0.7425188251	2.20114080317067	Negative
-0.7425057897	2.20114080317067	Negative
-0.7424587859	2.20103217523127	Negative
-0.7424525650	2.20103217523127	Negative
-0.7422760287	2.19909025773979	Negative
-0.7422760287	2.19909025773979	Negative
-0.7422686576	2.19909025773979	Negative
-0.7422521249	2.19909025773979	Negative
-0.7422244119	2.19909025773979	Negative
-0.7422097302	2.19909025773979	Negative
-0.7422023834	2.19909025773979	Negative
-0.7421804670	2.19909025773979	Negative
-0.7420489505	2.1964144320358	Negative
-0.7420039915	2.1958955196802	Negative
-0.7419190205	2.19537414188798	Negative
-0.7419161106	2.19537414188798	Negative
-0.7419108553	2.19537414188798	Negative
-0.7418275418	2.1938978639808	Negative
-0.7417465747	2.19324366319168	Negative
-0.7417460656	2.19324366319168	Negative
-0.7417293808	2.19324366319168	Negative
-0.7416849687	2.19321669639284	Negative
-0.7416614545	2.19321669639284	Negative
-0.7416566994	2.19321669639284	Negative
-0.7415433041	2.19098924157234	Negative
-0.7414622737	2.18956673926755	Negative
-0.7414153371	2.18933546115819	Negative
-0.7413980113	2.18933546115819	Negative
-0.7413374133	2.18933546115819	Negative
-0.7413127413	2.18933546115819	Negative
-0.7413127413	2.18933546115819	Negative
-0.7412938910	2.18933546115819	Negative
-0.7412461626	2.18933546115819	Negative
-0.7412448466	2.18933546115819	Negative
-0.7412300684	2.18933546115819	Negative
-0.7412085971	2.18933546115819	Negative
-0.7411919438	2.18933546115819	Negative
-0.7411570043	2.18933546115819	Negative
-0.7411463224	2.18933546115819	Negative
-0.7411179222	2.18921084161859	Negative
-0.7410553411	2.18876244550049	Negative
-0.7410531618	2.18876244550049	Negative
-0.7409940813	2.18831891058677	Negative
-0.7409886960	2.18831891058677	Negative
-0.7409529718	2.1880093732334	Negative
-0.7408986714	2.18723903037116	Negative
-0.7408266292	2.18602853081069	Negative
-0.7407312295	2.18423918801821	Negative
-0.7405405405	2.18072531023074	Negative
-0.7405024072	2.18072531023074	Negative
-0.7405024072	2.18072531023074	Negative
-0.7404936210	2.18072531023074	Negative
-0.7404737630	2.18072531023074	Negative
-0.7404374555	2.18039666695895	Negative
-0.7403895622	2.18017657327367	Negative
-0.7403692418	2.18017657327367	Negative
-0.7403596432	2.18017657327367	Negative
-0.7403364478	2.18016974093008	Negative
-0.7402937982	2.17968121617315	Negative
-0.7402639585	2.17950882013946	Negative
-0.7402020737	2.17854395959944	Negative
-0.7401160581	2.17721815606983	Negative
-0.7401028010	2.17721815606983	Negative
-0.7400257400	2.17683070306702	Negative
-0.7400240880	2.17683070306702	Negative
-0.7400188952	2.17683070306702	Negative
-0.7399588299	2.17611743923766	Negative
-0.7399446569	2.17611743923766	Negative
-0.7399030365	2.17594050648009	Negative
-0.7398922430	2.17594050648009	Negative
-0.7397949300	2.17429361303989	Negative
-0.7397803350	2.17429361303989	Negative
-0.7396575966	2.17182320504823	Negative
-0.7396081790	2.17116022818994	Negative
-0.7395674542	2.17097748385233	Negative
-0.7395547834	2.17097748385233	Negative
-0.7395242718	2.17097748385233	Negative
-0.7395109395	2.17097748385233	Negative
-0.7394561055	2.17063219764291	Negative
-0.7394438968	2.17063219764291	Negative
-0.7394298233	2.17063219764291	Negative
-0.7393433600	2.16905306423896	Negative
-0.7392535393	2.16774928481386	Negative
-0.7392407174	2.16774928481386	Negative
-0.7392235649	2.16774928481386	Negative
-0.7391330167	2.16651138221989	Negative
-0.7390436980	2.16651138221989	Negative
-0.7390344283	2.16651138221989	Negative
-0.7390318187	2.16651138221989	Negative
-0.7390236391	2.16651138221989	Negative
-0.7390119493	2.16651138221989	Negative
-0.7389961390	2.16651138221989	Negative
-0.7389961390	2.16651138221989	Negative
-0.7388825478	2.16426168816418	Negative
-0.7387470563	2.16270653876679	Negative
-0.7387387387	2.16270653876679	Negative
-0.7387387387	2.16270653876679	Negative
-0.7387313242	2.16270653876679	Negative
-0.7386714972	2.16177603657412	Negative
-0.7385706618	2.16025212154612	Negative
-0.7385528051	2.16025212154612	Negative
-0.7385437646	2.16025212154612	Negative
-0.7384943433	2.15957524450768	Negative
-0.7384573468	2.15920277743585	Negative
-0.7384201627	2.15882503430799	Negative
-0.7382843534	2.15603039661005	Negative
-0.7381902494	2.15477740462626	Negative
-0.7381843127	2.15477740462626	Negative
-0.7381565641	2.15477740462626	Negative
-0.7381340848	2.15477740462626	Negative
-0.7381247157	2.15477740462626	Negative
-0.7380279841	2.15399798841957	Negative
-0.7380140307	2.15399798841957	Negative
-0.7379756785	2.15399798841957	Negative
-0.7379665380	2.15399798841957	Negative
-0.7379561066	2.15399798841957	Negative
-0.7379267467	2.15399798841957	Negative
-0.7379267467	2.15399798841957	Negative
-0.7379182015	2.15399798841957	Negative
-0.7378990976	2.15399798841957	Negative
-0.7378316714	2.15339574618046	Negative
-0.7378316714	2.15339574618046	Negative
-0.7376891274	2.15043442655834	Negative
-0.7376416310	2.15041522150833	Negative
-0.7376294784	2.15041522150833	Negative
-0.7375641118	2.15041522150833	Negative
-0.7375071102	2.15041522150833	Negative
-0.7375061197	2.15041522150833	Negative
-0.7374981513	2.15041522150833	Negative
-0.7374970482	2.15041522150833	Negative
-0.7374591328	2.15041522150833	Negative
-0.7374128527	2.15041522150833	Negative
-0.7374128527	2.15041522150833	Negative
-0.7374128527	2.15041522150833	Negative
-0.7373841645	2.15041522150833	Negative
-0.7373841645	2.15041522150833	Negative
-0.7373717463	2.15041522150833	Negative
-0.7373704887	2.15041522150833	Negative
-0.7373315752	2.14997843483851	Negative
-0.7371943372	2.14785111360723	Negative
-0.7371834325	2.14785111360723	Negative
-0.7371741611	2.14785111360723	Negative
-0.7371605158	2.14785111360723	Negative
-0.7371140141	2.14773607641461	Negative
-0.7371140141	2.14773607641461	Negative
-0.7370014643	2.14550224951089	Negative
-0.7368199585	2.14178124179513	Negative
-0.7367879365	2.14178124179513	Negative
-0.7367760429	2.14178124179513	Negative
-0.7367653455	2.14178124179513	Negative
-0.7366795367	2.14019914504941	Negative
-0.7365185815	2.13679056773131	Negative
-0.7364609101	2.13639662032296	Negative
-0.7364609101	2.13639662032296	Negative
-0.7364017118	2.13546137811449	Negative
-0.7363661535	2.13509999818489	Negative
-0.7363203845	2.13449036533927	Negative
-0.7362119515	2.13290120183605	Negative
-0.7361817404	2.13290120183605	Negative
-0.7361817404	2.13290120183605	Negative
-0.7361724748	2.13290120183605	Negative
-0.7361237843	2.1322273297193	Negative
-0.7360834046	2.1322273297193	Negative
-0.7360830854	2.1322273297193	Negative
-0.7360284253	2.13158099733278	Negative
-0.7359950013	2.13158099733278	Negative
-0.7359950013	2.13158099733278	Negative
-0.7359546962	2.13109925996459	Negative
-0.7358987561	2.1306056671092	Negative
-0.7358935228	2.1306056671092	Negative
-0.7358698542	2.1305258905027	Negative
-0.7358259878	2.12995604172686	Negative
-0.7358053851	2.12994954375889	Negative
-0.7356422244	2.12649025031729	Negative
-0.7356068230	2.12614754997463	Negative
-0.7355299862	2.12614754997463	Negative
-0.7355272629	2.12614754997463	Negative
-0.7355181089	2.12614754997463	Negative
-0.7355065498	2.12614754997463	Negative
-0.7355065498	2.12614754997463	Negative
-0.7354736811	2.12584062397168	Negative
-0.7353925354	2.12506140490579	Negative
-0.7353919421	2.12506140490579	Negative
-0.7353810403	2.12506140490579	Negative
-0.7353244322	2.12482771929987	Negative
-0.7353212697	2.12482771929987	Negative
-0.7353098889	2.12482771929987	Negative
-0.7352806843	2.12482771929987	Negative
-0.7352223031	2.12482771929987	Negative
-0.7351962047	2.12482771929987	Negative
-0.7351714187	2.12482771929987	Negative
-0.7351695112	2.12482771929987	Negative
-0.7351695112	2.12482771929987	Negative
-0.7351351351	2.12482771929987	Negative
-0.7351351351	2.12482771929987	Negative
-0.7351315093	2.12482771929987	Negative
-0.7350537373	2.1243485094223	Negative
-0.7350521567	2.1243485094223	Negative
-0.7350521567	2.1243485094223	Negative
-0.7349682360	2.12280057228121	Negative
-0.7349226538	2.12268448819644	Negative
-0.7349093822	2.12268448819644	Negative
-0.7349041362	2.12268448819644	Negative
-0.7348502845	2.12186112465994	Negative
-0.7348016174	2.12150966326264	Negative
-0.7347963205	2.12150966326264	Negative
-0.7347309221	2.12077330402066	Negative
-0.7347264610	2.12077330402066	Negative
-0.7346036130	2.1182852822996	Negative
-0.7344705884	2.11616997889057	Negative
-0.7344574652	2.11616997889057	Negative
-0.7344569882	2.11616997889057	Negative
-0.7342945660	2.11293900473631	Negative
-0.7342814868	2.11293900473631	Negative
-0.7342641053	2.11293900473631	Negative
-0.7342240939	2.11244617704502	Negative
-0.7341105583	2.1110995059892	Negative
-0.7340370995	2.1110995059892	Negative
-0.7340370995	2.1110995059892	Negative
-0.7340370995	2.1110995059892	Negative
-0.7340319468	2.1110995059892	Negative
-0.7339870761	2.11048677761686	Negative
-0.7339344728	2.10968799773469	Negative
-0.7338953616	2.10921308043028	Negative
-0.7337796330	2.10689781783182	Negative
-0.7337571232	2.10682102679913	Negative
-0.7336981391	2.10670340699574	Negative
-0.7336922215	2.10670340699574	Negative
-0.7336798624	2.10670340699574	Negative
-0.7336751508	2.10670340699574	Negative
-0.7336149513	2.10572008605999	Negative
-0.7335953930	2.10571168603768	Negative
-0.7335375339	2.10540003744869	Negative
-0.7335057637	2.10540003744869	Negative
-0.7333805279	2.10309693736002	Negative
-0.7333587386	2.10309693736002	Negative
-0.7333355854	2.10309693736002	Negative
-0.7333333333	2.10309693736002	Negative
-0.7332834396	2.10236479543286	Negative
-0.7332646999	2.10236479543286	Negative
-0.7331847122	2.10090433697805	Negative
-0.7331267554	2.100338892505	Negative
-0.7331231111	2.100338892505	Negative
-0.7330759331	2.09966350927643	Negative
-0.7328367176	2.09439412577277	Negative
-0.7328005725	2.09398295086744	Negative
-0.7327497668	2.09367317760501	Negative
-0.7327497668	2.09367317760501	Negative
-0.7327025946	2.09299749790928	Negative
-0.7326712760	2.09270037289093	Negative
-0.7326452648	2.09252959884605	Negative
-0.7326181719	2.09233270139453	Negative
-0.7325650624	2.09151396045192	Negative
-0.7325299887	2.09112568175964	Negative
-0.7324515056	2.08970074448625	Negative
-0.7323508606	2.08774725629304	Negative
-0.7322602935	2.08648210615258	Negative
-0.7322602935	2.08648210615258	Negative
-0.7321903820	2.08526192093645	Negative
-0.7321153538	2.08391987358808	Negative
-0.7320584839	2.08301070420519	Negative
-0.7320022793	2.08242920284567	Negative
-0.7319915675	2.08242920284567	Negative
-0.7319647354	2.08242920284567	Negative
-0.7319593706	2.08242920284567	Negative
-0.7318711431	2.08077193743371	Negative
-0.7318360270	2.08037925939543	Negative
-0.7317990727	2.07994247361605	Negative
-0.7315473797	2.07439733667717	Negative
-0.7314624391	2.07326248720368	Negative
-0.7314526449	2.07326248720368	Negative
-0.7314439063	2.07326248720368	Negative
-0.7312913558	2.07054987931618	Negative
-0.7312741313	2.07054987931618	Negative
-0.7312741313	2.07054987931618	Negative
-0.7312300292	2.06994196920432	Negative
-0.7312080759	2.06985962494359	Negative
-0.7311208566	2.06919069576841	Negative
-0.7311184580	2.06919069576841	Negative
-0.7311044776	2.06919069576841	Negative
-0.7311012462	2.06919069576841	Negative
-0.7310820223	2.06919069576841	Negative
-0.7310637765	2.06919069576841	Negative
-0.7310391224	2.06919069576841	Negative
-0.7310167310	2.06919069576841	Negative
-0.7309531896	2.06919069576841	Negative
-0.7309314461	2.06919069576841	Negative
-0.7309284420	2.06919069576841	Negative
-0.7309051343	2.06919069576841	Negative
-0.7308847644	2.06919069576841	Negative
-0.7308847644	2.06919069576841	Negative
-0.7308628747	2.06919069576841	Negative
-0.7308533977	2.06919069576841	Negative
-0.7308533977	2.06919069576841	Negative
-0.7308388344	2.06919069576841	Negative
-0.7308236895	2.06919069576841	Negative
-0.7308063597	2.06919069576841	Negative
-0.7307593308	2.06919069576841	Negative
-0.7307593308	2.06919069576841	Negative
-0.7307593308	2.06919069576841	Negative
-0.7307370832	2.06909210625994	Negative
-0.7306083417	2.06647089702788	Negative
-0.7305020166	2.06438149612594	Negative
-0.7304485680	2.06415270697162	Negative
-0.7304325663	2.06415270697162	Negative
-0.7304202345	2.06415270697162	Negative
-0.7304202345	2.06415270697162	Negative
-0.7303478296	2.06323209667361	Negative
-0.7303312312	2.06323209667361	Negative
-0.7303017373	2.06323209667361	Negative
-0.7303017373	2.06323209667361	Negative
-0.7302915261	2.06323209667361	Negative
-0.7301751014	2.06127985564964	Negative
-0.7301628177	2.06127985564964	Negative
-0.7301552454	2.06127985564964	Negative
-0.7301013938	2.06097844757493	Negative
-0.7301013938	2.06097844757493	Negative
-0.7300486909	2.06086957578636	Negative
-0.7300486909	2.06086957578636	Negative
-0.7300013485	2.06017161597343	Negative
-0.7299421990	2.05919471454143	Negative
-0.7299176349	2.05916443271879	Negative
-0.7299054008	2.05916443271879	Negative
-0.7298576489	2.05845593111677	Negative
-0.7298309468	2.05836375754572	Negative
-0.7298157336	2.05836375754572	Negative
-0.7297981240	2.05836375754572	Negative
-0.7297829593	2.05836375754572	Negative
-0.7297468472	2.05792846671272	Negative
-0.7296949475	2.05753623833271	Negative
-0.7296601684	2.05713147458165	Negative
-0.7296201300	2.05660240153074	Negative
-0.7295829935	2.05644762703123	Negative
-0.7295784092	2.05644762703123	Negative
-0.7295192756	2.05546768646286	Negative
-0.7294643717	2.05500048173568	Negative
-0.7294078577	2.05408174808778	Negative
-0.7293663272	2.05352942000058	Negative
-0.7293494160	2.05352942000058	Negative
-0.7292149292	2.05131107666759	Negative
-0.7291864329	2.05131107666759	Negative
-0.7291859920	2.05131107666759	Negative
-0.7291800807	2.05131107666759	Negative
-0.7291452353	2.05131107666759	Negative
-0.7291452353	2.05131107666759	Negative
-0.7291331504	2.05131107666759	Negative
-0.7290523877	2.05043819459259	Negative
-0.7290153594	2.05043819459259	Negative
-0.7290153594	2.05043819459259	Negative
-0.7290044419	2.05043819459259	Negative
-0.7289954507	2.05043819459259	Negative
-0.7289920095	2.05043819459259	Negative
-0.7289545678	2.04996442451853	Negative
-0.7289280100	2.04974611848041	Negative
-0.7288757335	2.04892316634588	Negative
-0.7288370327	2.04848382961879	Negative
-0.7288112321	2.04848382961879	Negative
-0.7288053315	2.04848382961879	Negative
-0.7287574137	2.04826570477661	Negative
-0.7287470251	2.04826570477661	Negative
-0.7287078141	2.04826570477661	Negative
-0.7287013226	2.04826570477661	Negative
-0.7287001287	2.04826570477661	Negative
-0.7286861380	2.04826570477661	Negative
-0.7286759155	2.04826570477661	Negative
-0.7286543687	2.04816135525993	Negative
-0.7286252089	2.04787797436886	Negative
-0.7286030269	2.047758112436	Negative
-0.7285769967	2.04754760101077	Negative
-0.7285255857	2.04674794585231	Negative
-0.7284972361	2.04674794585231	Negative
-0.7284896083	2.04674794585231	Negative
-0.7284719838	2.04674794585231	Negative
-0.7284427284	2.04674794585231	Negative
-0.7284238738	2.04674794585231	Negative
-0.7283674247	2.04582164283061	Negative
-0.7283301368	2.0453444919014	Negative
-0.7282995124	2.0450291096113	Negative
-0.7282692408	2.0450291096113	Negative
-0.7282511508	2.0450291096113	Negative
-0.7282403608	2.0450291096113	Negative
-0.7282321915	2.0450291096113	Negative
-0.7282010598	2.04472056520188	Negative
-0.7281853282	2.04472056520188	Negative
-0.7281673155	2.04469283105988	Negative
-0.7280740566	2.04298315912536	Negative
-0.7280247474	2.04298315912536	Negative
-0.7280124055	2.04298315912536	Negative
-0.7279902047	2.04298315912536	Negative
-0.7279820279	2.04298315912536	Negative
-0.7279820279	2.04298315912536	Negative
-0.7279768809	2.04298315912536	Negative
-0.7279496483	2.04273712527006	Negative
-0.7278579026	2.04255962621511	Negative
-0.7278482878	2.04255962621511	Negative
-0.7278454380	2.04255962621511	Negative
-0.7278454380	2.04255962621511	Negative
-0.7278399584	2.04255962621511	Negative
-0.7278356559	2.04255962621511	Negative
-0.7278113371	2.04255962621511	Negative
-0.7278087718	2.04255962621511	Negative
-0.7277670912	2.0419729601305	Negative
-0.7277173578	2.04119790503584	Negative
-0.7276484931	2.03997548085833	Negative
-0.7276134613	2.03968999771803	Negative
-0.7275886494	2.03968999771803	Negative
-0.7275866146	2.03968999771803	Negative
-0.7275434871	2.0390997648511	Negative
-0.7275125190	2.0390997648511	Negative
-0.7275091093	2.0390997648511	Negative
-0.7274953215	2.0390997648511	Negative
-0.7274131274	2.03789330613624	Negative
-0.7274107257	2.03789330613624	Negative
-0.7273723280	2.03738086197521	Negative
-0.7273027817	2.03614127695308	Negative
-0.7272782023	2.035951074578	Negative
-0.7272493303	2.03566044075845	Negative
-0.7272070293	2.03537934116172	Negative
-0.7272025242	2.03537934116172	Negative
-0.7271557272	2.03537934116172	Negative
-0.7271557272	2.03537934116172	Negative
-0.7271455599	2.03537934116172	Negative
-0.7271296706	2.03537934116172	Negative
-0.7270738158	2.03537934116172	Negative
-0.7270738158	2.03537934116172	Negative
-0.7270738158	2.03537934116172	Negative
-0.7270738158	2.03537934116172	Negative
-0.7270474860	2.03514492226386	Negative
-0.7269923623	2.0346069222463	Negative
-0.7269918969	2.0346069222463	Negative
-0.7269451074	2.03389488699531	Negative
-0.7269216456	2.03372627034109	Negative
-0.7268631802	2.03305479006089	Negative
-0.7268516224	2.03305479006089	Negative
-0.7268280364	2.03305479006089	Negative
-0.7268280364	2.03305479006089	Negative
-0.7268047272	2.03288837420439	Negative
-0.7267864462	2.03283882400702	Negative
-0.7267476327	2.03231083677957	Negative
-0.7266956032	2.0319166060547	Negative
-0.7266876905	2.0319166060547	Negative
-0.7266759930	2.0319166060547	Negative
-0.7266662614	2.0319166060547	Negative
-0.7266409266	2.0317011857292	Negative
-0.7265938403	2.03097929512312	Negative
-0.7265589821	2.030800744159	Negative
-0.7265540640	2.030800744159	Negative
-0.7265118785	2.03019234113913	Negative
-0.7264635792	2.02944157357564	Negative
-0.7264302737	2.02941141710922	Negative
-0.7264302737	2.02941141710922	Negative
-0.7263835264	2.02869620729606	Negative
-0.7263514369	2.02864469258426	Negative
-0.7263483134	2.02864469258426	Negative
-0.7263131034	2.02864469258426	Negative
-0.7263131034	2.02864469258426	Negative
-0.7263015653	2.02864469258426	Negative
-0.7262311287	2.02737780081256	Negative
-0.7261680443	2.02631691156979	Negative
-0.7261261261	2.02631691156979	Negative
-0.7261261261	2.02631691156979	Negative
-0.7260920257	2.02631691156979	Negative
-0.7260920257	2.02631691156979	Negative
-0.7260902085	2.02631691156979	Negative
-0.7260556368	2.02588187311956	Negative
-0.7260315307	2.02568953294635	Negative
-0.7259186735	2.02343740229051	Negative
-0.7258801706	2.02327459263162	Negative
-0.7258800592	2.02327459263162	Negative
-0.7258326145	2.02254011439516	Negative
-0.7258129966	2.02247252738774	Negative
-0.7257981703	2.02247252738774	Negative
-0.7257391221	2.02183457676895	Negative
-0.7257161625	2.02183457676895	Negative
-0.7257077416	2.02183457676895	Negative
-0.7257077416	2.02183457676895	Negative
-0.7256835951	2.02163873074246	Negative
-0.7256113256	2.02069535233804	Negative
-0.7255766054	2.02069535233804	Negative
-0.7255748969	2.02069535233804	Negative
-0.7255645607	2.02069535233804	Negative
-0.7255244968	2.0201293886559	Negative
-0.7254228005	2.01813625358455	Negative
-0.7253515970	2.01684950097655	Negative
-0.7252748383	2.01543437952229	Negative
-0.7252108988	2.01431613522048	Negative
-0.7251872717	2.01413020604495	Negative
-0.7251017746	2.01300907394938	Negative
-0.7250951655	2.01300907394938	Negative
-0.7250611464	2.01300907394938	Negative
-0.7250372608	2.01300907394938	Negative
-0.7250288006	2.01300907394938	Negative
-0.7250232817	2.01300907394938	Negative
-0.7249324297	2.01242902798342	Negative
-0.7249299727	2.01242902798342	Negative
-0.7249292897	2.01242902798342	Negative
-0.7249274975	2.01242902798342	Negative
-0.7248559703	2.01125414512933	Negative
-0.7248364031	2.01125414512933	Negative
-0.7248303397	2.01125414512933	Negative
-0.7248002987	2.01124340388714	Negative
-0.7247908779	2.01124340388714	Negative
-0.7247683041	2.01124340388714	Negative
-0.7247683041	2.01124340388714	Negative
-0.7247428698	2.01101092558604	Negative
-0.7246862300	2.01015285128962	Negative
-0.7246749963	2.01015285128962	Negative
-0.7246283560	2.00967650112695	Negative
-0.7246237006	2.00967650112695	Negative
-0.7245355583	2.00822627875849	Negative
-0.7245189817	2.00822627875849	Negative
-0.7244996476	2.00822627875849	Negative
-0.7244996476	2.00822627875849	Negative
-0.7244143752	2.00724185114	Negative
-0.7244045288	2.00724185114	Negative
-0.7243963795	2.00724185114	Negative
-0.7243959336	2.00724185114	Negative
-0.7243243243	2.00719699738751	Negative
-0.7243243243	2.00719699738751	Negative
-0.7243243243	2.00719699738751	Negative
-0.7243000053	2.00719699738751	Negative
-0.7242861728	2.00719699738751	Negative
-0.7242843348	2.00719699738751	Negative
-0.7242843348	2.00719699738751	Negative
-0.7242652433	2.00719699738751	Negative
-0.7242533711	2.00719699738751	Negative
-0.7242422307	2.00719699738751	Negative
-0.7241521557	2.00547076669023	Negative
-0.7241070348	2.00521027852275	Negative
-0.7241070348	2.00521027852275	Negative
-0.7240955526	2.00521027852275	Negative
-0.7240167359	2.00374330299918	Negative
-0.7239709734	2.00369983084449	Negative
-0.7239699855	2.00369983084449	Negative
-0.7239696733	2.00369983084449	Negative
-0.7238718347	2.00212446060704	Negative
-0.7238561055	2.00212446060704	Negative
-0.7238561055	2.00212446060704	Negative
-0.7238210162	2.00208784314609	Negative
-0.7238184058	2.00208784314609	Negative
-0.7238095238	2.00208784314609	Negative
-0.7237384380	2.00114196032454	Negative
-0.7237384380	2.00114196032454	Negative
-0.7237203802	2.00107069384103	Negative
-0.7236579978	1.99998059823408	Negative
-0.7236297623	1.99967507147078	Negative
-0.7235903691	1.99911299747019	Negative
-0.7235729462	1.99905545250959	Negative
-0.7235030476	1.99779268091795	Negative
-0.7234154914	1.99612475029056	Negative
-0.7233387013	1.99512615978226	Negative
-0.7233121820	1.99512615978226	Negative
-0.7233121820	1.99512615978226	Negative
-0.7232947233	1.99512615978226	Negative
-0.7232385022	1.99512615978226	Negative
-0.7232340759	1.99512615978226	Negative
-0.7232340759	1.99512615978226	Negative
-0.7232295178	1.99512615978226	Negative
-0.7232249667	1.99512615978226	Negative
-0.7232235049	1.99512615978226	Negative
-0.7230993453	1.9926186299132	Negative
-0.7230737034	1.99255120911184	Negative
-0.7230455084	1.99255120911184	Negative
-0.7230373230	1.99255120911184	Negative
-0.7230373230	1.99255120911184	Negative
-0.7230131997	1.99235500964468	Negative
-0.7229879155	1.99235500964468	Negative
-0.7229586400	1.99235500964468	Negative
-0.7229551466	1.99235500964468	Negative
-0.7229257555	1.99201825848246	Negative
-0.7228264382	1.99049860352608	Negative
-0.7228264382	1.99049860352608	Negative
-0.7228153705	1.99049860352608	Negative
-0.7227799228	1.99035787441399	Negative
-0.7227799228	1.99035787441399	Negative
-0.7226920358	1.98905279472054	Negative
-0.7226671085	1.98905279472054	Negative
-0.7226644116	1.98905279472054	Negative
-0.7226644116	1.98905279472054	Negative
-0.7226357188	1.9887302677322	Negative
-0.7225600421	1.98773449467231	Negative
-0.7225333211	1.98773449467231	Negative
-0.7225225225	1.98773449467231	Negative
-0.7225225225	1.98773449467231	Negative
-0.7225193390	1.98773449467231	Negative
-0.7224727834	1.98700250767213	Negative
-0.7224403130	1.98692436651924	Negative
-0.7224403130	1.98692436651924	Negative
-0.7223440004	1.98505504547428	Negative
-0.7222672112	1.98492355736989	Negative
-0.7222669112	1.98492355736989	Negative
-0.7222651223	1.98492355736989	Negative
-0.7222651223	1.98492355736989	Negative
-0.7222480646	1.98492355736989	Negative
-0.7222377916	1.98492355736989	Negative
-0.7222369206	1.98492355736989	Negative
-0.7222153163	1.98483466345075	Negative
-0.7221936388	1.98483466345075	Negative
-0.7221897547	1.98483466345075	Negative
-0.7221655481	1.98476932752661	Negative
-0.7221580913	1.98476932752661	Negative
-0.7220832695	1.98338981537627	Negative
-0.7220541877	1.98338217293328	Negative
-0.7220541877	1.98338217293328	Negative
-0.7220077220	1.98264961260527	Negative
-0.7219361722	1.98150747177232	Negative
-0.7218867695	1.98150747177232	Negative
-0.7218734619	1.98150747177232	Negative
-0.7218702467	1.98150747177232	Negative
-0.7218539157	1.98150747177232	Negative
-0.7218521930	1.98150747177232	Negative
-0.7218398645	1.98150747177232	Negative
-0.7218288683	1.98150747177232	Negative
-0.7218288275	1.98150747177232	Negative
-0.7217967709	1.98110191190271	Negative
-0.7217251742	1.97979510251585	Negative
-0.7217000852	1.97954812190745	Negative
-0.7216820348	1.97946133175591	Negative
-0.7216579319	1.97923645928604	Negative
-0.7216002309	1.97824611319191	Negative
-0.7215704778	1.97809868588544	Negative
-0.7215653382	1.97809868588544	Negative
-0.7215237061	1.97747398659974	Negative
-0.7214929215	1.97709617982481	Negative
-0.7214676911	1.97707608247967	Negative
-0.7214419373	1.97707608247967	Negative
-0.7214419373	1.97707608247967	Negative
-0.7214226236	1.97707608247967	Negative
-0.7214212392	1.97707608247967	Negative
-0.7213627595	1.97640923875944	Negative
-0.7213573160	1.97640923875944	Negative
-0.7213495677	1.97640923875944	Negative
-0.7213207907	1.97607543334472	Negative
-0.7212653733	1.97577614341833	Negative
-0.7212653733	1.97577614341833	Negative
-0.7212653733	1.97577614341833	Negative
-0.7212355212	1.97573688326372	Negative
-0.7212355212	1.97573688326372	Negative
-0.7212002605	1.9752545968347	Negative
-0.7211531294	1.97478964371524	Negative
-0.7211295881	1.97478964371524	Negative
-0.7211189697	1.97478964371524	Negative
-0.7210988043	1.97478964371524	Negative
-0.7210825121	1.97478964371524	Negative
-0.7210740981	1.97478964371524	Negative
-0.7210595604	1.97478964371524	Negative
-0.7210561701	1.97478964371524	Negative
-0.7210537786	1.97478964371524	Negative
-0.7209124996	1.97218878906793	Negative
-0.7209113678	1.97218878906793	Negative
-0.7208957397	1.97215053633715	Negative
-0.7208325512	1.97103232129314	Negative
-0.7207986040	1.97057793879749	Negative
-0.7207775852	1.97042697604119	Negative
-0.7207641182	1.97042697604119	Negative
-0.7207268163	1.970388016943	Negative
-0.7207245659	1.970388016943	Negative
-0.7207207207	1.970388016943	Negative
-0.7206488395	1.96973508909725	Negative
-0.7206488395	1.96973508909725	Negative
-0.7206443899	1.96973508909725	Negative
-0.7206191550	1.96973508909725	Negative
-0.7206091987	1.96973508909725	Negative
-0.7205949971	1.96973508909725	Negative
-0.7205949971	1.96973508909725	Negative
-0.7205618198	1.9695093182185	Negative
-0.7205574242	1.9695093182185	Negative
-0.7205394631	1.96945549645787	Negative
-0.7204841531	1.96945549645787	Negative
-0.7204791013	1.96945549645787	Negative
-0.7204633205	1.96945549645787	Negative
-0.7204633205	1.96945549645787	Negative
-0.7204622935	1.96945549645787	Negative
-0.7204586778	1.96945549645787	Negative
-0.7204362238	1.96925780203338	Negative
-0.7203809784	1.96880554219523	Negative
-0.7203809784	1.96880554219523	Negative
-0.7203614229	1.96880554219523	Negative
-0.7203614229	1.96880554219523	Negative
-0.7203321792	1.96845314130168	Negative
-0.7203067886	1.96818786628458	Negative
-0.7202522700	1.96726279429101	Negative
-0.7202059202	1.96714095474848	Negative
-0.7202059202	1.96714095474848	Negative
-0.7202059202	1.96714095474848	Negative
-0.7201818759	1.96695356034907	Negative
-0.7201654769	1.96695356034907	Negative
-0.7201495550	1.96695356034907	Negative
-0.7201339065	1.96695356034907	Negative
-0.7201295354	1.96695356034907	Negative
-0.7200414646	1.96541423408757	Negative
-0.7200317972	1.96541423408757	Negative
-0.7200203802	1.96541423408757	Negative
-0.7200071704	1.96541423408757	Negative
-0.7199485199	1.96477736912916	Negative
-0.7199485199	1.96477736912916	Negative
-0.7199328374	1.96477736912916	Negative
-0.7198971299	1.96477736912916	Negative
-0.7198661447	1.96477736912916	Negative
-0.7198661447	1.96477736912916	Negative
-0.7198605278	1.96477736912916	Negative
-0.7198605278	1.96477736912916	Negative
-0.7198572478	1.96477736912916	Negative
-0.7197779518	1.96337737702144	Negative
-0.7197683398	1.96337737702144	Negative
-0.7196911197	1.96254531639909	Negative
-0.7196911197	1.96254531639909	Negative
-0.7196911197	1.96254531639909	Negative
-0.7196406597	1.96173938379609	Negative
-0.7196189734	1.96173938379609	Negative
-0.7195951164	1.96173938379609	Negative
-0.7195882264	1.96173938379609	Negative
-0.7195365677	1.96173938379609	Negative
-0.7195107738	1.96173938379609	Negative
-0.7195006127	1.96173938379609	Negative
-0.7194756993	1.96173938379609	Negative
-0.7194639897	1.96173938379609	Negative
-0.7194616180	1.96173938379609	Negative
-0.7194570432	1.96173938379609	Negative
-0.7194523015	1.96173938379609	Negative
-0.7194337194	1.96173938379609	Negative
-0.7194337194	1.96173938379609	Negative
-0.7194337194	1.96173938379609	Negative
-0.7194142033	1.96173938379609	Negative
-0.7194078261	1.96173938379609	Negative
-0.7193976118	1.96173938379609	Negative
-0.7193897220	1.96173938379609	Negative
-0.7193819907	1.96173938379609	Negative
-0.7193615069	1.96173938379609	Negative
-0.7193615069	1.96173938379609	Negative
-0.7192995558	1.96069691628996	Negative
-0.7192559799	1.96069691628996	Negative
-0.7192532077	1.96069691628996	Negative
-0.7192226027	1.96069691628996	Negative
-0.7192176840	1.96069691628996	Negative
-0.7191987103	1.96069691628996	Negative
-0.7191987103	1.96069691628996	Negative
-0.7191711854	1.96069691628996	Negative
-0.7191503430	1.96069691628996	Negative
-0.7191401784	1.96069691628996	Negative
-0.7191401784	1.96069691628996	Negative
-0.7191342055	1.96069691628996	Negative
-0.7191244247	1.96069691628996	Negative
-0.7191191583	1.96069691628996	Negative
-0.7191040403	1.96069691628996	Negative
-0.7191040403	1.96069691628996	Negative
-0.7190727620	1.96058380139263	Negative
-0.7190727620	1.96058380139263	Negative
-0.7190522052	1.96041617865513	Negative
-0.7189956417	1.95943726837377	Negative
-0.7189708772	1.95917467493751	Negative
-0.7189189189	1.95888878273802	Negative
-0.7188886591	1.95850177854628	Negative
-0.7188465738	1.95795450891999	Negative
-0.7188382258	1.95795450891999	Negative
-0.7188150298	1.95772611794437	Negative
-0.7187835208	1.95731056938138	Negative
-0.7187641183	1.95716734106238	Negative
-0.7187428036	1.95716734106238	Negative
-0.7187380756	1.95716734106238	Negative
-0.7186959143	1.95707663735056	Negative
-0.7186820446	1.95707663735056	Negative
-0.7186820446	1.95707663735056	Negative
-0.7186820446	1.95707663735056	Negative
-0.7186444306	1.95652252218874	Negative
-0.7186119584	1.95630304618734	Negative
-0.7186087319	1.95630304618734	Negative
-0.7185891072	1.95615313069035	Negative
-0.7185572977	1.95572908390703	Negative
-0.7185262785	1.95532270370827	Negative
-0.7185066352	1.95517191688254	Negative
-0.7184803991	1.95487283744055	Negative
-0.7184344400	1.95469875144648	Negative
-0.7184237117	1.95469875144648	Negative
-0.7184237117	1.95469875144648	Negative
-0.7183316407	1.9533346784202	Negative
-0.7183216438	1.9533346784202	Negative
-0.7182665646	1.95238673336656	Negative
-0.7182229435	1.95169616227373	Negative
-0.7181929354	1.95159965012714	Negative
-0.7181929354	1.95159965012714	Negative
-0.7181467181	1.95123525650637	Negative
-0.7181391909	1.95123525650637	Negative
-0.7181204105	1.95123525650637	Negative
-0.7180897113	1.95123525650637	Negative
-0.7180881631	1.95123525650637	Negative
-0.7180741742	1.95123525650637	Negative
-0.7180741742	1.95123525650637	Negative
-0.7180741742	1.95123525650637	Negative
-0.7180116426	1.95037291566977	Negative
-0.7179982183	1.95037291566977	Negative
-0.7179707057	1.95037291566977	Negative
-0.7179694075	1.95037291566977	Negative
-0.7179653774	1.95037291566977	Negative
-0.7179405983	1.95037291566977	Negative
-0.7179195053	1.95037291566977	Negative
-0.7179070460	1.95037291566977	Negative
-0.7178893179	1.95037291566977	Negative
-0.7178893179	1.95037291566977	Negative
-0.7178862178	1.95037291566977	Negative
-0.7178828512	1.95037291566977	Negative
-0.7178365944	1.9498643002509	Negative
-0.7178347860	1.9498643002509	Negative
-0.7178077827	1.94979067217007	Negative
-0.7178061549	1.94979067217007	Negative
-0.7177478537	1.94880708045592	Negative
-0.7177242948	1.94880708045592	Negative
-0.7177242948	1.94880708045592	Negative
-0.7176319176	1.94730407869896	Negative
-0.7176319176	1.94730407869896	Negative
-0.7175790284	1.94640258748366	Negative
-0.7175592411	1.94624221851728	Negative
-0.7174626657	1.9446987520882	Negative
-0.7174486432	1.9446987520882	Negative
-0.7174478131	1.9446987520882	Negative
-0.7174398514	1.9446987520882	Negative
-0.7173941568	1.9439580680332	Negative
-0.7173214623	1.94283584579279	Negative
-0.7173188221	1.94283584579279	Negative
-0.7173059277	1.94282862100391	Negative
-0.7172919765	1.94279761615198	Negative
-0.7172266677	1.94161813630516	Negative
-0.7171898311	1.94112506402436	Negative
-0.7171795112	1.94112506402436	Negative
-0.7171277634	1.94024881925147	Negative
-0.7170962355	1.93982440191859	Negative
-0.7170608401	1.93956502126467	Negative
-0.7170527522	1.93956502126467	Negative
-0.7170443080	1.93956502126467	Negative
-0.7170345597	1.93956502126467	Negative
-0.7169813120	1.93882729826716	Negative
-0.7169428460	1.93882729826716	Negative
-0.7169318492	1.93882729826716	Negative
-0.7169318492	1.93882729826716	Negative
-0.7169220073	1.93882729826716	Negative
-0.7169125160	1.93882729826716	Negative
-0.7169058513	1.93882729826716	Negative
-0.7169017358	1.93882729826716	Negative
-0.7168737145	1.93872207441468	Negative
-0.7168696060	1.93872207441468	Negative
-0.7168597169	1.93872207441468	Negative
-0.7167910100	1.93746579156755	Negative
-0.7167670052	1.93720718486979	Negative
-0.7167237293	1.93663730070303	Negative
-0.7167139761	1.93663730070303	Negative
-0.7167042534	1.93663730070303	Negative
-0.7166484345	1.93586037374952	Negative
-0.7166345486	1.93586037374952	Negative
-0.7166322745	1.93586037374952	Negative
-0.7166023166	1.93546817989939	Negative
-0.7164954403	1.93336120942989	Negative
-0.7164371278	1.93285027107956	Negative
-0.7164158853	1.93285027107956	Negative
-0.7164152117	1.93285027107956	Negative
-0.7163910176	1.93285027107956	Negative
-0.7163910176	1.93285027107956	Negative
-0.7163910176	1.93285027107956	Negative
-0.7163748785	1.93285027107956	Negative
-0.7163738245	1.93285027107956	Negative
-0.7163570487	1.93275434771383	Negative
-0.7163449163	1.93275434771383	Negative
-0.7162929568	1.93273679671114	Negative
-0.7162838840	1.93273679671114	Negative
-0.7162743107	1.93273679671114	Negative
-0.7162719084	1.93273679671114	Negative
-0.7162719084	1.93273679671114	Negative
-0.7162618466	1.93273679671114	Negative
-0.7162257970	1.93273679671114	Negative
-0.7161751645	1.93273679671114	Negative
-0.7161579033	1.93273679671114	Negative
-0.7161365594	1.93273679671114	Negative
-0.7161236689	1.93273679671114	Negative
-0.7161213932	1.93273679671114	Negative
-0.7161049883	1.93273679671114	Negative
-0.7160875161	1.93273679671114	Negative
-0.7160875161	1.93273679671114	Negative
-0.7160875161	1.93273679671114	Negative
-0.7160875161	1.93273679671114	Negative
-0.7160875161	1.93273679671114	Negative
-0.7160875161	1.93273679671114	Negative
-0.7160731638	1.93268761387199	Negative
-0.7160048924	1.93167997235799	Negative
-0.7160035995	1.93167997235799	Negative
-0.7159784829	1.93158278645	Negative
-0.7159749878	1.93158278645	Negative
-0.7159462025	1.93121195633499	Negative
-0.7159048490	1.93086142961955	Negative
-0.7158999213	1.93086142961955	Negative
-0.7158800404	1.93086142961955	Negative
-0.7158761840	1.93086142961955	Negative
-0.7158683230	1.93086142961955	Negative
-0.7158579070	1.93086142961955	Negative
-0.7158301158	1.93077983759082	Negative
-0.7158301158	1.93077983759082	Negative
-0.7157760660	1.92984652752498	Negative
-0.7157157294	1.92877363664427	Negative
-0.7157029832	1.92875798020864	Negative
-0.7156419394	1.92826514291456	Negative
-0.7156366041	1.92826514291456	Negative
-0.7156184457	1.92826514291456	Negative
-0.7156184457	1.92826514291456	Negative
-0.7156051395	1.92826514291456	Negative
-0.7156051395	1.92826514291456	Negative
-0.7155820501	1.92826514291456	Negative
-0.7155727156	1.92826514291456	Negative
-0.7155727156	1.92826514291456	Negative
-0.7155184999	1.92770255437415	Negative
-0.7155129484	1.92770255437415	Negative
-0.7155029318	1.92770255437415	Negative
-0.7154995088	1.92770255437415	Negative
-0.7154784760	1.92750093851315	Negative
-0.7154358160	1.9268193179894	Negative
-0.7154073943	1.92645360848862	Negative
-0.7153897169	1.92632617115969	Negative
-0.7153197648	1.92600689612995	Negative
-0.7153153153	1.92600689612995	Negative
-0.7153153153	1.92600689612995	Negative
-0.7152822140	1.92600689612995	Negative
-0.7152786776	1.92600689612995	Negative
-0.7152529263	1.92600689612995	Negative
-0.7152420422	1.92600689612995	Negative
-0.7152420422	1.92600689612995	Negative
-0.7152420422	1.92600689612995	Negative
-0.7152338282	1.92600689612995	Negative
-0.7152326419	1.92600689612995	Negative
-0.7152326419	1.92600689612995	Negative
-0.7151334883	1.9240717063284	Negative
-0.7150980905	1.92381215921362	Negative
-0.7150980905	1.92381215921362	Negative
-0.7150579151	1.92318419765422	Negative
-0.7150185641	1.92289284768323	Negative
-0.7149951775	1.92289284768323	Negative
-0.7149845757	1.92289284768323	Negative
-0.7149701227	1.92289284768323	Negative
-0.7149562290	1.92289284768323	Negative
-0.7149562290	1.92289284768323	Negative
-0.7149490472	1.92289284768323	Negative
-0.7149385471	1.92289284768323	Negative
-0.7148745848	1.92173733682619	Negative
-0.7148070515	1.92050297416737	Negative
-0.7147390026	1.92008774224783	Negative
-0.7147309650	1.92008774224783	Negative
-0.7147271092	1.92008774224783	Negative
-0.7147271092	1.92008774224783	Negative
-0.7147178083	1.92008774224783	Negative
-0.7147178083	1.92008774224783	Negative
-0.7146913151	1.91986878333007	Negative
-0.7146844679	1.91986878333007	Negative
-0.7146537131	1.91945176027147	Negative
-0.7146421953	1.91945176027147	Negative
-0.7146170187	1.91915373879713	Negative
-0.7145933793	1.91888961097201	Negative
-0.7145611644	1.91876589588387	Negative
-0.7145431145	1.91876589588387	Negative
-0.7145181364	1.91876589588387	Negative
-0.7145156469	1.91876589588387	Negative
-0.7144912643	1.91876589588387	Negative
-0.7144882357	1.91876589588387	Negative
-0.7144777635	1.91876589588387	Negative
-0.7144696426	1.91876589588387	Negative
-0.7144696426	1.91876589588387	Negative
-0.7144663752	1.91876589588387	Negative
-0.7144335829	1.91876589588387	Negative
-0.7144300282	1.91876589588387	Negative
-0.7144185205	1.91876589588387	Negative
-0.7144185205	1.91876589588387	Negative
-0.7144064949	1.91876589588387	Negative
-0.7144015311	1.91876589588387	Negative
-0.7143869054	1.91869877113691	Negative
-0.7143549699	1.9185048218158	Negative
-0.7143549699	1.9185048218158	Negative
-0.7142857143	1.9173434067347	Negative
-0.7142792485	1.9173434067347	Negative
-0.7142306696	1.91696862597916	Negative
-0.7142306696	1.91696862597916	Negative
-0.7142276144	1.91696862597916	Negative
-0.7142029746	1.91693421700146	Negative
-0.7142029746	1.91693421700146	Negative
-0.7141728584	1.91677823530856	Negative
-0.7141728584	1.91677823530856	Negative
-0.7141591092	1.91673561838352	Negative
-0.7141479028	1.91673561838352	Negative
-0.7140940477	1.91580096667924	Negative
-0.7140573802	1.91561829798365	Negative
-0.7140374604	1.91561829798365	Negative
-0.7140284442	1.91561829798365	Negative
-0.7140283722	1.91561829798365	Negative
-0.7140283140	1.91561829798365	Negative
-0.7139731036	1.91522583412603	Negative
-0.7139644647	1.91522583412603	Negative
-0.7139639645	1.91522583412603	Negative
-0.7139547096	1.91522583412603	Negative
-0.7139455578	1.91522583412603	Negative
-0.7139181186	1.91522583412603	Negative
-0.7139181186	1.91522583412603	Negative
-0.7139117348	1.91522583412603	Negative
-0.7138811145	1.91522583412603	Negative
-0.7138803372	1.91522583412603	Negative
-0.7138443206	1.91522583412603	Negative
-0.7138443206	1.91522583412603	Negative
-0.7138443206	1.91522583412603	Negative
-0.7138360657	1.91522583412603	Negative
-0.7137972026	1.91522583412603	Negative
-0.7137786574	1.91522583412603	Negative
-0.7137737200	1.91522583412603	Negative
-0.7137737200	1.91522583412603	Negative
-0.7137737200	1.91522583412603	Negative
-0.7137709138	1.91522583412603	Negative
-0.7137709138	1.91522583412603	Negative
-0.7137431976	1.91512227468008	Negative
-0.7137165080	1.91512227468008	Negative
-0.7137165080	1.91512227468008	Negative
-0.7137155375	1.91512227468008	Negative
-0.7136972430	1.91512227468008	Negative
-0.7136972430	1.91512227468008	Negative
-0.7136869345	1.91512227468008	Negative
-0.7136603864	1.91483428681361	Negative
-0.7136419235	1.91483428681361	Negative
-0.7136286882	1.91483428681361	Negative
-0.7136286882	1.91483428681361	Negative
-0.7136144560	1.91476915971939	Negative
-0.7135594326	1.913805947659	Negative
-0.7135198544	1.91332333908067	Negative
-0.7134952155	1.91332333908067	Negative
-0.7134952155	1.91332333908067	Negative
-0.7134579715	1.91332333908067	Negative
-0.7134576339	1.91332333908067	Negative
-0.7134507026	1.91332333908067	Negative
-0.7134490928	1.91332333908067	Negative
-0.7134307242	1.91332333908067	Negative
-0.7134307242	1.91332333908067	Negative
-0.7134028343	1.91332333908067	Negative
-0.7134026542	1.91332333908067	Negative
-0.7134026542	1.91332333908067	Negative
-0.7133904529	1.91330145443703	Negative
-0.7133291884	1.91224607611183	Negative
-0.7133201018	1.91224607611183	Negative
-0.7133020158	1.91209468367035	Negative
-0.7132610514	1.91157659071573	Negative
-0.7132561133	1.91157659071573	Negative
-0.7132192104	1.91101092375571	Negative
-0.7132004054	1.91084284910965	Negative
-0.7131730147	1.91048591914803	Negative
-0.7131449220	1.91028660673703	Negative
-0.7131175722	1.91028660673703	Negative
-0.7131175722	1.91028660673703	Negative
-0.7131082175	1.91028660673703	Negative
-0.7131082175	1.91028660673703	Negative
-0.7130904937	1.91014162006359	Negative
-0.7129987130	1.90901030207217	Negative
-0.7129987130	1.90901030207217	Negative
-0.7129987130	1.90901030207217	Negative
-0.7129945473	1.90901030207217	Negative
-0.7129792182	1.90891743745968	Negative
-0.7129667003	1.9088858382026	Negative
-0.7129428394	1.90864284215336	Negative
-0.7129334553	1.90864284215336	Negative
[truncated: 15,147 more rows]

## Sheet: Fig 1 a TCGA
Coefficient	-log10 FDR	Note
5.544750e-01	1.30257007256524	Positive
5.544750e-01	1.30257007256524	Positive
5.546159e-01	1.30426720561918	Positive
5.546159e-01	1.30426720561918	Positive
5.546159e-01	1.30426720561918	Positive
5.546159e-01	1.30426720561918	Positive
5.547569e-01	1.30568899771264	Positive
5.547569e-01	1.30568899771264	Positive
5.547569e-01	1.30568899771264	Positive
5.547569e-01	1.30568899771264	Positive
5.547569e-01	1.30568899771264	Positive
5.548978e-01	1.30711051350466	Positive
5.548978e-01	1.30711051350466	Positive
5.548978e-01	1.30711051350466	Positive
5.550388e-01	1.3082548715215	Positive
5.550388e-01	1.3082548715215	Positive
5.551797e-01	1.30902751922626	Positive
5.551797e-01	1.30902751922626	Positive
5.551797e-01	1.30902751922626	Positive
5.551797e-01	1.30902751922626	Positive
5.553206e-01	1.31016822658505	Positive
5.553206e-01	1.31016822658505	Positive
5.553206e-01	1.31016822658505	Positive
5.553206e-01	1.31016822658505	Positive
5.553206e-01	1.31016822658505	Positive
5.553206e-01	1.31016822658505	Positive
5.553206e-01	1.31016822658505	Positive
5.553402e-01	1.31016822658505	Positive
5.554616e-01	1.31102818134232	Positive
5.554616e-01	1.31102818134232	Positive
5.554616e-01	1.31102818134232	Positive
5.554616e-01	1.31102818134232	Positive
5.554616e-01	1.31102818134232	Positive
5.556025e-01	1.31225866071601	Positive
5.556025e-01	1.31225866071601	Positive
5.556025e-01	1.31225866071601	Positive
5.556025e-01	1.31225866071601	Positive
5.557435e-01	1.31330103295119	Positive
5.557435e-01	1.31330103295119	Positive
5.557435e-01	1.31330103295119	Positive
5.557435e-01	1.31330103295119	Positive
5.557435e-01	1.31330103295119	Positive
5.557435e-01	1.31330103295119	Positive
5.558844e-01	1.31424767464558	Positive
5.559941e-01	1.3151811630645	Positive
5.560254e-01	1.31556800903242	Positive
5.561663e-01	1.31735837380366	Positive
5.561663e-01	1.31735837380366	Positive
5.561663e-01	1.31735837380366	Positive
5.561663e-01	1.31735837380366	Positive
5.563073e-01	1.31839539012364	Positive
5.563073e-01	1.31839539012364	Positive
5.563073e-01	1.31839539012364	Positive
5.563073e-01	1.31839539012364	Positive
5.563073e-01	1.31839539012364	Positive
5.564482e-01	1.31943042700686	Positive
5.564482e-01	1.31943042700686	Positive
5.564482e-01	1.31943042700686	Positive
5.564482e-01	1.31943042700686	Positive
5.564482e-01	1.31943042700686	Positive
5.564482e-01	1.31943042700686	Positive
5.565891e-01	1.32036864447402	Positive
5.565891e-01	1.32036864447402	Positive
5.565891e-01	1.32036864447402	Positive
5.567301e-01	1.32158960347871	Positive
5.567301e-01	1.32158960347871	Positive
5.567301e-01	1.32158960347871	Positive
5.567301e-01	1.32158960347871	Positive
5.567301e-01	1.32158960347871	Positive
5.567301e-01	1.32158960347871	Positive
5.568202e-01	1.32193063056621	Positive
5.568710e-01	1.32252355680826	Positive
5.568710e-01	1.32252355680826	Positive
5.568710e-01	1.32252355680826	Positive
5.568710e-01	1.32252355680826	Positive
5.568710e-01	1.32252355680826	Positive
5.568710e-01	1.32252355680826	Positive
5.568710e-01	1.32252355680826	Positive
5.570120e-01	1.32364613713729	Positive
5.570120e-01	1.32364613713729	Positive
5.570120e-01	1.32364613713729	Positive
5.570120e-01	1.32364613713729	Positive
5.570120e-01	1.32364613713729	Positive
5.571529e-01	1.3247671462852	Positive
5.571529e-01	1.3247671462852	Positive
5.571529e-01	1.3247671462852	Positive
5.571529e-01	1.3247671462852	Positive
5.571529e-01	1.3247671462852	Positive
5.572939e-01	1.32588653176692	Positive
5.572939e-01	1.32588653176692	Positive
5.572939e-01	1.32588653176692	Positive
5.572939e-01	1.32588653176692	Positive
5.572939e-01	1.32588653176692	Positive
5.572939e-01	1.32588653176692	Positive
5.574348e-01	1.32710063668629	Positive
5.574348e-01	1.32710063668629	Positive
5.574348e-01	1.32710063668629	Positive
5.574348e-01	1.32710063668629	Positive
5.574348e-01	1.32710063668629	Positive
5.574348e-01	1.32710063668629	Positive
5.575758e-01	1.32840994756121	Positive
5.575758e-01	1.32840994756121	Positive
5.575758e-01	1.32840994756121	Positive
5.575758e-01	1.32840994756121	Positive
5.575758e-01	1.32840994756121	Positive
5.575758e-01	1.32840994756121	Positive
5.575758e-01	1.32840994756121	Positive
5.575758e-01	1.32840994756121	Positive
5.575758e-01	1.32840994756121	Positive
5.577167e-01	1.32904174568939	Positive
5.577167e-01	1.32904174568939	Positive
5.577167e-01	1.32904174568939	Positive
5.577167e-01	1.32904174568939	Positive
5.578576e-01	1.33034821775125	Positive
5.578576e-01	1.33034821775125	Positive
5.578576e-01	1.33034821775125	Positive
5.578576e-01	1.33034821775125	Positive
5.579986e-01	1.33175107262613	Positive
5.579986e-01	1.33175107262613	Positive
5.579986e-01	1.33175107262613	Positive
5.579986e-01	1.33175107262613	Positive
5.581395e-01	1.33286145823079	Positive
5.581395e-01	1.33286145823079	Positive
5.581395e-01	1.33286145823079	Positive
5.581395e-01	1.33286145823079	Positive
5.581395e-01	1.33286145823079	Positive
5.582805e-01	1.33416545742252	Positive
5.582805e-01	1.33416545742252	Positive
5.582805e-01	1.33416545742252	Positive
5.582805e-01	1.33416545742252	Positive
5.582805e-01	1.33416545742252	Positive
5.582805e-01	1.33416545742252	Positive
5.582805e-01	1.33416545742252	Positive
5.584214e-01	1.33507734607101	Positive
5.584214e-01	1.33507734607101	Positive
5.584214e-01	1.33507734607101	Positive
5.584214e-01	1.33507734607101	Positive
5.584214e-01	1.33507734607101	Positive
5.585624e-01	1.33637890013002	Positive
5.585624e-01	1.33637890013002	Positive
5.585624e-01	1.33637890013002	Positive
5.585624e-01	1.33637890013002	Positive
5.585624e-01	1.33637890013002	Positive
5.585624e-01	1.33637890013002	Positive
5.585624e-01	1.33637890013002	Positive
5.585624e-01	1.33637890013002	Positive
5.587033e-01	1.33679444897251	Positive
5.587033e-01	1.33679444897251	Positive
5.587033e-01	1.33679444897251	Positive
5.587033e-01	1.33679444897251	Positive
5.588443e-01	1.33809261388146	Positive
5.588443e-01	1.33809261388146	Positive
5.588443e-01	1.33809261388146	Positive
5.589852e-01	1.33948873132666	Positive
5.589852e-01	1.33948873132666	Positive
5.589852e-01	1.33948873132666	Positive
5.589852e-01	1.33948873132666	Positive
5.589852e-01	1.33948873132666	Positive
5.591261e-01	1.33989313528231	Positive
5.591261e-01	1.33989313528231	Positive
5.592671e-01	1.34138595523098	Positive
5.592671e-01	1.34138595523098	Positive
5.592671e-01	1.34138595523098	Positive
5.592671e-01	1.34138595523098	Positive
5.594080e-01	1.34287867412332	Positive
5.594080e-01	1.34287867412332	Positive
5.594080e-01	1.34287867412332	Positive
5.594080e-01	1.34287867412332	Positive
5.594080e-01	1.34287867412332	Positive
5.595490e-01	1.34427156842841	Positive
5.596899e-01	1.34596361470778	Positive
5.596899e-01	1.34596361470778	Positive
5.596899e-01	1.34596361470778	Positive
5.596899e-01	1.34596361470778	Positive
5.596899e-01	1.34596361470778	Positive
5.596899e-01	1.34596361470778	Positive
5.596899e-01	1.34596361470778	Positive
5.596899e-01	1.34596361470778	Positive
5.598309e-01	1.34705582023318	Positive
5.598309e-01	1.34705582023318	Positive
5.598309e-01	1.34705582023318	Positive
5.598309e-01	1.34705582023318	Positive
5.598309e-01	1.34705582023318	Positive
5.598309e-01	1.34705582023318	Positive
5.598309e-01	1.34705582023318	Positive
5.599718e-01	1.34774459094248	Positive
5.601128e-01	1.34903355555049	Positive
5.602537e-01	1.35072495995459	Positive
5.602537e-01	1.35072495995459	Positive
5.602537e-01	1.35072495995459	Positive
5.602537e-01	1.35072495995459	Positive
5.603946e-01	1.35201292288541	Positive
5.603946e-01	1.35201292288541	Positive
5.603946e-01	1.35201292288541	Positive
5.603946e-01	1.35201292288541	Positive
5.603946e-01	1.35201292288541	Positive
5.605356e-01	1.35309753784124	Positive
5.605356e-01	1.35309753784124	Positive
5.605356e-01	1.35309753784124	Positive
5.606765e-01	1.35438326675578	Positive
5.606765e-01	1.35438326675578	Positive
5.606765e-01	1.35438326675578	Positive
5.606765e-01	1.35438326675578	Positive
5.608175e-01	1.35576980375231	Positive
5.608175e-01	1.35576980375231	Positive
5.608175e-01	1.35576980375231	Positive
5.609584e-01	1.35725755612056	Positive
5.609584e-01	1.35725755612056	Positive
5.609584e-01	1.35725755612056	Positive
5.609584e-01	1.35725755612056	Positive
5.610994e-01	1.3584391354859	Positive
5.610994e-01	1.3584391354859	Positive
5.610994e-01	1.3584391354859	Positive
5.611562e-01	1.35871389632689	Positive
5.612403e-01	1.35992606138878	Positive
5.612403e-01	1.35992606138878	Positive
5.613813e-01	1.36110549506806	Positive
5.613813e-01	1.36110549506806	Positive
5.613813e-01	1.36110549506806	Positive
5.613813e-01	1.36110549506806	Positive
5.615222e-01	1.3623862420135	Positive
5.615222e-01	1.3623862420135	Positive
5.615222e-01	1.3623862420135	Positive
5.616631e-01	1.36376890651311	Positive
5.616631e-01	1.36376890651311	Positive
5.616631e-01	1.36376890651311	Positive
5.616631e-01	1.36376890651311	Positive
5.616631e-01	1.36376890651311	Positive
5.616631e-01	1.36376890651311	Positive
5.618041e-01	1.36484158882238	Positive
5.618041e-01	1.36484158882238	Positive
5.618041e-01	1.36484158882238	Positive
5.618041e-01	1.36484158882238	Positive
5.618041e-01	1.36484158882238	Positive
5.619450e-01	1.36560199013542	Positive
5.619450e-01	1.36560199013542	Positive
5.619450e-01	1.36560199013542	Positive
5.619450e-01	1.36560199013542	Positive
5.620860e-01	1.36677372982512	Positive
5.620860e-01	1.36677372982512	Positive
5.620860e-01	1.36677372982512	Positive
5.622269e-01	1.36856752547868	Positive
5.622269e-01	1.36856752547868	Positive
5.622269e-01	1.36856752547868	Positive
5.622269e-01	1.36856752547868	Positive
5.622269e-01	1.36856752547868	Positive
5.622269e-01	1.36856752547868	Positive
5.623679e-01	1.36963363171003	Positive
5.623679e-01	1.36963363171003	Positive
5.623679e-01	1.36963363171003	Positive
5.623679e-01	1.36963363171003	Positive
5.623679e-01	1.36963363171003	Positive
5.623679e-01	1.36963363171003	Positive
5.625088e-01	1.3710108313036	Positive
5.625088e-01	1.3710108313036	Positive
5.625088e-01	1.3710108313036	Positive
5.626498e-01	1.37217838373614	Positive
5.626498e-01	1.37217838373614	Positive
5.626498e-01	1.37217838373614	Positive
5.626498e-01	1.37217838373614	Positive
5.627907e-01	1.37323952932512	Positive
5.627907e-01	1.37323952932512	Positive
5.627907e-01	1.37323952932512	Positive
5.627907e-01	1.37323952932512	Positive
5.627907e-01	1.37323952932512	Positive
5.627907e-01	1.37323952932512	Positive
5.627907e-01	1.37323952932512	Positive
5.629316e-01	1.37377267208932	Positive
5.629316e-01	1.37377267208932	Positive
5.629316e-01	1.37377267208932	Positive
5.629316e-01	1.37377267208932	Positive
5.630726e-01	1.37493381768537	Positive
5.630726e-01	1.37493381768537	Positive
5.630726e-01	1.37493381768537	Positive
5.630726e-01	1.37493381768537	Positive
5.632135e-01	1.37641054265345	Positive
5.632135e-01	1.37641054265345	Positive
5.632135e-01	1.37641054265345	Positive
5.632135e-01	1.37641054265345	Positive
5.632135e-01	1.37641054265345	Positive
5.632135e-01	1.37641054265345	Positive
5.632135e-01	1.37641054265345	Positive
5.633545e-01	1.37746339858271	Positive
5.633545e-01	1.37746339858271	Positive
5.634954e-01	1.37883272017701	Positive
5.634954e-01	1.37883272017701	Positive
5.634954e-01	1.37883272017701	Positive
5.634954e-01	1.37883272017701	Positive
5.634954e-01	1.37883272017701	Positive
5.634954e-01	1.37883272017701	Positive
5.634954e-01	1.37883272017701	Positive
5.636364e-01	1.37988215780625	Positive
5.637773e-01	1.38156948394798	Positive
5.637773e-01	1.38156948394798	Positive
5.637773e-01	1.38156948394798	Positive
5.637773e-01	1.38156948394798	Positive
5.637773e-01	1.38156948394798	Positive
5.637773e-01	1.38156948394798	Positive
5.639183e-01	1.38283006838798	Positive
5.640592e-01	1.38430356539609	Positive
5.640592e-01	1.38430356539609	Positive
5.640592e-01	1.38430356539609	Positive
5.640592e-01	1.38430356539609	Positive
5.640592e-01	1.38430356539609	Positive
5.640592e-01	1.38430356539609	Positive
5.642001e-01	1.38566964735882	Positive
5.642001e-01	1.38566964735882	Positive
5.642001e-01	1.38566964735882	Positive
5.643411e-01	1.38692750008772	Positive
5.643411e-01	1.38692750008772	Positive
5.643411e-01	1.38692750008772	Positive
5.643411e-01	1.38692750008772	Positive
5.644739e-01	1.38740887476322	Positive
5.644820e-01	1.38742957153917	Positive
5.644820e-01	1.38742957153917	Positive
5.644820e-01	1.38742957153917	Positive
5.644820e-01	1.38742957153917	Positive
5.646230e-01	1.38900783150287	Positive
5.646230e-01	1.38900783150287	Positive
5.646230e-01	1.38900783150287	Positive
5.646230e-01	1.38900783150287	Positive
5.646230e-01	1.38900783150287	Positive
5.646230e-01	1.38900783150287	Positive
5.646230e-01	1.38900783150287	Positive
5.647639e-01	1.39004460259041	Positive
5.647639e-01	1.39004460259041	Positive
5.647639e-01	1.39004460259041	Positive
5.647639e-01	1.39004460259041	Positive
5.647639e-01	1.39004460259041	Positive
5.649049e-01	1.39140496091326	Positive
5.649049e-01	1.39140496091326	Positive
5.649049e-01	1.39140496091326	Positive
5.649049e-01	1.39140496091326	Positive
5.649049e-01	1.39140496091326	Positive
5.649049e-01	1.39140496091326	Positive
5.650458e-01	1.39189341869719	Positive
5.650458e-01	1.39189341869719	Positive
5.650458e-01	1.39189341869719	Positive
5.650458e-01	1.39189341869719	Positive
5.650458e-01	1.39189341869719	Positive
5.651868e-01	1.39314133775448	Positive
5.651868e-01	1.39314133775448	Positive
5.651868e-01	1.39314133775448	Positive
5.651868e-01	1.39314133775448	Positive
5.651868e-01	1.39314133775448	Positive
5.653277e-01	1.39449754183475	Positive
5.653277e-01	1.39449754183475	Positive
5.653277e-01	1.39449754183475	Positive
5.653277e-01	1.39449754183475	Positive
5.653277e-01	1.39449754183475	Positive
5.653277e-01	1.39449754183475	Positive
5.654686e-01	1.39552380664675	Positive
5.654686e-01	1.39552380664675	Positive
5.654686e-01	1.39552380664675	Positive
5.654686e-01	1.39552380664675	Positive
5.656096e-01	1.39643754611843	Positive
5.656096e-01	1.39643754611843	Positive
5.656096e-01	1.39643754611843	Positive
5.656096e-01	1.39643754611843	Positive
5.656096e-01	1.39643754611843	Positive
5.657505e-01	1.39801056408761	Positive
5.657505e-01	1.39801056408761	Positive
5.657505e-01	1.39801056408761	Positive
5.658915e-01	1.39947309278112	Positive
5.658915e-01	1.39947309278112	Positive
5.658915e-01	1.39947309278112	Positive
5.660324e-01	1.40115655067898	Positive
5.661734e-01	1.40295108720269	Positive
5.661734e-01	1.40295108720269	Positive
5.661734e-01	1.40295108720269	Positive
5.663143e-01	1.40430255395454	Positive
5.663143e-01	1.40430255395454	Positive
5.663143e-01	1.40430255395454	Positive
5.664553e-01	1.4053195375117	Positive
5.664553e-01	1.4053195375117	Positive
5.664553e-01	1.4053195375117	Positive
5.664553e-01	1.4053195375117	Positive
5.664553e-01	1.4053195375117	Positive
5.664553e-01	1.4053195375117	Positive
5.665962e-01	1.40644568961902	Positive
5.665962e-01	1.40644568961902	Positive
5.667371e-01	1.4076818091165	Positive
5.667371e-01	1.4076818091165	Positive
5.667371e-01	1.4076818091165	Positive
5.668781e-01	1.40914064865708	Positive
5.668781e-01	1.40914064865708	Positive
5.670190e-01	1.41037470271806	Positive
5.670190e-01	1.41037470271806	Positive
5.670190e-01	1.41037470271806	Positive
5.670190e-01	1.41037470271806	Positive
5.670190e-01	1.41037470271806	Positive
5.670190e-01	1.41037470271806	Positive
5.671600e-01	1.41138220736393	Positive
5.671600e-01	1.41138220736393	Positive
5.671600e-01	1.41138220736393	Positive
5.673009e-01	1.41272585305231	Positive
5.673009e-01	1.41272585305231	Positive
5.673009e-01	1.41272585305231	Positive
5.673009e-01	1.41272585305231	Positive
5.674419e-01	1.41372935748422	Positive
5.675828e-01	1.41529728649498	Positive
5.675828e-01	1.41529728649498	Positive
5.675828e-01	1.41529728649498	Positive
5.675828e-01	1.41529728649498	Positive
5.675828e-01	1.41529728649498	Positive
5.675828e-01	1.41529728649498	Positive
5.677237e-01	1.41686520765128	Positive
5.677237e-01	1.41686520765128	Positive
5.677237e-01	1.41686520765128	Positive
5.677237e-01	1.41686520765128	Positive
5.678647e-01	1.41752260247098	Positive
5.678647e-01	1.41752260247098	Positive
5.678847e-01	1.41752260247098	Positive
5.680056e-01	1.41874654730663	Positive
5.680056e-01	1.41874654730663	Positive
5.680056e-01	1.41874654730663	Positive
5.681466e-01	1.41985464979223	Positive
5.681466e-01	1.41985464979223	Positive
5.681466e-01	1.41985464979223	Positive
5.681466e-01	1.41985464979223	Positive
5.681466e-01	1.41985464979223	Positive
5.682875e-01	1.42119022984593	Positive
5.682875e-01	1.42119022984593	Positive
5.682875e-01	1.42119022984593	Positive
5.682875e-01	1.42119022984593	Positive
5.684285e-01	1.42206475036776	Positive
5.684285e-01	1.42206475036776	Positive
5.684285e-01	1.42206475036776	Positive
5.684285e-01	1.42206475036776	Positive
5.684285e-01	1.42206475036776	Positive
5.685694e-01	1.42351279900876	Positive
5.685694e-01	1.42351279900876	Positive
5.685694e-01	1.42351279900876	Positive
5.687104e-01	1.42484492109029	Positive
5.687104e-01	1.42484492109029	Positive
5.687104e-01	1.42484492109029	Positive
5.687104e-01	1.42484492109029	Positive
5.688513e-01	1.42548065003813	Positive
5.688513e-01	1.42548065003813	Positive
5.688513e-01	1.42548065003813	Positive
5.688513e-01	1.42548065003813	Positive
5.688513e-01	1.42548065003813	Positive
5.689922e-01	1.42646049945292	Positive
5.689922e-01	1.42646049945292	Positive
5.689922e-01	1.42646049945292	Positive
5.689922e-01	1.42646049945292	Positive
5.691332e-01	1.4277875541693	Positive
5.691332e-01	1.4277875541693	Positive
5.691332e-01	1.4277875541693	Positive
5.691332e-01	1.4277875541693	Positive
5.691332e-01	1.4277875541693	Positive
5.692741e-01	1.42934716749178	Positive
5.695560e-01	1.43234903055789	Positive
5.695560e-01	1.43234903055789	Positive
5.696970e-01	1.43402552486285	Positive
5.696970e-01	1.43402552486285	Positive
5.696970e-01	1.43402552486285	Positive
5.696970e-01	1.43402552486285	Positive
5.696970e-01	1.43402552486285	Positive
5.696970e-01	1.43402552486285	Positive
5.696970e-01	1.43402552486285	Positive
5.696970e-01	1.43402552486285	Positive
5.696970e-01	1.43402552486285	Positive
5.696970e-01	1.43402552486285	Positive
5.698379e-01	1.43464348141329	Positive
5.698379e-01	1.43464348141329	Positive
5.698379e-01	1.43464348141329	Positive
5.698379e-01	1.43464348141329	Positive
5.698379e-01	1.43464348141329	Positive
5.699789e-01	1.43537443468131	Positive
5.699789e-01	1.43537443468131	Positive
5.699789e-01	1.43537443468131	Positive
5.701198e-01	1.43669367133845	Positive
5.701198e-01	1.43669367133845	Positive
5.701198e-01	1.43669367133845	Positive
5.701198e-01	1.43669367133845	Positive
5.702607e-01	1.43813065404186	Positive
5.702607e-01	1.43813065404186	Positive
5.702607e-01	1.43813065404186	Positive
5.703513e-01	1.43863737497396	Positive
5.704017e-01	1.43932912180805	Positive
5.704017e-01	1.43932912180805	Positive
5.704017e-01	1.43932912180805	Positive
5.704017e-01	1.43932912180805	Positive
5.704017e-01	1.43932912180805	Positive
5.705426e-01	1.44040666838036	Positive
5.705426e-01	1.44040666838036	Positive
5.705426e-01	1.44040666838036	Positive
5.706836e-01	1.44207977843794	Positive
5.706836e-01	1.44207977843794	Positive
5.706836e-01	1.44207977843794	Positive
5.706836e-01	1.44207977843794	Positive
5.708245e-01	1.44351380875579	Positive
5.708245e-01	1.44351380875579	Positive
5.708245e-01	1.44351380875579	Positive
5.708245e-01	1.44351380875579	Positive
5.709655e-01	1.44482731125066	Positive
5.709655e-01	1.44482731125066	Positive
5.711064e-01	1.44662036991052	Positive
5.711064e-01	1.44662036991052	Positive
5.711064e-01	1.44662036991052	Positive
5.711064e-01	1.44662036991052	Positive
5.711064e-01	1.44662036991052	Positive
5.711064e-01	1.44662036991052	Positive
5.712474e-01	1.44708931161666	Positive
5.712474e-01	1.44708931161666	Positive
5.712474e-01	1.44708931161666	Positive
5.712474e-01	1.44708931161666	Positive
5.712474e-01	1.44708931161666	Positive
5.713883e-01	1.4482778337991	Positive
5.713883e-01	1.4482778337991	Positive
5.713883e-01	1.4482778337991	Positive
5.713883e-01	1.4482778337991	Positive
5.713883e-01	1.4482778337991	Positive
5.713883e-01	1.4482778337991	Positive
5.715292e-01	1.44934334476134	Positive
5.715292e-01	1.44934334476134	Positive
5.716702e-01	1.4510141127569	Positive
5.716702e-01	1.4510141127569	Positive
5.718111e-01	1.45292815070142	Positive
5.718111e-01	1.45292815070142	Positive
5.718111e-01	1.45292815070142	Positive
5.718111e-01	1.45292815070142	Positive
5.718111e-01	1.45292815070142	Positive
5.719521e-01	1.45350309092642	Positive
5.719521e-01	1.45350309092642	Positive
5.720930e-01	1.45492871749103	Positive
5.720930e-01	1.45492871749103	Positive
5.722340e-01	1.45684342167642	Positive
5.722340e-01	1.45684342167642	Positive
5.722340e-01	1.45684342167642	Positive
5.723749e-01	1.45839143669416	Positive
5.725159e-01	1.46030726639957	Positive
5.725159e-01	1.46030726639957	Positive
5.725159e-01	1.46030726639957	Positive
5.725159e-01	1.46030726639957	Positive
5.725159e-01	1.46030726639957	Positive
5.726568e-01	1.46148674218923	Positive
5.726568e-01	1.46148674218923	Positive
5.727977e-01	1.46352641568858	Positive
5.727977e-01	1.46352641568858	Positive
5.729197e-01	1.46427379656007	Positive
5.729387e-01	1.46445781755071	Positive
5.729387e-01	1.46445781755071	Positive
5.729387e-01	1.46445781755071	Positive
5.730796e-01	1.46612809915047	Positive
5.730796e-01	1.46612809915047	Positive
5.730796e-01	1.46612809915047	Positive
5.730796e-01	1.46612809915047	Positive
5.730796e-01	1.46612809915047	Positive
5.730796e-01	1.46612809915047	Positive
5.730796e-01	1.46612809915047	Positive
5.732206e-01	1.46668326196564	Positive
5.732206e-01	1.46668326196564	Positive
5.733615e-01	1.46810371642493	Positive
5.733615e-01	1.46810371642493	Positive
5.733615e-01	1.46810371642493	Positive
5.733615e-01	1.46810371642493	Positive
5.733615e-01	1.46810371642493	Positive
5.735025e-01	1.46914960047122	Positive
5.735025e-01	1.46914960047122	Positive
5.735025e-01	1.46914960047122	Positive
5.735025e-01	1.46914960047122	Positive
5.735025e-01	1.46914960047122	Positive
5.735025e-01	1.46914960047122	Positive
5.736434e-01	1.47031797040366	Positive
5.736434e-01	1.47031797040366	Positive
5.736434e-01	1.47031797040366	Positive
5.736434e-01	1.47031797040366	Positive
5.736434e-01	1.47031797040366	Positive
5.736434e-01	1.47031797040366	Positive
5.736434e-01	1.47031797040366	Positive
5.739253e-01	1.47290030600059	Positive
5.739253e-01	1.47290030600059	Positive
5.740662e-01	1.4744413265903	Positive
5.740662e-01	1.4744413265903	Positive
5.740662e-01	1.4744413265903	Positive
5.740662e-01	1.4744413265903	Positive
5.740662e-01	1.4744413265903	Positive
5.742072e-01	1.47522523645097	Positive
5.742072e-01	1.47522523645097	Positive
5.742072e-01	1.47522523645097	Positive
5.743481e-01	1.47689077324781	Positive
5.743481e-01	1.47689077324781	Positive
5.743481e-01	1.47689077324781	Positive
5.744891e-01	1.47830320887127	Positive
5.744891e-01	1.47830320887127	Positive
5.744891e-01	1.47830320887127	Positive
5.746300e-01	1.47971481638824	Positive
5.746300e-01	1.47971481638824	Positive
5.747710e-01	1.48138007763127	Positive
5.747710e-01	1.48138007763127	Positive
5.747710e-01	1.48138007763127	Positive
5.749119e-01	1.48279077006863	Positive
5.749119e-01	1.48279077006863	Positive
5.749119e-01	1.48279077006863	Positive
5.749119e-01	1.48279077006863	Positive
5.751938e-01	1.48586546935422	Positive
5.751938e-01	1.48586546935422	Positive
5.751938e-01	1.48586546935422	Positive
5.753347e-01	1.48676157581104	Positive
5.753347e-01	1.48676157581104	Positive
5.753347e-01	1.48676157581104	Positive
5.754757e-01	1.48791136683465	Positive
5.756166e-01	1.48957469071601	Positive
5.756166e-01	1.48957469071601	Positive
5.756166e-01	1.48957469071601	Positive
5.756166e-01	1.48957469071601	Positive
5.756166e-01	1.48957469071601	Positive
5.756166e-01	1.48957469071601	Positive
5.757576e-01	1.49110914198695	Positive
5.757576e-01	1.49110914198695	Positive
5.757576e-01	1.49110914198695	Positive
5.757576e-01	1.49110914198695	Positive
5.757576e-01	1.49110914198695	Positive
5.758985e-01	1.49238466652376	Positive
5.758985e-01	1.49238466652376	Positive
5.758985e-01	1.49238466652376	Positive
5.758985e-01	1.49238466652376	Positive
5.758985e-01	1.49238466652376	Positive
5.758985e-01	1.49238466652376	Positive
5.760395e-01	1.49352905634146	Positive
5.761804e-01	1.49480146205707	Positive
5.761804e-01	1.49480146205707	Positive
5.761804e-01	1.49480146205707	Positive
5.763214e-01	1.4958116902613	Positive
5.763417e-01	1.4958116902613	Positive
5.764623e-01	1.49747252304577	Positive
5.764623e-01	1.49747252304577	Positive
5.764623e-01	1.49747252304577	Positive
5.764623e-01	1.49747252304577	Positive
5.766032e-01	1.49874087871091	Positive
5.766032e-01	1.49874087871091	Positive
5.766032e-01	1.49874087871091	Positive
5.766032e-01	1.49874087871091	Positive
5.767442e-01	1.50000776186067	Positive
5.767442e-01	1.50000776186067	Positive
5.768851e-01	1.50140472031769	Positive
5.768851e-01	1.50140472031769	Positive
5.770261e-01	1.50306423539248	Positive
5.770261e-01	1.50306423539248	Positive
5.770261e-01	1.50306423539248	Positive
5.770261e-01	1.50306423539248	Positive
5.771670e-01	1.50406394566342	Positive
5.771670e-01	1.50406394566342	Positive
5.771670e-01	1.50406394566342	Positive
5.774489e-01	1.50751370244556	Positive
5.774489e-01	1.50751370244556	Positive
5.774489e-01	1.50751370244556	Positive
5.774489e-01	1.50751370244556	Positive
5.775899e-01	1.50917267109352	Positive
5.775899e-01	1.50917267109352	Positive
5.775899e-01	1.50917267109352	Positive
5.777308e-01	1.510304132281	Positive
5.778717e-01	1.51169173763414	Positive
5.778717e-01	1.51169173763414	Positive
5.778717e-01	1.51169173763414	Positive
5.780127e-01	1.51334957298374	Positive
5.780127e-01	1.51334957298374	Positive
5.780127e-01	1.51334957298374	Positive
5.781536e-01	1.51447240991154	Positive
5.781536e-01	1.51447240991154	Positive
5.781536e-01	1.51447240991154	Positive
5.782946e-01	1.51612950111613	Positive
5.782946e-01	1.51612950111613	Positive
5.782946e-01	1.51612950111613	Positive
5.782946e-01	1.51612950111613	Positive
5.782946e-01	1.51612950111613	Positive
5.782946e-01	1.51612950111613	Positive
5.784355e-01	1.51751810874989	Positive
5.784355e-01	1.51751810874989	Positive
5.784355e-01	1.51751810874989	Positive
5.785765e-01	1.51904026713034	Positive
5.785765e-01	1.51904026713034	Positive
5.787174e-01	1.52002220761228	Positive
5.787174e-01	1.52002220761228	Positive
5.788584e-01	1.52181314689438	Positive
5.788584e-01	1.52181314689438	Positive
5.788584e-01	1.52181314689438	Positive
5.788584e-01	1.52181314689438	Positive
5.788584e-01	1.52181314689438	Positive
5.788584e-01	1.52181314689438	Positive
5.788584e-01	1.52181314689438	Positive
5.789993e-01	1.52279128454244	Positive
5.789993e-01	1.52279128454244	Positive
5.789993e-01	1.52279128454244	Positive
5.791402e-01	1.52417435892515	Positive
5.792812e-01	1.52582874860703	Positive
5.792812e-01	1.52582874860703	Positive
5.794221e-01	1.5273467873508	Positive
5.794221e-01	1.5273467873508	Positive
5.794221e-01	1.5273467873508	Positive
5.794221e-01	1.5273467873508	Positive
5.794221e-01	1.5273467873508	Positive
5.795631e-01	1.52872776500667	Positive
5.795631e-01	1.52872776500667	Positive
5.797040e-01	1.53010762762516	Positive
5.797040e-01	1.53010762762516	Positive
5.797040e-01	1.53010762762516	Positive
5.798450e-01	1.5320353023329	Positive
5.798450e-01	1.5320353023329	Positive
5.798450e-01	1.5320353023329	Positive
5.799859e-01	1.53382642935376	Positive
5.799859e-01	1.53382642935376	Positive
5.801268e-01	1.53548043635776	Positive
5.801268e-01	1.53548043635776	Positive
5.801268e-01	1.53548043635776	Positive
5.802678e-01	1.53672096143605	Positive
5.802678e-01	1.53672096143605	Positive
5.802678e-01	1.53672096143605	Positive
5.802678e-01	1.53672096143605	Positive
5.804087e-01	1.53782165207915	Positive
5.804087e-01	1.53782165207915	Positive
5.804087e-01	1.53782165207915	Positive
5.805497e-01	1.53975088439878	Positive
5.805497e-01	1.53975088439878	Positive
5.806906e-01	1.54112647274556	Positive
5.806906e-01	1.54112647274556	Positive
5.806906e-01	1.54112647274556	Positive
5.806906e-01	1.54112647274556	Positive
5.806906e-01	1.54112647274556	Positive
5.808316e-01	1.54236190936545	Positive
5.809725e-01	1.54348436639168	Positive
5.809725e-01	1.54348436639168	Positive
5.809725e-01	1.54348436639168	Positive
5.809725e-01	1.54348436639168	Positive
5.811135e-01	1.54440777287597	Positive
5.812544e-01	1.54619751155516	Positive
5.812544e-01	1.54619751155516	Positive
5.813953e-01	1.54784732856013	Positive
5.813953e-01	1.54784732856013	Positive
5.813953e-01	1.54784732856013	Positive
5.813953e-01	1.54784732856013	Positive
5.815363e-01	1.5490752107863	Positive
5.815363e-01	1.5490752107863	Positive
5.815363e-01	1.5490752107863	Positive
5.816772e-01	1.55058330761029	Positive
5.816772e-01	1.55058330761029	Positive
5.816772e-01	1.55058330761029	Positive
5.816772e-01	1.55058330761029	Positive
5.818182e-01	1.55156044689154	Positive
5.818182e-01	1.55156044689154	Positive
5.818182e-01	1.55156044689154	Positive
5.819591e-01	1.55260601135989	Positive
5.819591e-01	1.55260601135989	Positive
5.819591e-01	1.55260601135989	Positive
5.821001e-01	1.55382619552309	Positive
5.822410e-01	1.55604134734121	Positive
5.823820e-01	1.55797275215227	Positive
5.823820e-01	1.55797275215227	Positive
5.823820e-01	1.55797275215227	Positive
5.825229e-01	1.5593344301725	Positive
5.825229e-01	1.5593344301725	Positive
5.826638e-01	1.5608791790325	Positive
5.826638e-01	1.5608791790325	Positive
5.826638e-01	1.5608791790325	Positive
5.826638e-01	1.5608791790325	Positive
5.826638e-01	1.5608791790325	Positive
5.826638e-01	1.5608791790325	Positive
5.828048e-01	1.56119300629141	Positive
5.828048e-01	1.56119300629141	Positive
5.828048e-01	1.56119300629141	Positive
5.828048e-01	1.56119300629141	Positive
5.828048e-01	1.56119300629141	Positive
5.829457e-01	1.56254903915193	Positive
5.829457e-01	1.56254903915193	Positive
5.830867e-01	1.5644807964424	Positive
5.830867e-01	1.5644807964424	Positive
5.830867e-01	1.5644807964424	Positive
5.830867e-01	1.5644807964424	Positive
5.830867e-01	1.5644807964424	Positive
5.832276e-01	1.56569117172005	Positive
5.832276e-01	1.56569117172005	Positive
5.832276e-01	1.56569117172005	Positive
5.832276e-01	1.56569117172005	Positive
5.832276e-01	1.56569117172005	Positive
5.833686e-01	1.56660956739245	Positive
5.833686e-01	1.56660956739245	Positive
5.833686e-01	1.56660956739245	Positive
5.835095e-01	1.56781523881412	Positive
5.835095e-01	1.56781523881412	Positive
5.835095e-01	1.56781523881412	Positive
5.835095e-01	1.56781523881412	Positive
5.835095e-01	1.56781523881412	Positive
5.835095e-01	1.56781523881412	Positive
5.836505e-01	1.56814324501364	Positive
5.837914e-01	1.56992797958446	Positive
5.837914e-01	1.56992797958446	Positive
5.837914e-01	1.56992797958446	Positive
5.837914e-01	1.56992797958446	Positive
5.837914e-01	1.56992797958446	Positive
5.839323e-01	1.57141995371064	Positive
5.839323e-01	1.57141995371064	Positive
5.840733e-01	1.57305801272193	Positive
5.840733e-01	1.57305801272193	Positive
5.842142e-01	1.57410739971708	Positive
5.842142e-01	1.57410739971708	Positive
5.842142e-01	1.57410739971708	Positive
5.842142e-01	1.57410739971708	Positive
5.843552e-01	1.57485825580876	Positive
5.843552e-01	1.57485825580876	Positive
5.843552e-01	1.57485825580876	Positive
5.843552e-01	1.57485825580876	Positive
5.844961e-01	1.57634540658894	Positive
5.844961e-01	1.57634540658894	Positive
5.844961e-01	1.57634540658894	Positive
5.844961e-01	1.57634540658894	Positive
5.844961e-01	1.57634540658894	Positive
5.846371e-01	1.57694021378544	Positive
5.846371e-01	1.57694021378544	Positive
5.846371e-01	1.57694021378544	Positive
5.846371e-01	1.57694021378544	Positive
5.846371e-01	1.57694021378544	Positive
5.846371e-01	1.57694021378544	Positive
5.847780e-01	1.57758839461848	Positive
5.847780e-01	1.57758839461848	Positive
5.847780e-01	1.57758839461848	Positive
5.847780e-01	1.57758839461848	Positive
5.847780e-01	1.57758839461848	Positive
5.849190e-01	1.57886054256786	Positive
5.850599e-01	1.58094031147084	Positive
5.850599e-01	1.58094031147084	Positive
5.852008e-01	1.58272110311155	Positive
5.852008e-01	1.58272110311155	Positive
5.852008e-01	1.58272110311155	Positive
5.852008e-01	1.58272110311155	Positive
5.853418e-01	1.58359989512244	Positive
5.853418e-01	1.58359989512244	Positive
5.853418e-01	1.58359989512244	Positive
5.853418e-01	1.58359989512244	Positive
5.854827e-01	1.58522930328587	Positive
5.854827e-01	1.58522930328587	Positive
5.854827e-01	1.58522930328587	Positive
5.854827e-01	1.58522930328587	Positive
5.854827e-01	1.58522930328587	Positive
5.856237e-01	1.58640498546158	Positive
5.856237e-01	1.58640498546158	Positive
5.856237e-01	1.58640498546158	Positive
5.860465e-01	1.59113671039304	Positive
5.860465e-01	1.59113671039304	Positive
5.860465e-01	1.59113671039304	Positive
5.860465e-01	1.59113671039304	Positive
5.861875e-01	1.59261157347182	Positive
5.861875e-01	1.59261157347182	Positive
5.861875e-01	1.59261157347182	Positive
5.863284e-01	1.59408568157113	Positive
5.863284e-01	1.59408568157113	Positive
5.863284e-01	1.59408568157113	Positive
5.863284e-01	1.59408568157113	Positive
5.863284e-01	1.59408568157113	Positive
5.864693e-01	1.59525280849532	Positive
5.864693e-01	1.59525280849532	Positive
5.864693e-01	1.59525280849532	Positive
5.864693e-01	1.59525280849532	Positive
5.864693e-01	1.59525280849532	Positive
5.866103e-01	1.59626394492721	Positive
5.866103e-01	1.59626394492721	Positive
5.866103e-01	1.59626394492721	Positive
5.866103e-01	1.59626394492721	Positive
5.867512e-01	1.59634601378698	Positive
5.867512e-01	1.59634601378698	Positive
5.867512e-01	1.59634601378698	Positive
5.868922e-01	1.59796692876929	Positive
5.868922e-01	1.59796692876929	Positive
5.870331e-01	1.59958751646641	Positive
5.870331e-01	1.59958751646641	Positive
5.871741e-01	1.60089721740427	Positive
5.871741e-01	1.60089721740427	Positive
5.871741e-01	1.60089721740427	Positive
5.873150e-01	1.60142572712546	Positive
5.874560e-01	1.60281203746859	Positive
5.875969e-01	1.60403308941884	Positive
5.875969e-01	1.60403308941884	Positive
5.875969e-01	1.60403308941884	Positive
5.877378e-01	1.60549156461344	Positive
5.877378e-01	1.60549156461344	Positive
5.878788e-01	1.60694902544378	Positive
5.878788e-01	1.60694902544378	Positive
5.880197e-01	1.60761550948	Positive
5.880197e-01	1.60761550948	Positive
5.881607e-01	1.60906933912389	Positive
5.883016e-01	1.61099856232153	Positive
5.884426e-01	1.61261058296138	Positive
5.884426e-01	1.61261058296138	Positive
5.884426e-01	1.61261058296138	Positive
5.884426e-01	1.61261058296138	Positive
5.884426e-01	1.61261058296138	Positive
5.884426e-01	1.61261058296138	Positive
5.885835e-01	1.61374419320594	Positive
5.885835e-01	1.61374419320594	Positive
5.885835e-01	1.61374419320594	Positive
5.887245e-01	1.61471531365255	Positive
5.887245e-01	1.61471531365255	Positive
5.887245e-01	1.61471531365255	Positive
5.888654e-01	1.61600366249393	Positive
5.888654e-01	1.61600366249393	Positive
5.888654e-01	1.61600366249393	Positive
5.890063e-01	1.61777228972032	Positive
5.890063e-01	1.61777228972032	Positive
5.890063e-01	1.61777228972032	Positive
5.891473e-01	1.61889711069823	Positive
5.891473e-01	1.61889711069823	Positive
5.892882e-01	1.62066519927904	Positive
5.892882e-01	1.62066519927904	Positive
5.892882e-01	1.62066519927904	Positive
5.894292e-01	1.62166144722634	Positive
5.895701e-01	1.62339187407103	Positive
5.895701e-01	1.62339187407103	Positive
5.897111e-01	1.62434657424892	Positive
5.897111e-01	1.62434657424892	Positive
5.898520e-01	1.62578693617443	Positive
5.898520e-01	1.62578693617443	Positive
5.898520e-01	1.62578693617443	Positive
5.898520e-01	1.62578693617443	Positive
5.898520e-01	1.62578693617443	Positive
5.899930e-01	1.62722629097216	Positive
5.899930e-01	1.62722629097216	Positive
5.899930e-01	1.62722629097216	Positive
5.901339e-01	1.62882812873595	Positive
5.901339e-01	1.62882812873595	Positive
5.901339e-01	1.62882812873595	Positive
5.902748e-01	1.62993737712176	Positive
5.902748e-01	1.62993737712176	Positive
5.902748e-01	1.62993737712176	Positive
5.904158e-01	1.63170195025555	Positive
5.904158e-01	1.63170195025555	Positive
5.905567e-01	1.63330194859068	Positive
5.905567e-01	1.63330194859068	Positive
5.905567e-01	1.63330194859068	Positive
5.906977e-01	1.63523148399336	Positive
5.906977e-01	1.63523148399336	Positive
5.908386e-01	1.63650063933063	Positive
5.908386e-01	1.63650063933063	Positive
5.908386e-01	1.63650063933063	Positive
5.908386e-01	1.63650063933063	Positive
5.908386e-01	1.63650063933063	Positive
5.908386e-01	1.63650063933063	Positive
5.908386e-01	1.63650063933063	Positive
5.909796e-01	1.6369379481612	Positive
5.911205e-01	1.63853398914141	Positive
5.911205e-01	1.63853398914141	Positive
5.911205e-01	1.63853398914141	Positive
5.911205e-01	1.63853398914141	Positive
5.912615e-01	1.63979596994105	Positive
5.914024e-01	1.64139037794076	Positive
5.914024e-01	1.64139037794076	Positive
5.914024e-01	1.64139037794076	Positive
5.914024e-01	1.64139037794076	Positive
5.914024e-01	1.64139037794076	Positive
5.915433e-01	1.64164198057896	Positive
5.915433e-01	1.64164198057896	Positive
5.915433e-01	1.64164198057896	Positive
5.915433e-01	1.64164198057896	Positive
5.915433e-01	1.64164198057896	Positive
5.916843e-01	1.64272742452526	Positive
5.916843e-01	1.64272742452526	Positive
5.918252e-01	1.64388199340998	Positive
5.918252e-01	1.64388199340998	Positive
5.918252e-01	1.64388199340998	Positive
5.918252e-01	1.64388199340998	Positive
5.919662e-01	1.64488920135553	Positive
5.919662e-01	1.64488920135553	Positive
5.919662e-01	1.64488920135553	Positive
5.919662e-01	1.64488920135553	Positive
5.921071e-01	1.64647578992702	Positive
5.922481e-01	1.64772096569385	Positive
5.922481e-01	1.64772096569385	Positive
5.922481e-01	1.64772096569385	Positive
5.922481e-01	1.64772096569385	Positive
5.922481e-01	1.64772096569385	Positive
5.923890e-01	1.64879305319296	Positive
5.923890e-01	1.64879305319296	Positive
5.923890e-01	1.64879305319296	Positive
5.925300e-01	1.65020482149564	Positive
5.925300e-01	1.65020482149564	Positive
5.926709e-01	1.65195901355688	Positive
5.926709e-01	1.65195901355688	Positive
5.926709e-01	1.65195901355688	Positive
5.926709e-01	1.65195901355688	Positive
5.928118e-01	1.65354112092551	Positive
5.928118e-01	1.65354112092551	Positive
5.928118e-01	1.65354112092551	Positive
5.928118e-01	1.65354112092551	Positive
5.928118e-01	1.65354112092551	Positive
5.928118e-01	1.65354112092551	Positive
5.929528e-01	1.65477780901007	Positive
5.929528e-01	1.65477780901007	Positive
5.929528e-01	1.65477780901007	Positive
5.930937e-01	1.65601237670178	Positive
5.930937e-01	1.65601237670178	Positive
5.932347e-01	1.65724474828591	Positive
5.932347e-01	1.65724474828591	Positive
5.933756e-01	1.65899611440315	Positive
5.933756e-01	1.65899611440315	Positive
5.935166e-01	1.65987697454325	Positive
5.936575e-01	1.66180176813879	Positive
5.936575e-01	1.66180176813879	Positive
5.936575e-01	1.66180176813879	Positive
5.937984e-01	1.66250198390077	Positive
5.940803e-01	1.66652677876386	Positive
5.940803e-01	1.66652677876386	Positive
5.942213e-01	1.66757236331402	Positive
5.942213e-01	1.66757236331402	Positive
5.942213e-01	1.66757236331402	Positive
5.942213e-01	1.66757236331402	Positive
5.943622e-01	1.66896785895438	Positive
5.943622e-01	1.66896785895438	Positive
5.945032e-01	1.67089284435034	Positive
5.945032e-01	1.67089284435034	Positive
5.947851e-01	1.67332378665952	Positive
5.947851e-01	1.67332378665952	Positive
5.947851e-01	1.67332378665952	Positive
5.947851e-01	1.67332378665952	Positive
5.947851e-01	1.67332378665952	Positive
5.947851e-01	1.67332378665952	Positive
5.947851e-01	1.67332378665952	Positive
5.949260e-01	1.67417860868811	Positive
5.949260e-01	1.67417860868811	Positive
5.949260e-01	1.67417860868811	Positive
5.950669e-01	1.6755660960351	Positive
5.952079e-01	1.67766884727841	Positive
5.952079e-01	1.67766884727841	Positive
5.953488e-01	1.67923458670326	Positive
5.953488e-01	1.67923458670326	Positive
5.953488e-01	1.67923458670326	Positive
5.954898e-01	1.68061966132562	Positive
5.954898e-01	1.68061966132562	Positive
5.956307e-01	1.68218336711416	Positive
5.959126e-01	1.68567090783006	Positive
5.960536e-01	1.68759581887079	Positive
5.961945e-01	1.6887953043785	Positive
5.963354e-01	1.69053814750168	Positive
5.963354e-01	1.69053814750168	Positive
5.963354e-01	1.69053814750168	Positive
5.963354e-01	1.69053814750168	Positive
5.963354e-01	1.69053814750168	Positive
5.964764e-01	1.69155146815505	Positive
5.964764e-01	1.69155146815505	Positive
5.964764e-01	1.69155146815505	Positive
5.966173e-01	1.69219462348416	Positive
5.966173e-01	1.69219462348416	Positive
5.967583e-01	1.69283121982542	Positive
5.970402e-01	1.6961218685591	Positive
5.970402e-01	1.6961218685591	Positive
5.970402e-01	1.6961218685591	Positive
5.971811e-01	1.69748873172017	Positive
5.971811e-01	1.69748873172017	Positive
5.973221e-01	1.69919475275863	Positive
5.974630e-01	1.70058988238445	Positive
5.974630e-01	1.70058988238445	Positive
5.976039e-01	1.70192557999277	Positive
5.977449e-01	1.70331379856317	Positive
5.977449e-01	1.70331379856317	Positive
5.977449e-01	1.70331379856317	Positive
5.978858e-01	1.70428534993216	Positive
5.981677e-01	1.70738640955213	Positive
5.983087e-01	1.70911839478212	Positive
5.983087e-01	1.70911839478212	Positive
5.983087e-01	1.70911839478212	Positive
5.984496e-01	1.70990342425122	Positive
5.984496e-01	1.70990342425122	Positive
5.985906e-01	1.71144342738815	Positive
5.988724e-01	1.71471147513945	Positive
5.990134e-01	1.71644038168357	Positive
5.992953e-01	1.72047245173715	Positive
5.992953e-01	1.72047245173715	Positive
5.992953e-01	1.72047245173715	Positive
5.994362e-01	1.72162579166072	Positive
5.994362e-01	1.72162579166072	Positive
5.994362e-01	1.72162579166072	Positive
5.995772e-01	1.72277637477882	Positive
5.995772e-01	1.72277637477882	Positive
5.995772e-01	1.72277637477882	Positive
5.998591e-01	1.72642346793569	Positive
5.998591e-01	1.72642346793569	Positive
5.998591e-01	1.72642346793569	Positive
5.999652e-01	1.72733857570722	Positive
6.000000e-01	1.72776282368744	Positive
6.000000e-01	1.72776282368744	Positive
6.000000e-01	1.72776282368744	Positive
6.001409e-01	1.72968303993569	Positive
6.001409e-01	1.72968303993569	Positive
6.002819e-01	1.73140921429453	Positive
6.002819e-01	1.73140921429453	Positive
6.004228e-01	1.73294023421136	Positive
6.004228e-01	1.73294023421136	Positive
6.004228e-01	1.73294023421136	Positive
6.004228e-01	1.73294023421136	Positive
6.004228e-01	1.73294023421136	Positive
6.007047e-01	1.73560800087024	Positive
6.008457e-01	1.73713532891476	Positive
6.009866e-01	1.73905486470078	Positive
6.009866e-01	1.73905486470078	Positive
6.009866e-01	1.73905486470078	Positive
6.011276e-01	1.7401866558322	Positive
6.011276e-01	1.7401866558322	Positive
6.011276e-01	1.7401866558322	Positive
6.012685e-01	1.7409193523313	Positive
6.012685e-01	1.7409193523313	Positive
6.014094e-01	1.74263898483179	Positive
6.016913e-01	1.74607783677621	Positive
6.018323e-01	1.74779664120743	Positive
6.018323e-01	1.74779664120743	Positive
6.019732e-01	1.74931549884058	Positive
6.019732e-01	1.74931549884058	Positive
6.019732e-01	1.74931549884058	Positive
6.022551e-01	1.75295197214017	Positive
6.022551e-01	1.75295197214017	Positive
6.023961e-01	1.75446861949414	Positive
6.023961e-01	1.75446861949414	Positive
6.023961e-01	1.75446861949414	Positive
6.025370e-01	1.7557828220111	Positive
6.029598e-01	1.76254931279564	Positive
6.031008e-01	1.76467200504777	Positive
6.031008e-01	1.76467200504777	Positive
6.032417e-01	1.7651737386331	Positive
6.033827e-01	1.76688983754531	Positive
6.033827e-01	1.76688983754531	Positive
6.033827e-01	1.76688983754531	Positive
6.035236e-01	1.76758474889205	Positive
6.035236e-01	1.76758474889205	Positive
6.035236e-01	1.76758474889205	Positive
6.036646e-01	1.76847860698881	Positive
6.036646e-01	1.76847860698881	Positive
6.040874e-01	1.77484859432881	Positive
6.040874e-01	1.77484859432881	Positive
6.040874e-01	1.77484859432881	Positive
6.042283e-01	1.77656145464004	Positive
6.042283e-01	1.77656145464004	Positive
6.042283e-01	1.77656145464004	Positive
6.043693e-01	1.77786075086421	Positive
6.045102e-01	1.77977943008519	Positive
6.046512e-01	1.78107565178723	Positive
6.046512e-01	1.78107565178723	Positive
6.047921e-01	1.78257809900736	Positive
6.047921e-01	1.78257809900736	Positive
6.049331e-01	1.78428755611115	Positive
6.050740e-01	1.78536947863684	Positive
6.050740e-01	1.78536947863684	Positive
6.052149e-01	1.7870768642563	Positive
6.053559e-01	1.78773272129292	Positive
6.053559e-01	1.78773272129292	Positive
6.054968e-01	1.78964842670664	Positive
6.054968e-01	1.78964842670664	Positive
6.054968e-01	1.78964842670664	Positive
6.054968e-01	1.78964842670664	Positive
6.054968e-01	1.78964842670664	Positive
6.054968e-01	1.78964842670664	Positive
6.056378e-01	1.79008372075181	Positive
6.056378e-01	1.79008372075181	Positive
6.057787e-01	1.79178534060615	Positive
6.059197e-01	1.79306119260643	Positive
6.059197e-01	1.79306119260643	Positive
6.059197e-01	1.79306119260643	Positive
6.059197e-01	1.79306119260643	Positive
6.059197e-01	1.79306119260643	Positive
6.060606e-01	1.7941207837785	Positive
6.060606e-01	1.7941207837785	Positive
6.062016e-01	1.79496214422926	Positive
6.062016e-01	1.79496214422926	Positive
6.063425e-01	1.79644312633217	Positive
6.063425e-01	1.79644312633217	Positive
6.063425e-01	1.79644312633217	Positive
6.064834e-01	1.79706000275285	Positive
6.066244e-01	1.79853616765685	Positive
6.066244e-01	1.79853616765685	Positive
6.066244e-01	1.79853616765685	Positive
6.066244e-01	1.79853616765685	Positive
6.067653e-01	1.79935943547598	Positive
6.069063e-01	1.80104881386098	Positive
6.069063e-01	1.80104881386098	Positive
6.070472e-01	1.80251942266342	Positive
6.070472e-01	1.80251942266342	Positive
6.070472e-01	1.80251942266342	Positive
6.070472e-01	1.80251942266342	Positive
6.070472e-01	1.80251942266342	Positive
6.071882e-01	1.80311201365459	Positive
6.073291e-01	1.80479708322975	Positive
6.074700e-01	1.80670196757093	Positive
6.074700e-01	1.80670196757093	Positive
6.074700e-01	1.80670196757093	Positive
6.074700e-01	1.80670196757093	Positive
6.074700e-01	1.80670196757093	Positive
6.074700e-01	1.80670196757093	Positive
6.076110e-01	1.80683962366926	Positive
6.077519e-01	1.80896371480322	Positive
6.077519e-01	1.80896371480322	Positive
6.077519e-01	1.80896371480322	Positive
6.078929e-01	1.81086706909508	Positive
6.078929e-01	1.81086706909508	Positive
6.080338e-01	1.81277019297006	Positive
6.083157e-01	1.81546147683985	Positive
6.084567e-01	1.81669144928504	Positive
6.084567e-01	1.81669144928504	Positive
6.085976e-01	1.81746844756916	Positive
6.085976e-01	1.81746844756916	Positive
6.085976e-01	1.81746844756916	Positive
6.088795e-01	1.8208165579237	Positive
6.091614e-01	1.82461545231107	Positive
6.091614e-01	1.82461545231107	Positive
6.091614e-01	1.82461545231107	Positive
6.091614e-01	1.82461545231107	Positive
6.092043e-01	1.82461545231107	Positive
6.093023e-01	1.82560572577896	Positive
6.094433e-01	1.82773213542243	Positive
6.094433e-01	1.82773213542243	Positive
6.095842e-01	1.82940315403261	Positive
6.097252e-01	1.83130207315177	Positive
6.097252e-01	1.83130207315177	Positive
6.098661e-01	1.83228369896742	Positive
6.098661e-01	1.83228369896742	Positive
6.098661e-01	1.83228369896742	Positive
6.102889e-01	1.83797724727614	Positive
6.102889e-01	1.83797724727614	Positive
6.102889e-01	1.83797724727614	Positive
6.104299e-01	1.83918188474899	Positive
6.104299e-01	1.83918188474899	Positive
6.105708e-01	1.84084750887082	Positive
6.105708e-01	1.84084750887082	Positive
6.107118e-01	1.84251211386619	Positive
6.107118e-01	1.84251211386619	Positive
6.108527e-01	1.84440882666765	Positive
6.109937e-01	1.84560573000154	Positive
6.109937e-01	1.84560573000154	Positive
6.109937e-01	1.84560573000154	Positive
6.112755e-01	1.84798974938048	Positive
6.112755e-01	1.84798974938048	Positive
6.112755e-01	1.84798974938048	Positive
6.112755e-01	1.84798974938048	Positive
6.115574e-01	1.85083315684045	Positive
6.115574e-01	1.85083315684045	Positive
6.116984e-01	1.85154063624159	Positive
6.119803e-01	1.85556020834404	Positive
6.119803e-01	1.85556020834404	Positive
6.119803e-01	1.85556020834404	Positive
6.121212e-01	1.85625802224725	Positive
6.121212e-01	1.85625802224725	Positive
6.122622e-01	1.85790765295585	Positive
6.124031e-01	1.86003645444043	Positive
6.124031e-01	1.86003645444043	Positive
6.124031e-01	1.86003645444043	Positive
6.125440e-01	1.8619258297402	Positive
6.125440e-01	1.8619258297402	Positive
6.125440e-01	1.8619258297402	Positive
6.126850e-01	1.86333383391801	Positive
6.128259e-01	1.86473973084285	Positive
6.129669e-01	1.86686960572937	Positive
6.129669e-01	1.86686960572937	Positive
6.131078e-01	1.86851573046999	Positive
6.131078e-01	1.86851573046999	Positive
6.131078e-01	1.86851573046999	Positive
6.131078e-01	1.86851573046999	Positive
6.132488e-01	1.86918831094037	Positive
6.132488e-01	1.86918831094037	Positive
6.132488e-01	1.86918831094037	Positive
6.133897e-01	1.8708304560972	Positive
6.133897e-01	1.8708304560972	Positive
6.133897e-01	1.8708304560972	Positive
6.136716e-01	1.87313054645081	Positive
6.136716e-01	1.87313054645081	Positive
6.138125e-01	1.8750137813428	Positive
6.138125e-01	1.8750137813428	Positive
6.138125e-01	1.8750137813428	Positive
6.138125e-01	1.8750137813428	Positive
6.140944e-01	1.87803899320698	Positive
6.140944e-01	1.87803899320698	Positive
6.142354e-01	1.87967315521349	Positive
6.143763e-01	1.88205107505558	Positive
6.143763e-01	1.88205107505558	Positive
6.145173e-01	1.88418189259236	Positive
6.146582e-01	1.88656191850523	Positive
6.147992e-01	1.88869441200751	Positive
6.149401e-01	1.89032930433155	Positive
6.150810e-01	1.89221299053262	Positive
6.150810e-01	1.89221299053262	Positive
6.150810e-01	1.89221299053262	Positive
6.150810e-01	1.89221299053262	Positive
6.150810e-01	1.89221299053262	Positive
6.150810e-01	1.89221299053262	Positive
6.150810e-01	1.89221299053262	Positive
6.152220e-01	1.89284398009344	Positive
6.152220e-01	1.89284398009344	Positive
6.152220e-01	1.89284398009344	Positive
6.152220e-01	1.89284398009344	Positive
6.152220e-01	1.89284398009344	Positive
6.153629e-01	1.89321483600008	Positive
6.155039e-01	1.89509364028341	Positive
6.155039e-01	1.89509364028341	Positive
6.155039e-01	1.89509364028341	Positive
6.155039e-01	1.89509364028341	Positive
6.155039e-01	1.89509364028341	Positive
6.156448e-01	1.89621247525132	Positive
6.157858e-01	1.8975815769614	Positive
6.159267e-01	1.89920322576974	Positive
6.159267e-01	1.89920322576974	Positive
6.160677e-01	1.90005665476621	Positive
6.162086e-01	1.90218697158241	Positive
6.163495e-01	1.90380464082106	Positive
6.163495e-01	1.90380464082106	Positive
6.163495e-01	1.90380464082106	Positive
6.163495e-01	1.90380464082106	Positive
6.164905e-01	1.90490598736671	Positive
6.164905e-01	1.90490598736671	Positive
6.166314e-01	1.90626167451176	Positive
6.166314e-01	1.90626167451176	Positive
6.167724e-01	1.90787400867449	Positive
6.169133e-01	1.91000431802523	Positive
6.169133e-01	1.91000431802523	Positive
6.171952e-01	1.91270380070983	Positive
6.171952e-01	1.91270380070983	Positive
6.174771e-01	1.91591760606508	Positive
6.174771e-01	1.91591760606508	Positive
6.177590e-01	1.91938989461545	Positive
6.180409e-01	1.9228595225014	Positive
6.180409e-01	1.9228595225014	Positive
6.181818e-01	1.92499075839657	Positive
6.183228e-01	1.92712256333779	Positive
6.184637e-01	1.92898954137714	Positive
6.186047e-01	1.9308563444083	Positive
6.187456e-01	1.9327229470301	Positive
6.188865e-01	1.93485639297266	Positive
6.188865e-01	1.93485639297266	Positive
6.190275e-01	1.93645568049016	Positive
6.190275e-01	1.93645568049016	Positive
6.190275e-01	1.93645568049016	Positive
6.190275e-01	1.93645568049016	Positive
6.191684e-01	1.93751676784184	Positive
6.193094e-01	1.93965016770189	Positive
6.194503e-01	1.94097569742426	Positive
6.194503e-01	1.94097569742426	Positive
6.195913e-01	1.94283920651965	Positive
6.195982e-01	1.94283920651965	Positive
6.197322e-01	1.94416066017383	Positive
6.197322e-01	1.94416066017383	Positive
6.198732e-01	1.94547917573886	Positive
6.198732e-01	1.94547917573886	Positive
6.198732e-01	1.94547917573886	Positive
6.198732e-01	1.94547917573886	Positive
6.201550e-01	1.94810733637459	Positive
6.205779e-01	1.95368137899761	Positive
6.207188e-01	1.95609006511141	Positive
6.210007e-01	1.96035895320312	Positive
6.210007e-01	1.96035895320312	Positive
6.211416e-01	1.96138712552746	Positive
6.214235e-01	1.96537888107891	Positive
6.214235e-01	1.96537888107891	Positive
6.215645e-01	1.96723582542694	Positive
6.215645e-01	1.96723582542694	Positive
6.215645e-01	1.96723582542694	Positive
6.215645e-01	1.96723582542694	Positive
6.218464e-01	1.97038914902276	Positive
6.219873e-01	1.97168266053632	Positive
6.219873e-01	1.97168266053632	Positive
6.224886e-01	1.97676289473511	Positive
6.225511e-01	1.97767706312627	Positive
6.226920e-01	1.97981103469789	Positive
6.231149e-01	1.98507277138201	Positive
6.231149e-01	1.98507277138201	Positive
6.232558e-01	1.98634665155366	Positive
6.233968e-01	1.9881931588123	Positive
6.233968e-01	1.9881931588123	Positive
6.235377e-01	1.99003925823684	Positive
6.235377e-01	1.99003925823684	Positive
6.236786e-01	1.99101728191514	Positive
6.238196e-01	1.992570641196	Positive
6.238196e-01	1.992570641196	Positive
6.239605e-01	1.9935396907872	Positive
6.241015e-01	1.99450303893313	Positive
6.241015e-01	1.99450303893313	Positive
6.242424e-01	1.99604790105487	Positive
6.245243e-01	1.99972172600266	Positive
6.245243e-01	1.99972172600266	Positive
6.246653e-01	2.00155798172914	Positive
6.249471e-01	2.00611746210086	Positive
6.249471e-01	2.00611746210086	Positive
6.250881e-01	2.00765757499802	Positive
6.252290e-01	2.00949308334112	Positive
6.252290e-01	2.00949308334112	Positive
6.255109e-01	2.01346109178956	Positive
6.256519e-01	2.01499680299713	Positive
6.256519e-01	2.01499680299713	Positive
6.256519e-01	2.01499680299713	Positive
6.256519e-01	2.01499680299713	Positive
6.260747e-01	2.01898844668229	Positive
6.262156e-01	2.02111976387224	Positive
6.262156e-01	2.02111976387224	Positive
6.262156e-01	2.02111976387224	Positive
6.263566e-01	2.02264557747035	Positive
6.264975e-01	2.02447325303723	Positive
6.264975e-01	2.02447325303723	Positive
6.264975e-01	2.02447325303723	Positive
6.269204e-01	2.02995307324944	Positive
6.272023e-01	2.03329610429695	Positive
6.274841e-01	2.03632491243888	Positive
6.277660e-01	2.03996637739723	Positive
6.277660e-01	2.03996637739723	Positive
6.277660e-01	2.03996637739723	Positive
6.277660e-01	2.03996637739723	Positive
6.279070e-01	2.04116345684006	Positive
6.281889e-01	2.04542375177882	Positive
6.281889e-01	2.04542375177882	Positive
6.283298e-01	2.04692834760931	Positive
6.287526e-01	2.05394981082111	Positive
6.290345e-01	2.05884544674578	Positive
6.291755e-01	2.06129498242779	Positive
6.294574e-01	2.06525030499628	Positive
6.294574e-01	2.06525030499628	Positive
6.295500e-01	2.06548676561657	Positive
6.295983e-01	2.06611808859812	Positive
6.297393e-01	2.06825253715558	Positive
6.297393e-01	2.06825253715558	Positive
6.298802e-01	2.06943115109175	Positive
6.298802e-01	2.06943115109175	Positive
6.300211e-01	2.07092550417537	Positive
6.300211e-01	2.07092550417537	Positive
6.301621e-01	2.07305893870122	Positive
6.301621e-01	2.07305893870122	Positive
6.303030e-01	2.07487168614068	Positive
6.303030e-01	2.07487168614068	Positive
6.303030e-01	2.07487168614068	Positive
6.303030e-01	2.07487168614068	Positive
6.304440e-01	2.07539390595727	Positive
6.305849e-01	2.07687850364275	Positive
6.307259e-01	2.07900979790867	Positive
6.307259e-01	2.07900979790867	Positive
6.307259e-01	2.07900979790867	Positive
6.307259e-01	2.07900979790867	Positive
6.310078e-01	2.08131730763008	Positive
6.310078e-01	2.08131730763008	Positive
6.311487e-01	2.08344688147347	Positive
6.311487e-01	2.08344688147347	Positive
6.314306e-01	2.08705015560572	Positive
6.314306e-01	2.08705015560572	Positive
6.314306e-01	2.08705015560572	Positive
6.317125e-01	2.09065000525777	Positive
6.321353e-01	2.0973713403766	Positive
6.321353e-01	2.0973713403766	Positive
6.322763e-01	2.09817240415672	Positive
6.324172e-01	2.09996821725936	Positive
6.324172e-01	2.09996821725936	Positive
6.325581e-01	2.10209753480544	Positive
6.326991e-01	2.10355709309079	Positive
6.328400e-01	2.10535016864709	Positive
6.329810e-01	2.10646783115703	Positive
6.329810e-01	2.10646783115703	Positive
6.331219e-01	2.10791899424101	Positive
6.331219e-01	2.10791899424101	Positive
6.331665e-01	2.10791899424101	Positive
6.332629e-01	2.10902768916903	Positive
6.334038e-01	2.11013109050416	Positive
6.338266e-01	2.11478814241142	Positive
6.338266e-01	2.11478814241142	Positive
6.339676e-01	2.11656598854136	Positive
6.339676e-01	2.11656598854136	Positive
6.339676e-01	2.11656598854136	Positive
6.345314e-01	2.1243627283295	Positive
6.348132e-01	2.12825911950993	Positive
6.348132e-01	2.12825911950993	Positive
6.349542e-01	2.12968169842352	Positive
6.350951e-01	2.13180345193831	Positive
6.355180e-01	2.13711139826223	Positive
6.356589e-01	2.13958632130852	Positive
6.357999e-01	2.14135378264031	Positive
6.360817e-01	2.14452897553953	Positive
6.360817e-01	2.14452897553953	Positive
6.360817e-01	2.14452897553953	Positive
6.362227e-01	2.14557655761538	Positive
6.362227e-01	2.14557655761538	Positive
6.362227e-01	2.14557655761538	Positive
6.362227e-01	2.14557655761538	Positive
6.365046e-01	2.14765370186998	Positive
6.366455e-01	2.14940776326379	Positive
6.366455e-01	2.14940776326379	Positive
6.366455e-01	2.14940776326379	Positive
6.370684e-01	2.15356643084844	Positive
6.370684e-01	2.15356643084844	Positive
6.374912e-01	2.1591685029557	Positive
6.374912e-01	2.1591685029557	Positive
6.376321e-01	2.16091129823628	Positive
6.377731e-01	2.16339189119035	Positive
6.377731e-01	2.16339189119035	Positive
6.381959e-01	2.16935691513346	Positive
6.384778e-01	2.17358082385183	Positive
6.386187e-01	2.1753194470259	Positive
6.387597e-01	2.17705659007186	Positive
6.389006e-01	2.17879214096742	Positive
6.391825e-01	2.18263649935497	Positive
6.393235e-01	2.18361131813424	Positive
6.394644e-01	2.18495983517955	Positive
6.394644e-01	2.18495983517955	Positive
6.394644e-01	2.18495983517955	Positive
6.396054e-01	2.18668604305656	Positive
6.396054e-01	2.18668604305656	Positive
6.400282e-01	2.19262273778195	Positive
6.401691e-01	2.19472904837174	Positive
6.404510e-01	2.19971260708059	Positive
6.405920e-01	2.20220598823967	Positive
6.411305e-01	2.20973523210489	Positive
6.417195e-01	2.21868639574337	Positive
6.418605e-01	2.21922433459335	Positive
6.420014e-01	2.21935501445588	Positive
6.420014e-01	2.21935501445588	Positive
6.420014e-01	2.21935501445588	Positive
6.421424e-01	2.22106050921155	Positive
6.421424e-01	2.22106050921155	Positive
6.424242e-01	2.22566167225252	Positive
6.424242e-01	2.22566167225252	Positive
6.424242e-01	2.22566167225252	Positive
6.424242e-01	2.22566167225252	Positive
6.436927e-01	2.24417633980632	Positive
6.438337e-01	2.24668327202757	Positive
6.442565e-01	2.25258147393667	Positive
6.443975e-01	2.25345397786669	Positive
6.445384e-01	2.25596340407601	Positive
6.448203e-01	2.26057424067442	Positive
6.449612e-01	2.26267427297291	Positive
6.451022e-01	2.26436102489066	Positive
6.451022e-01	2.26436102489066	Positive
6.452431e-01	2.26646024441375	Positive
6.453841e-01	2.26855918865691	Positive
6.455250e-01	2.27107392475376	Positive
6.458069e-01	2.27569036024603	Positive
6.459479e-01	2.27737266096213	Positive
6.462297e-01	2.28073138084341	Positive
6.462297e-01	2.28073138084341	Positive
6.466526e-01	2.28575289386664	Positive
6.467935e-01	2.28827231153017	Positive
6.469345e-01	2.28994193795185	Positive
6.472163e-01	2.29455755573043	Positive
6.472163e-01	2.29455755573043	Positive
6.474982e-01	2.29745881800714	Positive
6.474982e-01	2.29745881800714	Positive
6.479211e-01	2.30416612366548	Positive
6.479211e-01	2.30416612366548	Positive
6.480620e-01	2.30495717278358	Positive
6.480620e-01	2.30495717278358	Positive
6.480620e-01	2.30495717278358	Positive
6.486430e-01	2.3115582779099	Positive
6.491896e-01	2.319008419284	Positive
6.493305e-01	2.32153521575633	Positive
6.493305e-01	2.32153521575633	Positive
6.494715e-01	2.32272574141986	Positive
6.497533e-01	2.32643768189112	Positive
6.500352e-01	2.32969299029518	Positive
6.500352e-01	2.32969299029518	Positive
6.504581e-01	2.33592067769201	Positive
6.505990e-01	2.33799564744277	Positive
6.507400e-01	2.3405265310952	Positive
6.510218e-01	2.34513412970656	Positive
6.510218e-01	2.34513412970656	Positive
6.513037e-01	2.3497435751908	Positive
6.514447e-01	2.35135942299119	Positive
6.515856e-01	2.35204858331446	Positive
6.515856e-01	2.35204858331446	Positive
6.515856e-01	2.35204858331446	Positive
6.517266e-01	2.35319152351047	Positive
6.521494e-01	2.35845981087524	Positive
6.528541e-01	2.3678325285039	Positive
6.529951e-01	2.36894085889851	Positive
6.531360e-01	2.37099872132789	Positive
6.532770e-01	2.37257714887546	Positive
6.534179e-01	2.37415217622961	Positive
6.535588e-01	2.37620651007657	Positive
6.539817e-01	2.38381886393936	Positive
6.539817e-01	2.38381886393936	Positive
6.541226e-01	2.38441713726408	Positive
6.546864e-01	2.39310868669688	Positive
6.553911e-01	2.40483579975311	Positive
6.553911e-01	2.40483579975311	Positive
6.556730e-01	2.40893465920633	Positive
6.560958e-01	2.41607640970916	Positive
6.566596e-01	2.42577357551821	Positive
6.569415e-01	2.42987149571837	Positive
6.575053e-01	2.43856577269725	Positive
6.579281e-01	2.44418896568075	Positive
6.580691e-01	2.44623118278045	Positive
6.584919e-01	2.45390130763852	Positive
6.586328e-01	2.45594356118276	Positive
6.586328e-01	2.45594356118276	Positive
6.590557e-01	2.46050297958489	Positive
6.593376e-01	2.46562029052033	Positive
6.597604e-01	2.47014152937046	Positive
6.604651e-01	2.47866923618654	Positive
6.604651e-01	2.47866923618654	Positive
6.606061e-01	2.47907007664564	Positive
6.606061e-01	2.47907007664564	Positive
6.607470e-01	2.47907007664564	Positive
6.608879e-01	2.48037316926251	Positive
6.610289e-01	2.48237949532211	Positive
6.613108e-01	2.48748923939576	Positive
6.617336e-01	2.4929481024693	Positive
6.620155e-01	2.49639046213867	Positive
6.622974e-01	2.49982127494545	Positive
6.625793e-01	2.50267459763112	Positive
6.628612e-01	2.50721660934715	Positive
6.628612e-01	2.50721660934715	Positive
6.634249e-01	2.51744465070283	Positive
6.634249e-01	2.51744465070283	Positive
6.637068e-01	2.52199070367655	Positive
6.638478e-01	2.52397615851828	Positive
6.641297e-01	2.52678472928293	Positive
6.641297e-01	2.52678472928293	Positive
6.642706e-01	2.52818109703558	Positive
6.644116e-01	2.53073951401854	Positive
6.644116e-01	2.53073951401854	Positive
6.649753e-01	2.53980826229871	Positive
6.658210e-01	2.55400207131865	Positive
6.659619e-01	2.55400207131865	Positive
6.666667e-01	2.56215529128429	Positive
6.668076e-01	2.56471513525179	Positive
6.668076e-01	2.56471513525179	Positive
6.668076e-01	2.56471513525179	Positive
6.677942e-01	2.5783234523604	Positive
6.680761e-01	2.58344476204492	Positive
6.686399e-01	2.59054753137725	Positive
6.687808e-01	2.59120452113164	Positive
6.696265e-01	2.60334726677322	Positive
6.696265e-01	2.60334726677322	Positive
6.699084e-01	2.60781584465481	Positive
6.699084e-01	2.60781584465481	Positive
6.704722e-01	2.6174018167933	Positive
6.707541e-01	2.61989198749229	Positive
6.707541e-01	2.61989198749229	Positive
6.711769e-01	2.6255750548215	Positive
6.713178e-01	2.62746475049435	Positive
6.713178e-01	2.62746475049435	Positive
6.713178e-01	2.62746475049435	Positive
6.723044e-01	2.64537820521599	Positive
6.723044e-01	2.64537820521599	Positive
6.727273e-01	2.65170642327242	Positive
6.728682e-01	2.654268147258	Positive
6.737139e-01	2.67102706402607	Positive
6.738548e-01	2.67290796748161	Positive
6.747005e-01	2.68832677283713	Positive
6.749824e-01	2.69347163172674	Positive
6.749824e-01	2.69347163172674	Positive
6.751233e-01	2.69464637954246	Positive
6.755462e-01	2.70236365779044	Positive
6.756871e-01	2.7035249723762	Positive
6.766737e-01	2.71794971011636	Positive
6.769556e-01	2.72309101533997	Positive
6.769556e-01	2.72309101533997	Positive
6.770033e-01	2.72309101533997	Positive
6.770965e-01	2.72348188932187	Positive
6.773784e-01	2.72861930016457	Positive
6.783650e-01	2.74735696775729	Positive
6.785538e-01	2.74770631619968	Positive
6.803383e-01	2.78041328837528	Positive
6.803383e-01	2.78041328837528	Positive
6.834390e-01	2.83242506314159	Positive
6.835800e-01	2.83500278769945	Positive
6.841438e-01	2.84531739787447	Positive
6.848485e-01	2.85821868742697	Positive
6.852713e-01	2.86678372723603	Positive
6.856942e-01	2.8737114524491	Positive
6.861170e-01	2.87979815691979	Positive
6.866808e-01	2.88928293612591	Positive
6.872445e-01	2.89790643361294	Positive
6.875264e-01	2.90306292958555	Positive
6.876674e-01	2.90478401286725	Positive
6.887949e-01	2.92278221674024	Positive
6.889359e-01	2.92535545917369	Positive
6.896892e-01	2.9394179005421	Positive
6.900634e-01	2.94415552267608	Positive
6.912937e-01	2.9654324410319	Positive
6.924595e-01	2.98786313501882	Positive
6.933051e-01	2.99855309649876	Positive
6.941508e-01	3.0148778419101	Positive
6.947480e-01	3.02317627454563	Positive
6.948555e-01	3.02475370044965	Positive
6.951374e-01	3.02986218129236	Positive
6.957502e-01	3.04031513308711	Positive
6.962650e-01	3.05028533934246	Positive
6.962650e-01	3.05028533934246	Positive
6.965469e-01	3.05538830941513	Positive
6.967219e-01	3.05793935523326	Positive
6.969697e-01	3.06202453846651	Positive
6.972516e-01	3.0660964396275	Positive
6.972516e-01	3.0660964396275	Positive
6.979563e-01	3.07881437681656	Positive
6.988020e-01	3.08663766455041	Positive
6.990839e-01	3.0916798032587	Positive
6.996476e-01	3.10066919195735	Positive
7.011980e-01	3.13052571453036	Positive
7.016209e-01	3.13693698749434	Positive
7.019027e-01	3.13879119002545	Positive
7.021846e-01	3.14353594542862	Positive
7.025865e-01	3.14815851002057	Positive
7.026075e-01	3.14815851002057	Positive
7.031712e-01	3.1586366956617	Positive
7.035941e-01	3.16489241440959	Positive
7.040169e-01	3.17350815721575	Positive
7.040169e-01	3.17350815721575	Positive
7.045807e-01	3.18219142348588	Positive
7.048626e-01	3.18345810385002	Positive
7.052854e-01	3.18833303937254	Positive
7.055341e-01	3.1935953613002	Positive
7.055673e-01	3.1935953613002	Positive
7.057082e-01	3.19439867718413	Positive
7.059901e-01	3.19926567186416	Positive
7.065539e-01	3.20512063386854	Positive
7.072586e-01	3.21476363215907	Positive
7.073996e-01	3.21560836656315	Positive
7.081043e-01	3.22754205352295	Positive
7.092319e-01	3.24236073018052	Positive
7.103279e-01	3.26453323131095	Positive
7.107822e-01	3.27096847823543	Positive
7.126145e-01	3.30853587503834	Positive
7.138830e-01	3.33237243824795	Positive
7.145877e-01	3.33928347011018	Positive
7.196617e-01	3.42048711167209	Positive
7.199154e-01	3.42216746267395	Positive
7.203665e-01	3.42535727193737	Positive
7.219168e-01	3.45966906986804	Positive
7.234672e-01	3.47616141720728	Positive
7.247357e-01	3.49576508472333	Positive
7.257735e-01	3.51264981538133	Positive
7.260042e-01	3.51709011796187	Positive
7.278365e-01	3.54871793579334	Positive
7.286822e-01	3.56511073631555	Positive
7.292459e-01	3.57911304318469	Positive
7.313601e-01	3.62891567490738	Positive
7.351656e-01	3.71918730521776	Positive
7.354993e-01	3.72087531350313	Positive
7.364117e-01	3.73850100990964	Positive
7.364341e-01	3.73850100990964	Positive
7.372798e-01	3.75662583476294	Positive
7.377026e-01	3.7586024842607	Positive
7.385483e-01	3.77861336129232	Positive
7.391121e-01	3.79289233087646	Positive
7.400987e-01	3.80588773204658	Positive
7.416490e-01	3.83423597623331	Positive
7.434813e-01	3.87541233019911	Positive
7.437632e-01	3.87593457005534	Positive
7.468640e-01	3.94630932038907	Positive
7.477097e-01	3.94630932038907	Positive
7.481147e-01	3.95058565133729	Positive
7.520621e-01	4.04203137385891	Positive
7.589852e-01	4.14571993987795	Positive
7.589852e-01	4.14571993987795	Positive
7.773627e-01	4.57242801141218	Positive
7.866103e-01	4.80053267695574	Positive
7.883680e-01	4.80806835648768	Positive
7.949260e-01	5.01076367465826	Positive
-8.810011e-01	8.34509863247	Negative
-8.800564e-01	8.34509863247	Negative
-8.703561e-01	7.85455522323055	Negative
-8.579281e-01	7.26993766297729	Negative
-8.572640e-01	7.26993766297729	Negative
-8.552502e-01	7.26993766297729	Negative
-8.550073e-01	7.26993766297729	Negative
-8.434967e-01	6.68244571268263	Negative
-8.370947e-01	6.3965749803011	Negative
-8.331219e-01	6.26823983941638	Negative
-8.328517e-01	6.26823983941638	Negative
-8.286117e-01	6.09661255304503	Negative
-8.266385e-01	6.03584915006043	Negative
-8.256519e-01	6.02071912404072	Negative
-8.205779e-01	5.82039628796059	Negative
-8.201550e-01	5.82039628796059	Negative
-8.156561e-01	5.64171888453421	Negative
-8.126850e-01	5.53417890432043	Negative
-8.112755e-01	5.49568205072334	Negative
-8.098661e-01	5.45649358993604	Negative
-8.063425e-01	5.3464203333151	Negative
-8.063425e-01	5.3464203333151	Negative
-8.050740e-01	5.31194950183827	Negative
-8.011276e-01	5.16560074465628	Negative
-7.985901e-01	5.10408941215824	Negative
-7.984496e-01	5.10408941215824	Negative
-7.983786e-01	5.10408941215824	Negative
-7.977449e-01	5.09415521756388	Negative
-7.968992e-01	5.07520314006865	Negative
-7.918252e-01	4.90232366492589	Negative
-7.898520e-01	4.83911151049085	Negative
-7.894292e-01	4.83608147774198	Negative
-7.880197e-01	4.80725722914209	Negative
-7.874560e-01	4.80053267695574	Negative
-7.870991e-01	4.80053267695574	Negative
-7.868922e-01	4.80053267695574	Negative
-7.863284e-01	4.80053267695574	Negative
-7.842142e-01	4.73117278480666	Negative
-7.821001e-01	4.66244023136149	Negative
-7.816772e-01	4.65692460245317	Negative
-7.812478e-01	4.6509653695936	Negative
-7.806906e-01	4.64008855907033	Negative
-7.791257e-01	4.59199506009366	Negative
-7.788584e-01	4.5915336639755	Negative
-7.780127e-01	4.57721991133274	Negative
-7.777308e-01	4.57721991133274	Negative
-7.777308e-01	4.57721991133274	Negative
-7.758985e-01	4.531020738068	Negative
-7.757576e-01	4.531020738068	Negative
-7.744891e-01	4.50151851287338	Negative
-7.744891e-01	4.50151851287338	Negative
-7.732206e-01	4.46404707075399	Negative
-7.729387e-01	4.46170735965392	Negative
-7.719521e-01	4.43427938006515	Negative
-7.701198e-01	4.37719622648996	Negative
-7.691332e-01	4.35226962044342	Negative
-7.689922e-01	4.35226962044342	Negative
-7.680056e-01	4.33198234139816	Negative
-7.680056e-01	4.33198234139816	Negative
-7.671600e-01	4.30955669392679	Negative
-7.668781e-01	4.30656230735901	Negative
-7.660324e-01	4.28408997641117	Negative
-7.653277e-01	4.26807306753738	Negative
-7.651868e-01	4.26807306753738	Negative
-7.632135e-01	4.20725392874105	Negative
-7.629057e-01	4.20535594433671	Negative
-7.627907e-01	4.20535594433671	Negative
-7.618041e-01	4.1781603941737	Negative
-7.613813e-01	4.17584969502947	Negative
-7.613813e-01	4.17584969502947	Negative
-7.610994e-01	4.17279136698393	Negative
-7.609447e-01	4.17279136698393	Negative
-7.605356e-01	4.1675602769404	Negative
-7.604512e-01	4.1675602769404	Negative
-7.599718e-01	4.157088502566	Negative
-7.596671e-01	4.15386186889479	Negative
-7.595490e-01	4.15386186889479	Negative
-7.585624e-01	4.13690327940795	Negative
-7.579986e-01	4.12941564375731	Negative
-7.579986e-01	4.12941564375731	Negative
-7.577167e-01	4.12941564375731	Negative
-7.575758e-01	4.12941564375731	Negative
-7.575758e-01	4.12941564375731	Negative
-7.571529e-01	4.12070838917794	Negative
-7.570120e-01	4.12070838917794	Negative
-7.568710e-01	4.12070838917794	Negative
-7.567301e-01	4.12070838917794	Negative
-7.565891e-01	4.12070838917794	Negative
-7.564482e-01	4.12068169544927	Negative
-7.555869e-01	4.09704948320013	Negative
-7.553754e-01	4.09464784499422	Negative
-7.550388e-01	4.08812857671241	Negative
-7.548978e-01	4.08794899677537	Negative
-7.539112e-01	4.06855193125368	Negative
-7.538765e-01	4.06855193125368	Negative
-7.537703e-01	4.06855193125368	Negative
-7.537703e-01	4.06855193125368	Negative
-7.536293e-01	4.06818690206659	Negative
-7.533474e-01	4.06322953256912	Negative
-7.529246e-01	4.05369880555548	Negative
-7.526427e-01	4.04869356848931	Negative
-7.525018e-01	4.04819651262937	Negative
-7.523274e-01	4.04659097728626	Negative
-7.517970e-01	4.03745556963669	Negative
-7.513742e-01	4.02780236405799	Negative
-7.508104e-01	4.01364017481427	Negative
-7.506695e-01	4.01296834509651	Negative
-7.505285e-01	4.01226603733433	Negative
-7.492600e-01	3.97570140240543	Negative
-7.488372e-01	3.96604049580424	Negative
-7.485372e-01	3.96025398683018	Negative
-7.478506e-01	3.94630932038907	Negative
-7.475687e-01	3.94630932038907	Negative
-7.474093e-01	3.94630932038907	Negative
-7.470049e-01	3.94630932038907	Negative
-7.470049e-01	3.94630932038907	Negative
-7.468640e-01	3.94630932038907	Negative
-7.468640e-01	3.94630932038907	Negative
-7.468640e-01	3.94630932038907	Negative
-7.465821e-01	3.94416073494905	Negative
-7.465821e-01	3.94416073494905	Negative
-7.455955e-01	3.91664769196803	Negative
-7.451727e-01	3.90676150428427	Negative
-7.450317e-01	3.9056323034919	Negative
-7.446089e-01	3.89573139876734	Negative
-7.441860e-01	3.88583203589508	Negative
-7.434813e-01	3.87541233019911	Negative
-7.434417e-01	3.87541233019911	Negative
-7.430585e-01	3.86975985485403	Negative
-7.430585e-01	3.86975985485403	Negative
-7.415081e-01	3.83423597623331	Negative
-7.415081e-01	3.83423597623331	Negative
-7.415081e-01	3.83423597623331	Negative
-7.414080e-01	3.83413803147322	Negative
-7.412262e-01	3.83152838302087	Negative
-7.402396e-01	3.80728694078137	Negative
-7.402396e-01	3.80728694078137	Negative
-7.399577e-01	3.80447217897903	Negative
-7.398168e-01	3.8030405913446	Negative
-7.393939e-01	3.79304784854438	Negative
-7.391121e-01	3.79289233087646	Negative
-7.391121e-01	3.79289233087646	Negative
-7.381254e-01	3.76860427936754	Negative
-7.375617e-01	3.75707227647302	Negative
-7.374207e-01	3.75662583476294	Negative
-7.372798e-01	3.75662583476294	Negative
-7.368569e-01	3.7465894509625	Negative
-7.358703e-01	3.72492915430712	Negative
-7.357294e-01	3.72330510073715	Negative
-7.353066e-01	3.72087531350313	Negative
-7.353066e-01	3.72087531350313	Negative
-7.353066e-01	3.72087531350313	Negative
-7.346018e-01	3.70493806650043	Negative
-7.338971e-01	3.68654923802933	Negative
-7.336152e-01	3.68068269068975	Negative
-7.333804e-01	3.67724576559944	Negative
-7.333333e-01	3.67724576559944	Negative
-7.327696e-01	3.66546864274381	Negative
-7.327696e-01	3.66546864274381	Negative
-7.326286e-01	3.66371736531846	Negative
-7.307963e-01	3.61717809548379	Negative
-7.307963e-01	3.61717809548379	Negative
-7.305144e-01	3.61130539126604	Negative
-7.292459e-01	3.57911304318469	Negative
-7.282593e-01	3.55519909042806	Negative
-7.281184e-01	3.5534158965731	Negative
-7.277981e-01	3.54871793579334	Negative
-7.274137e-01	3.53990768559908	Negative
-7.269395e-01	3.52853326379229	Negative
-7.268499e-01	3.52818540844007	Negative
-7.265680e-01	3.52267600827707	Negative
-7.264271e-01	3.52267600827707	Negative
-7.264271e-01	3.52267600827707	Negative
-7.262475e-01	3.51971964424909	Negative
-7.260042e-01	3.51709011796187	Negative
-7.252995e-01	3.50127782297806	Negative
-7.250176e-01	3.49576508472333	Negative
-7.248767e-01	3.49576508472333	Negative
-7.247357e-01	3.49576508472333	Negative
-7.247357e-01	3.49576508472333	Negative
-7.245948e-01	3.49395493434453	Negative
-7.244538e-01	3.49395493434453	Negative
-7.244538e-01	3.49395493434453	Negative
-7.240310e-01	3.48401730652591	Negative
-7.238901e-01	3.48206251946486	Negative
-7.236082e-01	3.47616141720728	Negative
-7.234672e-01	3.47616141720728	Negative
-7.233698e-01	3.47616141720728	Negative
-7.233263e-01	3.47616141720728	Negative
-7.230444e-01	3.47018871231769	Negative
-7.228763e-01	3.46742195572167	Negative
-7.227625e-01	3.4661773071169	Negative
-7.226216e-01	3.46416207273079	Negative
-7.224806e-01	3.46214032370207	Negative
-7.223397e-01	3.46203846459034	Negative
-7.223397e-01	3.46203846459034	Negative
-7.221987e-01	3.46119032493694	Negative
-7.220578e-01	3.46119032493694	Negative
-7.220578e-01	3.46119032493694	Negative
-7.220382e-01	3.46119032493694	Negative
-7.217759e-01	3.45759230040074	Negative
-7.214940e-01	3.45156180214592	Negative
-7.206483e-01	3.4297834160667	Negative
-7.202255e-01	3.42535727193737	Negative
-7.202255e-01	3.42535727193737	Negative
-7.202255e-01	3.42535727193737	Negative
-7.200846e-01	3.42325393368983	Negative
-7.199436e-01	3.42216746267395	Negative
-7.198027e-01	3.42082986761545	Negative
-7.196617e-01	3.42048711167209	Negative
-7.195208e-01	3.41834842673638	Negative
-7.192389e-01	3.41229470245317	Negative
-7.186751e-01	3.398439241179	Negative
-7.183932e-01	3.39588772558608	Negative
-7.183932e-01	3.39588772558608	Negative
-7.183932e-01	3.39588772558608	Negative
-7.182523e-01	3.39372763085221	Negative
-7.181113e-01	3.39328295128502	Negative
-7.181113e-01	3.39328295128502	Negative
-7.179704e-01	3.39180166751755	Negative
-7.178295e-01	3.39180166751755	Negative
-7.178295e-01	3.39180166751755	Negative
-7.177897e-01	3.39180166751755	Negative
-7.176885e-01	3.39180166751755	Negative
-7.176885e-01	3.39180166751755	Negative
-7.172657e-01	3.38183568705705	Negative
-7.171247e-01	3.38128838005302	Negative
-7.171247e-01	3.38128838005302	Negative
-7.166726e-01	3.3705267084628	Negative
-7.164200e-01	3.36524957966455	Negative
-7.162791e-01	3.36303008128371	Negative
-7.161381e-01	3.3608067492775	Negative
-7.159972e-01	3.35857958938498	Negative
-7.157153e-01	3.35249642695835	Negative
-7.155743e-01	3.35187550919953	Negative
-7.155743e-01	3.35187550919953	Negative
-7.153739e-01	3.348010869771	Negative
-7.152925e-01	3.34738763521148	Negative
-7.151515e-01	3.34513837407011	Negative
-7.148696e-01	3.34062911106801	Negative
-7.148696e-01	3.34062911106801	Negative
-7.147086e-01	3.33928347011018	Negative
-7.145877e-01	3.33928347011018	Negative
-7.144468e-01	3.33928347011018	Negative
-7.144065e-01	3.33928347011018	Negative
-7.143058e-01	3.33928347011018	Negative
-7.143058e-01	3.33928347011018	Negative
-7.143058e-01	3.33928347011018	Negative
-7.143058e-01	3.33928347011018	Negative
-7.140240e-01	3.33315798776025	Negative
-7.138830e-01	3.33237243824795	Negative
-7.136011e-01	3.3262445582384	Negative
-7.134602e-01	3.32393409567396	Negative
-7.131783e-01	3.31930434027322	Negative
-7.131783e-01	3.31930434027322	Negative
[truncated: 3,737 more rows]

## Sheet: Fig 1 b CPT1B
Methylation	Expression	Mutation
62.185	9.07496885444699	DNMT3A
8.197	7.91740088678643	DNMT3A
25.339	8.43303306676298	DNMT3A
60.94	8.19723923015548	DNMT3A
47.253	8.17701140733437	DNMT3A
63.776	9.04122934658601	DNMT3A
59.259	8.71571946201703	DNMT3A
99.12	9.10209454536502	DNMT3A
71.02	7.90190214009776	DNMT3A
11.95	7.22144211858617	DNMT3A
16.23	7.9053202100136	DNMT3A
97.917	8.90419508081323	DNMT3A
3.676	7.10547284050378	DNMT3A
82.927	7.97834222216851	DNMT3A
16.964	7.50125593465361	DNMT3A
42.009	8.00750874587753	DNMT3A
94.5	8.73461084306397	IDH1/2
96.35	9.43035218712794	IDH1/2
98.28	8.20608158482612	IDH1/2
100	9.08542241797673	IDH1/2
91.89	8.45702442909399	IDH1/2
100	9.79965770091409	IDH1/2
85.71	9.32557061705745	IDH1/2
94.44	8.87574474664246	IDH1/2
98.06	8.79563132313714	IDH1/2
36.75	7.12237144721164	DoubleMutant
94.7	8.93757682669685	DoubleMutant
70.07	7.92956062384233	DoubleMutant
95.139	10.0319675913281	DoubleMutant
46.94	7.50319933883094	DoubleMutant
96.32	8.43252990914004	DoubleMutant
82.79	8.49830041138872	DoubleMutant
84.354	8.71947032683992	DoubleMutant
92.47	8.62880916335776	DoubleMutant
61.062	8.26549455038658	DoubleMutant
100	8.65190516900499	DoubleMutant

## Sheet: Fig 1 b DGKZ
Methylation	Expression	Mutation
23.881	10.1380157572455	DNMT3A
56.452	9.69188131587893	DNMT3A
13.125	10.6067240239482	DNMT3A
90.41	9.48994484212932	DNMT3A
70.588	9.0939828379198	DNMT3A
38.571	10.2561629140292	DNMT3A
63.953	9.7020510141021	DNMT3A
32.76	9.83229294222505	DNMT3A
84.48	9.00966521954819	DNMT3A
91.25	8.48871697254904	DNMT3A
4.444	9.4482807833336	DNMT3A
90.698	9.42040489252494	DNMT3A
14.286	9.36035093203268	DNMT3A
82.456	8.85850676122226	DNMT3A
23.81	9.17187020005265	DNMT3A
2.353	9.32771631458239	DNMT3A
94.44	8.22531094935698	IDH1/2
90	9.46220300892546	IDH1/2
97.67	7.98324767161056	IDH1/2
92.86	9.17132284085449	IDH1/2
88.35	8.85237937340806	IDH1/2
86.98	8.76226318084206	IDH1/2
92.39	9.14466197386399	IDH1/2
96.08	8.79787583957358	IDH1/2
91.43	8.60934672427635	IDH1/2
77.78	9.27490777825802	DoubleMutant
80.3	9.12274242252166	DoubleMutant
55.56	9.43494688035244	DoubleMutant
99	9.03656390168048	DoubleMutant
80.36	9.15892407610471	DoubleMutant
100	8.97295149679112	DoubleMutant
75	9.197817997429	DoubleMutant
84.444	8.53721583608603	DoubleMutant
55.26	8.90387937715215	DoubleMutant
52.542	9.58297730447632	DoubleMutant
86.49	8.99389296938941	DoubleMutant

## Sheet: Fig 1 c Background
Bin	Frequency
0-0.2	629233
0.2-0.4	46825
0.4-0.6	48945
0.6-0.8	78294
0.8-1	122531
1-1.2	184856
1.2-1.4	290638
1.4-1.6	425363
1.6-1.8	621835
1.8-2	905119
2-2.2	1296782
2.2-2.4	1861370
2.4-2.6	2491332
2.6-2.8	3021486
2.8-3	3113772
3-3.2	2635359
3.2-3.4	1733008
3.4-3.6	1032471
3.6-3.8	96398
3.8-4	221
4.2-4.4	3751
4.4-4.6	2596

## Sheet: Fig 1 c Negative
Bin	Frequency
0-0.2	1236
0.2-0.4	59
0.4-0.6	57
0.6-0.8	129
0.8-1	115
1-1.2	182
1.2-1.4	260
1.4-1.6	422
1.6-1.8	503
1.8-2	810
2-2.2	1144
2.2-2.4	1382
2.4-2.6	1712
2.6-2.8	2187
2.8-3	2326
3-3.2	1807
3.2-3.4	982
3.4-3.6	559
3.6-3.8	29
4.2-4.4	2

## Sheet: Fig 1 c Positive
Bin	Frequency
0-0.2	57
0.6-0.8	2
0.8-1	1
1-1.2	2
1.2-1.4	1
1.4-1.6	2
1.6-1.8	15
1.8-2	5
2-2.2	11
2.2-2.4	21
2.4-2.6	24
2.6-2.8	39
2.8-3	27
3-3.2	17
3.2-3.4	18
3.6-3.8	1

## Sheet: Fig 1 d Coordinates
Start	End	Feature
47366566	47439834	gene
48211102	48227990	gene
46045174	46059139	gene
47778303	47786375	gene
46103531	46115391	gene
45884736	45899199	gene
47287587	47300586	gene
46626990	46683775	gene
47280151	47287935	gene
46652873	46657472	gene
45968619	45973177	gene
47865915	47906457	gene
46125689	46138848	gene
46970125	46973232	gene
46180717	46200435	gene
47676244	47755595	gene
46684592	46710933	gene
46626230	46682273	gene
46908348	46943883	gene
48445216	48450574	gene
46985729	47006417	gene
45915056	45918698	gene
47787692	47866541	gene
46668617	46671322	gene
47006676	47022478	gene
47653218	47661188	gene
45900636	45908899	gene
46618254	46623440	gene
46147412	46178882	gene
46029331	46035243	gene
47481412	47492245	gene
46698516	46703838	gene
48503517	48552205	gene
46671637	46682353	gene
46018870	46025653	gene
48187402	48207245	gene
48172099	48189515	gene
45880038	45880039	CpG
45881145	45881146	CpG
45881208	45881209	CpG
45881253	45881254	CpG
45884897	45884898	CpG
45884935	45884936	CpG
45884941	45884942	CpG
45884947	45884948	CpG
45886241	45886242	CpG
45886249	45886250	CpG
45886254	45886255	CpG
45886267	45886268	CpG
45886271	45886272	CpG
45890096	45890097	CpG
45890103	45890104	CpG
45890125	45890126	CpG
45892023	45892024	CpG
45892184	45892185	CpG
45892200	45892201	CpG
45897101	45897102	CpG
45897126	45897127	CpG
45897132	45897133	CpG
45897133	45897134	CpG
45897178	45897179	CpG
45898552	45898553	CpG
45898591	45898592	CpG
45899104	45899105	CpG
45899119	45899120	CpG
45899121	45899122	CpG
45899190	45899191	CpG
45901530	45901531	CpG
45901547	45901548	CpG
45901574	45901575	CpG
45901580	45901581	CpG
45908883	45908884	CpG
45908895	45908896	CpG
45908902	45908903	CpG
45908903	45908904	CpG
45908912	45908913	CpG
45908913	45908914	CpG
45908940	45908941	CpG
45908947	45908948	CpG
45909005	45909006	CpG
45909013	45909014	CpG
45909020	45909021	CpG
45909038	45909039	CpG
45909039	45909040	CpG
45909041	45909042	CpG
45909042	45909043	CpG
45909060	45909061	CpG
45909066	45909067	CpG
45913614	45913615	CpG
45913928	45913929	CpG
45914102	45914103	CpG
45914103	45914104	CpG
45914163	45914164	CpG
45915289	45915290	CpG
45915313	45915314	CpG
45915364	45915365	CpG
45915401	45915402	CpG
45918042	45918043	CpG
45918067	45918068	CpG
45918604	45918605	CpG
45918620	45918621	CpG
45918636	45918637	CpG
45918649	45918650	CpG
45918679	45918680	CpG
45918685	45918686	CpG
45918691	45918692	CpG
45918697	45918698	CpG
45923162	45923163	CpG
45923179	45923180	CpG
45923246	45923247	CpG
45924163	45924164	CpG
45924210	45924211	CpG
45924211	45924212	CpG
45924213	45924214	CpG
45924214	45924215	CpG
45924221	45924222	CpG
45924226	45924227	CpG
45924227	45924228	CpG
45924232	45924233	CpG
45924256	45924257	CpG
45924257	45924258	CpG
45924265	45924266	CpG
45924266	45924267	CpG
45924289	45924290	CpG
45924294	45924295	CpG
45924631	45924632	CpG
45924640	45924641	CpG
45924650	45924651	CpG
45924681	45924682	CpG
45924682	45924683	CpG
45924691	45924692	CpG
45924697	45924698	CpG
45924699	45924700	CpG
45924715	45924716	CpG
45924735	45924736	CpG
45924751	45924752	CpG
45924757	45924758	CpG
45924766	45924767	CpG
45924822	45924823	CpG
45924832	45924833	CpG
45924834	45924835	CpG
45924867	45924868	CpG
45924868	45924869	CpG
45924897	45924898	CpG
45924901	45924902	CpG
45924905	45924906	CpG
45924907	45924908	CpG
45924969	45924970	CpG
45924977	45924978	CpG
45924989	45924990	CpG
45924992	45924993	CpG
45925000	45925001	CpG
45925012	45925013	CpG
45925018	45925019	CpG
45925019	45925020	CpG
45925059	45925060	CpG
45925110	45925111	CpG
45925117	45925118	CpG
45925134	45925135	CpG
45925142	45925143	CpG
45925146	45925147	CpG
45925149	45925150	CpG
45925263	45925264	CpG
45925285	45925286	CpG
45925291	45925292	CpG
45925303	45925304	CpG
45925327	45925328	CpG
45925330	45925331	CpG
45925355	45925356	CpG
45925361	45925362	CpG
45925382	45925383	CpG
45925384	45925385	CpG
45925421	45925422	CpG
45925528	45925529	CpG
45925545	45925546	CpG
45925560	45925561	CpG
45925571	45925572	CpG
45925573	45925574	CpG
45925618	45925619	CpG
45925627	45925628	CpG
45925657	45925658	CpG
45925674	45925675	CpG
45925687	45925688	CpG
45925722	45925723	CpG
45925754	45925755	CpG
45925777	45925778	CpG
45925786	45925787	CpG
45925799	45925800	CpG
45927892	45927893	CpG
45927940	45927941	CpG
45927984	45927985	CpG
45928006	45928007	CpG
45928028	45928029	CpG
45928269	45928270	CpG
45928276	45928277	CpG
45928287	45928288	CpG
45928295	45928296	CpG
45928298	45928299	CpG
45928304	45928305	CpG
45928305	45928306	CpG
45928310	45928311	CpG
45928323	45928324	CpG
45928332	45928333	CpG
45928336	45928337	CpG
45928353	45928354	CpG
45928357	45928358	CpG
45928359	45928360	CpG
45928371	45928372	CpG
45928405	45928406	CpG
45928408	45928409	CpG
45928415	45928416	CpG
45928549	45928550	CpG
45928563	45928564	CpG
45928564	45928565	CpG
45928569	45928570	CpG
45928571	45928572	CpG
45928577	45928578	CpG
45928592	45928593	CpG
45928593	45928594	CpG
45928596	45928597	CpG
45928618	45928619	CpG
45928627	45928628	CpG
45928786	45928787	CpG
45928814	45928815	CpG
45928829	45928830	CpG
45928920	45928921	CpG
45928944	45928945	CpG
45928959	45928960	CpG
45929241	45929242	CpG
45929371	45929372	CpG
45929389	45929390	CpG
45929399	45929400	CpG
45929405	45929406	CpG
45929413	45929414	CpG
45930176	45930177	CpG
45930269	45930270	CpG
45930271	45930272	CpG
45930272	45930273	CpG
45938537	45938538	CpG
45938552	45938553	CpG
45938553	45938554	CpG
45938570	45938571	CpG
45938586	45938587	CpG
45938587	45938588	CpG
45938637	45938638	CpG
45948098	45948099	CpG
45948134	45948135	CpG
45948135	45948136	CpG
45948156	45948157	CpG
45949626	45949627	CpG
45949677	45949678	CpG
45949689	45949690	CpG
45949823	45949824	CpG
45949847	45949848	CpG
45949851	45949852	CpG
45949928	45949929	CpG
45949949	45949950	CpG
45949950	45949951	CpG
45950050	45950051	CpG
45950059	45950060	CpG
45950061	45950062	CpG
45950098	45950099	CpG
45950099	45950100	CpG
45950101	45950102	CpG
45950118	45950119	CpG
45950129	45950130	CpG
45950217	45950218	CpG
45950270	45950271	CpG
45950286	45950287	CpG
45950287	45950288	CpG
45950301	45950302	CpG
45954206	45954207	CpG
45954216	45954217	CpG
45954223	45954224	CpG
45954248	45954249	CpG
45955119	45955120	CpG
45955165	45955166	CpG
45955166	45955167	CpG
45955187	45955188	CpG
45956038	45956039	CpG
45967764	45967765	CpG
45973570	45973571	CpG
45973579	45973580	CpG
45973590	45973591	CpG
45973608	45973609	CpG
45973618	45973619	CpG
45973624	45973625	CpG
45973627	45973628	CpG
45973649	45973650	CpG
45973658	45973659	CpG
45973668	45973669	CpG
45973948	45973949	CpG
45973968	45973969	CpG
45973972	45973973	CpG
45973979	45973980	CpG
45973992	45973993	CpG
45973995	45973996	CpG
45974114	45974115	CpG
45974129	45974130	CpG
45980266	45980267	CpG
45980278	45980279	CpG
45980282	45980283	CpG
45980888	45980889	CpG
45980892	45980893	CpG
45980906	45980907	CpG
45980907	45980908	CpG
45980955	45980956	CpG
45980956	45980957	CpG
45980962	45980963	CpG
45980974	45980975	CpG
45981019	45981020	CpG
45981026	45981027	CpG
45981050	45981051	CpG
45989027	45989028	CpG
45989028	45989029	CpG
45989031	45989032	CpG
45989039	45989040	CpG
45993628	45993629	CpG
45993630	45993631	CpG
45993674	45993675	CpG
45997550	45997551	CpG
45997567	45997568	CpG
45997574	45997575	CpG
46000487	46000488	CpG
46000496	46000497	CpG
46000521	46000522	CpG
46000522	46000523	CpG
46000556	46000557	CpG
46000715	46000716	CpG
46005563	46005564	CpG
46008565	46008566	CpG
46019029	46019030	CpG
46019032	46019033	CpG
46019045	46019046	CpG
46019056	46019057	CpG
46019066	46019067	CpG
46019072	46019073	CpG
46019076	46019077	CpG
46019230	46019231	CpG
46019245	46019246	CpG
46019271	46019272	CpG
46019290	46019291	CpG
46019322	46019323	CpG
46019369	46019370	CpG
46026843	46026844	CpG
46026859	46026860	CpG
46026869	46026870	CpG
46026870	46026871	CpG
46026872	46026873	CpG
46026891	46026892	CpG
46026892	46026893	CpG
46026900	46026901	CpG
46026911	46026912	CpG
46026912	46026913	CpG
46026918	46026919	CpG
46026936	46026937	CpG
46030559	46030560	CpG
46030594	46030595	CpG
46030602	46030603	CpG
46030853	46030854	CpG
46035127	46035128	CpG
46035272	46035273	CpG
46043047	46043048	CpG
46043107	46043108	CpG
46043138	46043139	CpG
46043148	46043149	CpG
46045847	46045848	CpG
46048588	46048589	CpG
46048594	46048595	CpG
46048612	46048613	CpG
46048623	46048624	CpG
46048844	46048845	CpG
46048873	46048874	CpG
46048894	46048895	CpG
46049032	46049033	CpG
46049057	46049058	CpG
46049216	46049217	CpG
46049252	46049253	CpG
46054140	46054141	CpG
46054155	46054156	CpG
46054172	46054173	CpG
46068545	46068546	CpG
46069018	46069019	CpG
46069047	46069048	CpG
46074525	46074526	CpG
46076835	46076836	CpG
46076862	46076863	CpG
46084197	46084198	CpG
46084209	46084210	CpG
46084212	46084213	CpG
46089559	46089560	CpG
46089576	46089577	CpG
46089596	46089597	CpG
46089741	46089742	CpG
46089748	46089749	CpG
46089750	46089751	CpG
46089762	46089763	CpG
46089765	46089766	CpG
46089774	46089775	CpG
46089784	46089785	CpG
46089787	46089788	CpG
46089806	46089807	CpG
46089829	46089830	CpG
46089845	46089846	CpG
46089850	46089851	CpG
46089896	46089897	CpG
46090553	46090554	CpG
46090581	46090582	CpG
46090589	46090590	CpG
46091005	46091006	CpG
46091008	46091009	CpG
46095852	46095853	CpG
46100806	46100807	CpG
46100812	46100813	CpG
46100818	46100819	CpG
46100824	46100825	CpG
46100842	46100843	CpG
46100995	46100996	CpG
46101005	46101006	CpG
46101019	46101020	CpG
46101023	46101024	CpG
46101036	46101037	CpG
46101041	46101042	CpG
46101088	46101089	CpG
46101260	46101261	CpG
46101266	46101267	CpG
46101269	46101270	CpG
46101282	46101283	CpG
46101315	46101316	CpG
46101317	46101318	CpG
46101318	46101319	CpG
46101362	46101363	CpG
46101371	46101372	CpG
46101413	46101414	CpG
46101422	46101423	CpG
46101429	46101430	CpG
46101433	46101434	CpG
46101438	46101439	CpG
46101462	46101463	CpG
46101560	46101561	CpG
46101568	46101569	CpG
46101588	46101589	CpG
46101595	46101596	CpG
46101602	46101603	CpG
46101614	46101615	CpG
46101617	46101618	CpG
46102609	46102610	CpG
46102636	46102637	CpG
46102638	46102639	CpG
46102672	46102673	CpG
46102682	46102683	CpG
46102694	46102695	CpG
46102707	46102708	CpG
46102713	46102714	CpG
46102723	46102724	CpG
46102733	46102734	CpG
46102734	46102735	CpG
46102754	46102755	CpG
46102755	46102756	CpG
46102764	46102765	CpG
46102765	46102766	CpG
46102773	46102774	CpG
46102774	46102775	CpG
46102783	46102784	CpG
46102784	46102785	CpG
46102788	46102789	CpG
46102793	46102794	CpG
46102812	46102813	CpG
46102826	46102827	CpG
46102936	46102937	CpG
46102948	46102949	CpG
46102975	46102976	CpG
46103949	46103950	CpG
46103990	46103991	CpG
46103991	46103992	CpG
46103992	46103993	CpG
46103993	46103994	CpG
46104017	46104018	CpG
46104029	46104030	CpG
46114298	46114299	CpG
46114299	46114300	CpG
46114313	46114314	CpG
46114329	46114330	CpG
46114496	46114497	CpG
46114504	46114505	CpG
46114513	46114514	CpG
46114534	46114535	CpG
46114535	46114536	CpG
46114573	46114574	CpG
46114574	46114575	CpG
46114578	46114579	CpG
46114579	46114580	CpG
46114603	46114604	CpG
46114724	46114725	CpG
46114737	46114738	CpG
46114748	46114749	CpG
46114773	46114774	CpG
46114891	46114892	CpG
46114932	46114933	CpG
46114935	46114936	CpG
46114939	46114940	CpG
46114941	46114942	CpG
46114943	46114944	CpG
46114997	46114998	CpG
46115000	46115001	CpG
46115003	46115004	CpG
46115004	46115005	CpG
46115014	46115015	CpG
46115018	46115019	CpG
46115027	46115028	CpG
46115033	46115034	CpG
46115041	46115042	CpG
46115052	46115053	CpG
46115676	46115677	CpG
46115677	46115678	CpG
46125558	46125559	CpG
46125619	46125620	CpG
46125622	46125623	CpG
46125625	46125626	CpG
46125630	46125631	CpG
46125631	46125632	CpG
46125636	46125637	CpG
46125641	46125642	CpG
46125674	46125675	CpG
46125677	46125678	CpG
46125696	46125697	CpG
46125712	46125713	CpG
46125724	46125725	CpG
46125733	46125734	CpG
46125769	46125770	CpG
46125776	46125777	CpG
46125803	46125804	CpG
46125810	46125811	CpG
46125813	46125814	CpG
46125921	46125922	CpG
46125928	46125929	CpG
46125932	46125933	CpG
46125941	46125942	CpG
46125950	46125951	CpG
46125951	46125952	CpG
46125978	46125979	CpG
46125980	46125981	CpG
46125982	46125983	CpG
46125983	46125984	CpG
46125988	46125989	CpG
46125989	46125990	CpG
46126007	46126008	CpG
46126153	46126154	CpG
46126182	46126183	CpG
46126231	46126232	CpG
46126298	46126299	CpG
46128597	46128598	CpG
46128721	46128722	CpG
46132351	46132352	CpG
46132372	46132373	CpG
46132386	46132387	CpG
46132387	46132388	CpG
46132395	46132396	CpG
46132396	46132397	CpG
46132435	46132436	CpG
46134797	46134798	CpG
46134875	46134876	CpG
46134881	46134882	CpG
46136520	46136521	CpG
46136532	46136533	CpG
46136538	46136539	CpG
46136650	46136651	CpG
46136659	46136660	CpG
46136664	46136665	CpG
46136683	46136684	CpG
46136686	46136687	CpG
46136697	46136698	CpG
46136703	46136704	CpG
46136734	46136735	CpG
46136755	46136756	CpG
46136766	46136767	CpG
46136767	46136768	CpG
46136775	46136776	CpG
46136796	46136797	CpG
46136805	46136806	CpG
46136871	46136872	CpG
46136875	46136876	CpG
46136885	46136886	CpG
46136900	46136901	CpG
46136910	46136911	CpG
46136913	46136914	CpG
46137884	46137885	CpG
46137960	46137961	CpG
46156438	46156439	CpG
46156448	46156449	CpG
46156466	46156467	CpG
46161955	46161956	CpG
46161990	46161991	CpG
46177393	46177394	CpG
46177415	46177416	CpG
46177425	46177426	CpG
46178208	46178209	CpG
46178211	46178212	CpG
46178218	46178219	CpG
46178237	46178238	CpG
46178246	46178247	CpG
46178250	46178251	CpG
46178256	46178257	CpG
46178308	46178309	CpG
46178345	46178346	CpG
46178346	46178347	CpG
46178352	46178353	CpG
46178374	46178375	CpG
46178461	46178462	CpG
46178468	46178469	CpG
46178480	46178481	CpG
46178482	46178483	CpG
46178489	46178490	CpG
46178502	46178503	CpG
46178511	46178512	CpG
46178681	46178682	CpG
46178684	46178685	CpG
46178686	46178687	CpG
46178689	46178690	CpG
46178709	46178710	CpG
46178729	46178730	CpG
46180932	46180933	CpG
46184772	46184773	CpG
46184779	46184780	CpG
46184818	46184819	CpG
46184819	46184820	CpG
46184836	46184837	CpG
46184839	46184840	CpG
46184845	46184846	CpG
46184856	46184857	CpG
46184897	46184898	CpG
46184988	46184989	CpG
46185003	46185004	CpG
46185009	46185010	CpG
46185011	46185012	CpG
46185018	46185019	CpG
46185124	46185125	CpG
46185137	46185138	CpG
46185172	46185173	CpG
46186914	46186915	CpG
46188466	46188467	CpG
46188508	46188509	CpG
46195863	46195864	CpG
46195874	46195875	CpG
46195887	46195888	CpG
46212360	46212361	CpG
46215651	46215652	CpG
46215660	46215661	CpG
46223449	46223450	CpG
46223575	46223576	CpG
46223581	46223582	CpG
46223591	46223592	CpG
46223624	46223625	CpG
46235260	46235261	CpG
46235304	46235305	CpG
46235630	46235631	CpG
46267560	46267561	CpG
46267613	46267614	CpG
46267625	46267626	CpG
46267629	46267630	CpG
46290560	46290561	CpG
46319792	46319793	CpG
46326960	46326961	CpG
46326967	46326968	CpG
46326996	46326997	CpG
46326997	46326998	CpG
46327045	46327046	CpG
46347924	46347925	CpG
46347948	46347949	CpG
46434808	46434809	CpG
46434848	46434849	CpG
46449828	46449829	CpG
46474839	46474840	CpG
46474867	46474868	CpG
46474877	46474878	CpG
46474879	46474880	CpG
46474883	46474884	CpG
46507553	46507554	CpG
46507562	46507563	CpG
46507564	46507565	CpG
46507584	46507585	CpG
46507586	46507587	CpG
46507590	46507591	CpG
46507593	46507594	CpG
46507597	46507598	CpG
46514925	46514926	CpG
46514960	46514961	CpG
46523317	46523318	CpG
46523349	46523350	CpG
46552369	46552370	CpG
46558746	46558747	CpG
46558870	46558871	CpG
46560229	46560230	CpG
46560293	46560294	CpG
46567416	46567417	CpG
46567444	46567445	CpG
46567456	46567457	CpG
46569994	46569995	CpG
46570002	46570003	CpG
46570004	46570005	CpG
46570006	46570007	CpG
46570014	46570015	CpG
46570021	46570022	CpG
46570023	46570024	CpG
46570036	46570037	CpG
46570039	46570040	CpG
46570064	46570065	CpG
46570090	46570091	CpG
46570092	46570093	CpG
46570095	46570096	CpG
46570105	46570106	CpG
46570111	46570112	CpG
46570117	46570118	CpG
46570127	46570128	CpG
46570250	46570251	CpG
46570270	46570271	CpG
46570275	46570276	CpG
46570287	46570288	CpG
46570289	46570290	CpG
46570316	46570317	CpG
46570332	46570333	CpG
46570343	46570344	CpG
46570412	46570413	CpG
46570416	46570417	CpG
46570417	46570418	CpG
46570426	46570427	CpG
46570457	46570458	CpG
46570468	46570469	CpG
46570479	46570480	CpG
46601782	46601783	CpG
46604371	46604372	CpG
46604392	46604393	CpG
46604399	46604400	CpG
46604406	46604407	CpG
46604408	46604409	CpG
46604416	46604417	CpG
46604419	46604420	CpG
46604441	46604442	CpG
46604445	46604446	CpG
46604462	46604463	CpG
46604464	46604465	CpG
46604481	46604482	CpG
46604526	46604527	CpG
46604545	46604546	CpG
46604547	46604548	CpG
46604551	46604552	CpG
46604553	46604554	CpG
46604559	46604560	CpG
46604560	46604561	CpG
46604584	46604585	CpG
46604589	46604590	CpG
46604607	46604608	CpG
46604608	46604609	CpG
46604625	46604626	CpG
46604635	46604636	CpG
46604639	46604640	CpG
46604642	46604643	CpG
46604653	46604654	CpG
46604684	46604685	CpG
46604707	46604708	CpG
46604722	46604723	CpG
46604726	46604727	CpG
46604784	46604785	CpG
46604816	46604817	CpG
46604829	46604830	CpG
46605149	46605150	CpG
46605152	46605153	CpG
46605154	46605155	CpG
46605164	46605165	CpG
46605191	46605192	CpG
46605197	46605198	CpG
46605216	46605217	CpG
46605239	46605240	CpG
46605240	46605241	CpG
46605283	46605284	CpG
46606938	46606939	CpG
46606953	46606954	CpG
46607103	46607104	CpG
46607120	46607121	CpG
46607293	46607294	CpG
46607306	46607307	CpG
46607307	46607308	CpG
46607513	46607514	CpG
46607553	46607554	CpG
46607658	46607659	CpG
46607659	46607660	CpG
46607726	46607727	CpG
46607733	46607734	CpG
46607734	46607735	CpG
46607738	46607739	CpG
46607782	46607783	CpG
46607783	46607784	CpG
46607804	46607805	CpG
46607805	46607806	CpG
46607816	46607817	CpG
46607818	46607819	CpG
46607827	46607828	CpG
46607849	46607850	CpG
46608082	46608083	CpG
46608098	46608099	CpG
46608121	46608122	CpG
46608126	46608127	CpG
46609778	46609779	CpG
46609820	46609821	CpG
46609821	46609822	CpG
46609856	46609857	CpG
46618508	46618509	CpG
46618614	46618615	CpG
46618657	46618658	CpG
46618948	46618949	CpG
46618966	46618967	CpG
46618981	46618982	CpG
46619088	46619089	CpG
46619096	46619097	CpG
46619109	46619110	CpG
46619117	46619118	CpG
46619120	46619121	CpG
46619132	46619133	CpG
46619186	46619187	CpG
46619195	46619196	CpG
46619210	46619211	CpG
46619263	46619264	CpG
46619274	46619275	CpG
46619279	46619280	CpG
46619281	46619282	CpG
46619284	46619285	CpG
46619290	46619291	CpG
46619312	46619313	CpG
46619351	46619352	CpG
46619367	46619368	CpG
46619368	46619369	CpG
46619373	46619374	CpG
46619532	46619533	CpG
46619534	46619535	CpG
46619555	46619556	CpG
46619573	46619574	CpG
46619835	46619836	CpG
46619841	46619842	CpG
46619847	46619848	CpG
46619852	46619853	CpG
46619883	46619884	CpG
46619892	46619893	CpG
46619922	46619923	CpG
46619923	46619924	CpG
46619941	46619942	CpG
46619942	46619943	CpG
46619968	46619969	CpG
46620412	46620413	CpG
46620446	46620447	CpG
46620489	46620490	CpG
46620613	46620614	CpG
46620621	46620622	CpG
46620639	46620640	CpG
46620753	46620754	CpG
46620756	46620757	CpG
46620777	46620778	CpG
46620780	46620781	CpG
46620784	46620785	CpG
46620786	46620787	CpG
46620800	46620801	CpG
46620804	46620805	CpG
46620813	46620814	CpG
46620815	46620816	CpG
46620824	46620825	CpG
46620833	46620834	CpG
46620919	46620920	CpG
46620950	46620951	CpG
46620951	46620952	CpG
46620969	46620970	CpG
46620970	46620971	CpG
46620972	46620973	CpG
46620978	46620979	CpG
46620981	46620982	CpG
46620983	46620984	CpG
46620986	46620987	CpG
46620991	46620992	CpG
46620992	46620993	CpG
46621061	46621062	CpG
46621070	46621071	CpG
46621077	46621078	CpG
46621080	46621081	CpG
46621297	46621298	CpG
46621301	46621302	CpG
46621326	46621327	CpG
46621332	46621333	CpG
46621333	46621334	CpG
46621339	46621340	CpG
46621340	46621341	CpG
46621349	46621350	CpG
46621356	46621357	CpG
46621366	46621367	CpG
46621369	46621370	CpG
46621371	46621372	CpG
46621372	46621373	CpG
46621419	46621420	CpG
46621420	46621421	CpG
46621439	46621440	CpG
46621925	46621926	CpG
46621937	46621938	CpG
46621942	46621943	CpG
46621963	46621964	CpG
46621964	46621965	CpG
46621994	46621995	CpG
46622000	46622001	CpG
46622001	46622002	CpG
46622011	46622012	CpG
46622057	46622058	CpG
46622062	46622063	CpG
46622096	46622097	CpG
46622099	46622100	CpG
46627404	46627405	CpG
46627408	46627409	CpG
46627893	46627894	CpG
46627941	46627942	CpG
46627962	46627963	CpG
46627967	46627968	CpG
46627968	46627969	CpG
46627973	46627974	CpG
46627974	46627975	CpG
46627979	46627980	CpG
46627980	46627981	CpG
46627995	46627996	CpG
46627999	46628000	CpG
46628010	46628011	CpG
46628014	46628015	CpG
46628017	46628018	CpG
46628204	46628205	CpG
46628223	46628224	CpG
46628226	46628227	CpG
46628227	46628228	CpG
46628229	46628230	CpG
46628230	46628231	CpG
46628273	46628274	CpG
46628276	46628277	CpG
46628303	46628304	CpG
46628307	46628308	CpG
46628339	46628340	CpG
46628342	46628343	CpG
46628348	46628349	CpG
46628404	46628405	CpG
46628410	46628411	CpG
46628413	46628414	CpG
46628417	46628418	CpG
46628419	46628420	CpG
46628423	46628424	CpG
46628431	46628432	CpG
46628434	46628435	CpG
46628437	46628438	CpG
46628443	46628444	CpG
46629085	46629086	CpG
46629091	46629092	CpG
46629106	46629107	CpG
46629107	46629108	CpG
46629112	46629113	CpG
46629117	46629118	CpG
46629156	46629157	CpG
46629157	46629158	CpG
46629189	46629190	CpG
46629394	46629395	CpG
46629419	46629420	CpG
46629428	46629429	CpG
46629478	46629479	CpG
46629484	46629485	CpG
46629514	46629515	CpG
46629564	46629565	CpG
46629579	46629580	CpG
46629585	46629586	CpG
46629596	46629597	CpG
46629609	46629610	CpG
46631947	46631948	CpG
46631951	46631952	CpG
46631960	46631961	CpG
46631962	46631963	CpG
46631965	46631966	CpG
46631972	46631973	CpG
46631993	46631994	CpG
46632024	46632025	CpG
46632041	46632042	CpG
46632048	46632049	CpG
46632073	46632074	CpG
46632074	46632075	CpG
46632077	46632078	CpG
46632084	46632085	CpG
46632091	46632092	CpG
46632093	46632094	CpG
46632097	46632098	CpG
46632140	46632141	CpG
46632154	46632155	CpG
46632159	46632160	CpG
46632181	46632182	CpG
46632182	46632183	CpG
46632193	46632194	CpG
46632196	46632197	CpG
46632206	46632207	CpG
46632210	46632211	CpG
46633086	46633087	CpG
46633099	46633100	CpG
46633101	46633102	CpG
46633103	46633104	CpG
46633106	46633107	CpG
46633110	46633111	CpG
46633124	46633125	CpG
46633703	46633704	CpG
46633725	46633726	CpG
46633814	46633815	CpG
46641474	46641475	CpG
46641654	46641655	CpG
46641662	46641663	CpG
46641680	46641681	CpG
46641683	46641684	CpG
46641686	46641687	CpG
46641696	46641697	CpG
46641751	46641752	CpG
46641769	46641770	CpG
46641807	46641808	CpG
46641817	46641818	CpG
46641856	46641857	CpG
46641926	46641927	CpG
46641932	46641933	CpG
46641942	46641943	CpG
46641953	46641954	CpG
46641984	46641985	CpG
46641993	46641994	CpG
46642011	46642012	CpG
46642014	46642015	CpG
46642019	46642020	CpG
46642028	46642029	CpG
46642031	46642032	CpG
46642060	46642061	CpG
46642063	46642064	CpG
46642083	46642084	CpG
46642103	46642104	CpG
46642108	46642109	CpG
46645994	46645995	CpG
46645998	46645999	CpG
46646012	46646013	CpG
46646043	46646044	CpG
46646547	46646548	CpG
46646571	46646572	CpG
46646577	46646578	CpG
46647725	46647726	CpG
46647838	46647839	CpG
46647839	46647840	CpG
46647879	46647880	CpG
46648001	46648002	CpG
46648007	46648008	CpG
46648013	46648014	CpG
46648099	46648100	CpG
46648101	46648102	CpG
46648102	46648103	CpG
46648189	46648190	CpG
46648207	46648208	CpG
46651324	46651325	CpG
46654070	46654071	CpG
46654072	46654073	CpG
46654076	46654077	CpG
46654090	46654091	CpG
46654092	46654093	CpG
46654094	46654095	CpG
46654112	46654113	CpG
46654127	46654128	CpG
46654140	46654141	CpG
46654149	46654150	CpG
46654153	46654154	CpG
46654154	46654155	CpG
46654199	46654200	CpG
46654201	46654202	CpG
46654202	46654203	CpG
46654228	46654229	CpG
46654229	46654230	CpG
46654232	46654233	CpG
46654233	46654234	CpG
46654246	46654247	CpG
46654247	46654248	CpG
46654248	46654249	CpG
46654254	46654255	CpG
46654267	46654268	CpG
46654268	46654269	CpG
46654270	46654271	CpG
46654273	46654274	CpG
46654285	46654286	CpG
46655430	46655431	CpG
46655436	46655437	CpG
46655439	46655440	CpG
46655451	46655452	CpG
46655457	46655458	CpG
46655460	46655461	CpG
46655476	46655477	CpG
46655484	46655485	CpG
46655486	46655487	CpG
46655491	46655492	CpG
46655498	46655499	CpG
46655505	46655506	CpG
46655508	46655509	CpG
46655510	46655511	CpG
46655515	46655516	CpG
46655519	46655520	CpG
46655526	46655527	CpG
46655532	46655533	CpG
46655796	46655797	CpG
46655806	46655807	CpG
46655829	46655830	CpG
46655836	46655837	CpG
46655982	46655983	CpG
46655999	46656000	CpG
46656013	46656014	CpG
46656024	46656025	CpG
46656046	46656047	CpG
46656058	46656059	CpG
46656093	46656094	CpG
46659253	46659254	CpG
46659265	46659266	CpG
46659274	46659275	CpG
46659275	46659276	CpG
46659279	46659280	CpG
46659303	46659304	CpG
46659360	46659361	CpG
46659362	46659363	CpG
46659364	46659365	CpG
46659385	46659386	CpG
46659390	46659391	CpG
46659391	46659392	CpG
46659400	46659401	CpG
46659414	46659415	CpG
46659539	46659540	CpG
46659547	46659548	CpG
46659553	46659554	CpG
46659561	46659562	CpG
46659565	46659566	CpG
46659571	46659572	CpG
46659583	46659584	CpG
46659594	46659595	CpG
46659597	46659598	CpG
46659600	46659601	CpG
46659603	46659604	CpG
46659606	46659607	CpG
46659608	46659609	CpG
46662418	46662419	CpG
46662641	46662642	CpG
46662651	46662652	CpG
46662660	46662661	CpG
46662827	46662828	CpG
46662840	46662841	CpG
46662842	46662843	CpG
46662846	46662847	CpG
46662850	46662851	CpG
46662856	46662857	CpG
46663346	46663347	CpG
46663353	46663354	CpG
46663374	46663375	CpG
46663375	46663376	CpG
46663379	46663380	CpG
46663380	46663381	CpG
46663393	46663394	CpG
46663394	46663395	CpG
46663404	46663405	CpG
46663410	46663411	CpG
46663423	46663424	CpG
46663424	46663425	CpG
46663456	46663457	CpG
46663461	46663462	CpG
46663462	46663463	CpG
46663482	46663483	CpG
46663872	46663873	CpG
46667002	46667003	CpG
46667009	46667010	CpG
46667010	46667011	CpG
46667054	46667055	CpG
46669474	46669475	CpG
46669484	46669485	CpG
46669488	46669489	CpG
46669491	46669492	CpG
46669646	46669647	CpG
46669673	46669674	CpG
46669674	46669675	CpG
46669677	46669678	CpG
46669678	46669679	CpG
46669692	46669693	CpG
46669693	46669694	CpG
46669699	46669700	CpG
46669705	46669706	CpG
46669710	46669711	CpG
46669713	46669714	CpG
46669716	46669717	CpG
46669718	46669719	CpG
46669719	46669720	CpG
46669730	46669731	CpG
46669773	46669774	CpG
46669781	46669782	CpG
46669783	46669784	CpG
46669788	46669789	CpG
46669857	46669858	CpG
46669891	46669892	CpG
46669910	46669911	CpG
46669915	46669916	CpG
46670025	46670026	CpG
46670028	46670029	CpG
46670029	46670030	CpG
46670045	46670046	CpG
46670080	46670081	CpG
46670084	46670085	CpG
46670088	46670089	CpG
46670093	46670094	CpG
46670917	46670918	CpG
46670932	46670933	CpG
46670950	46670951	CpG
46671411	46671412	CpG
46671414	46671415	CpG
46671418	46671419	CpG
46671421	46671422	CpG
46671441	46671442	CpG
46671450	46671451	CpG
46671453	46671454	CpG
46671457	46671458	CpG
46671497	46671498	CpG
46671500	46671501	CpG
46671887	46671888	CpG
46671917	46671918	CpG
46671930	46671931	CpG
46673603	46673604	CpG
46673614	46673615	CpG
46673646	46673647	CpG
46674009	46674010	CpG
46674013	46674014	CpG
46674040	46674041	CpG
46674041	46674042	CpG
46674066	46674067	CpG
46674073	46674074	CpG
46674098	46674099	CpG
46674105	46674106	CpG
46674128	46674129	CpG
46674834	46674835	CpG
46674848	46674849	CpG
46674938	46674939	CpG
46674949	46674950	CpG
46674952	46674953	CpG
46674955	46674956	CpG
46675025	46675026	CpG
46675045	46675046	CpG
46675066	46675067	CpG
46675071	46675072	CpG
46675074	46675075	CpG
46675077	46675078	CpG
46675080	46675081	CpG
46675105	46675106	CpG
46675115	46675116	CpG
46675126	46675127	CpG
46675135	46675136	CpG
46675195	46675196	CpG
46675202	46675203	CpG
46675204	46675205	CpG
46675209	46675210	CpG
46675219	46675220	CpG
46675230	46675231	CpG
46675233	46675234	CpG
46675236	46675237	CpG
46675389	46675390	CpG
46675391	46675392	CpG
46675525	46675526	CpG
46675527	46675528	CpG
46675529	46675530	CpG
46675531	46675532	CpG
46675546	46675547	CpG
46675549	46675550	CpG
46679593	46679594	CpG
46679966	46679967	CpG
46679991	46679992	CpG
46679992	46679993	CpG
46679994	46679995	CpG
46679995	46679996	CpG
46680005	46680006	CpG
46680006	46680007	CpG
46680015	46680016	CpG
46680016	46680017	CpG
46680023	46680024	CpG
46680034	46680035	CpG
46680040	46680041	CpG
46680441	46680442	CpG
46680461	46680462	CpG
46681306	46681307	CpG
46681312	46681313	CpG
46681315	46681316	CpG
46681345	46681346	CpG
46681346	46681347	CpG
46681355	46681356	CpG
46681356	46681357	CpG
46681362	46681363	CpG
46681383	46681384	CpG
46687571	46687572	CpG
46687574	46687575	CpG
46687605	46687606	CpG
46687624	46687625	CpG
46687637	46687638	CpG
46687642	46687643	CpG
46687645	46687646	CpG
46687653	46687654	CpG
46687670	46687671	CpG
46687682	46687683	CpG
46687697	46687698	CpG
46687733	46687734	CpG
46687735	46687736	CpG
46687763	46687764	CpG
46687770	46687771	CpG
46687865	46687866	CpG
46687870	46687871	CpG
46687872	46687873	CpG
46687875	46687876	CpG
46687889	46687890	CpG
46687906	46687907	CpG
46687907	46687908	CpG
46687919	46687920	CpG
46687923	46687924	CpG
46687932	46687933	CpG
46687933	46687934	CpG
46687952	46687953	CpG
46687953	46687954	CpG
46687956	46687957	CpG
46687960	46687961	CpG
46687968	46687969	CpG
46687974	46687975	CpG
46687977	46687978	CpG
46687988	46687989	CpG
46688010	46688011	CpG
46688011	46688012	CpG
46688012	46688013	CpG
46688013	46688014	CpG
46688034	46688035	CpG
46688035	46688036	CpG
46688040	46688041	CpG
46688052	46688053	CpG
46688099	46688100	CpG
46688118	46688119	CpG
46688119	46688120	CpG
46688123	46688124	CpG
46688124	46688125	CpG
46688126	46688127	CpG
46688127	46688128	CpG
46688139	46688140	CpG
46688140	46688141	CpG
46688145	46688146	CpG
46688158	46688159	CpG
46688162	46688163	CpG
46688182	46688183	CpG
46688210	46688211	CpG
46688211	46688212	CpG
46688223	46688224	CpG
46688259	46688260	CpG
46688289	46688290	CpG
46688398	46688399	CpG
46689629	46689630	CpG
46689639	46689640	CpG
46690271	46690272	CpG
46690282	46690283	CpG
46690286	46690287	CpG
46690335	46690336	CpG
46690364	46690365	CpG
46690446	46690447	CpG
46690459	46690460	CpG
46690465	46690466	CpG
46690466	46690467	CpG
46690482	46690483	CpG
46690483	46690484	CpG
46690493	46690494	CpG
46690495	46690496	CpG
46690497	46690498	CpG
46690500	46690501	CpG
46690503	46690504	CpG
46690506	46690507	CpG
46690508	46690509	CpG
46690511	46690512	CpG
46690512	46690513	CpG
46690518	46690519	CpG
46690520	46690521	CpG
46690524	46690525	CpG
46690528	46690529	CpG
46690536	46690537	CpG
46690538	46690539	CpG
46690705	46690706	CpG
46690751	46690752	CpG
46691110	46691111	CpG
46691602	46691603	CpG
46691622	46691623	CpG
46691628	46691629	CpG
46691646	46691647	CpG
46691775	46691776	CpG
46691789	46691790	CpG
46691797	46691798	CpG
46691802	46691803	CpG
46691808	46691809	CpG
46691819	46691820	CpG
46691820	46691821	CpG
46691828	46691829	CpG
46691835	46691836	CpG
46691840	46691841	CpG
46691843	46691844	CpG
46691847	46691848	CpG
46691868	46691869	CpG
46691982	46691983	CpG
46691988	46691989	CpG
46692008	46692009	CpG
46692020	46692021	CpG
46692021	46692022	CpG
46692050	46692051	CpG
46695118	46695119	CpG
46695170	46695171	CpG
46695182	46695183	CpG
46695192	46695193	CpG
46695638	46695639	CpG
46695675	46695676	CpG
46696117	46696118	CpG
46696128	46696129	CpG
46696139	46696140	CpG
46696148	46696149	CpG
46696576	46696577	CpG
46696992	46696993	CpG
46697014	46697015	CpG
46697020	46697021	CpG
46697038	46697039	CpG
46697039	46697040	CpG
46697054	46697055	CpG
46697065	46697066	CpG
46697114	46697115	CpG
46697115	46697116	CpG
46697121	46697122	CpG
46697129	46697130	CpG
46697137	46697138	CpG
46697260	46697261	CpG
46697280	46697281	CpG
46697305	46697306	CpG
46697306	46697307	CpG
46697414	46697415	CpG
46697565	46697566	CpG
46697576	46697577	CpG
46697578	46697579	CpG
46697583	46697584	CpG
46697594	46697595	CpG
46699010	46699011	CpG
46699023	46699024	CpG
46699030	46699031	CpG
46699038	46699039	CpG
46699041	46699042	CpG
46699048	46699049	CpG
46699056	46699057	CpG
46699058	46699059	CpG
46699066	46699067	CpG
46699071	46699072	CpG
46699073	46699074	CpG
46699082	46699083	CpG
46699113	46699114	CpG
46699114	46699115	CpG
46699132	46699133	CpG
46699154	46699155	CpG
46699272	46699273	CpG
46699305	46699306	CpG
46699321	46699322	CpG
46700307	46700308	CpG
46700424	46700425	CpG
46700449	46700450	CpG
46700458	46700459	CpG
46702280	46702281	CpG
46702281	46702282	CpG
46702291	46702292	CpG
46702301	46702302	CpG
46702302	46702303	CpG
46702308	46702309	CpG
46702309	46702310	CpG
46702314	46702315	CpG
46702315	46702316	CpG
46702322	46702323	CpG
46702323	46702324	CpG
46702338	46702339	CpG
46702346	46702347	CpG
46702347	46702348	CpG
46702358	46702359	CpG
46702367	46702368	CpG
46702387	46702388	CpG
46702476	46702477	CpG
46702496	46702497	CpG
46702498	46702499	CpG
46702514	46702515	CpG
46702526	46702527	CpG
46702529	46702530	CpG
46702535	46702536	CpG
46702544	46702545	CpG
46702546	46702547	CpG
46702555	46702556	CpG
46702557	46702558	CpG
46702820	46702821	CpG
46702843	46702844	CpG
46702859	46702860	CpG
46702866	46702867	CpG
46702945	46702946	CpG
46703081	46703082	CpG
46703122	46703123	CpG
46703171	46703172	CpG
46703192	46703193	CpG
46703205	46703206	CpG
46703208	46703209	CpG
46703364	46703365	CpG
46703367	46703368	CpG
46703368	46703369	CpG
46703372	46703373	CpG
46703402	46703403	CpG
46703403	46703404	CpG
46703406	46703407	CpG
46703407	46703408	CpG
46703418	46703419	CpG
46703460	46703461	CpG
46703463	46703464	CpG
46703484	46703485	CpG
46703485	46703486	CpG
46703505	46703506	CpG
46703506	46703507	CpG
46703507	46703508	CpG
46703508	46703509	CpG
46703514	46703515	CpG
46703515	46703516	CpG
46703521	46703522	CpG
46703523	46703524	CpG
46703529	46703530	CpG
46703531	46703532	CpG
46703645	46703646	CpG
46703649	46703650	CpG
46703670	46703671	CpG
46703674	46703675	CpG
46703676	46703677	CpG
46703677	46703678	CpG
46703678	46703679	CpG
46703679	46703680	CpG
46703682	46703683	CpG
46703710	46703711	CpG
46705295	46705296	CpG
46705343	46705344	CpG
46705542	46705543	CpG
46705574	46705575	CpG
46705614	46705615	CpG
46705627	46705628	CpG
46705628	46705629	CpG
46705636	46705637	CpG
46705728	46705729	CpG
46705741	46705742	CpG
46705754	46705755	CpG
46710892	46710893	CpG
46710900	46710901	CpG
46710902	46710903	CpG
46710906	46710907	CpG
46710909	46710910	CpG
46710918	46710919	CpG
46710927	46710928	CpG
46710931	46710932	CpG
46710933	46710934	CpG
46710956	46710957	CpG
46710962	46710963	CpG
46710972	46710973	CpG
46710980	46710981	CpG
46710990	46710991	CpG
46710996	46710997	CpG
46711070	46711071	CpG
46711092	46711093	CpG
46711111	46711112	CpG
46711112	46711113	CpG
46711146	46711147	CpG
46711149	46711150	CpG
46711150	46711151	CpG
46711155	46711156	CpG
46711184	46711185	CpG
46711188	46711189	CpG
46711237	46711238	CpG
46711239	46711240	CpG
46711264	46711265	CpG
46711310	46711311	CpG
46711319	46711320	CpG
46711322	46711323	CpG
46711335	46711336	CpG
46711337	46711338	CpG
46711340	46711341	CpG
46711341	46711342	CpG
46711357	46711358	CpG
46711360	46711361	CpG
46711368	46711369	CpG
46711369	46711370	CpG
46711387	46711388	CpG
46711388	46711389	CpG
46711389	46711390	CpG
46711390	46711391	CpG
46711405	46711406	CpG
46711410	46711411	CpG
46711415	46711416	CpG
46711418	46711419	CpG
46711509	46711510	CpG
46711536	46711537	CpG
46711948	46711949	CpG
46711983	46711984	CpG
46711984	46711985	CpG
46712022	46712023	CpG
46713961	46713962	CpG
46713964	46713965	CpG
46713974	46713975	CpG
46714008	46714009	CpG
46714009	46714010	CpG
46714018	46714019	CpG
46714020	46714021	CpG
46714038	46714039	CpG
46714048	46714049	CpG
46714053	46714054	CpG
46714055	46714056	CpG
46714057	46714058	CpG
46714058	46714059	CpG
46714069	46714070	CpG
46714084	46714085	CpG
46714087	46714088	CpG
46714088	46714089	CpG
46714094	46714095	CpG
46714095	46714096	CpG
46714109	46714110	CpG
46714112	46714113	CpG
46714113	46714114	CpG
46714117	46714118	CpG
46714120	46714121	CpG
46714129	46714130	CpG
46714154	46714155	CpG
46714249	46714250	CpG
46719323	46719324	CpG
46719363	46719364	CpG
46719369	46719370	CpG
46719968	46719969	CpG
46719983	46719984	CpG
46719984	46719985	CpG
46720026	46720027	CpG
46720029	46720030	CpG
46720033	46720034	CpG
46720034	46720035	CpG
46720043	46720044	CpG
46720049	46720050	CpG
46720066	46720067	CpG
46720401	46720402	CpG
46720545	46720546	CpG
46720547	46720548	CpG
46720565	46720566	CpG
46720583	46720584	CpG
46723586	46723587	CpG
46723612	46723613	CpG
46723631	46723632	CpG
46723632	46723633	CpG
46723648	46723649	CpG
46723671	46723672	CpG
46723742	46723743	CpG
46723760	46723761	CpG
46723766	46723767	CpG
46723772	46723773	CpG
46723777	46723778	CpG
46723789	46723790	CpG
46724253	46724254	CpG
46724257	46724258	CpG
46724264	46724265	CpG
46724268	46724269	CpG
46724289	46724290	CpG
46724292	46724293	CpG
46724295	46724296	CpG
46724298	46724299	CpG
46724340	46724341	CpG
46724342	46724343	CpG
46724357	46724358	CpG
46724359	46724360	CpG
46724370	46724371	CpG
46724382	46724383	CpG
46724819	46724820	CpG
46724831	46724832	CpG
46724842	46724843	CpG
46724851	46724852	CpG
46724861	46724862	CpG
46724869	46724870	CpG
46724879	46724880	CpG
46724886	46724887	CpG
46724890	46724891	CpG
46724915	46724916	CpG
46726420	46726421	CpG
46726427	46726428	CpG
46749245	46749246	CpG
46771279	46771280	CpG
46771305	46771306	CpG
46783894	46783895	CpG
46786894	46786895	CpG
46796096	46796097	CpG
46796101	46796102	CpG
46796103	46796104	CpG
46796118	46796119	CpG
46796140	46796141	CpG
46796298	46796299	CpG
46796316	46796317	CpG
46796328	46796329	CpG
46796348	46796349	CpG
46796374	46796375	CpG
46796394	46796395	CpG
46796398	46796399	CpG
46796399	46796400	CpG
46796403	46796404	CpG
46796410	46796411	CpG
46796411	46796412	CpG
46796417	46796418	CpG
46796418	46796419	CpG
46796432	46796433	CpG
46796440	46796441	CpG
46796442	46796443	CpG
46796444	46796445	CpG
46796447	46796448	CpG
46796481	46796482	CpG
46796646	46796647	CpG
46796655	46796656	CpG
46796661	46796662	CpG
46796664	46796665	CpG
46796669	46796670	CpG
46796681	46796682	CpG
46796683	46796684	CpG
46796686	46796687	CpG
46796693	46796694	CpG
46796698	46796699	CpG
46796715	46796716	CpG
46796727	46796728	CpG
46796733	46796734	CpG
46796845	46796846	CpG
46796864	46796865	CpG
46796874	46796875	CpG
46796877	46796878	CpG
46796900	46796901	CpG
46796910	46796911	CpG
46797214	46797215	CpG
46797222	46797223	CpG
46797224	46797225	CpG
46797229	46797230	CpG
46797234	46797235	CpG
46797251	46797252	CpG
46797273	46797274	CpG
46797275	46797276	CpG
46797280	46797281	CpG
46797291	46797292	CpG
46797679	46797680	CpG
46797692	46797693	CpG
46797697	46797698	CpG
46797712	46797713	CpG
46797714	46797715	CpG
46797715	46797716	CpG
46797739	46797740	CpG
46797764	46797765	CpG
46800617	46800618	CpG
46800639	46800640	CpG
46800648	46800649	CpG
46800654	46800655	CpG
46800699	46800700	CpG
46800701	46800702	CpG
46800712	46800713	CpG
46800734	46800735	CpG
46800744	46800745	CpG
46800745	46800746	CpG
46800950	46800951	CpG
46800976	46800977	CpG
46800992	46800993	CpG
46800997	46800998	CpG
46801005	46801006	CpG
46801012	46801013	CpG
46801015	46801016	CpG
46801021	46801022	CpG
46801032	46801033	CpG
46801091	46801092	CpG
46801096	46801097	CpG
46801109	46801110	CpG
46801129	46801130	CpG
46802697	46802698	CpG
46802739	46802740	CpG
46802818	46802819	CpG
46802821	46802822	CpG
46802825	46802826	CpG
46802828	46802829	CpG
46802830	46802831	CpG
46802853	46802854	CpG
46802854	46802855	CpG
46802870	46802871	CpG
46802885	46802886	CpG
46802887	46802888	CpG
46802960	46802961	CpG
46802986	46802987	CpG
46803005	46803006	CpG
46803007	46803008	CpG
46803052	46803053	CpG
46803053	46803054	CpG
46803059	46803060	CpG
46803073	46803074	CpG
46803075	46803076	CpG
46803095	46803096	CpG
46803096	46803097	CpG
46803171	46803172	CpG
46805606	46805607	CpG
46805610	46805611	CpG
46805622	46805623	CpG
46805624	46805625	CpG
46805625	46805626	CpG
46805631	46805632	CpG
46805632	46805633	CpG
46805633	46805634	CpG
46805634	46805635	CpG
46805668	46805669	CpG
46805675	46805676	CpG
46805945	46805946	CpG
46805960	46805961	CpG
46805967	46805968	CpG
46805982	46805983	CpG
46805988	46805989	CpG
46806030	46806031	CpG
46806045	46806046	CpG
46806055	46806056	CpG
46806066	46806067	CpG
46806073	46806074	CpG
46806659	46806660	CpG
46806667	46806668	CpG
46806803	46806804	CpG
46806827	46806828	CpG
46806846	46806847	CpG
46806922	46806923	CpG
46806935	46806936	CpG
46806967	46806968	CpG
46810391	46810392	CpG
46810431	46810432	CpG
46810540	46810541	CpG
46810573	46810574	CpG
46811491	46811492	CpG
46811500	46811501	CpG
46811514	46811515	CpG
46811526	46811527	CpG
46811595	46811596	CpG
46811617	46811618	CpG
46811987	46811988	CpG
46815730	46815731	CpG
46815966	46815967	CpG
46815969	46815970	CpG
46815987	46815988	CpG
46816178	46816179	CpG
46816219	46816220	CpG
46816433	46816434	CpG
46816442	46816443	CpG
46816448	46816449	CpG
46816463	46816464	CpG
46816476	46816477	CpG
46817691	46817692	CpG
46824359	46824360	CpG
46824393	46824394	CpG
46825007	46825008	CpG
46825010	46825011	CpG
46825020	46825021	CpG
46825025	46825026	CpG
46825035	46825036	CpG
46825036	46825037	CpG
46825039	46825040	CpG
46825040	46825041	CpG
46825086	46825087	CpG
46825112	46825113	CpG
46825116	46825117	CpG
46825122	46825123	CpG
46825127	46825128	CpG
46825137	46825138	CpG
46825245	46825246	CpG
46825271	46825272	CpG
46825273	46825274	CpG
46825285	46825286	CpG
46825288	46825289	CpG
46826966	46826967	CpG
46827012	46827013	CpG
46827013	46827014	CpG
46827026	46827027	CpG
46827033	46827034	CpG
46827502	46827503	CpG
46827510	46827511	CpG
46827512	46827513	CpG
46827524	46827525	CpG
46827551	46827552	CpG
46827640	46827641	CpG
46829936	46829937	CpG
46829959	46829960	CpG
46829967	46829968	CpG
46830124	46830125	CpG
46830136	46830137	CpG
46830144	46830145	CpG
46830163	46830164	CpG
46830190	46830191	CpG
46830221	46830222	CpG
46830239	46830240	CpG
46832138	46832139	CpG
46832156	46832157	CpG
46832157	46832158	CpG
46832171	46832172	CpG
46832172	46832173	CpG
46832205	46832206	CpG
46832206	46832207	CpG
46832211	46832212	CpG
46832236	46832237	CpG
46832246	46832247	CpG
46832247	46832248	CpG
46832289	46832290	CpG
46832290	46832291	CpG
46832326	46832327	CpG
46832359	46832360	CpG
46832368	46832369	CpG
46832373	46832374	CpG
46832378	46832379	CpG
46832384	46832385	CpG
46832393	46832394	CpG
46832402	46832403	CpG
46832413	46832414	CpG
46832416	46832417	CpG
46832425	46832426	CpG
46832427	46832428	CpG
46832470	46832471	CpG
46832473	46832474	CpG
46832498	46832499	CpG
46865172	46865173	CpG
46865187	46865188	CpG
46865310	46865311	CpG
46865333	46865334	CpG
46865338	46865339	CpG
46877024	46877025	CpG
46878760	46878761	CpG
46878777	46878778	CpG
46878808	46878809	CpG
46880294	46880295	CpG
46880302	46880303	CpG
46880335	46880336	CpG
46880677	46880678	CpG
46880714	46880715	CpG
46884574	46884575	CpG
46884613	46884614	CpG
46885360	46885361	CpG
46885389	46885390	CpG
46893920	46893921	CpG
46894294	46894295	CpG
46894310	46894311	CpG
46894311	46894312	CpG
46894332	46894333	CpG
46894349	46894350	CpG
46894354	46894355	CpG
46894359	46894360	CpG
46894360	46894361	CpG
46894395	46894396	CpG
46894396	46894397	CpG
46894407	46894408	CpG
46894425	46894426	CpG
46894463	46894464	CpG
46894465	46894466	CpG
46894486	46894487	CpG
46894489	46894490	CpG
46894490	46894491	CpG
46894508	46894509	CpG
46894526	46894527	CpG
46894602	46894603	CpG
46894604	46894605	CpG
46894610	46894611	CpG
46894619	46894620	CpG
46894651	46894652	CpG
46894655	46894656	CpG
46894670	46894671	CpG
46894673	46894674	CpG
46894677	46894678	CpG
46894683	46894684	CpG
46908067	46908068	CpG
46908075	46908076	CpG
46908091	46908092	CpG
46908097	46908098	CpG
46915331	46915332	CpG
46915335	46915336	CpG
46915337	46915338	CpG
46915389	46915390	CpG
46915397	46915398	CpG
46915419	46915420	CpG
46931394	46931395	CpG
46931404	46931405	CpG
46931412	46931413	CpG
46931414	46931415	CpG
46931441	46931442	CpG
46931506	46931507	CpG
46931514	46931515	CpG
46931534	46931535	CpG
46935986	46935987	CpG
46960698	46960699	CpG
46960742	46960743	CpG
46960833	46960834	CpG
46960849	46960850	CpG
46961103	46961104	CpG
46961107	46961108	CpG
46961139	46961140	CpG
46961322	46961323	CpG
46961337	46961338	CpG
46961378	46961379	CpG
46961407	46961408	CpG
46962315	46962316	CpG
46962320	46962321	CpG
46962336	46962337	CpG
46969523	46969524	CpG
46969581	46969582	CpG
46969627	46969628	CpG
46969650	46969651	CpG
46969671	46969672	CpG
[truncated: 2,593 more rows]

## Sheet: Fig 1 d Links
Link	Feature
45897126-45897127	HOXB5
45897132-45897133	HOXB5
45928276-45928277	HOXB5
45929413-45929414	HOXB5
45938537-45938538	HOXB5
45938552-45938553	HOXB5
45949823-45949824	HOXB5
45949949-45949950	HOXB5
46104017-46104018	HOXB5
46188466-46188467	HOXB5
46188508-46188509	HOXB5
46507593-46507594	HOXB5
46507597-46507598	HOXB5
46570002-46570003	HOXB5
46570287-46570288	HOXB5
46570412-46570413	HOXB5
46604392-46604393	HOXB5
46604406-46604407	HOXB5
46604408-46604409	HOXB5
46604419-46604420	HOXB5
46604441-46604442	HOXB5
46604445-46604446	HOXB5
46604464-46604465	HOXB5
46604526-46604527	HOXB5
46604545-46604546	HOXB5
46604547-46604548	HOXB5
46604551-46604552	HOXB5
46604559-46604560	HOXB5
46604560-46604561	HOXB5
46604584-46604585	HOXB5
46604589-46604590	HOXB5
46604625-46604626	HOXB5
46604639-46604640	HOXB5
46604642-46604643	HOXB5
46604653-46604654	HOXB5
46604707-46604708	HOXB5
46604784-46604785	HOXB5
46604829-46604830	HOXB5
46605149-46605150	HOXB5
46605152-46605153	HOXB5
46605154-46605155	HOXB5
46618614-46618615	HOXB5
46621061-46621062	HOXB5
46621070-46621071	HOXB5
46627967-46627968	HOXB5
46629117-46629118	HOXB5
46633703-46633704	HOXB5
46633725-46633726	HOXB5
46641474-46641475	HOXB5
46641654-46641655	HOXB5
46641662-46641663	HOXB5
46641680-46641681	HOXB5
46641683-46641684	HOXB5
46641686-46641687	HOXB5
46641696-46641697	HOXB5
46641817-46641818	HOXB5
46641856-46641857	HOXB5
46641984-46641985	HOXB5
46641993-46641994	HOXB5
46642011-46642012	HOXB5
46642014-46642015	HOXB5
46642019-46642020	HOXB5
46642028-46642029	HOXB5
46642031-46642032	HOXB5
46642060-46642061	HOXB5
46645998-46645999	HOXB5
46647725-46647726	HOXB5
46648007-46648008	HOXB5
46648013-46648014	HOXB5
46648101-46648102	HOXB5
46648102-46648103	HOXB5
46648189-46648190	HOXB5
46648207-46648208	HOXB5
46651324-46651325	HOXB5
46654127-46654128	HOXB5
46654140-46654141	HOXB5
46655999-46656000	HOXB5
46659385-46659386	HOXB5
46659583-46659584	HOXB5
46667009-46667010	HOXB5
46669693-46669694	HOXB5
46671887-46671888	HOXB5
46687571-46687572	HOXB5
46687670-46687671	HOXB5
46687682-46687683	HOXB5
46687770-46687771	HOXB5
46687923-46687924	HOXB5
46687956-46687957	HOXB5
46687968-46687969	HOXB5
46688013-46688014	HOXB5
46688126-46688127	HOXB5
46688259-46688260	HOXB5
46691802-46691803	HOXB5
46697065-46697066	HOXB5
46697121-46697122	HOXB5
46697129-46697130	HOXB5
46703514-46703515	HOXB5
46703529-46703530	HOXB5
46710990-46710991	HOXB5
46711155-46711156	HOXB5
46711184-46711185	HOXB5
46711188-46711189	HOXB5
46711237-46711238	HOXB5
46711337-46711338	HOXB5
46711369-46711370	HOXB5
46711410-46711411	HOXB5
46714048-46714049	HOXB5
46724851-46724852	HOXB5
46724861-46724862	HOXB5
46724886-46724887	HOXB5
46801096-46801097	HOXB5
46825007-46825008	HOXB5
46825025-46825026	HOXB5
46825035-46825036	HOXB5
46825036-46825037	HOXB5
46825086-46825087	HOXB5
46832368-46832369	HOXB5
46832413-46832414	HOXB5
46832416-46832417	HOXB5
46832498-46832499	HOXB5
46877024-46877025	HOXB5
46893920-46893921	HOXB5
46915337-46915338	HOXB5
46915389-46915390	HOXB5
46915419-46915420	HOXB5
47072903-47072904	HOXB5
47073289-47073290	HOXB5
47073328-47073329	HOXB5
47073388-47073389	HOXB5
47073397-47073398	HOXB5
47075332-47075333	HOXB5
47284646-47284647	HOXB5
47297214-47297215	HOXB5
47297230-47297231	HOXB5
47297264-47297265	HOXB5
47297265-47297266	HOXB5
47297267-47297268	HOXB5
47297268-47297269	HOXB5
47297279-47297280	HOXB5
47297282-47297283	HOXB5
47297293-47297294	HOXB5
47297294-47297295	HOXB5
47297309-47297310	HOXB5
47297312-47297313	HOXB5
47297313-47297314	HOXB5
47355112-47355113	HOXB5
47355153-47355154	HOXB5
47516283-47516284	HOXB5
47547747-47547748	HOXB5
47547760-47547761	HOXB5
47547767-47547768	HOXB5
47574688-47574689	HOXB5
47583149-47583150	HOXB5
47583254-47583255	HOXB5
47633779-47633780	HOXB5
47767150-47767151	HOXB5
47767155-47767156	HOXB5
47781815-47781816	HOXB5
47786345-47786346	HOXB5
47940307-47940308	HOXB5
47940310-47940311	HOXB5
47940344-47940345	HOXB5
47940662-47940663	HOXB5
47979410-47979411	HOXB5
47979432-47979433	HOXB5
48009537-48009538	HOXB5
48018183-48018184	HOXB5
48048875-48048876	HOXB5
48048956-48048957	HOXB5
48048968-48048969	HOXB5
48071151-48071152	HOXB5
48071166-48071167	HOXB5
48157203-48157204	HOXB5
48157213-48157214	HOXB5
48157219-48157220	HOXB5
48178514-48178515	HOXB5
48204856-48204857	HOXB5
48204857-48204858	HOXB5
48211243-48211244	HOXB5
48211262-48211263	HOXB5
48230108-48230109	HOXB5
48255241-48255242	HOXB5
48255481-48255482	HOXB5
48255496-48255497	HOXB5
48255554-48255555	HOXB5
48255602-48255603	HOXB5
48255625-48255626	HOXB5
48255924-48255925	HOXB5
48262044-48262045	HOXB5
48269724-48269725	HOXB5
48271897-48271898	HOXB5
48277235-48277236	HOXB5
48289682-48289683	HOXB5
48351608-48351609	HOXB5
48351624-48351625	HOXB5
48352603-48352604	HOXB5
48352604-48352605	HOXB5
48352744-48352745	HOXB5
48502311-48502312	HOXB5
48502389-48502390	HOXB5
48546271-48546272	HOXB5
48546290-48546291	HOXB5
48547996-48547997	HOXB5
48555870-48555871	HOXB5
45897132-45897133	SNX11
45938537-45938538	SNX11
45938552-45938553	SNX11
46188466-46188467	SNX11
46188508-46188509	SNX11
46604392-46604393	SNX11
46604408-46604409	SNX11
46604419-46604420	SNX11
46604441-46604442	SNX11
46604445-46604446	SNX11
46604464-46604465	SNX11
46604481-46604482	SNX11
46604526-46604527	SNX11
46604545-46604546	SNX11
46604547-46604548	SNX11
46604553-46604554	SNX11
46604559-46604560	SNX11
46604560-46604561	SNX11
46604584-46604585	SNX11
46604589-46604590	SNX11
46604625-46604626	SNX11
46604639-46604640	SNX11
46604642-46604643	SNX11
46604653-46604654	SNX11
46604684-46604685	SNX11
46604707-46604708	SNX11
46604784-46604785	SNX11
46604829-46604830	SNX11
46605149-46605150	SNX11
46605152-46605153	SNX11
46605154-46605155	SNX11
46618614-46618615	SNX11
46629117-46629118	SNX11
46633703-46633704	SNX11
46633725-46633726	SNX11
46641474-46641475	SNX11
46641654-46641655	SNX11
46641662-46641663	SNX11
46641680-46641681	SNX11
46641683-46641684	SNX11
46641686-46641687	SNX11
46641696-46641697	SNX11
46641751-46641752	SNX11
46641769-46641770	SNX11
46641807-46641808	SNX11
46641817-46641818	SNX11
46641856-46641857	SNX11
46641984-46641985	SNX11
46641993-46641994	SNX11
46642011-46642012	SNX11
46642014-46642015	SNX11
46642019-46642020	SNX11
46642028-46642029	SNX11
46642031-46642032	SNX11
46648007-46648008	SNX11
46648102-46648103	SNX11
46654140-46654141	SNX11
46687770-46687771	SNX11
46697054-46697055	SNX11
46697065-46697066	SNX11
46697121-46697122	SNX11
46697129-46697130	SNX11
46711155-46711156	SNX11
46711410-46711411	SNX11
46825007-46825008	SNX11
46825025-46825026	SNX11
46825035-46825036	SNX11
46825036-46825037	SNX11
46825086-46825087	SNX11
46825116-46825117	SNX11
47073388-47073389	SNX11
47081426-47081427	SNX11
47297214-47297215	SNX11
47297264-47297265	SNX11
47297265-47297266	SNX11
47297268-47297269	SNX11
47297279-47297280	SNX11
47297282-47297283	SNX11
47297293-47297294	SNX11
47297294-47297295	SNX11
47297309-47297310	SNX11
47297312-47297313	SNX11
47297313-47297314	SNX11
47355112-47355113	SNX11
47515958-47515959	SNX11
47515962-47515963	SNX11
47516283-47516284	SNX11
47516311-47516312	SNX11
47547747-47547748	SNX11
47547760-47547761	SNX11
47547767-47547768	SNX11
47583149-47583150	SNX11
47767100-47767101	SNX11
47767150-47767151	SNX11
47767155-47767156	SNX11
47786345-47786346	SNX11
47940304-47940305	SNX11
47940310-47940311	SNX11
47940344-47940345	SNX11
47979410-47979411	SNX11
48048968-48048969	SNX11
48049862-48049863	SNX11
48142010-48142011	SNX11
48157203-48157204	SNX11
48204856-48204857	SNX11
48204879-48204880	SNX11
48210963-48210964	SNX11
48211262-48211263	SNX11
48230108-48230109	SNX11
48255496-48255497	SNX11
48255742-48255743	SNX11
48255924-48255925	SNX11
48255937-48255938	SNX11
48271897-48271898	SNX11
48351624-48351625	SNX11
48352603-48352604	SNX11
48352604-48352605	SNX11
48502311-48502312	SNX11
48502389-48502390	SNX11
48546724-48546725	SNX11
48546759-48546760	SNX11
48546884-48546885	SNX11

## Sheet: Fig 1 e Glass
log2 Fold Enrichment	-log10 FDR	Note
5.46267971390999	12.2773006948788	Significant
4.80663411512735	3.82648389776254	Significant
5.22167161440619	11.4419910529801	Significant
4.76226703252906	8.95906842752816	Significant
5.41913025391273	17	Significant
5.22648517597033	10.0039406801283	Significant
5.86658923088395	17	Significant
5.96330562748344	4.77318761881984	Significant
7.07878284490338	13.5770961841568	Significant
4.17189224929486	1.24462436524706	non-significant
6.01988915584981	9.46656137123968	Significant
6.37834312676228	13.5637935389196	Significant
5.81891571814826	3.20032527210284	Significant
4.71938004459735	1.4022934470423	Significant
5.5673769511523	4.41459730883089	Significant
5.51079342278593	4.36430994111672	Significant
6.87549924651463	15.1399665905447	Significant
6.98884071959057	17	Significant
5.77596357296372	6.05366990309994	Significant
5.71938004459735	5.9857843174835	Significant
6.3043425453185	17	Significant
3.69690431805706	5.07163945772033	Significant
6.21613955642513	9.96002376576154	Significant
7.17549757192779	14.055615111031	Significant
7.0786360326752	11.7947235928228	Significant
7.41253676922864	17	Significant
5.63117705570398	4.48982859628798	Significant
6.49367353195404	8.8091627369391	Significant
6.43853197776158	12.1576953575052	Significant
7.90871103123289	17	Significant
7.17549757192779	14.055615111031	Significant
7.30102845401165	14.4186669071	Significant
6.03251576840454	9.74432180411636	Significant
5.68086697539717	17	Significant
2.86259076696222	2.70366748632197	Significant
4.83457639079263	2.62588624066277	Significant
3.01145415287671	0.920102666146433	non-significant
3.69371385495278	2.7932864862437	Significant
4.38481751233542	6.55035788165503	Significant
3.48937344337801	5.80368965577855	Significant
3.6540041451508	1.0983965854693	non-significant
5.15281000212225	6.65190828063774	Significant
4.25010720347716	5.26066987635557	Significant
2.9153322290342	8.06279540037396	Significant
4.18687813472351	4.21353005251952	Significant
3.36375589680759	3.22102884455287	Significant
4.04601559888366	11.5339901148534	Significant
2.65400414515081	1.93137511302699	Significant
4.24591940651373	17	Significant
4.20119760299621	17	Significant
4.80286753106529	3.76324335255275	Significant
4.29943491584073	7.36840556567123	Significant
5.3371758685863	15.4239632469099	Significant
5.06570690143706	10.7311235188912	Significant
6.85205260691763	13.0569569524815	Significant
5.42253203582577	11.5237437872389	Significant
4.68931857652067	8.35293972489016	Significant
5.05188865590538	14.5516078768942	Significant
4.70680362365595	15.4239632469099	Significant
6.05669661144277	13.1611376039162	Significant
6.67336797189127	7.23475236885859	Significant
5.31973101727657	8.22784025211672	Significant
4.81147103052984	3.78672304815704	Significant
4.04761185696325	5.01675487700641	Significant
5.85135591864486	4.72915484097906	Significant
4.62628936301009	8.34903889496638	Significant
5.06286002383858	3.99649934057834	Significant
4.86729746251389	9.03494566956676	Significant
4.0788015677076	6.97125265961484	Significant
3.23516599751994	0.980583427395779	non-significant
5.13086752566096	10.7958066220173	Significant
4.18360898773293	17	Significant
4.22497109228833	17	Significant
4.2463447430809	17	Significant
4.17629724555264	17	Significant
4.11141516299478	17	Significant
5.76259449371804	17	Significant
4.83130724380205	9.85041641330137	Significant
4.73345992040391	17	Significant
3.32034532452467	7.24611954527999	Significant
3.89820676887068	3.86007485044477	Significant
4.10229837346419	10.8520998429942	Significant
4.28287061910601	5.34533995052438	Significant
4.19112805047843	12.5244163158191	Significant
4.23040319921187	3.25448254529373	Significant
6.02653086584622	12.9852383831046	Significant
4.69198328442775	11.1281493000614	Significant
4.1160457039203	17	Significant
4.9141483127397	17	Significant
3.96501013955493	17	Significant
5.28314466128385	17	Significant
4.8162379220844	17	Significant
5.18360898773293	17	Significant
3.91583666289248	17	Significant
4.895039489792	17	Significant
4.15888190183055	17	Significant
3.96916417363968	17	Significant
4.09971982936241	17	Significant
4.37647333690318	17	Significant
4.28816491877552	17	Significant
4.17942927923464	17	Significant
3.73538282380352	17	Significant
4.11020805509487	17	Significant
4.94149016155247	17	Significant
4.69454910629494	17	Significant
4.9833103372471	12.9852383831046	Significant
3.97857241824044	17	Significant
5.11389444705724	17	Significant
4.05104598262673	17	Significant
4.21532476090908	17	Significant
4.01709865070339	12.5462909867846	Significant
4.11610865653455	17	Significant
3.76917113725979	17	Significant
4.91961566192971	17	Significant
5.51580541807412	13.0323700346443	Significant
3.80746050184768	17	Significant
4.97242202110436	17	Significant
5.72697058398732	12.0281378081299	Significant
4.88369608767477	17	Significant
3.89408056982257	7.22103557659187	Significant
4.68192961976382	13.4462396416211	Significant
4.32034532452467	4.31483835047116	Significant
3.09004770510288	8.50857324363389	Significant
4.95581859217357	17	Significant
4.64162614606582	17	Significant
2.7606141822829	1.44079479851418	Significant
5.43002700480337	17	Significant
2.87609139970284	3.22456706066047	Significant
4.19256506449809	17	Significant
5.56029809098757	17	Significant
5.01213550846937	17	Significant
3.93191330997529	7.30942451864336	Significant
4.65778593588963	9.123627736691	Significant
2.30548419195875	0.729448156201596	non-significant
5.18489405114516	17	Significant
5.83386316431354	7.68447534890802	Significant
1.65778593588963	0.561168076150802	non-significant
4.4217185776561	12.6661203734242	Significant
4.29180925506167	7.22103557659187	Significant
5.45886374024347	17	Significant
4.37763258198649	2.35794950879452	Significant
4.73306885628701	3.6694774140481	Significant
5.05499695117437	11.3009180954632	Significant
3.91451572762453	9.94996731845298	Significant
4.24764202911677	2.26736298099214	Significant
5.54803696245448	7.20181185362702	Significant
5.38108352754346	17	Significant
6.17364144767299	4.96759956494814	Significant
5.11804912170967	17	Significant
5.91060704183919	9.33957832941182	Significant
5.06558170181553	11.9685821546047	Significant
5.87353199866209	17	Significant
4.75805478124215	11.2616795962172	Significant
4.07355660697008	17	Significant
7.03060031984208	17	Significant
6.24359404317628	10.0737167432774	Significant
3.7517409468466	1.98345006271874	Significant
4.65863154245513	3.6181466372231	Significant
5.24359404317628	4.14120062380413	Significant
2.7517409468466	0.848871498774219	non-significant
4.65863154245513	3.6181466372231	Significant
5.16113188298431	6.63667211738827	Significant
6.16113188298431	13.2816674912619	Significant
5.25424128737579	10.7631211829008	Significant
5.20436444879874	17	Significant
5.58474675218606	17	Significant
5.33529531862519	12.1771650493503	Significant
6.33529531862519	17	Significant
4.78445179871318	17	Significant
4.85206270486786	12.0748391532828	Significant
4.9895662286178	13.7844304304258	Significant
5.34491973751359	17	Significant
5.66684783240095	17	Significant
5.71995916886052	8.87567264727384	Significant
5.00991947919753	3.94919458074151	Significant
6.18035212251237	11.8501744437732	Significant
6.60831643480023	5.31536185740507	Significant
5.87135084063403	4.63010880994136	Significant
6.40668257363058	8.34903889496638	Significant
4.72567338543839	13.7077668405994	Significant
7.25467948018553	17	Significant
5.0435318160167	7.45211727885418	Significant
7.19327893552139	5.85173941628059	Significant
7.72861066851794	10.5287981081152	Significant
5.92207059824189	17	Significant
8.21403749568818	17	Significant
5.78049741018291	6.0417500198139	Significant
6.99164507435173	9.28483528046029	Significant
5.72567338543839	17	Significant
7.47707190152198	14.0260232382379	Significant
4.73384731688409	1.40603575723831	Significant
6.95042241162522	17	Significant
7.1171759564356	5.78941999687534	Significant
4.98347114290604	13.6310887397056	Significant
7.05304561901588	11.2183673257667	Significant
7.1171759564356	11.3378677606173	Significant
5.64925287690466	10.0011463529056	Significant
8.18130629385531	13.5637935389196	Significant
3.90602829226677	1.1695909683107	non-significant
5.69396452571105	17	Significant
2.58816986168846	1.34215459716538	Significant
5.29017178359983	17	Significant
6.54233767298815	17	Significant
4.49099079298793	3.42674844446884	Significant
6.1794764329294	3.38544642425552	Significant
4.94425997123537	7.31988996258982	Significant
8.24360677034912	9.08062745608552	Significant
3.88285942657123	2.04873027979841	Significant
6.17659062962794	17	Significant
6.35829260783809	17	Significant
7.06549093416021	17	Significant
3.93140049318978	17	Significant
5.78091125376323	4.59569609512309	Significant
4.96743213754357	10.614313583219	Significant
5.05935462698461	17	Significant
3.82656960170372	11.645269467434	Significant
5.52685954615759	12.0002924083614	Significant
4.34852230489907	4.41669875094918	Significant
2.52685954615759	0.787183037411232	non-significant
3.93348480562024	3.01905720958616	Significant
4.2705197928978	12.4472643243188	Significant
8.27612440527424	17	Significant
7.01308999944045	9.635378046303	Significant
7.01308999944045	9.635378046303	Significant
4.85453975242172	3.82002466736636	Significant
3.62930788120557	7.44632395043552	Significant
5.69116190455308	10.5216208895728	Significant
5.5990581435502	15.1399665905447	Significant
4.48045061506073	17	Significant
7.3585183755035	12.2187247110726	Significant
6.58091079683994	5.34970189964304	Significant
6.99594829611879	7.63545697526438	Significant
4.05931291624547	17	Significant
5.75517734546749	17	Significant
4.39260726608278	7.50109521343748	Significant
5.39260726608278	11.5231573630568	Significant
5.39260726608278	11.5231573630568	Significant
4.25805819372429	13.9101191851655	Significant
3.67309569300313	10.6823601135659	Significant
4.06541311578189	9.63548980217915	Significant
4.35491973297687	13.4323964144468	Significant
4.08167817014467	1.21905002804551	non-significant
7.21096118708964	9.92120473089117	Significant
6.47399559292343	5.25182359028532	Significant
6.11142551353872	3.37418513382773	Significant
5.45980416739105	2.99461038715759	Significant
6.64621729162193	17	Significant
3.59730769114098	3.50054633854343	Significant
5.53457193579302	13.1379702479986	Significant
5.45980416739105	14.4573870023969	Significant
5.60182317226348	5.91119256159243	Significant
4.94523099456129	9.15418491393331	Significant
4.90521531571341	5.06967658109157	Significant
5.48579937592399	10.3027835292079	Significant
4.32428919673457	12.5845423397874	Significant
5.09162843994429	15.4239632469099	Significant
5.60182317226348	17	Significant
4.50215045810065	17	Significant
4.6739289727439	17	Significant
5.28372693896714	17	Significant
3.79105837103528	11.8612813541629	Significant
4.58365866417431	17	Significant
5.01521125023617	17	Significant
3.43949559866081	5.11397574503745	Significant
3.99686466896798	17	Significant
4.76961326066599	3.70481362402797	Significant
5.3523782056829	11.2183841501513	Significant
8.54220276456291	17	Significant
5.84176304642182	3.21294668188335	Significant
5.59734431875537	15.1399665905447	Significant
4.88964396437276	17	Significant
4.76961326066599	3.70481362402797	Significant
3.29156596386134	0.995993350943618	non-significant
4.53257406336514	15.1399665905447	Significant
5.3523782056829	11.2183841501513	Significant
5.04425591032057	7.78401126431001	Significant
5.3192113417477	17	Significant
5.84176304642182	3.21294668188335	Significant
5.59734431875537	15.1399665905447	Significant
5.84176304642182	17	Significant
7.5296686108503	17	Significant
5.76195949325299	17	Significant
6.36761185274133	17	Significant
4.90818023410403	12.9424328732852	Significant
7.42275340693379	17	Significant
7.69959361229261	17	Significant
6.89307334171382	17	Significant
6.71553515616163	17	Significant
5.09714368484262	3.97522227201018	Significant
6.56529252058102	6.97313424539333	Significant
4.69082340266488	3.62803476014239	Significant
7.49490319268962	8.11385209950945	Significant
8.50870899221465	11.7844400370459	Significant
7.10961303680484	13.3921158796579	Significant
6.15025502130218	4.90088364177506	Significant
3.89069280737519	3.72685534525815	Significant
5.01622368945905	17	Significant
4.40526598020495	3.35915740296557	Significant
4.51218118412146	2.41718226905135	Significant
4.62765840154139	8.78411954039086	Significant
5.0606178088175	11.0409214562107	Significant
3.06933502591861	2.21175414874915	Significant
6.19534291083072	8.02622128058745	Significant
6.15025502130218	4.90088364177506	Significant
5.26573223872211	7.82162080464178	Significant
6.11372914527707	13.9316906481176	Significant
4.73591129219342	5.84608356264465	Significant
3.10586090194373	0.945786734526754	non-significant
5.12822871497218	17	Significant
4.48437252519746	8.46982395794683	Significant
8.07986569341078	13.2816674912619	Significant
6.78030541155187	17	Significant
7.33284643458065	17	Significant
7.62418620963459	17	Significant
7.15025502130218	11.5179156745722	Significant
5.85069473944327	13.1956939761892	Significant
7.43178248726853	6.0251537772987	Significant
6.3520552947978	3.48096570997355	Significant
9.08385918384822	7.54073876222071	Significant
7.21878876393433	2.11985796630715	Significant
5.78268964912766	1.70128080665687	Significant
5.60581188704358	3.05244473927904	Significant
5.94869960056659	1.74897410882169	Significant
7.78268964912766	4.31447063466732	Significant
7.39936100957615	2.1730901617812	Significant
9.32135849757488	15.4239632469099	Significant
8.62677150567923	17	Significant
7.89686066904697	4.37764371822674	Significant
3.22943600813384	0.980551019786118	non-significant
7.814398508855	4.32893130476742	Significant
6.4607615542403	3.53868554565124	Significant
5.86884629287737	4.62252815759015	Significant
6.62677150567923	3.63061395548563	Significant
8.04572405496146	6.57142113896513	Significant
2.06546027302272	0.666015335313246	non-significant
9.17696858823971	17	Significant
7.39936100957615	4.08372970686518	Significant
9.07743291468879	9.98821170562244	Significant
6.18385497382495	3.37569243484346	Significant
6.27405278279652	4.96315362323248	Significant
8.87069708856532	17	Significant
8.55582375121191	9.31722593401939	Significant
4.47336159101993	3.41125529520424	Significant
9.05832409174109	14.8444690834807	Significant
7.11972463640523	7.5313792940573	Significant
6.52780937504231	10.1395404757569	Significant
5.28573458784416	1.56168293807714	Significant
5.99943040268752	3.26856464303719	Significant
8.92707955846284	17	Significant
3.72442335518765	3.5927187587681	Significant
5.15143349613257	1.52361136949294	Significant
8.42089417112579	13.5691053696065	Significant
8.86567901379869	17	Significant
9.32135849757488	15.4239632469099	Significant
7.4400029940735	4.10730823509913	Significant
6.30875846079525	4.98178638059863	Significant
4.88980591151302	1.44788567317905	Significant
1.32849467885651	0.48054334345832	non-significant
4.75550481980143	1.4117895952664	Significant
6.34046732052259	1.86426910281095	Significant
5.4400029940735	1.60389715603844	Significant
7.64751117832397	17	Significant
5.07423048265045	2.72400629168208	Significant
6.92928214673935	5.54757536075874	Significant
2.67689498510506	1.38286569241302	Significant
6.26185748582622	3.41941131661903	Significant
6.43178248726853	17	Significant
7.77467020079154	17	Significant
4.7879262974938	2.55821412241326	Significant
6.90822053121152	7.26671042839257	Significant
4.8348473448813	17	Significant
4.93992939093886	2.64576361682142	Significant
5.52489189166001	1.62819080863592	Significant
8.20939006593208	13.2816674912619	Significant
4.84681998654737	1.4369806545543	Significant
6.38682071295847	11.3109868761119	Significant
6.7146253741825	5.36662539685526	Significant
6.84955495426861	7.22764030379625	Significant
2.76709279407664	1.95713020126621	Significant
6.76709279407664	7.12463937521981	Significant
6.22081076151955	10.954375365238	Significant
7.14346867298638	17	Significant
6.90139388578823	17	Significant
3.29316160574423	0.996913574224021	non-significant
7.41345583946194	15.4239632469099	Significant
3.71859427638546	10.5216208895728	Significant
6.7146253741825	5.36662539685526	Significant
6.3520552947978	6.59472527378369	Significant
6.61508970063159	5.27538317172648	Significant
7.76812735492477	10.367755113309	Significant
4.36373709984543	6.16748216849545	Significant
8.17109202190304	15.1399665905447	Significant
6.3320282401181	8.10173416061294	Significant
6.41818488386781	17	Significant
6.17611009666966	6.36303795800839	Significant
5.47476841223418	4.24210317977218	Significant
7.59506264595189	12.0065427182499	Significant
3.93672695890051	8.9029866827071	Significant
4.04180900495807	1.20915188895954	non-significant
7.3112696799513	11.4665933186193	Significant
7.94869960056659	17	Significant
7.62677150567923	8.17172914431756	Significant
6.91393418240592	2.03130105258746	Significant
8.14525972851237	13.1626059560099	Significant
5.96838196642829	4.71479112117348	Significant
5.72630717923014	1.68542718127559	Significant
8.56029722779121	9.33291315852538	Significant
3.04886376249202	0.93097437739213	non-significant
8.95575435810054	12.2187247110726	Significant
8.60211740348584	17	Significant
7.1033115465144	14.9666503855438	Significant
7.76812735492477	10.367755113309	Significant
5.15989507488076	1.52518069140608	Significant
9.45011431004079	17	Significant
1.88488802738089	0.619180380412955	non-significant
5.31189816832582	1.56852009421376	Significant
7.58135884331904	6.13760830051512	Significant
7.99639634259789	4.43615101133909	Significant
7.80375126465549	6.34350113329027	Significant
8.89686066904697	9.7553232330024	Significant
2.96640160230005	0.909408917675197	non-significant
2.75781498048863	2.97627079874009	Significant
4.63382626321318	3.55417321469325	Significant
2.77877459912428	1.43532647232892	Significant
6.2473579161311	17	Significant
2.61276464768535	0.812219652278321	non-significant
4.67689498510506	17	Significant
3.32897168168476	1.7298073029402	Significant
4.5513641030212	4.4886742049644	Significant
8.19772714840651	17	Significant
7.02084938632243	14.6711178617911	Significant
5.36373709984543	1.58209808183689	Significant
9.00508207046411	17	Significant
2.80242586718892	1.45318554713041	Significant
6.91393418240592	3.79381503614945	Significant
6.91393418240592	2.03130105258746	Significant
8.45825469862972	11.4270312628093	Significant
8.814398508855	9.64958267990152	Significant
6.91513994515131	17	Significant
6.81745506728833	12.2187247110726	Significant
8.5445299119329	17	Significant
1.44878891257422	0.772864876676524	non-significant
4.87579905351914	2.60950502102113	Significant
5.56029722779121	3.01158635710012	Significant
6.56029722779121	3.59614620098642	Significant
6.36765214984882	5.03439621040971	Significant
7.4607615542403	7.974022569479	Significant
6.00314738458896	13.3963797252778	Significant
3.54691819799001	1.84795067012658	Significant
7.47456735376533	17	Significant
3.51983866393373	13.9010845016296	Significant
4.96838196642829	3.8078724325958	Significant
6.96838196642829	11.0576703551446	Significant
6.60581188704358	13.5464825093948	Significant
5.86884629287737	4.62252815759015	Significant
5.47476841223418	4.24210317977218	Significant
6.59506264595189	5.23943476858472	Significant
5.00711628679191	17	Significant
6.36373709984543	8.1483146288891	Significant
6.62677150567923	3.63061395548563	Significant
5.72630717923014	3.10743621967249	Significant
6.94869960056659	7.31176958811578	Significant
5.62677150567923	1.65668817450702	Significant
5.61389689771876	17	Significant
3.75550481980143	1.12755273815901	non-significant
5.34046732052258	1.57606521601577	Significant
4.4400029940735	1.32323106387373	Significant
5.66239541540995	3.07111021102452	Significant
1.44878891257422	0.509384811545439	non-significant
6.56029722779121	3.591825804685	Significant
6.56029722779121	1.92913623654479	Significant
8.10461774401502	10.8563488041791	Significant
8.4607615542403	9.20319570343096	Significant
4.93992939093886	17	Significant
5.06546027302272	10.338180682818	Significant
2.16499594657363	1.11972912876363	non-significant
2.16499594657363	0.691772133478443	non-significant
5.38738836791008	17	Significant
8.814398508855	17	Significant
5.59200608751855	1.64724540038702	Significant
7.08385918384822	5.67874774867756	Significant
8.98432351029731	17	Significant
7.39936100957615	4.08372970686518	Significant
3.99399165060401	4.85756026198428	Significant
5.51537802364053	17	Significant
5.09313456277705	2.77094873248447	Significant
4.56957260672003	2.4602909072535	Significant
5.698855623665	7.46084713422705	Significant
5.44582627118433	17	Significant
4.41316412370394	17	Significant
3.98301973203489	14.2892646730125	Significant
6.8443134612033	17	Significant
4.11460328424101	17	Significant
3.98301973203489	14.2892646730125	Significant
5.46850026452716	17	Significant
5.91332486305509	14.5516078768942	Significant
4.25592290984721	3.26856464303719	Significant
4.40031281918238	3.39615540426436	Significant
6.40602647037678	17	Significant
4.70675349207329	10.7480610061414	Significant
4.61364408768181	11.7245175640139	Significant
4.61364408768181	11.7245175640139	Significant
5.51267645863777	17	Significant
5.51267645863777	17	Significant
5.53964350623804	17	Significant
6.66368516353665	17	Significant
5.84990397231961	12.2945860745768	Significant
6.24222139509837	13.4373647009773	Significant
5.73245011304371	17	Significant

[truncated: 64 more sheets: Fig 1 e TCGA, Fig 1 f Glass, Fig 1 f TCGA, Fig 1 g Glass, Fig 1 g TCGA, Fig 2 b Glass, Fig 2 b TCGA, Fig 2 c Glass, Fig 2 c TCGA, Fig 2 d Glass, Fig 2 d TCGA, Fig 2 e Glass, Fig 2 e TCGA, Fig 2 f Glass, Fig 2 f TCGA, Fig 2 g, Fig 3 a, Fig 3 b Barplot, Fig 3 b Heatmap, Fig 3 c …]
